# Supplementary material for: Comparative single-cell and spatial profiling of anti-SSA-positive and anti-centromere-positive Sjögren’s disease reveals common and distinct immune activation and fibroblast-mediated inflammation
Source: Nat Commun. 2025 Sep 22;16:8299. doi: 10.1038/s41467-025-63935-9 (PMC12454658; doi:10.1038/s41467-025-63935-9)
Supplement: Supplementary file 3 — Supplementary Data 1 [file 41467_2025_63935_MOESM3_ESM.xlsx]

## Sheet: scRNA-seq
Supplementary Data 1. Characteristics of subjects for paired scRNA-seq and repertoire data.
	Sicca	SSA+ SjD	CENT+ SjD	SSA+CENT+ SjD	p-values
N	8	8	7	4
Age, [IQR]	54.5 [44.8, 66.8]	50.0 [42.5, 77.8]	70.0 [63.0, 78.0]	62.0 [52.0, 71.8]	0.44
Female, % (N)	75.0 (6)	100.0 (8)	85.7 (1)	75.0 (3)	0.50
Duration, month [IQR]	9.5 [2.0, 15.0]	16.0 [3.8, 31.5]	12.0 [7.0, 48.0]	18.0 [11.0, 24.0]	0.62
IgG, mg/dl [IQR]	1567.0 [1320.2, 1747.5]	1333.5 [961.2, 1521.8]	1187.0 [1048.0, 1259.0]	1744.0 [1484.5, 2041.5]	0.096
Ant-Ro60 antibody positive, % (N)	0.0 (0)a	100.0 (8)	0.0 (0)	100.0 (4)	<0.0001
Anti-Ro52 antibody positive, % (N)	0.0 (0)b	37.5 (3)	14.3 (1)	25.0 (1)	0.36
Anti-SSB antibody positive, % (N)	0.0 (0)	37.5 (3)	14.3 (1)	50.0 (2)	0.058
ANA positive, % (N)	25.0 (2)	50.0 (4)	100.0 (7)	100.0 (4)	0.0074
Rheumatoid factor positive, % (N)	37.5 (3)	37.5 (3)	14.3 (1)	50.0 (2)	0.62
C3, mg/dL [IQR]	95.5 [81.0, 108.0]	82.0 [69.0, 97.0]a	105.0 [96.0, 112.5]b	101.5 [89.8, 117.0]	0.052
C4, mg/dL [IQR]	21.5 [12.3, 25.0]	25.0 [18.0, 28.0]a	22.5 [20.0, 26.0]b	28.5 [23.3, 30.0]	0.29
ESSDAI score, index [IQR]	NA	0.5 [0.0, 6.25]	0.0 [0.0, 2.0]	0.5 [0.0, 3.3]	0.71
Focus score ≥ 1, % (N)	0.0 (0)	37.5 (3)	42.9 (3)	75.0 (3)	0.94
Schirmer test positive, % (N)	66.7 (4)	37.5 (3)	50.0 (4)	75.0 (3)	0.57
Rainaud's phenomenon positive, % [N]	0.0 (0)	12.5 (1)	42.9 (3)	50.0 (2)	0.16
Systemic manifestations, N	0	ILD 1, CV 1, arthralgia 1	ILD 1, skin sclerosis 2d	arthralgia 1
Treatment, % (N)	0.0 (0)	12.5 (1)e	0.0 (0)	0.0 (0)	0.48
P values were obtained using analysis of variance (ANOVA) for continuous variables and the chi-squared test for categorical variables.
a: n=7
b: n=6
c: n=3
d: Two patients showed skin sclerosis limited to the fingers (mRSS = 4). One of them met the classification criteria for limited cutaneous systemic sclerosis based on the combination of Raynaud’s phenomenon and anti-centromere antibody positivity, while the other did not meet the criteria due to the absence of Raynaud’s.
e: prednisolone 50mg/day, hemodialysis, intravenous cyclophosphamide 1000 mg/month, rituximab 375 mg/m2 twice 3 months prior to lip biopsy, hemodialysis for thrombotic microangiopathy and cryoglobulinemic vasculitis
ILD; interstitial lung disease, CV; cryoglobulinemic vasculitis

## Sheet: Visium
Supplementary Data 1. Characteristics of subjects for Visium data.
	Sicca	SSA+ SjD	CENT+ SjD	SSA+CENT+ SjD	p-values
N	5	6	5	4
Age, [IQR]	41.0 [39.0, 48.0]	47.5 [41.8, 63.0]	59.0 [54.0, 67.0]	62.0 [52.0, 71.8]	0.15
Female, % (N)	100 (5)	83.3 (5)	100 (5)	75.0 (3)	0.49
Duration, month [IQR]	24.0 [2.0, 36.0]	36.0 [9.0, 60.0]	60.0 [24.0, 168.0]	18.0 [11.0, 24.0]	0.62
IgG, mg/dl [IQR]	1000.5 [935.8, 1177.5]	1965.5 [1509.2, 2319.0]	1226.0 [1171.0, 1253.0]	1744.0 [1484.5, 2041.5]	0.04
Ant-Ro60 antibody positive, % (N)	0.0 (0)	100.0 (6)	0.0 (0)	100.0 (4)	0.0002
Anti-Ro52 antibody positive, % (N)	0.0 (0)a	75.0 (3)a	0.0 (0)a	25.0 (1)	0.42
Anti-SSB antibody positive, % (N)	0.0 (0)	66.7 (4)	0.0 (0)	50.0 (2)	0.031
ANA positive, % (N)	20.0 (1)	100.0 (6)	100.0 (5)	100.0 (4)	0.0018
Rheumatoid factor positive, % (N)	0.0 (0)a	83.3 (5)	25.0 (1) n=4	50.0 (2)	0.057
C3, mg/dL [IQR]	94.0 [76.8, 109.0]a	105.5 [78.0, 143.5]a	84.0 [77.0, 87.0]b	101.5 [89.9, 117.0]	0.57
C4, mg/dL [IQR]	19.0 [16.3, 21.8]a	18.0 [15.8, 22.5]a	14.0 [14.0, 25.0]b	28.5 [23.3, 30.0]	0.077
ESSDAI score, index [IQR]	NA	1.0 [0.0, 4.3]	0.0 [0.0, 1.0]	0.5 [0.0, 3.3]	0.48
Focus score ≥ 1, % (N)	0.0 (0)	83.3 (5)	100.0 (5)	75.0 (3)	0.0046
Schirmer test positive, % (N)	60.0 (3)	83.3 (5)	100.0 (5)	75.0 (3)	0.457
Rainaud's phenomenon positive, % [N]	0.0 (0)	0.0 (0)	40.0 (2)	50.0 (2)	0.1
Systemic manifestations, N	0	arthralgia 2	arthralgia 1, skin sclerosis 1c	arthralgia 1
Treatment, % (N)	0.0 (0)	0.0 (0)	0.0 (0)	0.0 (0)	N/A
P values were obtained using analysis of variance (ANOVA) for continuous variables and the chi-squared test for categorical variables.
a: n=4
b: n=3
c: modified Rodnan total skin thickness score was 4, not classified as limited cutaneous systemic sclerosis
