# Supplementary material for: Comparative single-cell and spatial profiling of anti-SSA-positive and anti-centromere-positive Sjögren’s disease reveals common and distinct immune activation and fibroblast-mediated inflammation
Source: Nat Commun. 2025 Sep 22;16:8299. doi: 10.1038/s41467-025-63935-9 (PMC12454658; doi:10.1038/s41467-025-63935-9)
Supplement: Supplementary file 4 — Supplementary Data 2 [file 41467_2025_63935_MOESM4_ESM.xlsx]

## Sheet: CD4T
Supplementary Data 2. Differentially expressed genes (adjusted p-values < 0.05) using scRNA-seq data by autoantibody-subgroups
Differential expression was assessed using the Wilcoxon rank-sum test (two-sided), and p values were adjusted for multiple comparisons using the Benjamini-Hochberg method.
p-value	average log2FC	percentage of cells expressing in group 1	percentage of cells expressing in group 2	adjusted p-value	gene	group1	group2
2.12097713685428e-96	1.24519	0.945	0.794	7.48917027023246e-93	JUNB	CENT+SjD	Sicca
8.09805368286054e-74	1.47979	0.784	0.463	2.85942275541806e-70	DUSP2	CENT+SjD	Sicca
6.05105598311635e-59	0.84407	0.943	0.805	2.13662786763838e-55	BTG1	CENT+SjD	Sicca
9.90116858147841e-58	1.07014	0.881	0.68	3.49610262612003e-54	ZFP36L2	CENT+SjD	Sicca
4.58170369926165e-52	-2.21776	0.1	0.328	1.61779957620929e-48	HOPX	CENT+SjD	Sicca
2.3009257744165e-50	0.942044	0.829	0.566	8.12456890946465e-47	CXCR4	CENT+SjD	Sicca
1.94891218836321e-49	-0.823513	0.851	0.928	6.88160893711049e-46	S100A10	CENT+SjD	Sicca
1.63459563927929e-46	1.58626	0.465	0.165	5.77175720229517e-43	RGS1	CENT+SjD	Sicca
5.7964751157856e-44	1.11472	0.692	0.418	2.04673536338389e-40	SLC2A3	CENT+SjD	Sicca
4.78420340806703e-43	-2.04874	0.117	0.327	1.68930222338847e-39	CTSW	CENT+SjD	Sicca
9.96881562354411e-43	1.60775	0.5	0.216	3.51998879667342e-39	NR4A2	CENT+SjD	Sicca
1.59575329842774e-42	0.996205	0.784	0.566	5.63460489674836e-39	DUSP1	CENT+SjD	Sicca
3.16361972173938e-39	1.79366	0.495	0.233	1.11707412374617e-35	JUN	CENT+SjD	Sicca
1.97890912731273e-37	3.8851	0.355	0.136	6.98752812854125e-34	JUND	CENT+SjD	Sicca
2.79953643682854e-36	-0.664767	0.902	0.95	9.88516315844158e-33	S100A6	CENT+SjD	Sicca
1.13617970864409e-35	-1.046	0.458	0.666	4.01185055122229e-32	LGALS1	CENT+SjD	Sicca
2.19660935055543e-35	1.83735	0.344	0.11	7.75622761681124e-32	ZNF331	CENT+SjD	Sicca
2.45477312423912e-35	-0.683925	0.7	0.848	8.66780390168835e-32	ANXA1	CENT+SjD	Sicca
1.94761255952036e-34	2.52934	0.266	0.057	6.87701994766638e-31	DUSP4	CENT+SjD	Sicca
2.37929036193508e-33	1.47964	0.377	0.135	8.40127426799278e-30	TENT5C	CENT+SjD	Sicca
2.54096011864045e-33	-0.524112	0.947	0.97	8.97213017891944e-30	S100A4	CENT+SjD	Sicca
2.02680219480184e-32	0.809982	0.648	0.38	7.15663854984529e-29	BTG2	CENT+SjD	Sicca
6.90868622872355e-32	1.20142	0.507	0.256	2.43945710736228e-28	TNFAIP3	CENT+SjD	Sicca
5.62669614885044e-29	8.59043	0.145	0.002	1.98678641015909e-25	MTRNR2L12	CENT+SjD	Sicca
1.06542804038091e-28	0.917305	0.533	0.278	3.76202641058498e-25	CD7	CENT+SjD	Sicca
1.15252331062742e-27	2.22358	0.197	0.031	4.06955980982542e-24	CD81	CENT+SjD	Sicca
1.27382343258741e-27	1.39383	0.302	0.099	4.49787054046615e-24	SEC11C	CENT+SjD	Sicca
1.54946218331054e-27	2.43813	0.23	0.056	5.4711509692695e-24	LINC01578	CENT+SjD	Sicca
1.91921054105216e-26	1.50276	0.269	0.08	6.77673242045516e-23	SOCS3	CENT+SjD	Sicca
2.96142383186493e-26	0.819315	0.617	0.369	1.04567875503151e-22	SPOCK2	CENT+SjD	Sicca
7.37966789459452e-26	1.15043	0.351	0.138	2.60576073358132e-22	CSRNP1	CENT+SjD	Sicca
2.66208024700927e-25	1.86203	0.225	0.056	9.39980535218973e-22	CTLA4	CENT+SjD	Sicca
6.84383662970584e-24	1.80905	0.233	0.067	2.41655871394913e-20	CDKN1A	CENT+SjD	Sicca
8.04305943540196e-23	1.50845	0.297	0.118	2.84000428664043e-19	GNAS	CENT+SjD	Sicca
2.1629164963945e-22	1.41055	0.287	0.108	7.63725814876898e-19	ICOS	CENT+SjD	Sicca
3.78378692090677e-22	2.89984	0.156	0.025	1.33605516177218e-18	DUSP5	CENT+SjD	Sicca
1.49818972575649e-21	-0.565131	0.822	0.877	5.29010792164615e-18	S100A11	CENT+SjD	Sicca
2.19090146476995e-21	1.28363	0.305	0.126	7.7360730721027e-18	CREM	CENT+SjD	Sicca
5.29373700833046e-21	0.592261	0.768	0.576	1.86921853764148e-17	DDIT4	CENT+SjD	Sicca
7.61333597704745e-21	1.01754	0.431	0.234	2.68826893349545e-17	YPEL5	CENT+SjD	Sicca
3.50618219646629e-20	-1.22287	0.238	0.367	1.23803293357225e-16	CD63	CENT+SjD	Sicca
2.20404312078164e-19	-1.14531	0.336	0.465	7.78247625947999e-16	LGALS3	CENT+SjD	Sicca
2.2475088703861e-19	3.61312	0.108	0.006	7.93595382133331e-16	ALYREF	CENT+SjD	Sicca
8.71728851490128e-19	-0.738119	0.386	0.554	3.07807457461164e-15	CCL5	CENT+SjD	Sicca
1.01672366822477e-18	1.01476	0.4	0.218	3.59005127250166e-15	PTGER4	CENT+SjD	Sicca
2.04327079193519e-18	1.74679	0.161	0.037	7.21478916632317e-15	RBM38	CENT+SjD	Sicca
6.35387356564174e-18	2.82209	0.136	0.026	2.2435527560281e-14	SMCO4	CENT+SjD	Sicca
8.46380265414838e-18	-0.397279	0.93	0.971	2.98856871717979e-14	VIM	CENT+SjD	Sicca
2.0016867739569e-17	3.01606	0.106	0.01	7.06795599884183e-14	UBE2M	CENT+SjD	Sicca
2.87249596671784e-17	-0.790898	0.611	0.678	1.01427832584807e-13	IL7R	CENT+SjD	Sicca
3.43357042052277e-17	0.41497	0.816	0.656	1.21239371548659e-13	LTB	CENT+SjD	Sicca
4.38903364890488e-17	0.789151	0.374	0.188	1.54976778142831e-13	CD6	CENT+SjD	Sicca
8.52134598382104e-17	1.21473	0.189	0.059	3.00888726688721e-13	GRK2	CENT+SjD	Sicca
1.13583885447409e-16	0.400212	0.801	0.627	4.010646995148e-13	CD69	CENT+SjD	Sicca
1.20968355637658e-16	1.32737	0.171	0.049	4.27139263756572e-13	ABHD17A	CENT+SjD	Sicca
2.6750623882422e-16	1.48267	0.176	0.054	9.44564529288319e-13	JAK3	CENT+SjD	Sicca
8.07150001725702e-16	0.945747	0.326	0.166	2.85004665609345e-12	CCR7	CENT+SjD	Sicca
8.77059211877309e-16	0.844819	0.375	0.203	3.09689607713878e-12	DDX3X	CENT+SjD	Sicca
9.75223010154857e-16	-1.658	0.056	0.148	3.4435124488568e-12	HLA-DRB5	CENT+SjD	Sicca
1.62157469186662e-15	1.02644	0.273	0.125	5.72578023698104e-12	FCMR	CENT+SjD	Sicca
1.93996702936346e-15	1.15515	0.29	0.146	6.85002358068237e-12	TCF7	CENT+SjD	Sicca
2.83239196111914e-15	0.725293	0.46	0.286	1.00011760147117e-11	PPP1R15A	CENT+SjD	Sicca
4.15975115005759e-15	0.352131	0.92	0.819	1.46880813108533e-11	SRGN	CENT+SjD	Sicca
4.48122552570927e-15	1.43683	0.177	0.06	1.58232073312794e-11	FBLN7	CENT+SjD	Sicca
4.98058234804097e-15	2.09659	0.134	0.032	1.75864362709327e-11	IGFBP4	CENT+SjD	Sicca
7.98989317362242e-15	1.366	0.163	0.05	2.82123127960608e-11	UBE2S	CENT+SjD	Sicca
9.71396068320028e-15	1.46153	0.132	0.031	3.42999951723802e-11	GLCCI1	CENT+SjD	Sicca
1.9346507366458e-14	1.09184	0.188	0.067	6.83125175109632e-11	PABPN1	CENT+SjD	Sicca
2.10554264164664e-14	0.797209	0.301	0.147	7.43467106765428e-11	CD28	CENT+SjD	Sicca
2.33094328024928e-14	1.59159	0.134	0.034	8.23056072256022e-11	NDFIP2	CENT+SjD	Sicca
2.50402916732157e-14	0.84302	0.353	0.193	8.84172698981247e-11	CITED2	CENT+SjD	Sicca
3.34083030088793e-14	0.797894	0.327	0.17	1.17964717924353e-10	TNFRSF1B	CENT+SjD	Sicca
4.53438186642824e-14	1.73297	0.134	0.035	1.60109023703581e-10	NFKBIZ	CENT+SjD	Sicca
5.95367220142918e-14	0.972182	0.246	0.112	2.10224165432464e-10	PIM3	CENT+SjD	Sicca
6.08344886019516e-14	1.72094	0.11	0.021	2.14806579253491e-10	UBE2R2	CENT+SjD	Sicca
6.27622389222409e-14	1.26203	0.171	0.06	2.21613465634433e-10	AREG	CENT+SjD	Sicca
7.86737948707148e-14	0.893204	0.26	0.122	2.77797169688494e-10	SOCS1	CENT+SjD	Sicca
8.47243266820941e-14	-0.798409	0.448	0.534	2.99161597514474e-10	TXN	CENT+SjD	Sicca
9.02697309589545e-14	1.55037	0.133	0.035	3.18742420016068e-10	TMEM259	CENT+SjD	Sicca
1.92568554538376e-13	0.768115	0.187	0.07	6.79959566075005e-10	GNB1	CENT+SjD	Sicca
2.584391564146e-13	0.847777	0.257	0.126	9.12548661299952e-10	TIGIT	CENT+SjD	Sicca
2.84703021643958e-13	1.0727	0.188	0.074	1.00528636942482e-09	XBP1	CENT+SjD	Sicca
4.17103113061142e-13	0.595304	0.403	0.234	1.47279109221889e-09	CD27	CENT+SjD	Sicca
5.18646663438347e-13	0.70711	0.449	0.298	1.8313413686008e-09	ARL4C	CENT+SjD	Sicca
7.24780929023099e-13	1.39966	0.132	0.037	2.55920146038056e-09	FOXO1	CENT+SjD	Sicca
9.13864501523508e-13	1.76168	0.107	0.024	3.22685555487951e-09	SKIL	CENT+SjD	Sicca
1.09769396316818e-12	-1.92326	0.062	0.142	3.87595738394684e-09	NKG7	CENT+SjD	Sicca
1.11457776789959e-12	1.13839	0.143	0.045	3.93557409845345e-09	RNPEPL1	CENT+SjD	Sicca
1.54161058584154e-12	0.515835	0.664	0.495	5.44342697860649e-09	RGCC	CENT+SjD	Sicca
1.66114269241009e-12	1.89918	0.102	0.021	5.86549484690004e-09	LFNG	CENT+SjD	Sicca
2.16474742860849e-12	0.378878	0.639	0.453	7.64372317041656e-09	IER2	CENT+SjD	Sicca
3.7645696397947e-12	1.50059	0.115	0.03	1.32926953981151e-08	CSNK1G2	CENT+SjD	Sicca
1.15743746475901e-11	1.84885	0.111	0.03	4.08691168806407e-08	TOX2	CENT+SjD	Sicca
1.36031997046541e-11	-0.861816	0.258	0.362	4.80328981571336e-08	CAPG	CENT+SjD	Sicca
1.50802020777536e-11	-0.753647	0.289	0.409	5.32481935365478e-08	GZMA	CENT+SjD	Sicca
2.14267041513359e-11	-0.213434	0.99	0.99	7.5657692358367e-08	IL32	CENT+SjD	Sicca
2.31966912878088e-11	0.73012	0.219	0.102	8.19075169372529e-08	IL6ST	CENT+SjD	Sicca
2.80813899600122e-11	0.948266	0.134	0.044	9.9155387948803e-08	NCK2	CENT+SjD	Sicca
4.59856247526978e-11	0.78698	0.213	0.1	1.62375241001776e-07	GRK6	CENT+SjD	Sicca
4.62582572729621e-11	1.07887	0.139	0.049	1.63337906430829e-07	MBD2	CENT+SjD	Sicca
5.92624517704854e-11	0.616922	0.211	0.1	2.09255717201584e-07	IL6R	CENT+SjD	Sicca
6.79924924088534e-11	0.757283	0.289	0.162	2.40081490695661e-07	DNPH1	CENT+SjD	Sicca
7.93388462109476e-11	-0.269237	0.969	0.945	2.80145465970856e-07	CFL1	CENT+SjD	Sicca
8.21290637272146e-11	0.733596	0.254	0.131	2.89997724020795e-07	HERPUD1	CENT+SjD	Sicca
8.5534707727363e-11	1.29362	0.122	0.039	3.02023052985319e-07	UBALD2	CENT+SjD	Sicca
8.80113995576351e-11	1.28475	0.136	0.049	3.10768251838009e-07	PASK	CENT+SjD	Sicca
9.15584214610313e-11	1.20993	0.14	0.051	3.23292786178901e-07	TIPARP	CENT+SjD	Sicca
1.00106661659825e-10	0.841722	0.194	0.087	3.53476622320841e-07	TAF10	CENT+SjD	Sicca
1.33913337441237e-10	1.00813	0.165	0.069	4.72847994505006e-07	FKBP2	CENT+SjD	Sicca
1.64050649560271e-10	0.702808	0.232	0.115	5.79262843597318e-07	CDV3	CENT+SjD	Sicca
1.66286963509298e-10	0.484885	0.368	0.217	5.87159268151333e-07	CD5	CENT+SjD	Sicca
1.84790029783851e-10	1.033	0.137	0.05	6.52493595166776e-07	ITGB2-AS1	CENT+SjD	Sicca
1.86215322735028e-10	1.01964	0.211	0.105	6.57526304577383e-07	INSIG1	CENT+SjD	Sicca
2.64445146108556e-10	0.344811	0.655	0.473	9.33755810909313e-07	LIMD2	CENT+SjD	Sicca
3.23492429530474e-10	1.28932	0.138	0.052	1.1422517686721e-06	SGK1	CENT+SjD	Sicca
3.44320203426871e-10	0.521042	0.419	0.264	1.21579463830028e-06	MCL1	CENT+SjD	Sicca
4.09836045399738e-10	0.828143	0.174	0.077	1.44713107630647e-06	SESN3	CENT+SjD	Sicca
4.45590774191541e-10	0.747186	0.245	0.131	1.57338102367033e-06	ARID5B	CENT+SjD	Sicca
4.78512010719982e-10	0.414206	0.405	0.248	1.68962590985226e-06	RNF213	CENT+SjD	Sicca
5.09054155239217e-10	1.25866	0.115	0.037	1.79747022214968e-06	MXD4	CENT+SjD	Sicca
5.18693703129657e-10	1.49448	0.106	0.032	1.83150746575082e-06	AC004585.1	CENT+SjD	Sicca
5.22109137398092e-10	1.23233	0.115	0.037	1.84356736415266e-06	HECA	CENT+SjD	Sicca
5.31560673137258e-10	0.75958	0.249	0.135	1.87694073684766e-06	SIRPG	CENT+SjD	Sicca
5.62953746755741e-10	1.30177	0.12	0.041	1.98778967979452e-06	P2RY8	CENT+SjD	Sicca
6.27622478415192e-10	0.939484	0.223	0.117	2.21613497128404e-06	H1FX	CENT+SjD	Sicca
7.34681807870335e-10	-0.924303	0.293	0.369	2.59416146359015e-06	MZT2B	CENT+SjD	Sicca
7.39114496182944e-10	0.872856	0.209	0.106	2.60981328602198e-06	MAL	CENT+SjD	Sicca
8.18489459525824e-10	0.868893	0.15	0.061	2.89008628158569e-06	HIST1H1D	CENT+SjD	Sicca
1.14203940154415e-09	1.04328	0.119	0.041	4.0325411268524e-06	MFHAS1	CENT+SjD	Sicca
1.18667287764956e-09	0.848825	0.129	0.047	4.19014193098061e-06	PIP4K2A	CENT+SjD	Sicca
1.42416686947386e-09	-0.390524	0.91	0.894	5.02873321611221e-06	CRIP1	CENT+SjD	Sicca
1.49521650516817e-09	0.377101	0.887	0.756	5.27960947974879e-06	CD74	CENT+SjD	Sicca
1.8716637048036e-09	0.344932	0.544	0.372	6.60884454166151e-06	MYH9	CENT+SjD	Sicca
2.03856028020378e-09	0.769489	0.171	0.077	7.19815634939953e-06	BOD1L1	CENT+SjD	Sicca
2.84780229140911e-09	0.907341	0.197	0.1	1.00555898909656e-05	PLIN2	CENT+SjD	Sicca
2.8741902608391e-09	0.333568	0.569	0.404	1.01487658110229e-05	EIF5A	CENT+SjD	Sicca
3.30478242858627e-09	0.894949	0.122	0.045	1.16691867553381e-05	STK24	CENT+SjD	Sicca
3.32079470085759e-09	0.441513	0.481	0.324	1.17257260887282e-05	NR3C1	CENT+SjD	Sicca
3.32755561282981e-09	0.558725	0.282	0.16	1.1749598868902e-05	SH2D1A	CENT+SjD	Sicca
3.75732874600197e-09	0.983533	0.112	0.039	1.3267127802133e-05	R3HDM2	CENT+SjD	Sicca
3.87727030410271e-09	0.534985	0.377	0.244	1.36906414437867e-05	CTSB	CENT+SjD	Sicca
4.15480312404622e-09	0.541193	0.266	0.151	1.46706098310072e-05	KDSR	CENT+SjD	Sicca
4.40898590638988e-09	2.26994	0.187	0.101	1.55681292354627e-05	KLF2	CENT+SjD	Sicca
4.8022155088024e-09	1.14105	0.109	0.037	1.69566229615813e-05	GMIP	CENT+SjD	Sicca
5.14068613085348e-09	0.710349	0.158	0.07	1.81517627280436e-05	GLS	CENT+SjD	Sicca
5.25842885393011e-09	0.665506	0.188	0.091	1.85675122832272e-05	DGKZ	CENT+SjD	Sicca
5.56757879178072e-09	0.528757	0.257	0.146	1.96591207137777e-05	LIMS1	CENT+SjD	Sicca
7.73450251034733e-09	0.962955	0.109	0.037	2.73105283640364e-05	TRIM28	CENT+SjD	Sicca
9.14721798930422e-09	0.606218	0.204	0.103	3.22988267202332e-05	HNRNPD	CENT+SjD	Sicca
9.27148081349244e-09	0.474591	0.303	0.18	3.27375987524418e-05	GNAI2	CENT+SjD	Sicca
9.99107243512691e-09	0.442768	0.74	0.622	3.52784767684331e-05	ZFP36	CENT+SjD	Sicca
1.07873367467003e-08	0.616703	0.192	0.096	3.80900860525989e-05	MACF1	CENT+SjD	Sicca
1.5120383823289e-08	0.391422	0.344	0.212	5.33900752800333e-05	SRSF2	CENT+SjD	Sicca
1.74012937791383e-08	0.463937	0.234	0.132	6.14439683341374e-05	SELL	CENT+SjD	Sicca
2.09743449653392e-08	1.04023	0.124	0.051	7.40604120726127e-05	LDLRAD4	CENT+SjD	Sicca
2.09790986045044e-08	0.452361	0.232	0.127	7.40771971725049e-05	HNRNPL	CENT+SjD	Sicca
2.26120123760493e-08	0.291164	0.8	0.686	7.98430156998299e-05	EEF2	CENT+SjD	Sicca
2.3311529211558e-08	0.533626	0.272	0.158	8.23130096460113e-05	RNF19A	CENT+SjD	Sicca
2.77325204368508e-08	0.365411	0.502	0.343	9.79235296625201e-05	WDR1	CENT+SjD	Sicca
3.05825743838884e-08	0.891559	0.135	0.059	0.000107987	PRMT9	CENT+SjD	Sicca
3.06288056234964e-08	0.873136	0.129	0.055	0.00010815	PTPN11	CENT+SjD	Sicca
3.4032238370583e-08	0.693704	0.155	0.072	0.000120168	MIDN	CENT+SjD	Sicca
3.51254983621864e-08	0.461727	0.243	0.136	0.000124028	REL	CENT+SjD	Sicca
4.18819053300146e-08	0.395072	0.308	0.186	0.000147885	P4HB	CENT+SjD	Sicca
5.45572675710757e-08	0.386354	0.685	0.569	0.000192642	TSC22D3	CENT+SjD	Sicca
5.646650759762e-08	0.856011	0.12	0.05	0.000199383	NIN	CENT+SjD	Sicca
5.71768811461873e-08	0.8685	0.136	0.061	0.000201892	ABLIM1	CENT+SjD	Sicca
6.26131155807216e-08	0.727318	0.168	0.085	0.000221087	CHMP1B	CENT+SjD	Sicca
6.27246464547606e-08	0.654829	0.195	0.105	0.000221481	LEF1	CENT+SjD	Sicca
7.65186395765187e-08	0.444938	0.334	0.209	0.000270187	CCND2	CENT+SjD	Sicca
9.0318299853479e-08	0.34954	0.495	0.349	0.000318914	PBXIP1	CENT+SjD	Sicca
1.07629773614644e-07	0.646725	0.19	0.102	0.000380041	TSPYL2	CENT+SjD	Sicca
1.17998710093682e-07	0.456896	0.364	0.237	0.000416653	PDIA6	CENT+SjD	Sicca
1.1855035279911e-07	0.746617	0.244	0.151	0.000418601	GPR25	CENT+SjD	Sicca
1.33648788029404e-07	0.650324	0.16	0.079	0.000471914	PABPC4	CENT+SjD	Sicca
1.5245910086627e-07	0.341386	0.468	0.337	0.000538333	TAGAP	CENT+SjD	Sicca
1.66012215860698e-07	0.640502	0.112	0.045	0.000586189	SIAH2	CENT+SjD	Sicca
2.00724030536697e-07	0.371684	0.253	0.148	0.000708757	SMAP2	CENT+SjD	Sicca
2.14234383707857e-07	-1.39387	0.087	0.15	0.000756462	HLA-DQA1	CENT+SjD	Sicca
3.88033229813806e-07	0.528572	0.194	0.106	0.00137015	TMPO	CENT+SjD	Sicca
3.88629277908025e-07	0.668362	0.283	0.186	0.00137225	FOSB	CENT+SjD	Sicca
4.0398632551369e-07	0.737679	0.153	0.077	0.00142648	TGIF1	CENT+SjD	Sicca
4.60380971862919e-07	0.26879	0.614	0.473	0.00162561	DNAJB1	CENT+SjD	Sicca
4.7644199674928e-07	0.387142	0.298	0.187	0.00168232	SAT1	CENT+SjD	Sicca
5.26713859438094e-07	0.612896	0.132	0.062	0.00185983	NAMPT	CENT+SjD	Sicca
5.28062983074631e-07	0.649612	0.119	0.052	0.00186459	MAP2K2	CENT+SjD	Sicca
5.88540547570789e-07	-0.656176	0.425	0.456	0.00207814	GSTP1	CENT+SjD	Sicca
6.31432422912166e-07	0.871475	0.244	0.153	0.00222959	TNFRSF4	CENT+SjD	Sicca
6.76928452490364e-07	0.7374	0.129	0.061	0.00239023	CKAP2	CENT+SjD	Sicca
7.20881395821442e-07	0.457699	0.259	0.162	0.00254543	STAT1	CENT+SjD	Sicca
7.98513902313773e-07	0.476258	0.195	0.108	0.00281955	NASP	CENT+SjD	Sicca
1.16406772206236e-06	0.589395	0.172	0.095	0.00411032	RAB11FIP1	CENT+SjD	Sicca
1.18321855214045e-06	0.252339	0.56	0.41	0.00417794	SLC25A5	CENT+SjD	Sicca
1.22331954517237e-06	0.460799	0.415	0.294	0.00431954	CYCS	CENT+SjD	Sicca
1.45049875621191e-06	0.717397	0.146	0.076	0.00512171	CKS2	CENT+SjD	Sicca
1.57391932842511e-06	0.242477	0.769	0.631	0.00555751	COTL1	CENT+SjD	Sicca
1.88933829357582e-06	0.270517	0.613	0.465	0.00667125	H2AFZ	CENT+SjD	Sicca
1.93477902246856e-06	0.476495	0.184	0.105	0.0068317	RGS2	CENT+SjD	Sicca
1.96553740543499e-06	0.200304	0.649	0.51	0.00694031	ZFP36L1	CENT+SjD	Sicca
1.98873852700974e-06	0.582009	0.158	0.085	0.00702224	SNHG15	CENT+SjD	Sicca
2.05495753867707e-06	-1.38602	0.098	0.155	0.00725606	CLU	CENT+SjD	Sicca
2.17507933504034e-06	0.197347	0.882	0.802	0.00768021	PABPC1	CENT+SjD	Sicca
2.88206400092267e-06	0.51836	0.131	0.066	0.0101766	TBC1D4	CENT+SjD	Sicca
3.14734805473037e-06	0.442174	0.127	0.061	0.0111133	PHACTR2	CENT+SjD	Sicca
3.33132955299998e-06	0.130712	0.539	0.387	0.0117629	HSP90B1	CENT+SjD	Sicca
3.5213185403435e-06	0.423482	0.287	0.191	0.0124338	SFPQ	CENT+SjD	Sicca
3.60223390494718e-06	0.436887	0.202	0.12	0.0127195	SLC38A2	CENT+SjD	Sicca
3.74715478111617e-06	0.864345	0.102	0.046	0.0132312	NFKB2	CENT+SjD	Sicca
4.18493816913685e-06	0.514186	0.14	0.072	0.014777	MTHFD2	CENT+SjD	Sicca
5.20185589392122e-06	-0.31967	0.812	0.792	0.0183678	TAGLN2	CENT+SjD	Sicca
5.63452574015537e-06	0.612342	0.121	0.06	0.0198955	PPP6R1	CENT+SjD	Sicca
7.23767489616763e-06	0.411047	0.233	0.148	0.0255562	PIM2	CENT+SjD	Sicca
7.26806897447661e-06	-0.745008	0.17	0.234	0.0256636	CRIP2	CENT+SjD	Sicca
7.314536373542e-06	0.185423	0.992	0.986	0.0258276	FTH1	CENT+SjD	Sicca
8.14912947842253e-06	0.225555	0.536	0.393	0.0287746	PGAM1	CENT+SjD	Sicca
8.73627473691285e-06	0.665495	0.12	0.06	0.0308478	ZNF831	CENT+SjD	Sicca
8.83448715169077e-06	0.571388	0.107	0.051	0.0311946	NFKB1	CENT+SjD	Sicca
9.05733538993391e-06	0.763338	0.111	0.055	0.0319815	GBP4	CENT+SjD	Sicca
1.02276636024491e-05	0.90152	0.151	0.089	0.0361139	HLA-DQB1	CENT+SjD	Sicca
1.05079449717465e-05	0.805365	0.102	0.049	0.0371036	LMNB1	CENT+SjD	Sicca
1.09071026500649e-05	0.373965	0.174	0.101	0.038513	LIMA1	CENT+SjD	Sicca
1.20864210664506e-05	0.251341	0.21	0.126	0.0426772	DNMT1	CENT+SjD	Sicca
1.24592408522231e-05	0.454391	0.164	0.095	0.0439936	BHLHE40	CENT+SjD	Sicca
1.27034053498236e-05	0.404868	0.278	0.185	0.0448557	KMT2A	CENT+SjD	Sicca
1.29889932825373e-05	0.201326	0.617	0.484	0.0458641	NFKBIA	CENT+SjD	Sicca
1.32335923987524e-05	0.34374	0.16	0.09	0.0467278	RNF139	CENT+SjD	Sicca
1.40179088597189e-05	0.540439	0.165	0.097	0.0494972	MAF	CENT+SjD	Sicca
2.26270428906169e-30	-1.66926	0.155	0.369	6.57541866401327e-27	MZT2B	SSA+SjD	Sicca
1.76583823222137e-26	0.890087	0.752	0.566	5.13152590283531e-23	CXCR4	SSA+SjD	Sicca
4.29221438946277e-22	0.941297	0.639	0.463	1.24731750157788e-18	DUSP2	SSA+SjD	Sicca
1.61089823293441e-18	0.630279	0.879	0.794	4.6812702649074e-15	JUNB	SSA+SjD	Sicca
2.97944665355851e-17	0.891013	0.535	0.369	8.65827197524103e-14	SPOCK2	SSA+SjD	Sicca
1.37602501933732e-16	0.433903	0.901	0.819	3.99872870619425e-13	SRGN	SSA+SjD	Sicca
3.88926088267779e-16	-0.992807	0.207	0.367	1.13021921250617e-12	CD63	SSA+SjD	Sicca
3.78959650132939e-15	-0.951825	0.17	0.327	1.10125674328632e-11	CTSW	SSA+SjD	Sicca
6.2447318319195e-14	0.406013	0.971	0.956	1.81471907035581e-10	GAPDH	SSA+SjD	Sicca
2.34134865468313e-13	-0.345542	0.852	0.95	6.80395919050917e-10	S100A6	SSA+SjD	Sicca
2.47591525445088e-13	0.658608	0.682	0.566	7.19500972943426e-10	DUSP1	SSA+SjD	Sicca
2.51979718648575e-13	0.565694	0.841	0.756	7.3225306239276e-10	CD74	SSA+SjD	Sicca
4.95153000007226e-13	0.832594	0.548	0.418	1.438914618021e-09	SLC2A3	SSA+SjD	Sicca
1.04590577183108e-12	0.484612	0.824	0.714	3.03940217294113e-09	ARPC1B	SSA+SjD	Sicca
1.19523444954097e-12	-1.08047	0.14	0.266	3.47335131036606e-09	KHDRBS1	SSA+SjD	Sicca
1.77265399981877e-12	-0.270526	0.984	0.986	5.15133252347334e-09	TPT1	SSA+SjD	Sicca
2.34935027038697e-12	-2.29253	0.026	0.101	6.82721188574454e-09	KLF2	SSA+SjD	Sicca
2.59973897384467e-12	0.5879	0.739	0.627	7.55484145799261e-09	CD69	SSA+SjD	Sicca
3.38826112397064e-12	0.957368	0.301	0.165	9.84628682625867e-09	RGS1	SSA+SjD	Sicca
4.30437478828533e-12	-0.568298	0.389	0.554	1.25085131347572e-08	CCL5	SSA+SjD	Sicca
5.05518007365926e-12	1.77536	0.159	0.057	1.46903532940538e-08	DUSP4	SSA+SjD	Sicca
5.1024083052126e-12	-0.877942	0.193	0.328	1.48275985349478e-08	HOPX	SSA+SjD	Sicca
1.37691761272124e-11	0.370443	1	1	4.00132258256794e-08	ACTB	SSA+SjD	Sicca
2.48529035404984e-11	-0.493265	0.54	0.666	7.22225376886883e-08	LGALS1	SSA+SjD	Sicca
5.39601177997127e-11	0.445648	0.875	0.849	1.56808102325965e-07	CORO1A	SSA+SjD	Sicca
7.29495682940933e-11	1.35283	0.22	0.11	2.11991445462635e-07	ZNF331	SSA+SjD	Sicca
9.13043298522847e-10	0.608303	0.684	0.576	2.65330382550739e-06	DDIT4	SSA+SjD	Sicca
1.79933013014058e-09	0.598475	0.517	0.393	5.22885335818853e-06	PGAM1	SSA+SjD	Sicca
5.0019512548797e-09	1.40084	0.152	0.067	1.45356703466804e-05	CDKN1A	SSA+SjD	Sicca
5.07653112472258e-09	0.747735	0.378	0.256	1.47523994484438e-05	TNFAIP3	SSA+SjD	Sicca
7.64338132542256e-09	1.61295	0.104	0.034	2.2211666131678e-05	NDFIP2	SSA+SjD	Sicca
1.38674734057217e-08	-0.228089	0.972	0.97	4.02988777170273e-05	S100A4	SSA+SjD	Sicca
1.43908268532967e-08	1.26311	0.188	0.097	4.18197428356803e-05	EPSTI1	SSA+SjD	Sicca
1.76418571121587e-08	0.986863	0.235	0.135	5.12672367679333e-05	TENT5C	SSA+SjD	Sicca
2.73998011216753e-08	-0.227836	0.866	0.95	7.96238220595884e-05	CD52	SSA+SjD	Sicca
2.82031749281123e-08	0.639623	0.46	0.349	8.19584263410944e-05	PBXIP1	SSA+SjD	Sicca
3.62347051684471e-08	0.620906	0.583	0.479	0.000105298	ITM2A	SSA+SjD	Sicca
4.66889032655964e-08	0.420134	0.813	0.717	0.000135678	FOS	SSA+SjD	Sicca
6.52288664895241e-08	-0.580233	0.429	0.534	0.000189555	TXN	SSA+SjD	Sicca
6.99226916376977e-08	0.547731	0.617	0.519	0.000203195	PKM	SSA+SjD	Sicca
7.36484536595887e-08	-1.0071	0.112	0.198	0.000214022	YPEL3	SSA+SjD	Sicca
7.90134166867469e-08	-0.279527	0.901	0.928	0.000229613	S100A10	SSA+SjD	Sicca
8.11907826050949e-08	0.832949	0.237	0.138	0.00023594	CSRNP1	SSA+SjD	Sicca
9.35892204030607e-08	1.24972	0.14	0.064	0.00027197	IFI44	SSA+SjD	Sicca
9.56352962724494e-08	0.458742	0.67	0.577	0.000277916	LDHA	SSA+SjD	Sicca
1.06585879668004e-07	-0.432335	0.543	0.626	0.000309739	PNRC1	SSA+SjD	Sicca
1.40860243784e-07	-0.914193	0.091	0.171	0.00040934	NPC2	SSA+SjD	Sicca
1.44744566741993e-07	-1.46916	0.054	0.118	0.000420628	GNAS	SSA+SjD	Sicca
2.03036915894157e-07	0.836709	0.246	0.151	0.000590025	KDSR	SSA+SjD	Sicca
2.67255281109171e-07	0.424168	0.68	0.585	0.000776644	TPI1	SSA+SjD	Sicca
3.12526131658909e-07	0.846031	0.317	0.218	0.000908201	PTGER4	SSA+SjD	Sicca
3.78072982988474e-07	0.767875	0.299	0.203	0.00109868	DDX3X	SSA+SjD	Sicca
4.21127581401312e-07	0.536127	0.397	0.286	0.0012238	PPP1R15A	SSA+SjD	Sicca
4.86911210462317e-07	1.14078	0.191	0.108	0.00141496	ICOS	SSA+SjD	Sicca
7.64105185213826e-07	0.77778	0.263	0.17	0.00222049	TNFRSF1B	SSA+SjD	Sicca
9.3766808433257e-07	1.22141	0.108	0.045	0.00272486	OAS1	SSA+SjD	Sicca
1.05921274613742e-06	0.455354	0.606	0.51	0.00307807	ZFP36L1	SSA+SjD	Sicca
1.22708016386483e-06	0.919411	0.207	0.126	0.00356589	TIGIT	SSA+SjD	Sicca
1.30594201006494e-06	0.382659	0.71	0.631	0.00379507	COTL1	SSA+SjD	Sicca
1.43658475432846e-06	0.601098	0.316	0.216	0.00417472	NR4A2	SSA+SjD	Sicca
2.20062111000772e-06	0.380633	0.655	0.569	0.006395	TSC22D3	SSA+SjD	Sicca
2.21414572222537e-06	0.47071	0.549	0.453	0.00643431	YWHAQ	SSA+SjD	Sicca
2.63901142851828e-06	-0.512502	0.295	0.388	0.00766897	NME2	SSA+SjD	Sicca
3.46756241170654e-06	-1.1145	0.078	0.142	0.0100767	NKG7	SSA+SjD	Sicca
4.70475565278413e-06	0.531922	0.47	0.374	0.013672	CD82	SSA+SjD	Sicca
5.04748923301376e-06	0.436471	0.64	0.566	0.014668	ENO1	SSA+SjD	Sicca
5.65671185840588e-06	0.434952	0.499	0.41	0.0164384	SLC25A5	SSA+SjD	Sicca
7.5442359367124e-06	0.469308	0.452	0.362	0.0219235	TPM4	SSA+SjD	Sicca
9.63014496990842e-06	1.22552	0.114	0.056	0.0279852	CTLA4	SSA+SjD	Sicca
1.12696274772078e-05	0.391235	0.497	0.404	0.0327495	EIF5A	SSA+SjD	Sicca
1.2571945284778e-05	0.187259	0.979	0.986	0.0365341	FTH1	SSA+SjD	Sicca
1.36161416866569e-65	-0.910382	0.875	0.95	4.31495530050159e-62	S100A6	SSA+CENT+SjD	Sicca
3.61256344584038e-62	-2.23525	0.084	0.327	1.14482135598682e-58	CTSW	SSA+CENT+SjD	Sicca
8.17877268770256e-61	-1.04561	0.624	0.848	2.59185306473294e-57	ANXA1	SSA+CENT+SjD	Sicca
5.26578916975606e-60	1.35167	0.734	0.463	1.6687285878957e-56	DUSP2	SSA+CENT+SjD	Sicca
1.71145190338984e-58	1.9288	0.494	0.165	5.42359108184239e-55	RGS1	SSA+CENT+SjD	Sicca
1.47009535354395e-57	-1.27561	0.381	0.666	4.65873217538079e-54	LGALS1	SSA+CENT+SjD	Sicca
1.72923287578415e-56	0.902152	0.922	0.794	5.47993898335998e-53	JUNB	SSA+CENT+SjD	Sicca
2.02705535310375e-56	-0.95514	0.864	0.928	6.42373841398577e-53	S100A10	SSA+CENT+SjD	Sicca
6.09825782500744e-56	1.06254	0.813	0.566	1.93253790474486e-52	CXCR4	SSA+CENT+SjD	Sicca
1.68344447889849e-51	-0.7544	0.902	0.971	5.33483555362931e-48	VIM	SSA+CENT+SjD	Sicca
2.25799631145745e-49	1.22099	0.688	0.418	7.15559031100866e-46	SLC2A3	SSA+CENT+SjD	Sicca
4.51041933812382e-45	-0.574972	0.961	0.97	1.42935188825144e-41	S100A4	SSA+CENT+SjD	Sicca
1.82642845408376e-42	2.14595	0.367	0.11	5.78795177099143e-39	ZNF331	SSA+CENT+SjD	Sicca
3.71284835460435e-42	1.08613	0.651	0.38	1.17660164357412e-38	BTG2	SSA+CENT+SjD	Sicca
5.54859112907059e-42	0.661627	0.924	0.819	1.75834852880247e-38	SRGN	SSA+CENT+SjD	Sicca
4.18141093860745e-41	0.876058	0.826	0.627	1.3250891264447e-37	CD69	SSA+CENT+SjD	Sicca
3.330797162149e-40	1.36334	0.494	0.216	1.05552962068502e-36	NR4A2	SSA+CENT+SjD	Sicca
9.52785094338347e-39	-2.02387	0.067	0.234	3.01937596395822e-35	CRIP2	SSA+CENT+SjD	Sicca
2.23087432879939e-32	-1.26691	0.272	0.456	7.06964074796527e-29	GSTP1	SSA+CENT+SjD	Sicca
1.22302487127613e-31	5.32845	0.165	0.006	3.87576581707404e-28	CXCL13	SSA+CENT+SjD	Sicca
3.15196467477683e-31	2.21439	0.249	0.056	9.98857605436777e-28	CTLA4	SSA+CENT+SjD	Sicca
6.9774465137624e-31	1.14475	0.495	0.256	2.21115280021131e-27	TNFAIP3	SSA+CENT+SjD	Sicca
2.07310105389112e-30	1.55725	0.353	0.135	6.56965723978097e-27	TENT5C	SSA+CENT+SjD	Sicca
1.45132275903749e-28	1.74844	0.309	0.108	4.59924182338981e-25	ICOS	SSA+CENT+SjD	Sicca
1.36215982210052e-27	-1.38643	0.202	0.369	4.31668447623654e-24	MZT2B	SSA+CENT+SjD	Sicca
7.49644844965624e-25	-1.17868	0.21	0.367	2.37562451369606e-21	CD63	SSA+CENT+SjD	Sicca
4.84451985052478e-24	0.910295	0.571	0.369	1.5352283406313e-20	SPOCK2	SSA+CENT+SjD	Sicca
6.63778496861913e-24	1.02984	0.523	0.324	2.1035140565554e-20	NR3C1	SSA+CENT+SjD	Sicca
3.07633494230806e-23	1.61487	0.269	0.097	9.74890543217423e-20	EPSTI1	SSA+CENT+SjD	Sicca
6.75940713141059e-23	0.709901	0.706	0.51	2.14205611994402e-19	ZFP36L1	SSA+CENT+SjD	Sicca
8.1628366383806e-23	-0.558846	0.801	0.877	2.58680293070281e-19	S100A11	SSA+CENT+SjD	Sicca
1.05245256199313e-22	1.39771	0.271	0.099	3.33522216895623e-19	SEC11C	SSA+CENT+SjD	Sicca
2.29490120006211e-22	1.88452	0.222	0.067	7.27254190299682e-19	CDKN1A	SSA+CENT+SjD	Sicca
9.49878384417842e-22	0.23796	1	1	3.01016460022014e-18	TMSB4X	SSA+CENT+SjD	Sicca
1.08079003398928e-21	3.15527	0.142	0.019	3.42502361771202e-18	IFI44L	SSA+CENT+SjD	Sicca
1.8166141144817e-21	1.91797	0.205	0.057	5.7568501287925e-18	DUSP4	SSA+CENT+SjD	Sicca
3.27532364765481e-21	1.16961	0.298	0.126	1.03795006394181e-17	TIGIT	SSA+CENT+SjD	Sicca
1.27122615752675e-20	0.834858	0.476	0.278	4.02851569320227e-17	CD7	SSA+CENT+SjD	Sicca
1.34218860021227e-20	-0.69266	0.89	0.894	4.25339567407269e-17	CRIP1	SSA+CENT+SjD	Sicca
2.6647288168181e-20	2.09283	0.162	0.034	8.44452562049654e-17	NDFIP2	SSA+CENT+SjD	Sicca
4.05679123706699e-20	2.34916	0.157	0.032	1.28559714302653e-16	AC004585.1	SSA+CENT+SjD	Sicca
4.81329953398627e-19	1.03956	0.331	0.162	1.52533462232025e-15	STAT1	SSA+CENT+SjD	Sicca
4.95805605142015e-19	0.98257	0.414	0.234	1.57120796269505e-15	YPEL5	SSA+CENT+SjD	Sicca
1.16679716874301e-18	0.451603	0.894	0.805	3.6975802277466e-15	BTG1	SSA+CENT+SjD	Sicca
2.07546702950101e-18	-2.15136	0.026	0.101	6.5771550164887e-15	KLF2	SSA+CENT+SjD	Sicca
5.76498168447476e-18	1.36301	0.219	0.08	1.82692269581005e-14	SOCS3	SSA+CENT+SjD	Sicca
1.0956550630388e-17	2.06595	0.192	0.064	3.47213089476997e-14	HSPA1B	SSA+CENT+SjD	Sicca
1.2942210175365e-17	2.92894	0.133	0.026	4.10138640457317e-14	SMCO4	SSA+CENT+SjD	Sicca
1.70555215856126e-17	-1.00244	0.189	0.328	5.40489479048064e-14	HOPX	SSA+CENT+SjD	Sicca
2.26299361970069e-17	0.75284	0.48	0.312	7.17142678083149e-14	KLRB1	SSA+CENT+SjD	Sicca
6.53000259501645e-17	2.06021	0.139	0.03	2.06935782236071e-13	TOX2	SSA+CENT+SjD	Sicca
1.66495181888502e-16	-0.561667	0.55	0.678	5.27623231404663e-13	IL7R	SSA+CENT+SjD	Sicca
2.41174731556786e-16	1.97448	0.144	0.035	7.64282724303455e-13	NFKBIZ	SSA+CENT+SjD	Sicca
3.4037318101577e-16	0.626322	0.71	0.576	1.07864261063898e-12	DDIT4	SSA+CENT+SjD	Sicca
3.41361345620251e-16	-0.916979	0.278	0.403	1.08177410427058e-12	ANXA2	SSA+CENT+SjD	Sicca
5.57371209493677e-16	0.874506	0.41	0.244	1.76630936288546e-12	CTSB	SSA+CENT+SjD	Sicca
6.06007191461564e-16	-0.657197	0.394	0.554	1.9204367897417e-12	CCL5	SSA+CENT+SjD	Sicca
8.55982266191272e-16	-1.75686	0.059	0.148	2.71260780156014e-12	HLA-DRB5	SSA+CENT+SjD	Sicca
8.70955673119988e-16	0.377719	0.99	0.986	2.76005852811724e-12	FTH1	SSA+CENT+SjD	Sicca
1.87973630648799e-15	0.539023	0.627	0.453	5.95688435526045e-12	TRBC2	SSA+CENT+SjD	Sicca
5.90558896464772e-15	-1.08978	0.142	0.258	1.87148114289686e-11	LMNA	SSA+CENT+SjD	Sicca
9.83539471123921e-15	-1.63295	0.056	0.141	3.11683658399171e-11	TSPAN2	SSA+CENT+SjD	Sicca
1.01403718094139e-14	1.37838	0.196	0.076	3.21348382640327e-11	CKS2	SSA+CENT+SjD	Sicca
1.06754840063345e-14	1.25273	0.258	0.126	3.38306088160739e-11	CREM	SSA+CENT+SjD	Sicca
1.41924915143653e-14	0.57718	0.63	0.465	4.49760056090235e-11	H2AFZ	SSA+CENT+SjD	Sicca
3.68941160840785e-14	0.807972	0.389	0.237	1.16917453870445e-10	PDIA6	SSA+CENT+SjD	Sicca
4.55019930642408e-14	1.09339	0.22	0.095	1.44195816020579e-10	BHLHE40	SSA+CENT+SjD	Sicca
1.08363351343e-13	2.23015	0.106	0.021	3.43403460405967e-10	ETV7	SSA+CENT+SjD	Sicca
1.65982839332135e-13	0.525784	0.576	0.41	5.25999617843536e-10	SLC25A5	SSA+CENT+SjD	Sicca
2.63216485689314e-13	-0.85416	0.36	0.465	8.34133043149436e-10	LGALS3	SSA+CENT+SjD	Sicca
3.20387089678295e-13	0.734341	0.343	0.195	1.01530668719052e-09	PTTG1	SSA+CENT+SjD	Sicca
4.35027474623505e-13	1.53012	0.163	0.06	1.37860206708189e-09	AREG	SSA+CENT+SjD	Sicca
6.74087751716213e-13	1.61649	0.149	0.051	2.13618408518868e-09	BCL2A1	SSA+CENT+SjD	Sicca
7.74843051098423e-13	1.16141	0.203	0.089	2.4554776289309e-09	FABP5	SSA+CENT+SjD	Sicca
2.00005143235481e-12	1.28119	0.276	0.153	6.33816298913241e-09	TNFRSF4	SSA+CENT+SjD	Sicca
3.20696501109013e-12	-0.476192	0.76	0.792	1.01628721201446e-08	TAGLN2	SSA+CENT+SjD	Sicca
7.47236279856768e-12	0.867356	0.287	0.158	2.3679917708661e-08	RNF19A	SSA+CENT+SjD	Sicca
9.02306220327813e-12	1.01715	0.251	0.135	2.85940841221884e-08	SIRPG	SSA+CENT+SjD	Sicca
1.33084075800489e-11	1.47863	0.146	0.054	4.21743436211748e-08	IFNG	SSA+CENT+SjD	Sicca
1.77140593523753e-11	0.90767	0.213	0.102	5.61358540876773e-08	IL6ST	SSA+CENT+SjD	Sicca
1.78162350534774e-11	-0.177809	1	1	5.64596488844698e-08	EEF1A1	SSA+CENT+SjD	Sicca
2.05617730390096e-11	-0.795396	0.419	0.504	6.51602587606213e-08	AHNAK	SSA+CENT+SjD	Sicca
2.08333587293989e-11	1.02961	0.215	0.105	6.6020913813465e-08	RGS2	SSA+CENT+SjD	Sicca
2.87227463959488e-11	1.39942	0.135	0.047	9.10223833287616e-08	TNFSF8	SSA+CENT+SjD	Sicca
2.87638843981422e-11	0.859865	0.363	0.233	9.11527496577128e-08	JUN	SSA+CENT+SjD	Sicca
1.07138983054164e-10	-1.51893	0.069	0.142	3.39523437298647e-07	NKG7	SSA+CENT+SjD	Sicca
1.93214614845375e-10	1.23919	0.171	0.077	6.12297114444993e-07	TGIF1	SSA+CENT+SjD	Sicca
3.42309449077963e-10	0.601036	0.602	0.484	1.08477864412807e-06	NFKBIA	SSA+CENT+SjD	Sicca
6.25870279676326e-10	1.05284	0.18	0.085	1.98338291629428e-06	PDCD1	SSA+CENT+SjD	Sicca
7.45413741100782e-10	1.01022	0.15	0.064	2.36221614554838e-06	IFI44	SSA+CENT+SjD	Sicca
8.37919035945508e-10	0.675525	0.704	0.622	2.65536542491132e-06	ZFP36	SSA+CENT+SjD	Sicca
9.81665459986746e-10	0.868247	0.19	0.094	3.110897842698e-06	MX1	SSA+CENT+SjD	Sicca
9.90063979643502e-10	1.065	0.196	0.1	3.13751275149026e-06	PLIN2	SSA+CENT+SjD	Sicca
1.41730582377487e-09	0.818235	0.254	0.147	4.49144215554256e-06	CD28	SSA+CENT+SjD	Sicca
1.6810800566557e-09	-0.945022	0.18	0.266	5.3273426995419e-06	KHDRBS1	SSA+CENT+SjD	Sicca
1.72468461706895e-09	0.685386	0.413	0.289	5.4655255514915e-06	BIRC3	SSA+CENT+SjD	Sicca
1.94232869743956e-09	0.730771	0.272	0.162	6.15523964218596e-06	DNPH1	SSA+CENT+SjD	Sicca
2.16009538357603e-09	0.697923	0.248	0.138	6.84534227055245e-06	CSRNP1	SSA+CENT+SjD	Sicca
3.51588022752624e-09	1.21108	0.131	0.054	1.11418244410306e-05	JAK3	SSA+CENT+SjD	Sicca
3.80913987710145e-09	0.550663	0.485	0.359	1.20711642705345e-05	NDUFV2	SSA+CENT+SjD	Sicca
3.82796144897184e-09	0.342948	0.685	0.566	1.21308098317918e-05	DUSP1	SSA+CENT+SjD	Sicca
4.16034004686265e-09	0.838801	0.191	0.097	1.31841176085078e-05	MAF	SSA+CENT+SjD	Sicca
4.47890677156419e-09	0.561679	0.377	0.248	1.41936555590869e-05	RNF213	SSA+CENT+SjD	Sicca
5.13758380238782e-09	1.02271	0.142	0.061	1.6281003069767e-05	CKAP2	SSA+CENT+SjD	Sicca
6.17902437579424e-09	0.507141	0.597	0.479	1.95813282468919e-05	ITM2A	SSA+CENT+SjD	Sicca
7.66582490638601e-09	1.00397	0.194	0.105	2.42929991283373e-05	INSIG1	SSA+CENT+SjD	Sicca
7.83517056824901e-09	1.1206	0.152	0.071	2.48296555307811e-05	XAF1	SSA+CENT+SjD	Sicca
8.34293292099259e-09	0.716391	0.216	0.117	2.64387544266255e-05	MIR4435-2HG	SSA+CENT+SjD	Sicca
9.12620190233663e-09	-1.19037	0.059	0.121	2.89209338285048e-05	WDR86-AS1	SSA+CENT+SjD	Sicca
1.11368309633264e-08	-0.621182	0.359	0.439	3.52926173227815e-05	TLE5	SSA+CENT+SjD	Sicca
1.40466312324366e-08	0.987846	0.167	0.085	4.45137743755914e-05	CHMP1B	SSA+CENT+SjD	Sicca
1.92041313741246e-08	1.24696	0.107	0.04	6.0857892324601e-05	ASB2	SSA+CENT+SjD	Sicca
2.01043462834255e-08	0.620796	0.298	0.187	6.37106733721755e-05	SAT1	SSA+CENT+SjD	Sicca
2.16039839338907e-08	0.667842	0.29	0.185	6.84630250864996e-05	FKBP5	SSA+CENT+SjD	Sicca
2.50104704647104e-08	0.670361	0.244	0.143	7.92581809026673e-05	CXCR6	SSA+CENT+SjD	Sicca
2.64453871134174e-08	0.775989	0.144	0.066	8.38054317624196e-05	TBC1D4	SSA+CENT+SjD	Sicca
3.40744726589391e-08	1.16079	0.132	0.06	0.000107982	FBLN7	SSA+CENT+SjD	Sicca
3.41266514353404e-08	0.278978	0.537	0.387	0.000108147	HSP90B1	SSA+CENT+SjD	Sicca
3.45754012117595e-08	0.518676	0.386	0.264	0.000109569	MCL1	SSA+CENT+SjD	Sicca
3.59495204885422e-08	0.495477	0.407	0.286	0.000113924	PPP1R15A	SSA+CENT+SjD	Sicca
4.17061520845889e-08	1.18151	0.103	0.039	0.000132167	NR4A1	SSA+CENT+SjD	Sicca
5.01533125328748e-08	0.461764	0.458	0.337	0.000158936	TAGAP	SSA+CENT+SjD	Sicca
5.11237979372961e-08	0.52738	0.354	0.239	0.000162011	BAX	SSA+CENT+SjD	Sicca
5.61544966312315e-08	0.428404	0.368	0.248	0.000177954	GBP5	SSA+CENT+SjD	Sicca
5.95236175681378e-08	-0.488771	0.49	0.56	0.00018863	HIST1H4C	SSA+CENT+SjD	Sicca
6.81599598639174e-08	0.586506	0.24	0.146	0.000215999	LIMS1	SSA+CENT+SjD	Sicca
7.33896865028232e-08	-0.563095	0.272	0.362	0.000232572	CAPG	SSA+CENT+SjD	Sicca
8.22900327656951e-08	0.55634	0.312	0.203	0.000260777	DDX3X	SSA+CENT+SjD	Sicca
9.85201422422741e-08	-1.10228	0.097	0.163	0.00031221	CISH	SSA+CENT+SjD	Sicca
1.59919930155773e-07	0.443288	0.518	0.403	0.000506786	CALR	SSA+CENT+SjD	Sicca
1.61132568370656e-07	0.881266	0.147	0.072	0.000510629	MTHFD2	SSA+CENT+SjD	Sicca
2.08399280925592e-07	0.49518	0.341	0.231	0.000660417	GPR65	SSA+CENT+SjD	Sicca
2.10640492937478e-07	-1.00664	0.124	0.191	0.00066752	TGFB1	SSA+CENT+SjD	Sicca
2.12929994329232e-07	0.639715	0.375	0.268	0.000674775	BATF	SSA+CENT+SjD	Sicca
2.82730560202202e-07	0.507757	0.324	0.217	0.000895973	CD5	SSA+CENT+SjD	Sicca
3.48973404286114e-07	0.57938	0.315	0.217	0.0011059	TRAT1	SSA+CENT+SjD	Sicca
3.49526894291635e-07	-0.220306	0.944	0.945	0.00110765	CFL1	SSA+CENT+SjD	Sicca
3.76840201347793e-07	0.690241	0.192	0.108	0.00119421	NASP	SSA+CENT+SjD	Sicca
4.45580652423991e-07	-0.213085	0.928	0.95	0.00141205	CD52	SSA+CENT+SjD	Sicca
4.92123662683361e-07	0.639013	0.254	0.16	0.00155954	SH2D1A	SSA+CENT+SjD	Sicca
5.02415504194444e-07	0.77701	0.149	0.077	0.00159215	SESN3	SSA+CENT+SjD	Sicca
5.88465082237164e-07	1.11429	0.105	0.045	0.00186485	OAS1	SSA+CENT+SjD	Sicca
5.91825447042014e-07	0.164815	0.999	0.995	0.00187549	PFN1	SSA+CENT+SjD	Sicca
6.67892340149294e-07	0.955777	0.135	0.069	0.00211655	FKBP2	SSA+CENT+SjD	Sicca
8.31461854677335e-07	1.33158	0.112	0.052	0.0026349	SGK1	SSA+CENT+SjD	Sicca
9.16541818424774e-07	0.719443	0.235	0.148	0.00290452	PHPT1	SSA+CENT+SjD	Sicca
1.05624270485309e-06	0.863092	0.156	0.085	0.00334723	ZC3H12A	SSA+CENT+SjD	Sicca
1.10071091318658e-06	-0.343713	0.196	0.282	0.00348815	GPR183	SSA+CENT+SjD	Sicca
1.29597168851396e-06	-0.510845	0.485	0.534	0.00410693	TXN	SSA+CENT+SjD	Sicca
1.37161404472861e-06	0.520969	0.314	0.218	0.00434664	PTGER4	SSA+CENT+SjD	Sicca
1.46900668114864e-06	0.277417	0.685	0.577	0.00465528	LDHA	SSA+CENT+SjD	Sicca
1.54171849730198e-06	0.873289	0.119	0.057	0.00488571	FRMD4B	SSA+CENT+SjD	Sicca
1.70856529103917e-06	0.581669	0.177	0.101	0.00541444	LIMA1	SSA+CENT+SjD	Sicca
2.11321442666034e-06	0.614303	0.571	0.473	0.00669678	DNAJB1	SSA+CENT+SjD	Sicca
2.15295949014452e-06	0.921797	0.114	0.055	0.00682273	GBP4	SSA+CENT+SjD	Sicca
2.15828338782112e-06	0.666906	0.168	0.095	0.0068396	RAB11FIP1	SSA+CENT+SjD	Sicca
2.41727040504028e-06	0.283752	0.605	0.473	0.00766033	LIMD2	SSA+CENT+SjD	Sicca
3.04810453627459e-06	0.492376	0.26	0.168	0.00965944	RILPL2	SSA+CENT+SjD	Sicca
3.41817300027511e-06	0.824584	0.113	0.055	0.0108322	PTPN11	SSA+CENT+SjD	Sicca
3.42236359596748e-06	0.243752	0.719	0.631	0.0108455	COTL1	SSA+CENT+SjD	Sicca
3.6806011312905e-06	-0.424746	0.443	0.498	0.0116638	TUBB	SSA+CENT+SjD	Sicca
3.74913091040047e-06	0.544821	0.214	0.131	0.011881	HERPUD1	SSA+CENT+SjD	Sicca
3.83962279520622e-06	0.676873	0.207	0.132	0.0121678	SELL	SSA+CENT+SjD	Sicca
3.93403003906507e-06	0.41011	0.332	0.234	0.0124669	CD27	SSA+CENT+SjD	Sicca
4.15979522855605e-06	0.519482	0.393	0.294	0.0131824	CYCS	SSA+CENT+SjD	Sicca
4.72142391305615e-06	1.00813	0.107	0.052	0.0149622	TIFA	SSA+CENT+SjD	Sicca
4.8931309556899e-06	0.69907	0.187	0.115	0.0155063	TNFRSF18	SSA+CENT+SjD	Sicca
5.14019033319621e-06	-0.409376	0.317	0.409	0.0162893	GZMA	SSA+CENT+SjD	Sicca
5.4813954891449e-06	0.88041	0.106	0.051	0.0173705	LDLRAD4	SSA+CENT+SjD	Sicca
5.99907117986586e-06	0.259754	0.717	0.635	0.0190111	SUB1	SSA+CENT+SjD	Sicca
6.30304415309473e-06	0.842314	0.104	0.05	0.0199743	NIN	SSA+CENT+SjD	Sicca
7.04564772800401e-06	0.443026	0.326	0.232	0.0223277	IGFLR1	SSA+CENT+SjD	Sicca
8.15239860494005e-06	-1.0202	0.084	0.136	0.025835	ITM2C	SSA+CENT+SjD	Sicca
8.203187779335e-06	0.470285	0.212	0.132	0.0259959	PHTF2	SSA+CENT+SjD	Sicca
9.0617130260481e-06	0.752696	0.141	0.079	0.0287166	STAM	SSA+CENT+SjD	Sicca
9.38382049889841e-06	0.612371	0.211	0.136	0.0297373	JUND	SSA+CENT+SjD	Sicca
1.09742854648756e-05	0.636407	0.159	0.092	0.0347775	TOX	SSA+CENT+SjD	Sicca
1.25961472485985e-05	-0.843583	0.097	0.151	0.0399172	PRKCQ-AS1	SSA+CENT+SjD	Sicca
1.44798167080246e-05	0.372096	0.372	0.276	0.0458865	RBPJ	SSA+CENT+SjD	Sicca
1.45703983941697e-05	0.63189	0.119	0.062	0.0461736	NAMPT	SSA+CENT+SjD	Sicca
1.5593251716561e-05	0.578485	0.176	0.106	0.049415	TMPO	SSA+CENT+SjD	Sicca

## Sheet: CD8T
Supplementary Data 2. Differentially expressed genes (adjusted p-values < 0.05) using scRNA-seq data by autoantibody-subgroups
Differential expression was assessed using the Wilcoxon rank-sum test (two-sided), and p values were adjusted for multiple comparisons using the Benjamini-Hochberg method.
p-value	average log2FC	percentage of cells expressing in group 1	percentage of cells expressing in group 2	adjusted p-value	gene	group1	group2
3.06911459016194e-94	1.32609	0.777	0.479	8.79608241540413e-91	DUSP2	CENT+SjD	Sicca
7.00559061547844e-82	-1.11361	0.54	0.768	2.00780227039612e-78	CTSW	CENT+SjD	Sicca
1.86867299920808e-71	1.08342	0.854	0.675	5.35561681573037e-68	JUNB	CENT+SjD	Sicca
2.32544798035463e-63	0.861984	0.88	0.752	6.66473391169637e-60	ZFP36L2	CENT+SjD	Sicca
1.02732205205142e-52	1.02666	0.577	0.309	2.94430500117937e-49	BTG2	CENT+SjD	Sicca
4.98763031552377e-50	0.840986	0.752	0.54	1.42945484842911e-46	CXCR4	CENT+SjD	Sicca
6.02329466986132e-47	8.27778	0.104	0.002	1.72627625238225e-43	MTRNR2L12	CENT+SjD	Sicca
1.65331266925151e-44	1.09473	0.569	0.338	4.73839411007481e-41	DUSP1	CENT+SjD	Sicca
3.78084144793457e-42	3.11367	0.248	0.085	1.08358915897805e-38	JUND	CENT+SjD	Sicca
1.22915676850135e-41	1.32155	0.355	0.149	3.52276329852486e-38	RGS1	CENT+SjD	Sicca
3.54558370733513e-41	1.50428	0.315	0.125	1.01616429052225e-37	TNFAIP3	CENT+SjD	Sicca
4.13498155788681e-40	1.86644	0.186	0.044	1.18508571449036e-36	SEC11C	CENT+SjD	Sicca
2.27278789092546e-38	1.26696	0.383	0.182	6.51381009539237e-35	NR4A2	CENT+SjD	Sicca
3.93487127661732e-38	1.44772	0.265	0.094	1.12773410787852e-34	TENT5C	CENT+SjD	Sicca
6.37218151787317e-38	-0.677222	0.832	0.891	1.82626722302245e-34	S100A10	CENT+SjD	Sicca
6.49760372849554e-38	0.981749	0.411	0.2	1.86221322858682e-34	LTB	CENT+SjD	Sicca
5.09949483951217e-37	1.71844	0.34	0.155	1.46151522100419e-33	JUN	CENT+SjD	Sicca
2.66536482654632e-35	1.97725	0.17	0.043	7.63893559288174e-32	DUSP4	CENT+SjD	Sicca
6.29568742965009e-35	0.764851	0.734	0.556	1.80434401733772e-31	ZFP36	CENT+SjD	Sicca
1.6060660849121e-34	0.838685	0.692	0.494	4.60298539935809e-31	DDIT4	CENT+SjD	Sicca
1.93226544564601e-34	1.43013	0.213	0.067	5.53787276722145e-31	CSRNP1	CENT+SjD	Sicca
7.34426795694376e-32	-1.44533	0.181	0.339	2.10486719646008e-28	MZT2B	CENT+SjD	Sicca
1.6229733024997e-31	-1.16938	0.367	0.528	4.65144148496415e-28	CCL4L2	CENT+SjD	Sicca
2.38991729803061e-31	0.9257	0.428	0.228	6.84950297615572e-28	ITM2C	CENT+SjD	Sicca
2.82524968404183e-31	1.42302	0.197	0.064	8.09716559446389e-28	ZNF331	CENT+SjD	Sicca
6.52092146765744e-30	-0.779723	0.403	0.584	1.86889609263062e-26	HOPX	CENT+SjD	Sicca
6.90595056896067e-30	1.01666	0.42	0.242	1.97924543306413e-26	RGCC	CENT+SjD	Sicca
2.11183691400839e-29	-0.753732	0.561	0.705	6.05252459554805e-26	LGALS1	CENT+SjD	Sicca
2.23791072764184e-28	3.11754	0.102	0.017	6.41385214542151e-25	TNFSF9	CENT+SjD	Sicca
4.06998700445437e-28	2.19987	0.118	0.025	1.16645827547662e-24	XBP1	CENT+SjD	Sicca
1.25580666928174e-27	1.81311	0.136	0.035	3.59914191416147e-24	FKBP2	CENT+SjD	Sicca
1.22446542784437e-26	0.817472	0.427	0.247	3.50931791620195e-23	SLC2A3	CENT+SjD	Sicca
4.24117798732688e-25	0.764139	0.523	0.343	1.21552161116789e-21	DNAJB1	CENT+SjD	Sicca
5.56650622972908e-25	1.02982	0.27	0.126	1.59536068544035e-21	PPP1R15A	CENT+SjD	Sicca
1.71905982677043e-24	1.21068	0.202	0.078	4.92682546352406e-21	P4HB	CENT+SjD	Sicca
5.0372640011589e-21	1.01985	0.205	0.088	1.44367986273214e-17	CD5	CENT+SjD	Sicca
5.96017813472004e-21	-1.53982	0.132	0.257	1.70818705341076e-17	HLA-DQA1	CENT+SjD	Sicca
1.11280872319644e-20	0.581796	0.531	0.348	3.18930980068099e-17	LDHA	CENT+SjD	Sicca
1.39909538932657e-20	0.5675	0.514	0.323	4.00980738580996e-17	IRF1	CENT+SjD	Sicca
2.31283588138823e-20	0.983636	0.164	0.061	6.62858763605866e-17	PIM3	CENT+SjD	Sicca
3.10800417351324e-20	1.1357	0.164	0.062	8.90753996128894e-17	CREM	CENT+SjD	Sicca
4.16306969262333e-20	0.764122	0.289	0.149	1.19313577390585e-16	YPEL5	CENT+SjD	Sicca
2.25892012779842e-19	0.963781	0.2	0.088	6.47406508627028e-16	HERPUD1	CENT+SjD	Sicca
3.73150726172053e-19	1.35533	0.192	0.087	1.06944998120911e-15	GNAS	CENT+SjD	Sicca
5.09428870362393e-19	0.685881	0.372	0.219	1.46002314245862e-15	CD27	CENT+SjD	Sicca
6.51440013705473e-19	0.5469	0.569	0.401	1.86702707927988e-15	IER2	CENT+SjD	Sicca
3.44422850977085e-18	1.08943	0.183	0.082	9.87115890900327e-15	FKBP11	CENT+SjD	Sicca
6.91426810368163e-18	1.32513	0.135	0.05	1.98162923851515e-14	RGS2	CENT+SjD	Sicca
1.1499939050761e-17	0.872557	0.249	0.13	3.29588253194812e-14	GPR25	CENT+SjD	Sicca
1.97503044886278e-17	1.42142	0.113	0.037	5.66043726644074e-14	LINC01578	CENT+SjD	Sicca
3.21979207610562e-17	-0.465018	0.767	0.808	9.2279240901187e-14	ANXA1	CENT+SjD	Sicca
3.79579390847457e-17	-0.397783	0.925	0.927	1.08787453416881e-13	S100A6	CENT+SjD	Sicca
3.88614429607141e-17	0.639793	0.264	0.137	1.11376895525407e-13	CD82	CENT+SjD	Sicca
5.39862808516736e-17	-1.91539	0.055	0.145	1.54724680920896e-13	LINC02446	CENT+SjD	Sicca
8.17581965535747e-17	1.14586	0.119	0.042	2.34318991322545e-13	TCF7	CENT+SjD	Sicca
3.82902510190653e-16	1.04844	0.123	0.045	1.09739859420641e-12	JAK3	CENT+SjD	Sicca
5.2171012027137e-16	0.684599	0.309	0.18	1.49522120469775e-12	PTGER4	CENT+SjD	Sicca
5.60873471303375e-16	1.44169	0.161	0.074	1.60746336875547e-12	CD81	CENT+SjD	Sicca
6.18374321373442e-16	0.697428	0.202	0.097	1.77226080505629e-12	CD6	CENT+SjD	Sicca
1.17301451968347e-15	0.633275	0.287	0.16	3.36185961341282e-12	SRSF2	CENT+SjD	Sicca
1.27548511072014e-15	0.357904	0.874	0.812	3.65554032732392e-12	BTG1	CENT+SjD	Sicca
1.84930586928342e-15	1.31797	0.137	0.057	5.30011062136627e-12	FOSB	CENT+SjD	Sicca
3.72413050185692e-15	0.602564	0.309	0.178	1.06733580183219e-11	NME2	CENT+SjD	Sicca
6.28666045462944e-15	1.0051	0.101	0.034	1.8017568862968e-11	RBM38	CENT+SjD	Sicca
3.0260032952549e-14	0.65611	0.182	0.088	8.67252544420055e-11	TNFRSF1B	CENT+SjD	Sicca
3.13909779940757e-14	1.0304	0.118	0.046	8.9966542931021e-11	ICOS	CENT+SjD	Sicca
3.14959673571816e-14	0.608391	0.244	0.135	9.02674424456825e-11	CCND2	CENT+SjD	Sicca
7.67112921351516e-14	0.863247	0.117	0.046	2.19854563259344e-10	MIDN	CENT+SjD	Sicca
8.29839812163375e-14	0.995011	0.116	0.046	2.37832090166023e-10	CD28	CENT+SjD	Sicca
8.9609211469993e-14	-1.00081	0.247	0.345	2.56820000073e-10	XCL2	CENT+SjD	Sicca
1.03394889091042e-13	0.606866	0.292	0.173	2.96329752134926e-10	MCL1	CENT+SjD	Sicca
1.62250143031751e-13	0.790939	0.155	0.072	4.65008909928997e-10	SLC38A2	CENT+SjD	Sicca
1.7283161167669e-13	0.6088	0.215	0.113	4.95335399065393e-10	DDX39A	CENT+SjD	Sicca
2.18056378200787e-13	0.79053	0.567	0.459	6.24949579923456e-10	FOS	CENT+SjD	Sicca
8.83930322375606e-13	0.917164	0.113	0.046	2.53334430392849e-09	LIMS1	CENT+SjD	Sicca
1.11587534320474e-12	0.836805	0.159	0.078	3.19809873362479e-09	SOCS1	CENT+SjD	Sicca
1.15254268715614e-12	0.96977	0.115	0.048	3.30318734138951e-09	NELL2	CENT+SjD	Sicca
1.2722217983137e-12	0.705711	0.144	0.066	3.64618767396707e-09	TSPYL2	CENT+SjD	Sicca
1.57570336300352e-12	-0.580629	0.42	0.492	4.51596583836808e-09	CD63	CENT+SjD	Sicca
2.07475557638299e-12	0.499091	0.292	0.171	5.94624948191365e-09	PDIA6	CENT+SjD	Sicca
2.26276169224271e-12	0.755649	0.106	0.042	6.4850750099676e-09	RNPEPL1	CENT+SjD	Sicca
2.28165654393838e-12	0.842012	0.113	0.046	6.5392276549274e-09	PABPN1	CENT+SjD	Sicca
2.45286486076292e-12	0.55713	0.373	0.253	7.02991069094653e-09	ARL4C	CENT+SjD	Sicca
3.71224046078767e-12	0.472941	0.286	0.174	1.06392811606175e-08	MYADM	CENT+SjD	Sicca
5.39424282141864e-12	0.418109	0.425	0.282	1.54598999261858e-08	EIF5A	CENT+SjD	Sicca
9.04303626025926e-12	0.874089	0.138	0.066	2.5917341921903e-08	LDLRAD4	CENT+SjD	Sicca
9.40030767022789e-12	0.256823	0.784	0.655	2.69412817828731e-08	CD69	CENT+SjD	Sicca
9.55757078307045e-12	0.870842	0.107	0.044	2.73919978642799e-08	CDC25B	CENT+SjD	Sicca
1.52185175100751e-11	0.734691	0.115	0.05	4.36162711838753e-08	TIPARP	CENT+SjD	Sicca
2.25083508980445e-11	-0.43887	0.583	0.639	6.45089336737956e-08	PNRC1	CENT+SjD	Sicca
3.15305510765959e-11	0.497658	0.253	0.152	9.03665593855238e-08	DDX3X	CENT+SjD	Sicca
3.80508994758391e-11	-0.581044	0.446	0.511	1.09053877897755e-07	HLA-DPB1	CENT+SjD	Sicca
4.68124383188591e-11	0.450578	0.25	0.148	1.3416444822185e-07	KMT2A	CENT+SjD	Sicca
6.4232651953608e-11	0.630794	0.151	0.077	1.8409078049904e-07	AOAH	CENT+SjD	Sicca
1.18727581574953e-10	1.01082	0.135	0.068	3.40273248793815e-07	INSIG1	CENT+SjD	Sicca
2.04529268784693e-10	-1.47236	0.06	0.124	5.86180884336929e-07	PTMS	CENT+SjD	Sicca
2.0998007426658e-10	-0.19362	0.983	0.985	6.01802892848018e-07	TMSB10	CENT+SjD	Sicca
2.30953979815332e-10	0.617187	0.149	0.076	6.6191410615074e-07	GRK6	CENT+SjD	Sicca
4.59859783626512e-10	0.378511	0.438	0.31	1.31795813987358e-06	CALR	CENT+SjD	Sicca
5.92423798492281e-10	-0.172186	0.989	0.993	1.69788660647888e-06	IL32	CENT+SjD	Sicca
7.09793745591675e-10	-0.155	0.982	0.994	2.03426887486574e-06	CCL5	CENT+SjD	Sicca
9.14614471167547e-10	-0.277093	0.942	0.97	2.62128507436619e-06	S100A4	CENT+SjD	Sicca
1.37892875675072e-09	0.623594	0.189	0.11	3.95200981684758e-06	GPR183	CENT+SjD	Sicca
1.58145216600918e-09	0.467372	0.123	0.061	4.53244190778231e-06	GRK2	CENT+SjD	Sicca
1.84748588207062e-09	0.12807	0.777	0.629	5.29489453801441e-06	CD74	CENT+SjD	Sicca
2.29436975860999e-09	0.743729	0.102	0.047	6.57566372817623e-06	ZC3H12A	CENT+SjD	Sicca
4.13313524319206e-09	-0.419348	0.731	0.727	1.18455656069884e-05	S100A11	CENT+SjD	Sicca
4.42485456311085e-09	0.397096	0.341	0.23	1.26816331778757e-05	SPOCK2	CENT+SjD	Sicca
4.49573299691926e-09	0.202989	0.964	0.934	1.28847707691706e-05	FTH1	CENT+SjD	Sicca
9.23447660080444e-09	0.41663	0.356	0.248	2.64660099379055e-05	CDK2AP2	CENT+SjD	Sicca
9.47135658271946e-09	0.290633	0.442	0.314	2.7144907966074e-05	SLC25A5	CENT+SjD	Sicca
1.0751718739598e-08	-1.48546	0.077	0.136	3.0814425907688e-05	CCL3L1	CENT+SjD	Sicca
1.22199839463887e-08	-1.18869	0.047	0.101	3.50224739903501e-05	TRAV19	CENT+SjD	Sicca
1.70236110666313e-08	0.450828	0.151	0.084	4.87896693169654e-05	TMPO	CENT+SjD	Sicca
1.73879460153922e-08	0.278142	0.613	0.487	4.98338532801141e-05	HIST1H4C	CENT+SjD	Sicca
1.94381500506605e-08	0.309454	0.593	0.475	5.57097380451929e-05	KLF6	CENT+SjD	Sicca
2.11974498937324e-08	0.392066	0.258	0.166	6.07518913954372e-05	TUBB4B	CENT+SjD	Sicca
2.90617228098698e-08	0.7123	0.109	0.056	8.32908975730867e-05	BHLHE40	CENT+SjD	Sicca
2.95312486578263e-08	-1.63678	0.09	0.148	8.46365586533302e-05	TRGV3	CENT+SjD	Sicca
3.15821631586323e-08	0.413294	0.107	0.053	9.05144796126401e-05	PPP6R1	CENT+SjD	Sicca
3.16696586929608e-08	0.766946	0.111	0.057	9.07652418140257e-05	AREG	CENT+SjD	Sicca
3.22665321481048e-08	0.336391	0.161	0.093	9.24758811364684e-05	MACF1	CENT+SjD	Sicca
3.71611325200293e-08	0.279757	0.577	0.455	0.000106504	EEF2	CENT+SjD	Sicca
3.99425555237646e-08	-0.627269	0.386	0.431	0.000114475	LGALS3	CENT+SjD	Sicca
4.17015791306607e-08	0.446779	0.198	0.121	0.000119517	RNF19A	CENT+SjD	Sicca
4.52237290840276e-08	0.415251	0.531	0.42	0.000129611	TSC22D3	CENT+SjD	Sicca
5.03251996308441e-08	0.509537	0.131	0.071	0.000144232	PIP4K2A	CENT+SjD	Sicca
5.84970549625933e-08	0.219891	0.834	0.764	0.000167653	SRGN	CENT+SjD	Sicca
5.91441636017135e-08	-0.394529	0.481	0.533	0.000169507	KLRK1	CENT+SjD	Sicca
7.5040555146391e-08	0.344787	0.436	0.322	0.000215066	HSPA5	CENT+SjD	Sicca
7.72291637851401e-08	-0.595654	0.09	0.153	0.000221339	HLA-DRB5	CENT+SjD	Sicca
9.37078535571226e-08	0.200854	0.329	0.229	0.000268567	RNF213	CENT+SjD	Sicca
9.58458423503174e-08	0.230114	0.406	0.289	0.000274694	WDR1	CENT+SjD	Sicca
1.21292367056257e-07	-0.128418	0.983	0.982	0.000347624	PFN1	CENT+SjD	Sicca
1.43453238479882e-07	0.370816	0.177	0.109	0.000411137	BIRC3	CENT+SjD	Sicca
2.40492168519909e-07	-1.55945	0.067	0.116	0.000689251	KLRC3	CENT+SjD	Sicca
2.45685568247614e-07	-1.20219	0.093	0.147	0.000704135	YWHAH	CENT+SjD	Sicca
2.61239009949119e-07	-1.22134	0.123	0.183	0.000748711	KLRC2	CENT+SjD	Sicca
2.69104560551844e-07	0.279228	0.267	0.177	0.000771254	HSPD1	CENT+SjD	Sicca
5.23393075630143e-07	-0.660788	0.252	0.316	0.00150004	IL7R	CENT+SjD	Sicca
5.28707809367558e-07	0.529259	0.127	0.071	0.00151528	HEBP2	CENT+SjD	Sicca
6.07874697133408e-07	0.283421	0.122	0.068	0.00174217	KLF13	CENT+SjD	Sicca
6.86463054196694e-07	0.236237	0.384	0.284	0.0019674	NFKBIA	CENT+SjD	Sicca
7.09848023202862e-07	0.241551	0.464	0.338	0.00203442	HSP90B1	CENT+SjD	Sicca
8.08339628332013e-07	-0.648998	0.402	0.461	0.0023167	XCL1	CENT+SjD	Sicca
8.77643354971383e-07	0.195858	0.423	0.314	0.00251533	MYH9	CENT+SjD	Sicca
9.41882652074938e-07	0.458603	0.154	0.095	0.00269944	NUCB2	CENT+SjD	Sicca
1.25056505550019e-06	0.716581	0.11	0.062	0.00358412	RIPOR2	CENT+SjD	Sicca
1.26192476222938e-06	0.33275	0.158	0.097	0.00361668	FCMR	CENT+SjD	Sicca
1.37455398230722e-06	0.394998	0.211	0.14	0.00393947	LAG3	CENT+SjD	Sicca
1.4452224147901e-06	0.457216	0.108	0.059	0.00414201	GLS	CENT+SjD	Sicca
1.48413941599837e-06	0.208617	0.58	0.451	0.00425354	CTSC	CENT+SjD	Sicca
2.26251950198336e-06	0.694655	0.111	0.065	0.00648438	TRAV4	CENT+SjD	Sicca
2.64435814493112e-06	0.161543	0.346	0.248	0.00757873	ISG20	CENT+SjD	Sicca
2.96891696394623e-06	0.294754	0.204	0.135	0.00850892	GNAI2	CENT+SjD	Sicca
2.97829807485709e-06	0.2829	0.466	0.378	0.0085358	GZMK	CENT+SjD	Sicca
4.57894080604003e-06	-0.576814	0.437	0.477	0.0131232	HLA-DRB1	CENT+SjD	Sicca
6.04639695729363e-06	-0.20657	0.873	0.872	0.017329	CD52	CENT+SjD	Sicca
6.64070912123737e-06	0.438221	0.121	0.072	0.0190323	BOD1L1	CENT+SjD	Sicca
8.3005036394496e-06	0.343038	0.123	0.074	0.0237892	TAF10	CENT+SjD	Sicca
8.86047828775118e-06	0.40619	0.172	0.114	0.0253941	SAT1	CENT+SjD	Sicca
8.98145526790317e-06	-0.514552	0.38	0.413	0.0257409	CYTOR	CENT+SjD	Sicca
9.62562896678e-06	-0.883831	0.18	0.224	0.0275871	KHDRBS1	CENT+SjD	Sicca
1.19912408630858e-05	0.232202	0.405	0.308	0.0343669	YWHAQ	CENT+SjD	Sicca
1.21227745648101e-05	0.199536	0.723	0.603	0.0347439	ARPC1B	CENT+SjD	Sicca
1.58037262440681e-05	-0.371166	0.539	0.53	0.0452935	GSTP1	CENT+SjD	Sicca
1.70511935070943e-05	0.237823	0.241	0.17	0.0488687	PBXIP1	CENT+SjD	Sicca
1.87845604070087e-56	-1.88358	0.129	0.339	4.52332214600769e-53	MZT2B	SSA+SjD	Sicca
4.47288565999578e-54	0.975539	0.711	0.54	1.07707086692698e-50	CXCR4	SSA+SjD	Sicca
3.4537966893635e-37	-0.812677	0.479	0.639	8.31674242798731e-34	PNRC1	SSA+SjD	Sicca
2.37071965242594e-34	-0.860393	0.307	0.492	5.70869292304167e-31	CD63	SSA+SjD	Sicca
1.68674096040951e-33	0.616497	0.776	0.655	4.0616722326661e-30	CD69	SSA+SjD	Sicca
1.91073849292561e-29	-0.374387	0.903	0.938	4.60105829096486e-26	TPT1	SSA+SjD	Sicca
1.14444485655519e-27	0.610676	0.788	0.629	2.75582321458491e-24	CD74	SSA+SjD	Sicca
1.3635222562291e-26	0.861245	0.609	0.479	3.28336159299967e-23	DUSP2	SSA+SjD	Sicca
8.12073239544865e-26	0.988733	0.33	0.182	1.95547236082403e-22	NR4A2	SSA+SjD	Sicca
1.51365359547788e-24	0.944672	0.366	0.219	3.64487785791074e-21	CD27	SSA+SjD	Sicca
1.29497679820149e-22	1.25174	0.207	0.094	3.11830413006919e-19	TENT5C	SSA+SjD	Sicca
2.44016677908554e-22	1.11812	0.248	0.126	5.87592160403799e-19	PPP1R15A	SSA+SjD	Sicca
6.44211887885586e-22	0.956991	0.587	0.459	1.55126222602849e-18	FOS	SSA+SjD	Sicca
4.25444037654652e-21	1.22508	0.242	0.125	1.0244692426724e-17	TNFAIP3	SSA+SjD	Sicca
1.55282480199025e-20	-0.727567	0.279	0.413	3.73920212319252e-17	CYTOR	SSA+SjD	Sicca
4.31689947185726e-20	0.823703	0.467	0.338	1.03950939282323e-16	DUSP1	SSA+SjD	Sicca
2.00392210792055e-19	0.379322	0.836	0.764	4.82544443587269e-16	SRGN	SSA+SjD	Sicca
5.1049233421949e-19	-1.17407	0.118	0.224	1.22926554080053e-15	KHDRBS1	SSA+SjD	Sicca
7.83292952971396e-19	0.713961	0.437	0.309	1.88616943075512e-15	BTG2	SSA+SjD	Sicca
1.9499301767205e-18	0.544421	0.671	0.556	4.69543186554297e-15	ZFP36	SSA+SjD	Sicca
3.83641373756879e-18	-0.31381	0.761	0.872	9.23808428006565e-15	CD52	SSA+SjD	Sicca
1.79063763634716e-17	0.410557	0.963	0.945	4.31185542832395e-14	VIM	SSA+SjD	Sicca
2.3554649176656e-17	0.702611	0.464	0.343	5.67195952173878e-14	DNAJB1	SSA+SjD	Sicca
2.6698506016644e-17	-1.67987	0.061	0.145	6.42900024880787e-14	LINC02446	SSA+SjD	Sicca
4.40263249009008e-17	-0.273846	0.639	0.768	1.06015390361369e-13	CTSW	SSA+SjD	Sicca
8.91083977797922e-17	0.667183	0.369	0.247	2.1457302185374e-13	SLC2A3	SSA+SjD	Sicca
3.16782778243826e-16	-0.452744	0.441	0.584	7.62812930011134e-13	HOPX	SSA+SjD	Sicca
4.55140109647655e-16	-1.42243	0.093	0.183	1.09597738403155e-12	KLRC2	SSA+SjD	Sicca
7.66089662811059e-16	1.03095	0.252	0.149	1.84474390804903e-12	RGS1	SSA+SjD	Sicca
7.92389034131183e-16	0.252129	0.945	0.92	1.90807279418789e-12	GAPDH	SSA+SjD	Sicca
2.84205138118418e-15	-1.72463	0.045	0.116	6.84365972589151e-12	KLRC3	SSA+SjD	Sicca
4.34520431488312e-15	-1.07798	0.097	0.185	1.04632519902386e-11	YPEL3	SSA+SjD	Sicca
5.63987645963614e-15	1.04925	0.331	0.228	1.35808225148038e-11	ITM2C	SSA+SjD	Sicca
1.42431270176834e-14	0.978022	0.232	0.137	3.42974498585816e-11	CD82	SSA+SjD	Sicca
2.50546239292558e-14	0.223712	1	0.999	6.03315344216479e-11	ACTB	SSA+SjD	Sicca
5.16747781544568e-14	-0.834449	0.245	0.343	1.24432865795932e-10	MT2A	SSA+SjD	Sicca
1.0415071849782e-13	-0.507381	0.445	0.53	2.5079493014275e-10	GSTP1	SSA+SjD	Sicca
3.60414987889882e-13	0.335127	0.852	0.793	8.67879290838837e-10	CORO1A	SSA+SjD	Sicca
7.62425281221133e-13	-0.335626	0.586	0.705	1.83592007718049e-09	LGALS1	SSA+SjD	Sicca
1.55980724452421e-12	0.58175	0.456	0.348	3.75601584481429e-09	LDHA	SSA+SjD	Sicca
1.6835042960955e-12	1.03836	0.157	0.083	4.05387834499796e-09	MX1	SSA+SjD	Sicca
3.38151399585474e-12	0.562747	0.585	0.489	8.14268570201821e-09	ITM2A	SSA+SjD	Sicca
6.85300236899879e-12	1.06917	0.134	0.067	1.65020297045491e-08	CSRNP1	SSA+SjD	Sicca
1.42226696337334e-11	0.362675	0.394	0.528	3.424818847803e-08	CCL4L2	SSA+SjD	Sicca
2.10607882844579e-11	1.04151	0.127	0.064	5.07143781889746e-08	ZNF331	SSA+SjD	Sicca
2.11825133312524e-11	0.399801	0.685	0.603	5.10074921016557e-08	ARPC1B	SSA+SjD	Sicca
2.26970275447045e-11	-0.251253	0.841	0.927	5.46544423276484e-08	S100A6	SSA+SjD	Sicca
2.85012127036264e-11	0.847273	0.236	0.152	6.86309201903323e-08	DDX3X	SSA+SjD	Sicca
3.08486847641132e-11	0.682448	0.236	0.149	7.42836329119847e-08	YPEL5	SSA+SjD	Sicca
3.49475828356271e-11	0.877522	0.187	0.11	8.41537794681901e-08	GPR183	SSA+SjD	Sicca
3.59072582680745e-11	0.893531	0.173	0.1	8.64646779095235e-08	HLA-DQB1	SSA+SjD	Sicca
3.80308457383158e-11	1.56664	0.118	0.057	9.15782765378644e-08	AREG	SSA+SjD	Sicca
3.8621693625845e-11	0.479423	0.568	0.475	9.30010382510348e-08	KLF6	SSA+SjD	Sicca
4.01661685476938e-11	-0.193765	0.91	0.985	9.67201338628466e-08	TMSB10	SSA+SjD	Sicca
7.41207151791691e-11	-0.524603	0.252	0.338	1.78482682151439e-07	HSP90B1	SSA+SjD	Sicca
1.37223466919372e-10	-0.217376	0.896	0.97	3.30434108341847e-07	S100A4	SSA+SjD	Sicca
2.2338267645506e-10	-0.591909	0.348	0.431	5.37905484903784e-07	LGALS3	SSA+SjD	Sicca
2.2389517030298e-10	1.01786	0.122	0.062	5.39139570089577e-07	CREM	SSA+SjD	Sicca
5.07878550996034e-10	0.588544	0.449	0.378	1.22297155079845e-06	GZMK	SSA+SjD	Sicca
1.29538845457072e-09	0.39898	0.707	0.655	3.1192953986063e-06	CD8B	SSA+SjD	Sicca
1.3502763994531e-09	0.517588	0.381	0.289	3.25146556988308e-06	CAPG	SSA+SjD	Sicca
1.8675544852106e-09	-0.231002	0.829	0.891	4.49707120038714e-06	S100A10	SSA+SjD	Sicca
2.22237351601987e-09	0.542373	0.51	0.42	5.35147542657585e-06	TSC22D3	SSA+SjD	Sicca
3.12312541660146e-09	0.50276	0.423	0.331	7.52048600317631e-06	PKM	SSA+SjD	Sicca
4.2049902379994e-09	0.753665	0.206	0.134	1.01256164931026e-05	ISG15	SSA+SjD	Sicca
5.11323104589261e-09	0.885167	0.15	0.088	1.23126603585094e-05	CD5	SSA+SjD	Sicca
5.16649127789922e-09	-1.20087	0.069	0.124	1.24409109971813e-05	PTMS	SSA+SjD	Sicca
8.28585372467232e-09	-0.135701	0.975	0.994	1.99523357690109e-05	CCL5	SSA+SjD	Sicca
9.37846144925925e-09	0.359541	0.566	0.477	2.25833351698163e-05	HLA-DRB1	SSA+SjD	Sicca
9.52776869492347e-09	0.638818	0.267	0.194	2.29428670173757e-05	TIGIT	SSA+SjD	Sicca
1.02608023623593e-08	-0.474214	0.329	0.398	2.47080120885612e-05	TXN	SSA+SjD	Sicca
1.13537240431478e-08	0.415856	0.399	0.314	2.73397674958998e-05	SLC25A5	SSA+SjD	Sicca
1.20022113057635e-08	0.967294	0.106	0.056	2.89013248242784e-05	BHLHE40	SSA+SjD	Sicca
1.50526493095146e-08	0.515751	0.365	0.282	3.6246779537311e-05	EIF5A	SSA+SjD	Sicca
1.71258010428567e-08	-0.348668	0.232	0.316	4.12389289111989e-05	IL7R	SSA+SjD	Sicca
2.73164265967921e-08	0.759453	0.251	0.18	6.57779552450754e-05	PTGER4	SSA+SjD	Sicca
3.6648313918313e-08	0.703	0.201	0.135	8.82491399152978e-05	CCND2	SSA+SjD	Sicca
4.07656432594856e-08	-1.2129	0.053	0.101	9.81636689688413e-05	TRAV19	SSA+SjD	Sicca
4.61070368754564e-08	0.450691	0.369	0.289	0.000111026	WDR1	SSA+SjD	Sicca
5.97226999282522e-08	0.567281	0.312	0.234	0.000143812	GPR65	SSA+SjD	Sicca
6.68021881645816e-08	-1.05394	0.077	0.129	0.00016086	IFI6	SSA+SjD	Sicca
6.97853598699207e-08	0.808195	0.102	0.055	0.000168043	TRGV4	SSA+SjD	Sicca
8.9234584897517e-08	0.381439	0.492	0.416	0.000214877	ENO1	SSA+SjD	Sicca
1.23487168589273e-07	0.360365	0.225	0.153	0.000297357	HLA-DRB5	SSA+SjD	Sicca
1.24980886005823e-07	-0.737304	0.074	0.126	0.000300954	HNRNPL	SSA+SjD	Sicca
1.34254911474508e-07	-0.852754	0.092	0.147	0.000323286	YWHAH	SSA+SjD	Sicca
1.57167747322431e-07	-1.07693	0.057	0.104	0.00037846	H1FX	SSA+SjD	Sicca
1.7271449061782e-07	0.0577475	0.094	0.155	0.000415896	JUN	SSA+SjD	Sicca
2.30860503491308e-07	0.42033	0.312	0.235	0.000555912	TPM4	SSA+SjD	Sicca
2.33238275627461e-07	0.367497	0.41	0.323	0.000561638	IRF1	SSA+SjD	Sicca
2.59436122785334e-07	0.704228	0.225	0.16	0.000624722	SRSF2	SSA+SjD	Sicca
5.12453617634101e-07	0.848356	0.13	0.08	0.00123399	EPSTI1	SSA+SjD	Sicca
6.4324156907703e-07	0.448621	0.557	0.494	0.00154893	DDIT4	SSA+SjD	Sicca
6.46699326314832e-07	-0.582499	0.157	0.216	0.00155725	SNHG8	SSA+SjD	Sicca
8.17649735180664e-07	-0.341045	0.431	0.487	0.0019689	HIST1H4C	SSA+SjD	Sicca
1.13990009174357e-06	0.512921	0.306	0.242	0.00274488	RGCC	SSA+SjD	Sicca
1.1704517462341e-06	0.547009	0.299	0.23	0.00281845	SPOCK2	SSA+SjD	Sicca
1.19797690373576e-06	0.508552	0.33	0.263	0.00288473	TAGAP	SSA+SjD	Sicca
1.89387275814733e-06	0.37091	0.322	0.248	0.00456045	ISG20	SSA+SjD	Sicca
2.15530165212062e-06	0.48643	0.229	0.164	0.00518997	TNF	SSA+SjD	Sicca
3.43311452972919e-06	0.623232	0.172	0.118	0.00826694	F2R	SSA+SjD	Sicca
4.66848169625538e-06	0.343922	0.525	0.451	0.0112417	CTSC	SSA+SjD	Sicca
6.96117580564777e-06	0.431465	0.297	0.233	0.0167625	GBP5	SSA+SjD	Sicca
7.35775471451478e-06	0.416754	0.125	0.079	0.0177175	TUBB2A	SSA+SjD	Sicca
9.68847836951471e-06	0.243639	0.696	0.639	0.0233299	TAGLN2	SSA+SjD	Sicca
1.00701748901885e-05	0.307544	0.54	0.476	0.024249	HLA-DPA1	SSA+SjD	Sicca
1.16191220725433e-05	-1.07172	0.105	0.148	0.0279788	TRGV3	SSA+SjD	Sicca
1.2833576941984e-05	0.752607	0.18	0.13	0.0309033	GPR25	SSA+SjD	Sicca
1.59427526924761e-05	0.658315	0.119	0.077	0.0383901	TOX	SSA+SjD	Sicca
1.76642664766857e-05	-0.481483	0.107	0.155	0.0425356	SFPQ	SSA+SjD	Sicca
1.77248412040398e-05	-0.135288	0.801	0.849	0.0426814	PPIA	SSA+SjD	Sicca
1.93487102794365e-05	0.433236	0.697	0.675	0.0465917	JUNB	SSA+SjD	Sicca
8.45031525008022e-148	-1.55813	0.416	0.768	2.38636902662265e-144	CTSW	SSA+CENT+SjD	Sicca
5.43138128025539e-88	1.06747	0.8	0.54	1.53382207354412e-84	CXCR4	SSA+CENT+SjD	Sicca
1.63337787205774e-86	0.875277	0.879	0.655	4.61265911069106e-83	CD69	SSA+CENT+SjD	Sicca
5.40406578870969e-86	1.136	0.812	0.556	1.52610817873162e-82	ZFP36	SSA+CENT+SjD	Sicca
1.81618156937779e-85	1.25791	0.632	0.309	5.12889675192287e-82	BTG2	SSA+CENT+SjD	Sicca
1.45448947186154e-80	1.8204	0.43	0.149	4.10747826853698e-77	RGS1	SSA+CENT+SjD	Sicca
3.1554751998124e-80	1.51685	0.479	0.182	8.91106196427023e-77	NR4A2	SSA+CENT+SjD	Sicca
1.82340967196557e-69	1.80823	0.33	0.094	5.14930891363076e-66	TENT5C	SSA+CENT+SjD	Sicca
6.54079360474841e-65	0.917995	0.836	0.675	1.84712011398095e-61	JUNB	SSA+CENT+SjD	Sicca
2.62830993057325e-63	-0.901117	0.855	0.891	7.42234724393885e-60	S100A10	SSA+CENT+SjD	Sicca
8.03392676342793e-59	1.96944	0.256	0.064	2.26878091799205e-55	ZNF331	SSA+CENT+SjD	Sicca
1.14673509972824e-57	1.41433	0.354	0.125	3.23837992163256e-54	TNFAIP3	SSA+CENT+SjD	Sicca
1.09054121127011e-55	0.937657	0.719	0.479	3.07968838062679e-52	DUSP2	SSA+CENT+SjD	Sicca
4.12166293519016e-53	-0.365053	0.981	0.994	1.1639576128977e-49	CCL5	SSA+CENT+SjD	Sicca
6.23955323916739e-53	1.07366	0.495	0.247	1.76204983474087e-49	SLC2A3	SSA+CENT+SjD	Sicca
1.7062930804971e-49	-0.956514	0.546	0.705	4.81857165932381e-46	LGALS1	SSA+CENT+SjD	Sicca
1.2556711307088e-48	3.20186	0.164	0.027	3.54601527312165e-45	HSPA1B	SSA+CENT+SjD	Sicca
4.89040393182971e-48	-0.634978	0.92	0.927	1.38105007034871e-44	S100A6	SSA+CENT+SjD	Sicca
4.91658193731861e-43	-1.63905	0.163	0.339	1.38844273909877e-39	MZT2B	SSA+CENT+SjD	Sicca
9.26921102757246e-41	0.237652	0.998	0.995	2.61762519418646e-37	TMSB4X	SSA+CENT+SjD	Sicca
2.16415200205956e-38	0.935772	0.448	0.234	6.1115652538162e-35	GPR65	SSA+CENT+SjD	Sicca
3.33786212177321e-38	0.504932	0.916	0.764	9.42612263188755e-35	SRGN	SSA+CENT+SjD	Sicca
2.51885218050726e-36	2.75493	0.113	0.015	7.1132385577525e-33	SOCS3	SSA+CENT+SjD	Sicca
4.97658829789429e-36	2.39246	0.132	0.025	1.40538853532535e-32	IFI44L	SSA+CENT+SjD	Sicca
1.48541237679617e-35	1.04216	0.547	0.343	4.19480455207239e-32	DNAJB1	SSA+CENT+SjD	Sicca
8.70250558399976e-34	0.950116	0.332	0.149	2.45758757692153e-30	YPEL5	SSA+CENT+SjD	Sicca
1.41163145553918e-33	-0.71253	0.752	0.808	3.98644723044263e-30	ANXA1	SSA+CENT+SjD	Sicca
2.41403481499713e-33	1.64413	0.163	0.044	6.81723431755191e-30	SEC11C	SSA+CENT+SjD	Sicca
6.17901839562915e-31	1.33475	0.213	0.078	1.74495479492567e-27	P4HB	SSA+CENT+SjD	Sicca
8.16428043984922e-30	0.779546	0.473	0.284	2.30559279621342e-26	CXCR6	SSA+CENT+SjD	Sicca
3.50028306619481e-29	2.93458	0.101	0.017	9.88479937893414e-26	TNFSF9	SSA+CENT+SjD	Sicca
7.69804788153735e-29	1.73244	0.16	0.05	2.17392872174615e-25	RGS2	SSA+CENT+SjD	Sicca
8.93820785236068e-29	-2.46414	0.034	0.138	2.52414989750666e-25	CRIP2	SSA+CENT+SjD	Sicca
1.87507043721552e-28	1.64989	0.154	0.046	5.29519891469662e-25	ICOS	SSA+CENT+SjD	Sicca
2.10015525358288e-27	1.53437	0.169	0.057	5.93083843611805e-24	AREG	SSA+CENT+SjD	Sicca
6.58521528887902e-27	-0.763234	0.577	0.639	1.85966479757944e-23	PNRC1	SSA+CENT+SjD	Sicca
1.5401003570953e-26	-0.424818	0.925	0.97	4.34924340843713e-23	S100A4	SSA+CENT+SjD	Sicca
4.29605322019089e-26	1.14671	0.204	0.082	1.21320542938191e-22	FKBP11	SSA+CENT+SjD	Sicca
4.3402023551418e-26	1.8688	0.127	0.035	1.22567314509205e-22	FKBP2	SSA+CENT+SjD	Sicca
1.60029940745819e-25	0.629108	0.541	0.348	4.51924552666192e-22	LDHA	SSA+CENT+SjD	Sicca
1.68908908351968e-25	1.33616	0.173	0.062	4.76998757185958e-22	CREM	SSA+CENT+SjD	Sicca
6.34585936390606e-25	0.683064	0.491	0.31	1.79207068436707e-21	CALR	SSA+CENT+SjD	Sicca
2.77568176252196e-24	0.713805	0.386	0.219	7.83852529736202e-21	CD27	SSA+CENT+SjD	Sicca
3.04038814311933e-24	0.642963	0.498	0.314	8.58605611616898e-21	SLC25A5	SSA+CENT+SjD	Sicca
4.31150405486731e-24	0.385603	0.973	0.934	1.21756874509453e-20	FTH1	SSA+CENT+SjD	Sicca
4.86383155736223e-24	1.33457	0.138	0.043	1.37354603179909e-20	DUSP4	SSA+CENT+SjD	Sicca
6.32985788239762e-24	1.1066	0.177	0.067	1.78755186598909e-20	CSRNP1	SSA+CENT+SjD	Sicca
1.42692925175411e-23	0.885479	0.259	0.126	4.02964820695361e-20	PPP1R15A	SSA+CENT+SjD	Sicca
2.2925350679555e-23	0.643633	0.495	0.322	6.47411903190634e-20	HSPA5	SSA+CENT+SjD	Sicca
1.23863352309766e-22	0.738459	0.401	0.242	3.49790106922778e-19	RGCC	SSA+CENT+SjD	Sicca
1.25226195784922e-22	0.597955	0.664	0.494	3.53638776896621e-19	DDIT4	SSA+CENT+SjD	Sicca
1.75804575751845e-22	0.608413	0.353	0.2	4.96472121923212e-19	LTB	SSA+CENT+SjD	Sicca
3.91928079801895e-22	0.892831	0.276	0.142	1.10680489736055e-18	LINC01871	SSA+CENT+SjD	Sicca
1.669782790719e-21	0.525024	0.527	0.338	4.71546660099045e-18	HSP90B1	SSA+CENT+SjD	Sicca
1.56616278583033e-20	1.53244	0.101	0.028	4.42284370718485e-17	CDKN1A	SSA+CENT+SjD	Sicca
4.46410387206465e-20	1.8122	0.101	0.028	1.26066293347106e-16	ATOX1	SSA+CENT+SjD	Sicca
5.13007438855854e-20	-0.518072	0.688	0.727	1.44873300732893e-16	S100A11	SSA+CENT+SjD	Sicca
1.06530015388404e-19	0.684251	0.266	0.137	3.00840763456853e-16	CD82	SSA+CENT+SjD	Sicca
1.79615216409466e-19	0.793442	0.231	0.114	5.07233371140333e-16	SAT1	SSA+CENT+SjD	Sicca
1.33794778919365e-18	0.655209	0.313	0.171	3.77836455668288e-15	PDIA6	SSA+CENT+SjD	Sicca
3.22144331905285e-18	0.974554	0.177	0.08	9.09735593300525e-15	EPSTI1	SSA+CENT+SjD	Sicca
3.62880778766414e-18	1.28582	0.678	0.558	1.02477531923635e-14	CCL4	SSA+CENT+SjD	Sicca
5.892769720345e-18	0.583774	0.495	0.338	1.66411816902543e-14	DUSP1	SSA+CENT+SjD	Sicca
6.81118098790601e-18	0.908869	0.181	0.083	1.92347751098466e-14	MX1	SSA+CENT+SjD	Sicca
1.34530081214299e-17	1.06594	0.134	0.052	3.79912949349181e-14	XAF1	SSA+CENT+SjD	Sicca
1.56345580301421e-17	0.831903	0.148	0.06	4.41519918771212e-14	GBP1	SSA+CENT+SjD	Sicca
6.65755638218587e-17	0.869762	0.186	0.088	1.88009392232929e-13	HERPUD1	SSA+CENT+SjD	Sicca
7.42349987301738e-17	0.7473	0.174	0.078	2.09639636414011e-13	GLUL	SSA+CENT+SjD	Sicca
1.13217457442321e-16	0.633531	0.304	0.178	3.19726099817116e-13	NME2	SSA+CENT+SjD	Sicca
1.39366186523541e-16	-0.551982	0.477	0.584	3.9357011074248e-13	HOPX	SSA+CENT+SjD	Sicca
1.52421562859089e-16	0.538262	0.304	0.173	4.30438493514069e-13	MCL1	SSA+CENT+SjD	Sicca
1.53319742761382e-16	0.983736	0.137	0.056	4.32974953558143e-13	PLSCR1	SSA+CENT+SjD	Sicca
2.42301062062669e-16	0.955447	0.166	0.077	6.84258199264976e-13	TOX	SSA+CENT+SjD	Sicca
3.09442709649039e-16	0.482481	0.397	0.248	8.73866212048886e-13	ISG20	SSA+CENT+SjD	Sicca
5.59777226637027e-16	1.02428	0.121	0.047	1.58081088802296e-12	ZC3H12A	SSA+CENT+SjD	Sicca
6.5214815566804e-16	0.667397	0.213	0.11	1.84166639160654e-12	SIRPG	SSA+CENT+SjD	Sicca
6.5417157956652e-16	-2.04013	0.099	0.183	1.84738054069585e-12	KLRC2	SSA+CENT+SjD	Sicca
7.09713383118474e-16	0.544731	0.436	0.307	2.00423059392657e-12	ZNF683	SSA+CENT+SjD	Sicca
1.43026943961332e-15	1.34452	0.234	0.131	4.03908089746803e-12	HSPA1A	SSA+CENT+SjD	Sicca
1.60038675508107e-15	-2.02638	0.07	0.148	4.51949219634893e-12	TRGV3	SSA+CENT+SjD	Sicca
2.15405478208437e-15	1.12804	0.219	0.121	6.08305070460626e-12	IFNG	SSA+CENT+SjD	Sicca
4.57813937709253e-15	0.771791	0.177	0.087	1.29286656009093e-11	GNAS	SSA+CENT+SjD	Sicca
8.05233369745395e-15	-1.28229	0.139	0.224	2.273979036161e-11	KHDRBS1	SSA+CENT+SjD	Sicca
8.69899255000657e-15	1.11231	0.131	0.057	2.45659549612185e-11	FOSB	SSA+CENT+SjD	Sicca
1.11410839854276e-14	0.511859	0.242	0.135	3.14624211748476e-11	CCND2	SSA+CENT+SjD	Sicca
2.27020601069502e-14	0.3092	0.769	0.635	6.41106177420275e-11	GZMA	SSA+CENT+SjD	Sicca
2.38756736111201e-14	0.386627	0.528	0.376	6.74249022778031e-11	ZFP36L1	SSA+CENT+SjD	Sicca
2.44453783402246e-14	0.355006	0.364	0.229	6.90337484327943e-11	RNF213	SSA+CENT+SjD	Sicca
4.17795928533503e-14	0.464936	0.286	0.168	1.17985570217861e-10	PTTG1	SSA+CENT+SjD	Sicca
5.32364330012081e-14	0.657532	0.203	0.108	1.50339686795412e-10	FASLG	SSA+CENT+SjD	Sicca
5.71566568528375e-14	0.695515	0.172	0.085	1.61410398952413e-10	JUND	SSA+CENT+SjD	Sicca
7.25998772032633e-14	-0.697249	0.216	0.316	2.05022053222015e-10	IL7R	SSA+CENT+SjD	Sicca
7.27976673333322e-14	0.706803	0.153	0.072	2.0558061254933e-10	SLC38A2	SSA+CENT+SjD	Sicca
7.67669632427049e-14	0.65148	0.212	0.118	2.16789904197399e-10	PDCD1	SSA+CENT+SjD	Sicca
1.27234755422741e-13	0.704063	0.143	0.066	3.59310949313821e-10	LDLRAD4	SSA+CENT+SjD	Sicca
3.63025798902219e-13	0.71473	0.258	0.155	1.02518485609987e-09	JUN	SSA+CENT+SjD	Sicca
3.64938890795553e-13	0.403366	0.364	0.233	1.03058742760664e-09	GBP5	SSA+CENT+SjD	Sicca
4.18886575250826e-13	0.773125	0.179	0.095	1.18293568850833e-09	NUCB2	SSA+CENT+SjD	Sicca
4.8166746358668e-13	0.970571	0.107	0.044	1.36022891716878e-09	BCL2A1	SSA+CENT+SjD	Sicca
6.50702575452752e-13	0.674268	0.198	0.11	1.83758407307857e-09	STAT1	SSA+CENT+SjD	Sicca
8.76921285937743e-13	-0.191275	0.989	0.993	2.47642571148819e-09	IL32	SSA+CENT+SjD	Sicca
1.06450466354931e-12	0.478842	0.31	0.194	3.00616116986325e-09	TIGIT	SSA+CENT+SjD	Sicca
1.30301055752482e-12	0.992767	0.102	0.042	3.6797018144501e-09	CSF1	SSA+CENT+SjD	Sicca
1.40287472407197e-12	0.438446	0.258	0.152	3.96171822077924e-09	DDX3X	SSA+CENT+SjD	Sicca
1.87794369195152e-12	-0.984732	0.052	0.119	5.3033129860711e-09	TRAV12-2	SSA+CENT+SjD	Sicca
2.00706547309862e-12	0.822127	0.112	0.048	5.6679528960305e-09	IFI44	SSA+CENT+SjD	Sicca
3.19219414184275e-12	0.584258	0.382	0.263	9.01475625656393e-09	TAGAP	SSA+CENT+SjD	Sicca
3.21945239146638e-12	0.462649	0.352	0.229	9.09173355350105e-09	CYCS	SSA+CENT+SjD	Sicca
3.925331012309e-12	0.560472	0.196	0.109	1.10851347787606e-08	BIRC3	SSA+CENT+SjD	Sicca
5.4442530467387e-12	1.11268	0.116	0.053	1.53745706039901e-08	CHMP1B	SSA+CENT+SjD	Sicca
1.42943108523628e-11	0.805905	0.127	0.061	4.03671338470725e-08	CKS2	SSA+CENT+SjD	Sicca
1.8593013821775e-11	0.439651	0.285	0.18	5.25066710326925e-08	PTGER4	SSA+CENT+SjD	Sicca
2.02443747187111e-11	0.260367	0.8	0.671	5.71701142056402e-08	HSP90AB1	SSA+CENT+SjD	Sicca
3.47361000030642e-11	-1.27347	0.149	0.222	9.80947464086533e-08	HLA-DRA	SSA+CENT+SjD	Sicca
3.48677391909598e-11	-0.29585	0.874	0.872	9.84664954752706e-08	CD52	SSA+CENT+SjD	Sicca
7.71410740465341e-11	0.361123	0.41	0.289	2.17846393107412e-07	CAPG	SSA+CENT+SjD	Sicca
8.38813772398207e-11	0.702187	0.117	0.056	2.36881009325254e-07	BHLHE40	SSA+CENT+SjD	Sicca
1.08377117149109e-10	0.365292	0.285	0.177	3.06056978829084e-07	HSPD1	SSA+CENT+SjD	Sicca
1.21832053128181e-10	0.920669	0.101	0.046	3.44053718033984e-07	CD28	SSA+CENT+SjD	Sicca
1.22154410007229e-10	0.268758	0.669	0.507	3.44964053860415e-07	SUB1	SSA+CENT+SjD	Sicca
1.28785962500855e-10	0.801871	0.113	0.054	3.63691558102415e-07	TGIF1	SSA+CENT+SjD	Sicca
1.63250096159054e-10	0.723237	0.166	0.093	4.61018271553169e-07	PHPT1	SSA+CENT+SjD	Sicca
1.88915463654581e-10	0.779983	0.101	0.046	5.33497269360538e-07	MIDN	SSA+CENT+SjD	Sicca
2.02708202076234e-10	0.444499	0.265	0.166	5.72447962663284e-07	PRDX3	SSA+CENT+SjD	Sicca
2.64385020353022e-10	0.502312	0.145	0.077	7.46623297476935e-07	AOAH	SSA+CENT+SjD	Sicca
2.64875739196612e-10	0.800792	0.131	0.068	7.48009087491232e-07	INSIG1	SSA+CENT+SjD	Sicca
5.29885952691049e-10	0.876166	0.102	0.048	1.49639793039952e-06	NELL2	SSA+CENT+SjD	Sicca
7.47437023428753e-10	-0.488396	0.637	0.639	2.1107621541628e-06	TAGLN2	SSA+CENT+SjD	Sicca
1.68730656320139e-09	0.471629	0.143	0.078	4.76495373448071e-06	SOCS1	SSA+CENT+SjD	Sicca
1.71990798762847e-09	0.258469	0.604	0.46	4.8570201570628e-06	H2AFZ	SSA+CENT+SjD	Sicca
2.00868121221728e-09	0.328632	0.338	0.23	5.67251574330161e-06	SPOCK2	SSA+CENT+SjD	Sicca
2.1225449687192e-09	0.604044	0.156	0.088	5.99406699166303e-06	CD5	SSA+CENT+SjD	Sicca
2.32322286366209e-09	0.416368	0.209	0.128	6.56078136698174e-06	PIM1	SSA+CENT+SjD	Sicca
2.35369239637533e-09	-0.424422	0.501	0.53	6.64682732736393e-06	GSTP1	SSA+CENT+SjD	Sicca
2.55596357071458e-09	0.768784	0.102	0.05	7.21804112369796e-06	TIPARP	SSA+CENT+SjD	Sicca
2.60008368325118e-09	0.347903	0.364	0.253	7.34263632150134e-06	ARL4C	SSA+CENT+SjD	Sicca
2.6716380052409e-09	0.584181	0.187	0.114	7.54470572680031e-06	TOB1	SSA+CENT+SjD	Sicca
3.50457192739488e-09	0.662506	0.18	0.11	9.89691112296314e-06	GPR183	SSA+CENT+SjD	Sicca
6.54359871387597e-09	0.449152	0.161	0.093	1.84791227679857e-05	NASP	SSA+CENT+SjD	Sicca
1.1755734587369e-08	0.224066	0.19	0.113	3.31981944747302e-05	DDX39A	SSA+CENT+SjD	Sicca
1.24759622327208e-08	0.37257	0.211	0.134	3.52321173452035e-05	ISG15	SSA+CENT+SjD	Sicca
1.74084956540696e-08	-0.424909	0.449	0.492	4.91615917270926e-05	CD63	SSA+CENT+SjD	Sicca
2.35895721425224e-08	-0.5228	0.466	0.487	6.66169517304834e-05	HIST1H4C	SSA+CENT+SjD	Sicca
2.39722408675835e-08	0.26019	0.446	0.323	6.76976082100557e-05	IRF1	SSA+CENT+SjD	Sicca
3.11832384322219e-08	0.422275	0.151	0.088	8.80614653325947e-05	TNFRSF1B	SSA+CENT+SjD	Sicca
3.4915871918559e-08	0.302471	0.18	0.11	9.86024222980107e-05	CRTAM	SSA+CENT+SjD	Sicca
3.64875988808201e-08	0.363173	0.252	0.166	0.000103041	TUBB4B	SSA+CENT+SjD	Sicca
4.1404762424085e-08	0.542017	0.122	0.067	0.000116927	CD8B2	SSA+CENT+SjD	Sicca
5.20044807952546e-08	0.517116	0.24	0.164	0.000146861	TNF	SSA+CENT+SjD	Sicca
5.25381475063486e-08	0.3278	0.324	0.228	0.000148368	ITM2C	SSA+CENT+SjD	Sicca
5.92074506160848e-08	-0.254565	0.764	0.801	0.000167202	CD8A	SSA+CENT+SjD	Sicca
8.83048069130224e-08	0.480976	0.249	0.171	0.000249373	GADD45B	SSA+CENT+SjD	Sicca
8.91933320785155e-08	0.367395	0.188	0.118	0.000251882	F2R	SSA+CENT+SjD	Sicca
8.95563699742501e-08	-0.220434	0.952	0.945	0.000252907	VIM	SSA+CENT+SjD	Sicca
9.48427560159797e-08	0.414871	0.211	0.136	0.000267836	TXNDC17	SSA+CENT+SjD	Sicca
9.80458862301255e-08	0.492589	0.121	0.067	0.000276882	UQCC2	SSA+CENT+SjD	Sicca
1.0055024015296e-07	-0.94541	0.129	0.185	0.000283954	YPEL3	SSA+CENT+SjD	Sicca
1.19927170056258e-07	0.428689	0.19	0.121	0.000338674	RNF19A	SSA+CENT+SjD	Sicca
1.58761189018355e-07	-0.995417	0.098	0.153	0.000448342	HLA-DRB5	SSA+CENT+SjD	Sicca
2.22002310904825e-07	-0.970861	0.202	0.257	0.000626935	HLA-DQA1	SSA+CENT+SjD	Sicca
3.09838352145266e-07	0.207742	0.153	0.093	0.000874984	MACF1	SSA+CENT+SjD	Sicca
3.95087049250754e-07	0.479843	0.116	0.066	0.00111573	SNHG15	SSA+CENT+SjD	Sicca
5.91063054483007e-07	0.59682	0.102	0.057	0.00166916	MAP3K8	SSA+CENT+SjD	Sicca
6.59931394384952e-07	0.379859	0.107	0.06	0.00186365	PRMT9	SSA+CENT+SjD	Sicca
6.75179483296944e-07	0.509003	0.108	0.061	0.00190671	ARL4A	SSA+CENT+SjD	Sicca
6.75888940068634e-07	0.236153	0.359	0.254	0.00190871	NDUFV2	SSA+CENT+SjD	Sicca
7.27323205344136e-07	-0.0742801	0.999	0.997	0.00205396	EEF1A1	SSA+CENT+SjD	Sicca
7.64807834544453e-07	-1.29778	0.064	0.107	0.00215982	PTGDR	SSA+CENT+SjD	Sicca
9.49680038717758e-07	-0.0755677	0.814	0.629	0.0026819	CD74	SSA+CENT+SjD	Sicca
1.20081008141053e-06	-0.168607	0.895	0.849	0.00339109	PPIA	SSA+CENT+SjD	Sicca
1.23591274776434e-06	0.176572	0.224	0.148	0.00349022	KMT2A	SSA+CENT+SjD	Sicca
1.50159711008715e-06	0.227922	0.393	0.295	0.00424051	C12orf75	SSA+CENT+SjD	Sicca
1.64714640707976e-06	0.195731	0.581	0.451	0.00465154	CTSC	SSA+CENT+SjD	Sicca
2.03429748663182e-06	-0.389747	0.872	0.848	0.00574486	CRIP1	SSA+CENT+SjD	Sicca
2.2325443626116e-06	0.183374	0.599	0.482	0.00630471	COTL1	SSA+CENT+SjD	Sicca
2.29276290219084e-06	0.158438	0.325	0.235	0.00647476	TPM4	SSA+CENT+SjD	Sicca
2.99497548099235e-06	0.170471	0.195	0.13	0.00845781	GPR25	SSA+CENT+SjD	Sicca
3.29318207647625e-06	0.16973	0.378	0.276	0.00929995	JPT1	SSA+CENT+SjD	Sicca
3.74798645294265e-06	0.106314	0.763	0.648	0.0105843	PABPC1	SSA+CENT+SjD	Sicca
4.33749606563094e-06	-0.694791	0.218	0.263	0.0122491	CORO1B	SSA+CENT+SjD	Sicca
5.02187491254273e-06	-1.00641	0.084	0.126	0.0141818	HNRNPL	SSA+CENT+SjD	Sicca
5.48061632944093e-06	-0.610367	0.373	0.401	0.0154773	AHNAK	SSA+CENT+SjD	Sicca
6.28142448742783e-06	0.366691	0.33	0.251	0.0177387	CLDND1	SSA+CENT+SjD	Sicca
1.30442644630644e-05	0.398896	0.153	0.1	0.036837	H2AFJ	SSA+CENT+SjD	Sicca
1.3819366880165e-05	0.315885	0.218	0.16	0.0390259	KLRB1	SSA+CENT+SjD	Sicca
1.4229596540003e-05	0.402127	0.43	0.378	0.0401844	GZMK	SSA+CENT+SjD	Sicca
1.52669268046584e-05	0.215265	0.417	0.328	0.0431138	ID2	SSA+CENT+SjD	Sicca
1.54383743933485e-05	0.306708	0.364	0.284	0.043598	NFKBIA	SSA+CENT+SjD	Sicca

## Sheet: B_Memory
Supplementary Data 2. Differentially expressed genes (adjusted p-values < 0.05) using scRNA-seq data by autoantibody-subgroups
Differential expression was assessed using the Wilcoxon rank-sum test (two-sided), and p values were adjusted for multiple comparisons using the Benjamini-Hochberg method.
p-value	average log2FC	percentage of cells expressing in group 1	percentage of cells expressing in group 2	adjusted p-value	gene	group1	group2
1.33461324273366e-101	5.18055	0.936	0.099	7.2989998245104e-98	HLA-DRB5	CENT+SjD	Sicca
2.70383835538633e-101	4.86202	0.967	0.508	1.47872919656078e-97	BTG1	CENT+SjD	Sicca
6.52567019076313e-101	4.73033	0.948	0.107	3.56888902732836e-97	HLA-DRA	CENT+SjD	Sicca
8.14812543814158e-99	4.55313	0.952	0.24	4.45620980211963e-95	HLA-DQA1	CENT+SjD	Sicca
9.58554187757458e-99	5.27857	0.924	0.128	5.24233285284554e-95	HLA-DQB1	CENT+SjD	Sicca
2.97944419396108e-97	5.5762	0.908	0.037	1.62945802967731e-93	CD83	CENT+SjD	Sicca
7.48182449545326e-97	5.20442	0.917	0.161	4.09180981656339e-93	CXCR4	CENT+SjD	Sicca
1.29816415687543e-95	4.27657	0.935	0.07	7.09965977395172e-92	HLA-DPB1	CENT+SjD	Sicca
2.28227023980063e-95	3.8604	0.965	0.409	1.24817359414697e-91	HLA-DPA1	CENT+SjD	Sicca
7.67288215068506e-95	3.66684	0.959	0.479	4.19629924820966e-91	CD37	CENT+SjD	Sicca
1.08114857622824e-94	4.1207	0.949	0.215	5.91280156339225e-91	HLA-DRB1	CENT+SjD	Sicca
2.40507071302643e-94	2.58903	0.991	0.901	1.31533317295416e-90	TMSB4X	CENT+SjD	Sicca
8.20595815279518e-94	-4.16939	0.052	0.686	4.48783851376368e-90	LMNA	CENT+SjD	Sicca
1.04655527878707e-92	3.77182	0.951	0.405	5.7236108196865e-89	CD52	CENT+SjD	Sicca
2.06575434563471e-91	4.0363	0.92	0.091	1.12976105162762e-87	MS4A1	CENT+SjD	Sicca
6.97391698222492e-90	3.53094	0.936	0.302	3.81403519757881e-86	LAPTM5	CENT+SjD	Sicca
7.73649506400023e-90	6.37339	0.892	0.285	4.23108915050173e-86	JUND	CENT+SjD	Sicca
8.63607454317034e-86	6.73205	0.852	0.116	4.72306916765986e-82	KLF2	CENT+SjD	Sicca
2.35656810719586e-85	3.97266	0.895	0.227	1.28880709782542e-81	HLA-DMA	CENT+SjD	Sicca
3.45001059552701e-85	4.8472	0.863	0.112	1.88681079469372e-81	CD69	CENT+SjD	Sicca
1.31184047272313e-82	4.31975	0.856	0.037	7.17445554532279e-79	LTB	CENT+SjD	Sicca
2.07036233587253e-81	2.92719	0.933	0.525	1.13228116148868e-77	CORO1A	CENT+SjD	Sicca
4.52207987115703e-79	5.27564	0.815	0.054	2.47312548153578e-75	SLC2A3	CENT+SjD	Sicca
6.15649242002578e-79	3.36401	0.897	0.442	3.3669857045121e-75	CD79B	CENT+SjD	Sicca
2.56054161414797e-78	3.28819	0.898	0.368	1.40036020877753e-74	LIMD2	CENT+SjD	Sicca
4.57896147446296e-78	3.16827	0.91	0.537	2.5042340303838e-74	PNRC1	CENT+SjD	Sicca
1.90920661376637e-72	4.23546	0.812	0.153	1.04414509706883e-68	HVCN1	CENT+SjD	Sicca
3.50693960312612e-72	3.94519	0.824	0.198	1.91794526894968e-68	FCMR	CENT+SjD	Sicca
1.14948524823175e-71	2.93766	0.908	0.533	6.28653482257943e-68	DUSP1	CENT+SjD	Sicca
3.15885882618667e-71	3.80902	0.834	0.256	1.72757989204149e-67	ZFP36L1	CENT+SjD	Sicca
4.52662359378243e-70	4.31238	0.786	0.107	2.47561044343961e-66	BANK1	CENT+SjD	Sicca
4.43711975636955e-69	4.65804	0.778	0.124	2.42666079475851e-65	STK17A	CENT+SjD	Sicca
2.0296602632359e-68	5.30715	0.727	0.008	1.11002119796371e-64	TCL1A	CENT+SjD	Sicca
2.1424701064849e-67	6.17869	0.724	0.025	1.17171690123659e-63	REL	CENT+SjD	Sicca
7.97172995710064e-67	3.74205	0.846	0.397	4.35973911353834e-63	ZFP36L2	CENT+SjD	Sicca
1.0801660652442e-65	4.9315	0.738	0.066	5.90742821082055e-62	CD19	CENT+SjD	Sicca
1.11950192077537e-64	3.01619	0.834	0.347	6.12255600472052e-61	PTPRC	CENT+SjD	Sicca
1.81053929181959e-64	6.57672	0.706	0.037	9.90183938696134e-61	RBM38	CENT+SjD	Sicca
6.14007758874455e-64	-2.2979	0.26	0.876	3.35800843328439e-60	S100A10	CENT+SjD	Sicca
2.27637917102501e-63	5.30095	0.708	0.029	1.24495176863358e-59	HLA-DMB	CENT+SjD	Sicca
2.96953073161456e-61	5.13662	0.699	0.037	1.62403635712e-57	VPREB3	CENT+SjD	Sicca
2.96148927978296e-60	-4.25797	0.113	0.657	1.6196384871133e-56	IGLC1	CENT+SjD	Sicca
5.28375143657494e-60	2.46947	0.897	0.661	2.88968366066283e-56	TSC22D3	CENT+SjD	Sicca
8.10552210612438e-60	4.00275	0.714	0.054	4.43291003983942e-56	SELL	CENT+SjD	Sicca
1.18453702732405e-59	4.08944	0.735	0.165	6.47823300243525e-56	CSK	CENT+SjD	Sicca
1.32268120075708e-59	4.80896	0.708	0.103	7.23374348694049e-56	CD81	CENT+SjD	Sicca
3.93977567532636e-59	4.75211	0.69	0.041	2.15466331683599e-55	FCER2	CENT+SjD	Sicca
9.6805350146334e-57	4.80559	0.669	0.029	5.29428459950301e-53	AFF3	CENT+SjD	Sicca
1.17733063283905e-56	4.35688	0.722	0.182	6.43882123099677e-53	RHOH	CENT+SjD	Sicca
1.46217123270638e-56	4.8682	0.67	0.045	7.99661447167118e-53	SWAP70	CENT+SjD	Sicca
2.29046985818413e-56	-1.83151	0.122	0.669	1.2526579654409e-52	RGCC	CENT+SjD	Sicca
9.74330974445432e-56	5.4941	0.657	0.058	5.32861609924207e-52	LINC01578	CENT+SjD	Sicca
7.42048279633144e-55	-4.13871	0.01	0.364	4.05826204131366e-51	APOBEC3B	CENT+SjD	Sicca
5.56590877507579e-53	-4.31204	0.019	0.384	3.04399550908895e-49	GPRC5D	CENT+SjD	Sicca
7.24731849167004e-53	2.92107	0.773	0.318	3.96355848309434e-49	TAGAP	CENT+SjD	Sicca
3.02488919973861e-52	3.37656	0.737	0.202	1.65431190333704e-48	NR4A2	CENT+SjD	Sicca
7.83933780326802e-52	3.72402	0.672	0.083	4.28733384460728e-48	LYN	CENT+SjD	Sicca
3.97371752121326e-50	5.53271	0.593	0.008	2.17322611235153e-46	NIBAN3	CENT+SjD	Sicca
6.13086459081243e-49	2.69483	0.762	0.368	3.35296984471532e-45	ZFAS1	CENT+SjD	Sicca
1.97182301613543e-48	4.55081	0.603	0.045	1.07839000752446e-44	TNFRSF13C	CENT+SjD	Sicca
3.55126566844192e-48	3.25479	0.711	0.244	1.94218719407089e-44	SFPQ	CENT+SjD	Sicca
4.18636365787865e-48	4.74939	0.626	0.091	2.28952228449383e-44	BASP1	CENT+SjD	Sicca
7.70648641201793e-48	4.17051	0.625	0.07	4.2146774187326e-44	SPIB	CENT+SjD	Sicca
1.33793057032756e-47	-2.39181	0.038	0.413	7.3171422891214e-44	LINC02362	CENT+SjD	Sicca
1.55483330675799e-47	3.03792	0.676	0.128	8.50338335465942e-44	COTL1	CENT+SjD	Sicca
1.78340478844166e-47	5.33128	0.578	0.012	9.75344078798744e-44	CD72	CENT+SjD	Sicca
4.39707602412753e-47	4.15736	0.615	0.062	2.40476087759534e-43	FOXP1	CENT+SjD	Sicca
9.74411947882027e-47	4.50081	0.605	0.054	5.32905894296681e-43	ETS1	CENT+SjD	Sicca
9.99887370052407e-47	-3.78975	0.023	0.364	5.46838402681661e-43	PERP	CENT+SjD	Sicca
2.01013612490514e-45	-1.71738	0.205	0.752	1.09934344671062e-41	AHNAK	CENT+SjD	Sicca
2.31738386747169e-45	5.62602	0.56	0.017	1.26737723712027e-41	TSPAN33	CENT+SjD	Sicca
2.98116394960627e-45	3.12075	0.702	0.248	1.63039856403967e-41	IFI30	CENT+SjD	Sicca
4.75370079143582e-45	2.67322	0.709	0.227	2.59979896283625e-41	LCP1	CENT+SjD	Sicca
8.17317011883821e-45	6.99686	0.548	0.017	4.46990673799262e-41	LYL1	CENT+SjD	Sicca
9.64796816778028e-45	3.0894	0.682	0.211	5.27647379095903e-41	GNAI2	CENT+SjD	Sicca
1.50121231508587e-44	5.62951	0.551	0.012	8.2101301512046e-41	CD22	CENT+SjD	Sicca
1.97805309372915e-44	4.62457	0.574	0.037	1.08179723696047e-40	RASGRP2	CENT+SjD	Sicca
3.44399438514045e-44	4.51992	0.603	0.107	1.88352052923331e-40	CTSZ	CENT+SjD	Sicca
4.58891324649448e-44	5.89639	0.545	0.012	2.50967665450783e-40	LINC00926	CENT+SjD	Sicca
1.27254063654395e-43	3.22674	0.685	0.219	6.95952474125884e-40	PDE4B	CENT+SjD	Sicca
1.65891479834525e-43	-2.23085	0.047	0.413	9.07260503215016e-40	JSRP1	CENT+SjD	Sicca
2.22312185929076e-43	5.08243	0.552	0.025	1.21582534484612e-39	CYB561A3	CENT+SjD	Sicca
7.86530756067564e-43	5.13493	0.545	0.021	4.30153670493351e-39	RIPOR2	CENT+SjD	Sicca
1.01433738683696e-42	-1.53569	0.151	0.649	5.54741116861135e-39	ITGB1	CENT+SjD	Sicca
7.88301854304736e-42	-3.61219	0.017	0.318	4.3112228411926e-38	ZP3	CENT+SjD	Sicca
8.62962920547051e-42	-0.239265	0.74	0.219	4.71954421247182e-38	IGHM	CENT+SjD	Sicca
2.97657602409575e-41	-4.25554	0.047	0.388	1.62788942757797e-37	HSPA1A	CENT+SjD	Sicca
1.03874915443465e-39	3.66231	0.619	0.19	5.68091912560311e-36	TGFB1	CENT+SjD	Sicca
1.82663383956603e-39	4.10372	0.549	0.054	9.98986046858662e-36	LBH	CENT+SjD	Sicca
4.54682494465832e-39	4.93985	0.523	0.041	2.48665856223364e-35	PKIG	CENT+SjD	Sicca
4.96204238009896e-39	3.27554	0.653	0.215	2.71374097767612e-35	NR4A1	CENT+SjD	Sicca
9.12176931649034e-39	3.08098	0.647	0.236	4.98869563918856e-35	TLE5	CENT+SjD	Sicca
1.14876299516592e-38	5.40359	0.5	0.012	6.28258482056244e-35	CXCR5	CENT+SjD	Sicca
1.30172250143881e-38	2.7339	0.676	0.298	7.11912036036887e-35	SMAP2	CENT+SjD	Sicca
1.52560352846953e-38	-3.291	0.016	0.293	8.34352569719984e-35	CCR10	CENT+SjD	Sicca
3.10739836548449e-38	5.90625	0.493	0.012	1.69943616608347e-34	GPR18	CENT+SjD	Sicca
3.7801182327484e-38	5.97729	0.488	0.008	2.0673466614901e-34	FCRL1	CENT+SjD	Sicca
8.42189139362066e-38	3.32682	0.616	0.198	4.60593240317114e-34	SEPTIN9	CENT+SjD	Sicca
1.06026199518568e-37	2.7562	0.667	0.293	5.79857285167051e-34	MBNL1	CENT+SjD	Sicca
1.57746106662596e-37	2.3072	0.705	0.335	8.62713457337735e-34	CNN2	CENT+SjD	Sicca
1.65867828472766e-37	5.2123	0.515	0.05	9.07131153917557e-34	PHACTR1	CENT+SjD	Sicca
2.18706872053062e-37	2.0487	0.757	0.463	1.1961078832582e-33	GAS5	CENT+SjD	Sicca
2.74364949972236e-37	3.50255	0.609	0.182	1.50050191139816e-33	TUBA1A	CENT+SjD	Sicca
4.41843815897381e-37	2.26899	0.76	0.529	2.41644382914278e-33	PPP1R15A	CENT+SjD	Sicca
5.06662643316771e-37	3.90993	0.555	0.103	2.77093799629942e-33	LAT2	CENT+SjD	Sicca
5.91698658003231e-37	-2.84001	0.022	0.306	3.23599996061967e-33	IFI27L1	CENT+SjD	Sicca
1.44240704098866e-36	5.07843	0.484	0.017	7.88852410716696e-33	PRKCB	CENT+SjD	Sicca
1.68594916825401e-36	5.66843	0.474	0.008	9.22045600118121e-33	IRF8	CENT+SjD	Sicca
2.86803475956748e-36	3.64332	0.616	0.227	1.56852821000746e-32	LY9	CENT+SjD	Sicca
3.17057213993003e-36	2.26755	0.744	0.471	1.73398590332773e-32	SNHG8	CENT+SjD	Sicca
7.05570576922354e-36	8.07573	0.458	0.004	3.85876548518836e-32	HLA-DOA	CENT+SjD	Sicca
3.51984997142273e-35	6.01822	0.483	0.037	1.92500594937109e-31	GPR183	CENT+SjD	Sicca
6.01765197477443e-35	5.63908	0.472	0.029	3.29105386500413e-31	FOXO1	CENT+SjD	Sicca
7.9128368866052e-35	5.26516	0.496	0.058	4.32753049328438e-31	MARCKSL1	CENT+SjD	Sicca
8.76905879600657e-35	3.23375	0.583	0.161	4.79579825553599e-31	MYH9	CENT+SjD	Sicca
2.15782860723843e-34	3.27966	0.571	0.149	1.1801164652987e-30	SASH3	CENT+SjD	Sicca
3.18959081362595e-34	2.86206	0.6	0.194	1.74438721597203e-30	CD40	CENT+SjD	Sicca
5.05230708426795e-34	4.71692	0.494	0.066	2.76310674438614e-30	SKIL	CENT+SjD	Sicca
6.80790577347217e-34	5.23951	0.448	0.008	3.72324366751193e-30	CCR7	CENT+SjD	Sicca
7.78397268890732e-34	2.04815	0.74	0.5	4.25705466356341e-30	HIST1H4C	CENT+SjD	Sicca
8.40771035294889e-34	5.2523	0.452	0.012	4.59817679202775e-30	CIITA	CENT+SjD	Sicca
1.11874721205644e-33	3.65791	0.515	0.079	6.1184285027367e-30	EVL	CENT+SjD	Sicca
3.04673791292302e-33	4.13203	0.48	0.037	1.6662609645776e-29	LINC02397	CENT+SjD	Sicca
4.83451005762383e-33	-5.60865	0.003	0.211	2.64399355051447e-29	AL391056.1	CENT+SjD	Sicca
5.04669061240249e-33	-2.14377	0.062	0.388	2.76003509592292e-29	ATF5	CENT+SjD	Sicca
6.14497191063232e-33	-2.04267	0.051	0.36	3.36068513792481e-29	CYTOR	CENT+SjD	Sicca
7.44022694337898e-33	1.8614	0.783	0.541	4.06906011533396e-29	IER2	CENT+SjD	Sicca
1.101182821384e-32	-4.21091	0.009	0.231	6.02236885014909e-29	CAV1	CENT+SjD	Sicca
1.52589480374591e-32	-4.61522	0.012	0.24	8.34511868168637e-29	ITGA6	CENT+SjD	Sicca
1.94295571337556e-32	3.21817	0.535	0.112	1.0626024796451e-28	ANKRD44	CENT+SjD	Sicca
2.05718227742954e-32	-3.54383	0.012	0.24	1.12507298752622e-28	CADM1	CENT+SjD	Sicca
3.70271347816192e-32	2.56543	0.608	0.219	2.02501400120676e-28	RCSD1	CENT+SjD	Sicca
3.90838300748147e-32	4.37381	0.477	0.058	2.13749466679161e-28	GGA2	CENT+SjD	Sicca
5.11725530564173e-32	3.74407	0.452	0.021	2.79862692665546e-28	GAPT	CENT+SjD	Sicca
6.4013658765343e-32	3.1885	0.503	0.062	3.50090699787661e-28	TRBC2	CENT+SjD	Sicca
1.06694806370761e-31	3.57577	0.5	0.074	5.83513896041689e-28	CYBB	CENT+SjD	Sicca
1.15042364164024e-31	-1.9093	0.113	0.492	6.29166689613047e-28	HSPB1	CENT+SjD	Sicca
1.36388700688253e-31	6.00305	0.442	0.029	7.45909804064056e-28	RASGEF1B	CENT+SjD	Sicca
1.403807035084e-31	2.80667	0.59	0.223	7.67742067487439e-28	DDX3X	CENT+SjD	Sicca
1.75783145031015e-31	5.74925	0.427	0.012	9.61358020174619e-28	ARRDC2	CENT+SjD	Sicca
2.08637219629544e-31	2.99656	0.603	0.256	1.14103695415398e-27	FAM107B	CENT+SjD	Sicca
7.47279597608312e-31	5.19121	0.436	0.029	4.08687211931986e-27	SIPA1	CENT+SjD	Sicca
8.44975894083609e-31	3.00849	0.578	0.215	4.62117316474326e-27	POU2F2	CENT+SjD	Sicca
1.28479398886357e-30	2.98984	0.525	0.112	7.02653832509484e-27	SP110	CENT+SjD	Sicca
1.87296185714006e-30	4.97597	0.426	0.021	1.0243228396699e-26	BACH2	CENT+SjD	Sicca
2.20831301762546e-30	2.95086	0.531	0.132	1.20772638933936e-26	ARF6	CENT+SjD	Sicca
2.25872976567465e-30	-2.94888	0.022	0.26	1.23529930884747e-26	AMPD1	CENT+SjD	Sicca
2.73368767830918e-30	3.82518	0.481	0.079	1.49505379126729e-26	GRK2	CENT+SjD	Sicca
5.19905537435746e-30	-4.00348	0.023	0.26	2.84336338423609e-26	SPINK2	CENT+SjD	Sicca
9.04321246790648e-30	4.33769	0.449	0.05	4.94573289869805e-26	TGFBR2	CENT+SjD	Sicca
1.2015680229279e-29	5.0192	0.414	0.017	6.5713755173927e-26	PAX5	CENT+SjD	Sicca
1.27715723207471e-29	5.71492	0.404	0.008	6.98477290221657e-26	LFNG	CENT+SjD	Sicca
1.32205475390775e-29	-2.40787	0.026	0.273	7.23031744912149e-26	GGH	CENT+SjD	Sicca
2.24792136131891e-29	4.5699	0.411	0.012	1.22938819250531e-25	CD24	CENT+SjD	Sicca
6.64000988440525e-29	4.33425	0.445	0.058	3.63142140578123e-25	ARHGAP45	CENT+SjD	Sicca
1.34700044489817e-28	5.02882	0.414	0.029	7.36674543314811e-25	VEGFB	CENT+SjD	Sicca
1.66372576602036e-28	4.90358	0.404	0.017	9.09891621436535e-25	SLC44A2	CENT+SjD	Sicca
1.6705631076798e-28	4.4674	0.461	0.079	9.13630963590083e-25	ZNF331	CENT+SjD	Sicca
1.92443275846912e-28	6.8139	0.384	0.004	1.05247227560676e-24	CCR6	CENT+SjD	Sicca
2.45438679626196e-28	3.18062	0.532	0.182	1.34230413887567e-24	PPP1R18	CENT+SjD	Sicca
3.37517060070198e-28	-3.65794	0.167	0.483	1.84588080152391e-24	IGLC2	CENT+SjD	Sicca
6.1570138595937e-28	4.56749	0.424	0.045	3.36727087981179e-24	ARHGAP9	CENT+SjD	Sicca
1.36472089749973e-27	3.72527	0.427	0.041	7.46365858842603e-24	MAP4K4	CENT+SjD	Sicca
2.16036758362972e-27	2.96178	0.471	0.083	1.1815050314871e-23	ITGB2	CENT+SjD	Sicca
3.263515410304e-27	5.17815	0.404	0.037	1.78481657789526e-23	INPP5D	CENT+SjD	Sicca
4.75210329162956e-27	5.30173	0.381	0.012	2.59892529019221e-23	PIK3AP1	CENT+SjD	Sicca
2.78108202059691e-26	2.63634	0.602	0.298	1.52097375706445e-22	FOSB	CENT+SjD	Sicca
7.87684109954879e-26	4.05744	0.427	0.07	4.30784439734324e-22	UBALD2	CENT+SjD	Sicca
2.48089331299181e-25	4.3769	0.368	0.012	1.35680055287522e-21	RUBCNL	CENT+SjD	Sicca
2.81186629779744e-25	5.42235	0.363	0.017	1.53780967826542e-21	PARP15	CENT+SjD	Sicca
3.5512892329496e-25	2.433	0.638	0.413	1.94220008150013e-21	YPEL5	CENT+SjD	Sicca
4.68638085210803e-25	-1.18308	0.105	0.434	2.56298168801788e-21	MTHFD2	CENT+SjD	Sicca
5.13483339525958e-25	-1.11429	0.531	0.095	2.80824038386746e-21	IGHD	CENT+SjD	Sicca
5.17535383593594e-25	3.0851	0.475	0.124	2.83040101287336e-21	TLN1	CENT+SjD	Sicca
6.7715172964964e-25	5.40283	0.372	0.029	3.70334280945388e-21	YBX3	CENT+SjD	Sicca
6.98709024900622e-25	3.06215	0.427	0.066	3.8212396571815e-21	LY86	CENT+SjD	Sicca
7.45594062537009e-25	5.86024	0.379	0.037	4.0776539280149e-21	UBE2S	CENT+SjD	Sicca
9.18033397346574e-25	1.4576	0.754	0.607	5.02072465008841e-21	HMGN2	CENT+SjD	Sicca
1.05055421942451e-24	3.44782	0.429	0.079	5.74548102603266e-21	ALOX5AP	CENT+SjD	Sicca
1.1264451813262e-24	-2.72319	0.019	0.215	6.16052869667299e-21	PRDM1	CENT+SjD	Sicca
1.17426248878298e-24	4.32479	0.368	0.021	6.42204155115413e-21	BCL11A	CENT+SjD	Sicca
1.3705394884027e-24	3.86276	0.411	0.066	7.49548046207437e-21	SPI1	CENT+SjD	Sicca
1.7998485225579e-24	7.67543	0.339	0.004	9.84337156986917e-21	ARHGAP24	CENT+SjD	Sicca
4.92282605204469e-24	7.91387	0.328	0	2.69229356786324e-20	CLEC17A	CENT+SjD	Sicca
6.36532032259865e-24	5.16581	0.347	0.012	3.4811936844292e-20	CHI3L2	CENT+SjD	Sicca
6.7788639365106e-24	4.32209	0.398	0.062	3.70736068687765e-20	MAP3K8	CENT+SjD	Sicca
7.40060597829055e-24	2.52142	0.538	0.231	4.0473914095271e-20	YPEL3	CENT+SjD	Sicca
8.86521159564324e-24	4.29516	0.369	0.033	4.84838422165729e-20	ARHGAP17	CENT+SjD	Sicca
1.05419036448892e-23	3.73873	0.417	0.087	5.76536710338991e-20	MBP	CENT+SjD	Sicca
1.6462533411547e-23	4.79721	0.372	0.041	9.00335952277504e-20	ALYREF	CENT+SjD	Sicca
2.22620455649469e-23	2.39975	0.535	0.223	1.21751127194695e-19	WSB1	CENT+SjD	Sicca
2.36166827313884e-23	4.11657	0.382	0.05	1.29159637857963e-19	HMGA1	CENT+SjD	Sicca
3.10680037375288e-23	3.7656	0.411	0.083	1.69910912440545e-19	PARP14	CENT+SjD	Sicca
3.14566024473607e-23	4.02823	0.352	0.017	1.72036158784616e-19	MARCH1	CENT+SjD	Sicca
3.4072473136539e-23	5.41811	0.337	0.012	1.86342355583732e-19	S1PR1	CENT+SjD	Sicca
3.90278857245064e-23	3.16102	0.432	0.099	2.13443507027326e-19	SUN2	CENT+SjD	Sicca
6.06121067483149e-23	1.59578	0.712	0.583	3.31487611806534e-19	UCP2	CENT+SjD	Sicca
8.7498779605724e-23	4.59269	0.349	0.025	4.78530825663704e-19	TMEM131L	CENT+SjD	Sicca
9.0569159761664e-23	5.64142	0.336	0.017	4.9532273473654e-19	MGAT5	CENT+SjD	Sicca
1.04436366056675e-22	1.38788	0.763	0.727	5.71162485963955e-19	TUBA1B	CENT+SjD	Sicca
1.13710650039494e-22	3.92871	0.372	0.045	6.21883545065991e-19	TRIM38	CENT+SjD	Sicca
1.20405230766746e-22	-1.51298	0.042	0.269	6.58496207063332e-19	QPCT	CENT+SjD	Sicca
1.89106566913946e-22	5.21172	0.337	0.021	1.03422381445237e-18	TRAF5	CENT+SjD	Sicca
1.98474896252112e-22	8.19002	0.31	0	1.0854592076028e-18	IL4R	CENT+SjD	Sicca
2.62669738027022e-22	7.83302	0.308	0	1.43654079726978e-18	PLEKHG1	CENT+SjD	Sicca
2.82906745069544e-22	2.33948	0.599	0.372	1.54721698878533e-18	SAT1	CENT+SjD	Sicca
2.91459137594463e-22	3.00376	0.452	0.136	1.59399002350412e-18	RBBP6	CENT+SjD	Sicca
3.62340587081861e-22	4.05074	0.371	0.05	1.9816406707507e-18	NFKB1	CENT+SjD	Sicca
3.74700398488407e-22	4.18657	0.342	0.021	2.0492364793331e-18	MAPRE2	CENT+SjD	Sicca
4.02204218049694e-22	4.16852	0.363	0.045	2.19965486851377e-18	GNA13	CENT+SjD	Sicca
5.25746250307021e-22	-1.39732	0.068	0.326	2.8753062429291e-18	LGMN	CENT+SjD	Sicca
7.08522809149982e-22	3.65678	0.413	0.103	3.87491124324125e-18	CSRNP1	CENT+SjD	Sicca
1.11318960241602e-21	3.57328	0.384	0.066	6.08803393561319e-18	PARVG	CENT+SjD	Sicca
1.23076226604546e-21	3.28988	0.363	0.037	6.73103883300262e-18	TRIM22	CENT+SjD	Sicca
1.96119801016897e-21	2.85391	0.34	0.021	1.07257919176141e-17	C1orf162	CENT+SjD	Sicca
2.12384961546881e-21	4.72807	0.307	0.004	1.16153335469989e-17	CLEC2D	CENT+SjD	Sicca
3.10105536854377e-21	-1.59231	0.019	0.194	1.69596718105659e-17	AC012236.1	CENT+SjD	Sicca
3.3393216297568e-21	2.35923	0.609	0.417	1.82627499931399e-17	IRF1	CENT+SjD	Sicca
3.47008716590618e-21	-6.13542	0.001	0.132	1.89779067103409e-17	AC026369.3	CENT+SjD	Sicca
3.67840532055884e-21	6.76778	0.305	0.008	2.01171986981363e-17	COL19A1	CENT+SjD	Sicca
3.78975175788109e-21	5.45308	0.318	0.017	2.07261523638517e-17	SESN3	CENT+SjD	Sicca
4.48345302403135e-21	2.61217	0.501	0.207	2.45200045884275e-17	DUSP2	CENT+SjD	Sicca
4.87957419707185e-21	4.06897	0.339	0.033	2.66863912837859e-17	PDE7A	CENT+SjD	Sicca
6.2992716961856e-21	3.60668	0.369	0.058	3.4450716906439e-17	AP1B1	CENT+SjD	Sicca
1.02432492095242e-20	-2.42895	0.126	0.405	5.60203299268876e-17	HSPA1B	CENT+SjD	Sicca
1.20508924183168e-20	7.14909	0.294	0.004	6.59063306357745e-17	SNX9	CENT+SjD	Sicca
1.64731252440974e-20	5.78647	0.298	0.008	9.00915219599684e-17	AC119396.1	CENT+SjD	Sicca
2.90626601948219e-20	3.46557	0.378	0.079	1.58943688605481e-16	RB1	CENT+SjD	Sicca
3.99529858263025e-20	4.64407	0.317	0.025	2.18502879484048e-16	PIK3IP1	CENT+SjD	Sicca
4.02158353108503e-20	5.08501	0.291	0.004	2.1994040331504e-16	GMIP	CENT+SjD	Sicca
4.21458894300675e-20	3.03704	0.41	0.107	2.30495869293039e-16	MKNK2	CENT+SjD	Sicca
1.2908685634994e-19	3.61525	0.324	0.029	7.05976017377824e-16	TLR10	CENT+SjD	Sicca
2.26532428144078e-19	4.4592	0.336	0.05	1.23890584951996e-15	NSMCE3	CENT+SjD	Sicca
2.33318952001858e-19	3.69881	0.337	0.045	1.27602134849816e-15	DEK	CENT+SjD	Sicca
3.1365793089682e-19	8.12328	0.27	0	1.71539522407471e-15	NRARP	CENT+SjD	Sicca
3.35942242769301e-19	-1.69013	0.023	0.194	1.83726812570531e-15	PSAT1	CENT+SjD	Sicca
3.43636121640861e-19	1.18073	0.778	0.694	1.87934594925387e-15	TXNIP	CENT+SjD	Sicca
4.10571163929441e-19	-1.25478	0.135	0.438	2.24541369553011e-15	PLAAT4	CENT+SjD	Sicca
4.12550239422466e-19	6.16421	0.281	0.008	2.25623725940146e-15	FMNL3	CENT+SjD	Sicca
6.46594680151036e-19	3.5234	0.323	0.037	3.53622630574601e-15	DCK	CENT+SjD	Sicca
7.69748104059011e-19	-2.61267	0.015	0.165	4.20975238109873e-15	ATP1B1	CENT+SjD	Sicca
8.38394175553541e-19	1.79589	0.594	0.364	4.58517774610232e-15	FCRLA	CENT+SjD	Sicca
8.48011006184107e-19	6.07774	0.282	0.012	4.63777219282088e-15	CDKN2D	CENT+SjD	Sicca
8.87246363092996e-19	3.85648	0.307	0.025	4.85235035975559e-15	CR2	CENT+SjD	Sicca
9.803143563909e-19	5.28822	0.289	0.017	5.36133921510183e-15	TGIF1	CENT+SjD	Sicca
1.2964144090546e-18	2.98553	0.446	0.182	7.09009040311962e-15	ADAM28	CENT+SjD	Sicca
1.47468442860655e-18	4.29165	0.314	0.037	8.06504914004921e-15	RFTN1	CENT+SjD	Sicca
1.53894469833409e-18	3.32629	0.34	0.058	8.41648855518916e-15	CCNG2	CENT+SjD	Sicca
1.58656278939741e-18	4.42477	0.285	0.012	8.67691189521444e-15	ABLIM1	CENT+SjD	Sicca
2.07826500241049e-18	5.55825	0.278	0.012	1.1366031298183e-14	ITPR1	CENT+SjD	Sicca
2.12985084358506e-18	5.16748	0.283	0.017	1.16481542635667e-14	HHEX	CENT+SjD	Sicca
2.42614712137648e-18	3.81829	0.339	0.062	1.3268598606808e-14	MIDN	CENT+SjD	Sicca
3.38992193966919e-18	3.93938	0.294	0.021	1.85394830880508e-14	CALHM6	CENT+SjD	Sicca
3.4329041899886e-18	7.33391	0.263	0.004	1.87745530150477e-14	PLD4	CENT+SjD	Sicca
4.4723793009205e-18	2.86673	0.401	0.124	2.44594423967342e-14	SYK	CENT+SjD	Sicca
4.7998128303233e-18	3.22931	0.362	0.083	2.62501763690381e-14	UTRN	CENT+SjD	Sicca
5.38867481859225e-18	4.45419	0.278	0.012	2.9470662582881e-14	BCL2A1	CENT+SjD	Sicca
5.8623039974477e-18	6.16074	0.266	0.008	3.20609405620414e-14	LGALS9	CENT+SjD	Sicca
7.70441325843908e-18	-1.05802	0.086	0.335	4.21354361104033e-14	IFI6	CENT+SjD	Sicca
1.28333270833383e-17	-1.2792	0.062	0.277	7.01854658187773e-14	MT2A	CENT+SjD	Sicca
1.29955525032237e-17	3.87248	0.327	0.058	7.10726766401307e-14	CHMP1B	CENT+SjD	Sicca
1.34043412461726e-17	3.16622	0.411	0.153	7.33083422753178e-14	CD82	CENT+SjD	Sicca
1.62958692469672e-17	4.76746	0.275	0.017	8.91221089116637e-14	TMC8	CENT+SjD	Sicca
2.35900069506533e-17	-4.33204	0.004	0.12	1.29013748013123e-13	LINC01055	CENT+SjD	Sicca
2.42772666622302e-17	2.72498	0.388	0.116	1.32772371375737e-13	BCAS4	CENT+SjD	Sicca
2.51388201515949e-17	3.21392	0.403	0.145	1.37484207409072e-13	ARL4A	CENT+SjD	Sicca
2.86990704111859e-17	2.68542	0.394	0.124	1.56955216078776e-13	BLK	CENT+SjD	Sicca
3.92657672763833e-17	-3.61698	0.017	0.161	2.1474448123454e-13	IGHJ4	CENT+SjD	Sicca
4.45038455104838e-17	-1.7319	0.029	0.194	2.43391531096836e-13	DENND6B	CENT+SjD	Sicca
7.14056614705221e-17	3.97227	0.299	0.041	3.90517562582285e-13	PMAIP1	CENT+SjD	Sicca
7.70142105897812e-17	2.30747	0.475	0.219	4.21190717715513e-13	GADD45B	CENT+SjD	Sicca
7.7512988648611e-17	5.11548	0.254	0.008	4.23918534919254e-13	VAV3	CENT+SjD	Sicca
1.21281819520162e-16	7.58468	0.237	0	6.63290270955766e-13	BCL6	CENT+SjD	Sicca
1.27051195872184e-16	-1.86403	0.01	0.136	6.94842990224974e-13	GAS6	CENT+SjD	Sicca
1.60623895157698e-16	2.11677	0.51	0.273	8.78452082617451e-13	RGS1	CENT+SjD	Sicca
1.61003947478366e-16	-1.05762	0.073	0.293	8.80530588759185e-13	WARS	CENT+SjD	Sicca
3.21373941951049e-16	-3.24793	0.007	0.124	1.75759408853029e-12	SEPTIN10	CENT+SjD	Sicca
3.41475709991833e-16	-1.7905	0.025	0.178	1.86753065794533e-12	MT1F	CENT+SjD	Sicca
3.97343038544384e-16	2.77998	0.374	0.116	2.17306907779923e-12	LYSMD2	CENT+SjD	Sicca
4.32962618047862e-16	1.86439	0.467	0.211	2.36787255810376e-12	RESF1	CENT+SjD	Sicca
4.7612785083535e-16	1.08632	0.735	0.661	2.60394321621853e-12	HSP90AA1	CENT+SjD	Sicca
4.89935730947074e-16	-4.65936	0.004	0.112	2.67945851254955e-12	PLAAT2	CENT+SjD	Sicca
5.27608067634773e-16	-1.39315	0.084	0.306	2.88548852189457e-12	CXorf21	CENT+SjD	Sicca
6.1546342633124e-16	1.0973	0.775	0.669	3.36596947860555e-12	KLF6	CENT+SjD	Sicca
7.30472886982147e-16	-4.55038	0.006	0.116	3.99495621890536e-12	CTSW	CENT+SjD	Sicca
7.90163256261353e-16	3.037	0.344	0.095	4.32140284849334e-12	PLAC8	CENT+SjD	Sicca
1.89976533747634e-15	7.32602	0.221	0	1.03898166306581e-11	FAM177B	CENT+SjD	Sicca
1.90357261773101e-15	-2.67581	0.01	0.128	1.04106386463709e-11	ICAM4	CENT+SjD	Sicca
1.9540652785622e-15	-1.93938	0.01	0.128	1.06867830084567e-11	PLAUR	CENT+SjD	Sicca
3.01133687514883e-15	-2.64417	0.012	0.132	1.64690013701889e-11	AC104699.1	CENT+SjD	Sicca
3.11236125758871e-15	7.31822	0.218	0	1.70215037177526e-11	FAM117B	CENT+SjD	Sicca
3.11236841054178e-15	7.16969	0.218	0	1.7021542837253e-11	LCK	CENT+SjD	Sicca
3.9306821962047e-15	3.45337	0.321	0.083	2.14969009310435e-11	ARL4C	CENT+SjD	Sicca
6.13138275798881e-15	-3.75609	0.01	0.124	3.35325323034408e-11	MDK	CENT+SjD	Sicca
8.21357748137594e-15	-3.15791	0.01	0.124	4.4920055245645e-11	MT1E	CENT+SjD	Sicca
1.05389521104849e-14	5.53565	0.224	0.008	5.76375290922417e-11	FAM53B	CENT+SjD	Sicca
1.8400419325648e-14	2.15375	0.452	0.236	1.00631893291969e-10	BCAS2	CENT+SjD	Sicca
2.15673980590976e-14	3.82699	0.283	0.054	1.17952099985205e-10	PPP1R14B	CENT+SjD	Sicca
3.38328522531912e-14	-3.01039	0.01	0.12	1.85031868972703e-10	CTHRC1	CENT+SjD	Sicca
4.08600067859587e-14	3.13441	0.259	0.033	2.23463377112408e-10	STAT6	CENT+SjD	Sicca
4.59666804076682e-14	-1.54472	0.035	0.186	2.51391775149537e-10	SSPN	CENT+SjD	Sicca
4.72940983066475e-14	6.09238	0.221	0.012	2.58651423639055e-10	PIK3CD	CENT+SjD	Sicca
7.35788286052117e-14	3.83737	0.244	0.029	4.02402613641903e-10	AC004687.1	CENT+SjD	Sicca
7.66659860702585e-14	-4.2125	0.007	0.107	4.19286277818244e-10	S100A13	CENT+SjD	Sicca
8.62379339831599e-14	6.08328	0.205	0.004	4.71635260953902e-10	GRASP	CENT+SjD	Sicca
8.73074183661294e-14	3.16995	0.289	0.062	4.77484271044362e-10	KDM6B	CENT+SjD	Sicca
9.39230247022745e-14	3.61279	0.251	0.033	5.13665022096739e-10	CKS2	CENT+SjD	Sicca
1.054879388411e-13	5.71499	0.222	0.017	5.76913537521978e-10	NFKBID	CENT+SjD	Sicca
1.06684058205189e-13	4.07381	0.247	0.033	5.83455114324178e-10	IGHV5-78	CENT+SjD	Sicca
1.22617652094534e-13	2.37687	0.342	0.112	6.70595939305008e-10	AREG	CENT+SjD	Sicca
1.25489261898838e-13	-3.25826	0.009	0.112	6.86300773324744e-10	IGHJ6	CENT+SjD	Sicca
1.30514979558068e-13	-2.82589	0.009	0.112	7.13786423203073e-10	ITGA8	CENT+SjD	Sicca
1.31805179778663e-13	3.11596	0.275	0.054	7.20842528209506e-10	IER5	CENT+SjD	Sicca
1.76685973732014e-13	4.24705	0.228	0.021	9.66295590340385e-10	OTUD1	CENT+SjD	Sicca
2.06965408665937e-13	2.75072	0.339	0.116	1.13189381999401e-09	NFKBIZ	CENT+SjD	Sicca
2.23326106227241e-13	3.03053	0.251	0.033	1.22137047495678e-09	MTSS1	CENT+SjD	Sicca
2.53905277218133e-13	5.84065	0.205	0.008	1.38860796110597e-09	ZBTB10	CENT+SjD	Sicca
2.78438278713392e-13	2.60425	0.381	0.165	1.52277894628354e-09	SERTAD1	CENT+SjD	Sicca
3.17339987627723e-13	6.15723	0.203	0.008	1.73553239233602e-09	PTGER4	CENT+SjD	Sicca
3.72767745293728e-13	-0.830996	0.378	0.731	2.0386667990114e-09	CTSH	CENT+SjD	Sicca
1.06421537173152e-12	5.90991	0.196	0.008	5.82019386799968e-09	SPOCK2	CENT+SjD	Sicca
1.47572867277402e-12	4.3315	0.215	0.021	8.07076011140109e-09	RASSF2	CENT+SjD	Sicca
1.56677273799578e-12	3.31441	0.291	0.083	8.56868010409891e-09	RGS16	CENT+SjD	Sicca
1.59520753720233e-12	6.87013	0.18	0	8.72419002095955e-09	BCL9L	CENT+SjD	Sicca
1.75998823365349e-12	-1.1313	0.064	0.236	9.62537564985094e-09	MIR155HG	CENT+SjD	Sicca
1.9003476891485e-12	6.64737	0.186	0.004	1.03930015119532e-08	SATB1	CENT+SjD	Sicca
2.188274498397e-12	-3.33186	0.01	0.107	1.19676732317332e-08	RAMP2	CENT+SjD	Sicca
2.58631624603611e-12	-1.80448	0.019	0.132	1.41445635495715e-08	CTSF	CENT+SjD	Sicca
2.97595762166291e-12	-4.30286	0.083	0.256	1.62755122328744e-08	IGHG1	CENT+SjD	Sicca
3.06710267037254e-12	-1.94202	0.01	0.107	1.67739845042674e-08	PHGDH	CENT+SjD	Sicca
3.07026421633867e-12	-0.396147	0.022	0.14	1.67912749991562e-08	CERCAM	CENT+SjD	Sicca
5.00352424674438e-12	5.6197	0.18	0.004	2.7364274105445e-08	CNR2	CENT+SjD	Sicca
5.15605429796424e-12	5.26022	0.188	0.008	2.81984609555664e-08	LTA	CENT+SjD	Sicca
5.95491653392388e-12	3.43355	0.231	0.037	3.25674385240297e-08	ELMSAN1	CENT+SjD	Sicca
6.1741588951488e-12	2.8655	0.365	0.182	3.37664749975688e-08	DUSP5	CENT+SjD	Sicca
7.36375901111265e-12	2.38791	0.352	0.149	4.02723980317751e-08	STAP1	CENT+SjD	Sicca
8.63638634678651e-12	-2.28429	0.019	0.128	4.72323969305754e-08	TRIB1	CENT+SjD	Sicca
8.71932660272859e-12	3.85787	0.205	0.021	4.76859971903226e-08	ZEB2	CENT+SjD	Sicca
9.13534283718669e-12	4.26421	0.186	0.008	4.9961189976574e-08	STAG3	CENT+SjD	Sicca
9.79806625184745e-12	5.07445	0.177	0.004	5.35856243313537e-08	SIGLEC10	CENT+SjD	Sicca
1.02023653004693e-11	6.75479	0.169	0	5.57967358282664e-08	CARD11	CENT+SjD	Sicca
1.28394919425101e-11	6.83875	0.167	0	7.02191814335875e-08	ARMH1	CENT+SjD	Sicca
1.82196632468697e-11	5.46807	0.179	0.008	9.96433382971305e-08	NRIP1	CENT+SjD	Sicca
1.82804107581566e-11	1.86925	0.478	0.335	9.99755664363582e-08	ODC1	CENT+SjD	Sicca
2.96724672563075e-11	-1.53588	0.023	0.136	1.62278723424746e-07	FAS	CENT+SjD	Sicca
3.30715970197678e-11	4.27474	0.177	0.008	1.8086856410111e-07	ARAP2	CENT+SjD	Sicca
4.86436743895756e-11	4.00934	0.176	0.008	2.66032255236589e-07	LINC01857	CENT+SjD	Sicca
5.75018053760704e-11	3.45644	0.206	0.029	3.14477373601729e-07	SNHG3	CENT+SjD	Sicca
6.03814686074148e-11	3.41303	0.241	0.058	3.30226251813952e-07	RALGAPA1	CENT+SjD	Sicca
6.06092157943241e-11	4.43237	0.173	0.008	3.31471801179159e-07	SMAD3	CENT+SjD	Sicca
7.74877220893686e-11	-1.16332	0.026	0.14	4.23780352106757e-07	GPR25	CENT+SjD	Sicca
9.03683485516174e-11	3.94906	0.196	0.025	4.94224498228795e-07	NFATC1	CENT+SjD	Sicca
9.15528430226729e-11	4.77684	0.17	0.008	5.00702498490998e-07	DSP	CENT+SjD	Sicca
1.05135617846716e-10	-0.298036	0.288	0.612	5.7498669400369e-07	SLC3A2	CENT+SjD	Sicca
1.11374038781849e-10	2.61327	0.321	0.14	6.0910461809793e-07	SDCBP	CENT+SjD	Sicca
1.3223206401238e-10	-1.06486	0.038	0.165	7.23177158083706e-07	TRAM2	CENT+SjD	Sicca
1.34870481338755e-10	-2.30658	0.016	0.112	7.37606662441649e-07	ABCB9	CENT+SjD	Sicca
1.50018765197458e-10	-0.871008	0.044	0.178	8.20452626864898e-07	CCDC88A	CENT+SjD	Sicca
2.41314110908416e-10	2.79074	0.176	0.012	1.31974687255813e-06	ABCG1	CENT+SjD	Sicca
2.71649634129558e-10	2.72533	0.198	0.029	1.48565184905455e-06	CD200	CENT+SjD	Sicca
3.59372615253207e-10	3.08556	0.164	0.008	1.96540883281979e-06	NCR3	CENT+SjD	Sicca
3.83046704070227e-10	6.87546	0.145	0	2.09488242456007e-06	AL139020.1	CENT+SjD	Sicca
3.84684580714407e-10	2.34281	0.237	0.058	2.10383997192709e-06	GPR65	CENT+SjD	Sicca
4.19990580356622e-10	-1.66778	0.031	0.145	2.29692848397037e-06	FHL1	CENT+SjD	Sicca
4.2480780643187e-10	5.22416	0.166	0.012	2.3232738933759e-06	AC025164.1	CENT+SjD	Sicca
4.60196404061596e-10	4.53304	0.201	0.037	2.51681413381287e-06	APP	CENT+SjD	Sicca
4.78702430320952e-10	9.80019	0.144	0	2.61802359142529e-06	MTRNR2L12	CENT+SjD	Sicca
4.97609980014934e-10	3.71507	0.161	0.008	2.72142898070167e-06	SEMA7A	CENT+SjD	Sicca
6.22265850000114e-10	5.1518	0.15	0.004	3.40317193365062e-06	RUNX1	CENT+SjD	Sicca
6.99540080337326e-10	2.31803	0.224	0.05	3.82578469936484e-06	B4GALT1	CENT+SjD	Sicca
7.31016761884743e-10	2.70471	0.263	0.087	3.99793067074766e-06	RHOB	CENT+SjD	Sicca
9.16146707995158e-10	-0.661924	0.108	0.289	5.01040634602552e-06	KLF10	CENT+SjD	Sicca
1.36920054118422e-09	5.14709	0.145	0.004	7.48815775973649e-06	TNF	CENT+SjD	Sicca
1.55041212434146e-09	4.95321	0.153	0.008	8.47920390802345e-06	IGHV1-69D	CENT+SjD	Sicca
1.57962553210942e-09	3.89918	0.153	0.008	8.63897203510644e-06	CD1C	CENT+SjD	Sicca
1.80773535993305e-09	6.32243	0.135	0	9.88650468347387e-06	SORL1	CENT+SjD	Sicca
1.85520067967444e-09	3.54703	0.16	0.012	1.01460925171395e-05	IL21R	CENT+SjD	Sicca
1.94247548748133e-09	3.8612	0.151	0.008	1.06233984410354e-05	MYO1E	CENT+SjD	Sicca
1.97553205921174e-09	4.75075	0.157	0.012	1.0804184831829e-05	MPEG1	CENT+SjD	Sicca
2.41310420725706e-09	5.28007	0.141	0.004	1.31972669094889e-05	CEMIP2	CENT+SjD	Sicca
2.59047840482013e-09	-4.35596	0.035	0.14	1.41673263959613e-05	IGKV3D-20	CENT+SjD	Sicca
2.62040616185316e-09	4.02321	0.15	0.008	1.4331001299175e-05	BCL7A	CENT+SjD	Sicca
2.80245298770475e-09	3.18529	0.259	0.095	1.53266153897573e-05	CREM	CENT+SjD	Sicca
3.04187348889198e-09	2.69445	0.199	0.041	1.66360061107502e-05	NDE1	CENT+SjD	Sicca
3.18518636968569e-09	2.44669	0.177	0.025	1.7419784255811e-05	SCIMP	CENT+SjD	Sicca
3.22518438243325e-09	4.06591	0.167	0.021	1.76385333875274e-05	LDLRAD4	CENT+SjD	Sicca
5.27843314584202e-09	3.39493	0.189	0.037	2.886775087461e-05	CKAP2	CENT+SjD	Sicca
5.67228013171124e-09	-0.72095	0.109	0.285	3.10217000403288e-05	C12orf45	CENT+SjD	Sicca
8.0898423721831e-09	3.75663	0.185	0.037	4.42433479334694e-05	PREX1	CENT+SjD	Sicca
8.52607351075528e-09	3.11671	0.215	0.062	4.66290960303206e-05	SERPINB9	CENT+SjD	Sicca
8.58930399211329e-09	1.76202	0.416	0.281	4.69749035328676e-05	FNBP1	CENT+SjD	Sicca
1.1122807394636e-08	5.16188	0.131	0.004	6.08306336412643e-05	AL161781.2	CENT+SjD	Sicca
1.1428477426399e-08	3.96307	0.132	0.004	6.25023430449763e-05	ELL3	CENT+SjD	Sicca
1.24175612837278e-08	1.47566	0.496	0.409	6.79116426607074e-05	MCL1	CENT+SjD	Sicca
2.00020122278618e-08	-1.21095	0.019	0.103	0.000109391	CXCR3	CENT+SjD	Sicca
2.08103574442844e-08	1.41609	0.423	0.289	0.000113812	CCND3	CENT+SjD	Sicca
2.10453850422152e-08	2.16964	0.307	0.153	0.000115097	DDIT3	CENT+SjD	Sicca
2.97492456857849e-08	-0.504412	0.077	0.219	0.000162699	PECAM1	CENT+SjD	Sicca
3.45753940385522e-08	-2.61175	0.222	0.388	0.000189093	IGLC3	CENT+SjD	Sicca
3.8633805890978e-08	1.33383	0.493	0.388	0.000211288	DDIT4	CENT+SjD	Sicca
4.63858881303676e-08	2.97718	0.17	0.033	0.000253684	TSC22D2	CENT+SjD	Sicca
4.72185378669292e-08	3.25723	0.179	0.041	0.000258238	DENND2D	CENT+SjD	Sicca
4.73955225436921e-08	2.42576	0.283	0.136	0.000259206	CCNH	CENT+SjD	Sicca
5.06684150815663e-08	3.24596	0.189	0.05	0.000277106	NUAK2	CENT+SjD	Sicca
5.13480829410981e-08	-0.459549	0.09	0.24	0.000280823	RASGRP3	CENT+SjD	Sicca
5.46479288929222e-08	-3.89377	0.022	0.103	0.00029887	IGKV1D-39	CENT+SjD	Sicca
5.82433786600023e-08	6.18665	0.112	0	0.000318533	MATK	CENT+SjD	Sicca
5.88766493793317e-08	4.32593	0.128	0.008	0.000321996	GBP4	CENT+SjD	Sicca
7.6544659874579e-08	4.19133	0.119	0.004	0.000418623	EGR3	CENT+SjD	Sicca
8.92816394724994e-08	6.01306	0.109	0	0.000488281	LMO2	CENT+SjD	Sicca
1.20457363883478e-07	-0.559555	0.036	0.136	0.000658781	COL9A3	CENT+SjD	Sicca
1.43257810192734e-07	2.86115	0.167	0.037	0.000783477	SAMSN1	CENT+SjD	Sicca
1.59908080188658e-07	3.07355	0.167	0.037	0.000874537	SOCS3	CENT+SjD	Sicca
1.95706862668676e-07	2.20232	0.249	0.103	0.00107032	TSPYL2	CENT+SjD	Sicca
2.08879982715624e-07	6.09656	0.103	0	0.00114236	DTX1	CENT+SjD	Sicca
2.27133534608498e-07	2.43834	0.233	0.091	0.00124219	STAT1	CENT+SjD	Sicca
3.28793599230998e-07	4.04913	0.124	0.012	0.00179817	NR4A3	CENT+SjD	Sicca
3.42513042744371e-07	2.06896	0.298	0.165	0.0018732	BCL2	CENT+SjD	Sicca
3.59213304201986e-07	-0.424656	0.208	0.409	0.00196454	ANKRD37	CENT+SjD	Sicca
3.88515855266565e-07	2.1931	0.283	0.149	0.00212479	ASXL1	CENT+SjD	Sicca
4.70323554655329e-07	-0.363159	0.128	0.293	0.0025722	TUBA1C	CENT+SjD	Sicca
6.08753570157104e-07	3.85706	0.119	0.012	0.00332927	METRNL	CENT+SjD	Sicca
6.10998902623303e-07	3.63515	0.144	0.029	0.00334155	DUSP6	CENT+SjD	Sicca
6.76600959803906e-07	5.02458	0.11	0.008	0.00370033	TTN	CENT+SjD	Sicca
6.78460569814854e-07	-0.248406	0.068	0.19	0.0037105	DAAM1	CENT+SjD	Sicca
6.93408029772372e-07	2.17146	0.267	0.136	0.00379225	TRAF4	CENT+SjD	Sicca
9.32969054058173e-07	2.10473	0.33	0.215	0.00510241	PIM3	CENT+SjD	Sicca
1.21198089254598e-06	2.36596	0.238	0.112	0.00662832	TBCC	CENT+SjD	Sicca
1.28995182874753e-06	3.37243	0.134	0.025	0.00705475	NDUFAF6	CENT+SjD	Sicca
1.33594556392073e-06	-0.104313	0.189	0.401	0.00730629	NENF	CENT+SjD	Sicca
1.58525475096444e-06	2.2364	0.291	0.161	0.00866976	ID3	CENT+SjD	Sicca
1.59453504245424e-06	-6.99078	0.039	0.124	0.00872051	IGLV6-57	CENT+SjD	Sicca
1.59603792071835e-06	-0.702025	0.073	0.19	0.00872873	OSBPL3	CENT+SjD	Sicca
2.15900984362949e-06	-2.02486	0.121	0.017	0.0118076	IGHV2-5	CENT+SjD	Sicca
2.17997284597103e-06	-0.43786	0.035	0.12	0.0119223	LMF1	CENT+SjD	Sicca
3.08520056743379e-06	3.60627	0.121	0.021	0.016873	ETV3	CENT+SjD	Sicca
3.09456274749082e-06	2.28879	0.227	0.107	0.0169242	RAB11FIP1	CENT+SjD	Sicca
5.29858575052647e-06	2.50098	0.193	0.079	0.028978	RILPL2	CENT+SjD	Sicca
5.38865989487037e-06	-2.03847	0.108	0.012	0.0294706	IGLV3-19	CENT+SjD	Sicca
5.64440545201333e-06	4.45688	0.103	0.012	0.0308693	JUP	CENT+SjD	Sicca
5.73327242674409e-06	-1.68342	0.156	0.041	0.0313553	IGHV3-21	CENT+SjD	Sicca
6.0888261862438e-06	3.89813	0.103	0.012	0.0332998	CD84	CENT+SjD	Sicca
6.14008175938995e-06	-0.204296	0.067	0.174	0.0335801	FGL2	CENT+SjD	Sicca
7.87116064667325e-06	-0.159567	0.036	0.116	0.0430474	ERN1	CENT+SjD	Sicca
9.1171856949381e-06	3.99369	0.1	0.012	0.0498619	OGFRL1	CENT+SjD	Sicca
5.38846075406786e-23	-1.53913	0.356	0.731	2.12951969000762e-19	CTSH	SSA+SjD	Sicca
2.56512220932092e-21	3.88009	0.575	0.219	1.01373629712363e-17	IGHM	SSA+SjD	Sicca
2.89029127915676e-17	1.28532	0.758	0.545	1.14224311352275e-13	IFITM1	SSA+SjD	Sicca
4.37047757028188e-17	-2.19468	0.109	0.384	1.7272127357754e-13	GPRC5D	SSA+SjD	Sicca
9.05980963682596e-13	2.70151	0.351	0.103	3.58043676847362e-09	ISG15	SSA+SjD	Sicca
2.81103190994095e-12	-2.53707	0.163	0.388	1.11091981080866e-08	HSPA1A	SSA+SjD	Sicca
3.90564185276664e-12	-1.69991	0.158	0.388	1.54350966021338e-08	ATF5	SSA+SjD	Sicca
1.2418562217402e-11	-1.58216	0.102	0.318	4.90781578831729e-08	ZP3	SSA+SjD	Sicca
1.3174703128858e-11	-1.35301	0.399	0.657	5.20664267652467e-08	IGLC1	SSA+SjD	Sicca
1.66800935898761e-10	1.23359	0.506	0.256	6.59197298671903e-07	IGHG1	SSA+SjD	Sicca
3.39964359509417e-10	-1.18645	0.158	0.364	1.34353914878122e-06	PERP	SSA+SjD	Sicca
9.10351106354976e-10	-1.27255	0.219	0.438	3.59770757231486e-06	PLAAT4	SSA+SjD	Sicca
1.13186558344046e-09	-1.39656	0.16	0.364	4.47313278575669e-06	APOBEC3B	SSA+SjD	Sicca
5.71276776489787e-09	-1.40866	0.089	0.26	2.25768582068764e-05	AMPD1	SSA+SjD	Sicca
1.17205549792121e-08	-4.04264	0.013	0.116	4.63196332778461e-05	CTSW	SSA+SjD	Sicca
2.39269074493787e-08	1.46155	0.405	0.194	9.45591382399446e-05	MX1	SSA+SjD	Sicca
4.2920523786198e-08	-3.17367	0.023	0.132	0.000169622	AC026369.3	SSA+SjD	Sicca
4.78436819451813e-08	-1.23125	0.122	0.289	0.000189078	CCND3	SSA+SjD	Sicca
2.30472232543671e-07	-2.19962	0.066	0.198	0.000910826	FCMR	SSA+SjD	Sicca
2.34066702414418e-07	-2.12763	0.074	0.211	0.000925032	AL391056.1	SSA+SjD	Sicca
2.53491883414008e-07	-2.15193	0.244	0.405	0.0010018	HSPA1B	SSA+SjD	Sicca
3.73786828760517e-07	-1.09604	0.137	0.298	0.00147721	SMAP2	SSA+SjD	Sicca
4.0981210208061e-07	-0.780559	0.038	0.153	0.00161958	HVCN1	SSA+SjD	Sicca
5.91259747426263e-07	1.51084	0.489	0.335	0.00233666	IFI6	SSA+SjD	Sicca
6.54477052853185e-07	-1.53116	0.092	0.231	0.00258649	YPEL3	SSA+SjD	Sicca
7.27592662178821e-07	1.83138	0.204	0.058	0.00287545	IGKV3D-11	SSA+SjD	Sicca
8.42057068969728e-07	6.17464	0.112	0.008	0.00332781	IL32	SSA+SjD	Sicca
1.05013818662011e-06	-0.413532	0.112	0.269	0.00415015	QPCT	SSA+SjD	Sicca
1.31114911049393e-06	2.99803	0.163	0.037	0.00518166	GPR183	SSA+SjD	Sicca
1.37117822067809e-06	-0.627995	0.468	0.649	0.0054189	ITGB1	SSA+SjD	Sicca
2.0165990472791e-06	-0.450408	0.196	0.062	0.0079696	IGKV3D-15	SSA+SjD	Sicca
2.35019478932011e-06	-1.68378	0.122	0.26	0.00928797	SPINK2	SSA+SjD	Sicca
2.42774178884952e-06	-0.542307	0.333	0.521	0.00959444	BIRC3	SSA+SjD	Sicca
2.98209395348888e-06	-0.845992	0.308	0.463	0.0117852	GAS5	SSA+SjD	Sicca
3.42213336117864e-06	-1.28234	0.188	0.335	0.0135243	CNN2	SSA+SjD	Sicca
4.58886453624853e-06	-0.647266	0.356	0.537	0.0181352	PNRC1	SSA+SjD	Sicca
4.73093712384236e-06	1.72292	0.15	0.033	0.0186967	XAF1	SSA+SjD	Sicca
5.94203997393578e-06	0.797643	0.201	0.062	0.0234829	IGHV3-48	SSA+SjD	Sicca
6.14649422066565e-06	1.76077	0.186	0.058	0.0242909	U62317.4	SSA+SjD	Sicca
6.70028791634564e-06	1.02262	0.117	0.017	0.0264795	IGHV1-2	SSA+SjD	Sicca
7.1459156211409e-06	0.805615	0.252	0.107	0.0282407	HLA-DRA	SSA+SjD	Sicca
8.17084851906755e-06	-0.551096	0.583	0.752	0.0322912	AHNAK	SSA+SjD	Sicca
1.24664622028302e-05	1.43891	0.229	0.091	0.0492675	STAT1	SSA+SjD	Sicca
7.490340433336e-37	4.24673	0.685	0.07	3.33619762900785e-33	HLA-DPB1	SSA+CENT+SjD	Sicca
1.02193307587792e-36	4.38624	0.717	0.107	4.55168991996028e-33	HLA-DRA	SSA+CENT+SjD	Sicca
2.32399005229732e-35	4.55117	0.717	0.128	1.03510516929323e-31	HLA-DQB1	SSA+CENT+SjD	Sicca
1.84279934297165e-33	4.05774	0.669	0.091	8.20782827359575e-30	MS4A1	SSA+CENT+SjD	Sicca
6.531726918732e-33	4.32123	0.764	0.215	2.90923116960323e-29	HLA-DRB1	SSA+CENT+SjD	Sicca
9.92200243632579e-32	4.63275	0.567	0.037	4.41925988513951e-28	CD83	SSA+CENT+SjD	Sicca
5.11804084003994e-29	3.63793	0.551	0.037	2.27957539015379e-25	LTB	SSA+CENT+SjD	Sicca
6.8689889931178e-29	4.39297	0.669	0.161	3.05944769753467e-25	CXCR4	SSA+CENT+SjD	Sicca
1.27667330285388e-27	4.09001	0.717	0.24	5.68630289091119e-24	HLA-DQA1	SSA+CENT+SjD	Sicca
7.14422782380721e-27	3.83682	0.819	0.409	3.18203907272373e-23	HLA-DPA1	SSA+CENT+SjD	Sicca
7.29553159081242e-27	4.45496	0.598	0.112	3.24942977054785e-23	CD69	SSA+CENT+SjD	Sicca
1.88315861045768e-26	4.72913	0.52	0.054	8.38758845097849e-23	SLC2A3	SSA+CENT+SjD	Sicca
3.83510976988909e-23	3.16671	0.717	0.302	1.7081578915086e-19	LAPTM5	SSA+CENT+SjD	Sicca
1.45629811434594e-22	3.48253	0.654	0.227	6.48635180129681e-19	HLA-DMA	SSA+CENT+SjD	Sicca
4.05349067645166e-22	4.9397	0.37	0.008	1.80542474729157e-18	TCL1A	SSA+CENT+SjD	Sicca
9.76422745305941e-22	4.42172	0.441	0.045	4.34898690759266e-18	SWAP70	SSA+CENT+SjD	Sicca
1.75235104726342e-21	4.39305	0.409	0.029	7.80497156451128e-18	HLA-DMB	SSA+CENT+SjD	Sicca
4.06286579150389e-21	3.54148	0.457	0.054	1.80960042353583e-17	SELL	SSA+CENT+SjD	Sicca
9.08563584406701e-21	4.36107	0.457	0.066	4.04674220494744e-17	CD19	SSA+CENT+SjD	Sicca
9.51717668443883e-21	4.81317	0.378	0.021	4.23895049524906e-17	RIPOR2	SSA+CENT+SjD	Sicca
2.30229409391506e-20	3.68199	0.512	0.107	1.02544178942977e-16	BANK1	SSA+CENT+SjD	Sicca
7.80161446911536e-20	3.93277	0.37	0.021	3.47483908454398e-16	GAPT	SSA+CENT+SjD	Sicca
8.43388834561367e-20	3.44562	0.772	0.508	3.75645386913633e-16	BTG1	SSA+CENT+SjD	Sicca
1.82951297687466e-19	-2.56741	0.157	0.686	8.14865079899974e-16	LMNA	SSA+CENT+SjD	Sicca
1.97229548928137e-19	3.53695	0.63	0.256	8.78460410925922e-16	ZFP36L1	SSA+CENT+SjD	Sicca
2.73610128725839e-19	3.30672	0.748	0.479	1.21865951334489e-15	CD37	SSA+CENT+SjD	Sicca
4.47838648013537e-19	5.27456	0.323	0.008	1.99467333825229e-15	CCR7	SSA+CENT+SjD	Sicca
9.16411818449157e-19	5.83963	0.307	0.004	4.08169823937255e-15	CLEC2D	SSA+CENT+SjD	Sicca
1.36572850344508e-18	3.73756	0.528	0.153	6.08295475434438e-15	HVCN1	SSA+CENT+SjD	Sicca
1.48798884008518e-18	3.09098	0.709	0.405	6.6275022937394e-15	CD52	SSA+CENT+SjD	Sicca
1.9652319525376e-18	3.98775	0.496	0.124	8.75314311660247e-15	STK17A	SSA+CENT+SjD	Sicca
3.59653757725029e-18	4.63318	0.378	0.041	1.60189783690728e-14	PKIG	SSA+CENT+SjD	Sicca
3.92256187364502e-18	4.14363	0.402	0.054	1.74710905852149e-14	LBH	SSA+CENT+SjD	Sicca
7.85462537445109e-18	2.90575	0.685	0.347	3.49845014178052e-14	PTPRC	SSA+CENT+SjD	Sicca
7.91869155611398e-18	3.89956	0.425	0.07	3.52698521909317e-14	SPIB	SSA+CENT+SjD	Sicca
2.12485234304376e-17	6.74273	0.283	0.004	9.4640923359169e-14	CCR6	SSA+CENT+SjD	Sicca
5.08224516581445e-17	5.20619	0.291	0.008	2.26363199685376e-13	IRF8	SSA+CENT+SjD	Sicca
7.74430468247462e-17	3.57447	0.409	0.066	3.4493133055742e-13	LY86	SSA+CENT+SjD	Sicca
8.1499356404028e-17	4.45624	0.339	0.029	3.62998133423541e-13	TLR10	SSA+CENT+SjD	Sicca
8.32668682518055e-17	-2.39288	0.157	0.657	3.70870631193542e-13	IGLC1	SSA+CENT+SjD	Sicca
1.1311780152456e-16	5.01967	0.323	0.025	5.03826687990392e-13	REL	SSA+CENT+SjD	Sicca
1.14812255722592e-16	3.8081	0.409	0.074	5.11373786988424e-13	CYBB	SSA+CENT+SjD	Sicca
1.37736764621897e-16	5.82397	0.346	0.037	6.13479549625931e-13	GPR183	SSA+CENT+SjD	Sicca
3.52452804036744e-16	4.57564	0.291	0.012	1.56982478917966e-12	CD24	SSA+CENT+SjD	Sicca
9.60459329997103e-16	3.24486	0.591	0.248	4.2778858558071e-12	IFI30	SSA+CENT+SjD	Sicca
1.19076160010455e-15	3.13159	0.606	0.219	5.30365216686568e-12	IGHM	SSA+CENT+SjD	Sicca
2.01943892257136e-15	-1.51493	0.252	0.752	8.99458096113285e-12	AHNAK	SSA+CENT+SjD	Sicca
9.50624457134907e-15	5.11445	0.268	0.012	4.23408133207887e-11	BCL2A1	SSA+CENT+SjD	Sicca
1.19916310863196e-14	4.27712	0.268	0.012	5.34107248584674e-11	CD72	SSA+CENT+SjD	Sicca
1.4001059517716e-14	3.7983	0.331	0.041	6.23607190919069e-11	FCER2	SSA+CENT+SjD	Sicca
1.57972945960754e-14	5.10094	0.252	0.008	7.03611501309197e-11	FCRL1	SSA+CENT+SjD	Sicca
2.00317992751394e-14	3.51561	0.323	0.037	8.92216339714709e-11	TRIM22	SSA+CENT+SjD	Sicca
2.40068776622175e-14	6.11622	0.236	0.004	1.06926633107517e-10	IFI44L	SSA+CENT+SjD	Sicca
2.55498610513992e-14	4.77978	0.26	0.012	1.13799081122932e-10	LINC00926	SSA+CENT+SjD	Sicca
2.81487466104847e-14	3.89543	0.315	0.037	1.25374517403099e-10	DCK	SSA+CENT+SjD	Sicca
3.08731791929023e-14	3.01943	0.394	0.083	1.37509140125187e-10	LYN	SSA+CENT+SjD	Sicca
4.3834441151742e-14	3.97803	0.315	0.037	1.95238600889859e-10	VPREB3	SSA+CENT+SjD	Sicca
4.91825217509486e-14	-5.20995	0.024	0.384	2.19058951878725e-10	GPRC5D	SSA+CENT+SjD	Sicca
6.4524623548986e-14	7.32813	0.228	0.004	2.87392673287184e-10	HLA-DOA	SSA+CENT+SjD	Sicca
8.63171424779823e-14	3.59876	0.488	0.182	3.84456552596933e-10	RHOH	SSA+CENT+SjD	Sicca
8.78208597918047e-14	2.56004	0.638	0.368	3.91154109512698e-10	LIMD2	SSA+CENT+SjD	Sicca
1.20829635391804e-13	2.726	0.449	0.128	5.38175196035095e-10	COTL1	SSA+CENT+SjD	Sicca
1.30343781022746e-13	3.88578	0.402	0.103	5.80551200675309e-10	LAT2	SSA+CENT+SjD	Sicca
2.05555975722926e-13	2.33287	0.882	0.901	9.15546315869912e-10	TMSB4X	SSA+CENT+SjD	Sicca
2.83250526524093e-13	4.43449	0.244	0.012	1.26159784513831e-09	CD22	SSA+CENT+SjD	Sicca
3.68992077676012e-13	4.04936	0.291	0.033	1.64349071396896e-09	XAF1	SSA+CENT+SjD	Sicca
5.05943434210747e-13	2.92502	0.654	0.442	2.25347205597467e-09	CD79B	SSA+CENT+SjD	Sicca
7.26487175603359e-13	4.8366	0.236	0.012	3.23577388013736e-09	GPR18	SSA+CENT+SjD	Sicca
9.31793816323897e-13	-3.31123	0.055	0.413	4.15020965790664e-09	JSRP1	SSA+CENT+SjD	Sicca
1.13244280665706e-12	3.05035	0.26	0.021	5.04390026085056e-09	C1orf162	SSA+CENT+SjD	Sicca
1.3972208734109e-12	-3.61877	0.024	0.364	6.22322177017213e-09	PERP	SSA+CENT+SjD	Sicca
1.90298057285503e-12	4.08548	0.244	0.017	8.47587547149631e-09	MARCH1	SSA+CENT+SjD	Sicca
2.01625057251486e-12	3.94666	0.26	0.025	8.9803800499812e-09	CYB561A3	SSA+CENT+SjD	Sicca
2.21996463619441e-12	4.15755	0.276	0.033	9.88772248960989e-09	CKS2	SSA+CENT+SjD	Sicca
2.59847215221894e-12	-4.09294	0.031	0.364	1.15735949659832e-08	APOBEC3B	SSA+CENT+SjD	Sicca
2.70269572811448e-12	4.30145	0.228	0.012	1.20378067730219e-08	CXCR5	SSA+CENT+SjD	Sicca
2.85732991040608e-12	5.01442	0.244	0.021	1.27265474209487e-08	TRAF5	SSA+CENT+SjD	Sicca
4.15208021478821e-12	-0.266336	0.417	0.876	1.84933652766667e-08	S100A10	SSA+CENT+SjD	Sicca
5.7858736119282e-12	7.28674	0.197	0.004	2.57702810675282e-08	ARHGAP24	SSA+CENT+SjD	Sicca
7.07863124964924e-12	4.65222	0.307	0.058	3.15282235859377e-08	MARCKSL1	SSA+CENT+SjD	Sicca
7.40728728059643e-12	4.93062	0.228	0.017	3.29920575477765e-08	HHEX	SSA+CENT+SjD	Sicca
1.51069413196458e-11	3.23353	0.276	0.037	6.72863166377026e-08	LINC02397	SSA+CENT+SjD	Sicca
1.59256100825302e-11	2.40247	0.583	0.318	7.09326673075895e-08	TAGAP	SSA+CENT+SjD	Sicca
1.69043998805014e-11	-5.44387	0.016	0.318	7.52921970677532e-08	ZP3	SSA+CENT+SjD	Sicca
1.92618257106859e-11	-3.07754	0.055	0.388	8.57921717153951e-08	ATF5	SSA+CENT+SjD	Sicca
2.20445613694784e-11	2.19915	0.693	0.525	9.81864763396569e-08	CORO1A	SSA+CENT+SjD	Sicca
4.29591696831599e-11	2.56052	0.48	0.202	1.91340141768794e-07	NR4A2	SSA+CENT+SjD	Sicca
4.31885163002663e-11	2.72299	0.315	0.062	1.92361651601386e-07	TRBC2	SSA+CENT+SjD	Sicca
4.99116786637948e-11	3.83888	0.228	0.021	2.22306616768542e-07	MAPRE2	SSA+CENT+SjD	Sicca
5.7494128530378e-11	6.24544	0.181	0.004	2.56078848474304e-07	TNF	SSA+CENT+SjD	Sicca
1.79229782693153e-10	3.80103	0.268	0.045	7.98289452115302e-07	DEK	SSA+CENT+SjD	Sicca
1.9630410917674e-10	4.27206	0.197	0.012	8.74338502273202e-07	CHI3L2	SSA+CENT+SjD	Sicca
2.37981775797539e-10	7.27169	0.157	0	1.05997082940224e-06	IL4R	SSA+CENT+SjD	Sicca
2.95707914668545e-10	3.24771	0.236	0.029	1.3170830519337e-06	AFF3	SSA+CENT+SjD	Sicca
3.55364627957891e-10	2.42113	0.331	0.083	1.58279405292445e-06	ITGB2	SSA+CENT+SjD	Sicca
3.65189467269351e-10	-5.48398	0	0.26	1.62655388721769e-06	AMPD1	SSA+CENT+SjD	Sicca
4.27172058030747e-10	1.84634	0.764	0.661	1.90262434646895e-06	TSC22D3	SSA+CENT+SjD	Sicca
4.62630152090069e-10	4.11973	0.244	0.037	2.06055469740917e-06	RFTN1	SSA+CENT+SjD	Sicca
6.72628330799946e-10	2.71414	0.512	0.293	2.99588658538296e-06	MBNL1	SSA+CENT+SjD	Sicca
7.27785680319182e-10	0.0235725	0.094	0.413	3.24155742014164e-06	LINC02362	SSA+CENT+SjD	Sicca
8.8375678032289e-10	3.12062	0.449	0.215	3.93625269955815e-06	POU2F2	SSA+CENT+SjD	Sicca
9.73248617678121e-10	4.2584	0.252	0.045	4.33484934313835e-06	ARHGAP9	SSA+CENT+SjD	Sicca
1.05269976218226e-09	3.08655	0.307	0.079	4.68872474075981e-06	EVL	SSA+CENT+SjD	Sicca
1.13099037356171e-09	3.69447	0.205	0.021	5.03743112384387e-06	CALHM6	SSA+CENT+SjD	Sicca
1.7722748980188e-09	4.64731	0.189	0.017	7.89371239577573e-06	PARP15	SSA+CENT+SjD	Sicca
1.88135497202371e-09	1.58992	0.701	0.545	8.37955504539359e-06	IFITM1	SSA+CENT+SjD	Sicca
2.06214779503156e-09	7.08172	0.142	0	9.18480627907057e-06	LCK	SSA+CENT+SjD	Sicca
2.92469759346989e-09	3.85339	0.197	0.021	1.30266030813149e-05	BACH2	SSA+CENT+SjD	Sicca
3.13551590176632e-09	3.67354	0.378	0.153	1.39655878264672e-05	CD82	SSA+CENT+SjD	Sicca
3.58815008845193e-09	3.35573	0.165	0.008	1.59816204939649e-05	NIBAN3	SSA+CENT+SjD	Sicca
3.7085282778619e-09	-1.85981	0.11	0.401	1.65177849495969e-05	NENF	SSA+CENT+SjD	Sicca
5.02069214838279e-09	2.2597	0.465	0.227	2.2362162828897e-05	LCP1	SSA+CENT+SjD	Sicca
6.47395247985845e-09	-0.786779	0.354	0.731	2.88349843452895e-05	CTSH	SSA+CENT+SjD	Sicca
6.7923908597125e-09	2.76364	0.417	0.198	3.02533088891595e-05	FCMR	SSA+CENT+SjD	Sicca
9.46592708130196e-09	4.32823	0.213	0.033	4.21612392201189e-05	IGHV5-78	SSA+CENT+SjD	Sicca
9.85278323235182e-09	3.81597	0.236	0.045	4.3884296516895e-05	EIF1AY	SSA+CENT+SjD	Sicca
1.03016697486061e-08	3.4429	0.386	0.165	4.58836370602915e-05	SERTAD1	SSA+CENT+SjD	Sicca
1.16050264181469e-08	2.12629	0.543	0.335	5.16887876664263e-05	CNN2	SSA+CENT+SjD	Sicca
1.32377026283943e-08	3.18068	0.197	0.025	5.89607275068682e-05	SCIMP	SSA+CENT+SjD	Sicca
1.32715713269111e-08	4.30857	0.165	0.012	5.91115786900618e-05	PIK3AP1	SSA+CENT+SjD	Sicca
1.45116300336221e-08	3.26246	0.386	0.161	6.4634800169753e-05	ID3	SSA+CENT+SjD	Sicca
1.75647838315374e-08	3.58463	0.252	0.058	7.82335471856675e-05	CHMP1B	SSA+CENT+SjD	Sicca
1.75657443286003e-08	6.81501	0.126	0	7.82378252395858e-05	PLEKHG1	SSA+CENT+SjD	Sicca
2.07280847552156e-08	4.49696	0.213	0.037	9.23228894997301e-05	INPP5D	SSA+CENT+SjD	Sicca
2.38504974553269e-08	2.41994	0.567	0.372	0.00010623	SAT1	SSA+CENT+SjD	Sicca
2.53805110294837e-08	2.37663	0.323	0.099	0.000113045	HLA-DRB5	SSA+CENT+SjD	Sicca
2.64251122660989e-08	4.60988	0.15	0.008	0.000117697	STAG3	SSA+CENT+SjD	Sicca
3.43096887812069e-08	1.32064	0.764	0.694	0.000152815	TXNIP	SSA+CENT+SjD	Sicca
3.495352240645e-08	1.93827	0.441	0.211	0.000155683	RESF1	SSA+CENT+SjD	Sicca
3.61999256286568e-08	6.69064	0.134	0.004	0.000161234	PLD4	SSA+CENT+SjD	Sicca
3.91390752391693e-08	5.51954	0.134	0.004	0.000174325	SIGLEC10	SSA+CENT+SjD	Sicca
4.14303713143194e-08	-1.27266	0.181	0.492	0.000184531	HSPB1	SSA+CENT+SjD	Sicca
4.20538800899935e-08	2.9967	0.244	0.054	0.000187308	ETS1	SSA+CENT+SjD	Sicca
4.31347140284521e-08	-1.22976	0.142	0.434	0.000192122	MTHFD2	SSA+CENT+SjD	Sicca
5.43933069913974e-08	3.88992	0.165	0.017	0.000242268	PAX5	SSA+CENT+SjD	Sicca
5.67161297825961e-08	2.46733	0.323	0.112	0.000252614	SP110	SSA+CENT+SjD	Sicca
6.88992455534658e-08	2.04184	0.441	0.219	0.000306877	PDE4B	SSA+CENT+SjD	Sicca
8.85053152998594e-08	2.84608	0.244	0.058	0.000394203	GPR65	SSA+CENT+SjD	Sicca
1.12342150926164e-07	3.36873	0.197	0.033	0.000500372	MTSS1	SSA+CENT+SjD	Sicca
1.23394325402981e-07	5.20871	0.157	0.017	0.000549598	SESN3	SSA+CENT+SjD	Sicca
1.2372320573419e-07	2.67794	0.315	0.112	0.000551063	ANKRD44	SSA+CENT+SjD	Sicca
1.45239743706664e-07	2.94849	0.244	0.062	0.000646898	FOXP1	SSA+CENT+SjD	Sicca
1.47006375388645e-07	-3.27365	0.008	0.211	0.000654766	AL391056.1	SSA+CENT+SjD	Sicca
1.47145387977897e-07	2.87271	0.291	0.091	0.000655386	STAT1	SSA+CENT+SjD	Sicca
1.47335721902828e-07	6.61672	0.11	0	0.000656233	FAM177B	SSA+CENT+SjD	Sicca
1.47335721902828e-07	6.60897	0.11	0	0.000656233	CLEC17A	SSA+CENT+SjD	Sicca
1.68846589154829e-07	-1.57222	0.126	0.388	0.000752043	HSPA1A	SSA+CENT+SjD	Sicca
1.84803762788847e-07	2.11348	0.528	0.368	0.000823116	ZFAS1	SSA+CENT+SjD	Sicca
2.09475813502976e-07	3.66651	0.236	0.062	0.000933005	MAP3K8	SSA+CENT+SjD	Sicca
3.1032682641016e-07	2.31289	0.37	0.161	0.0013822	MYH9	SSA+CENT+SjD	Sicca
3.49931124448217e-07	-1.59175	0.039	0.269	0.00155859	QPCT	SSA+CENT+SjD	Sicca
4.06331033165492e-07	3.08213	0.142	0.012	0.0018098	RUBCNL	SSA+CENT+SjD	Sicca
4.1892304138564e-07	-1.38644	0.157	0.438	0.00186588	PLAAT4	SSA+CENT+SjD	Sicca
4.37562972317187e-07	2.66049	0.354	0.165	0.00194891	CSK	SSA+CENT+SjD	Sicca
4.45114203083852e-07	3.7752	0.213	0.05	0.00198254	PHACTR1	SSA+CENT+SjD	Sicca
4.90621992355174e-07	-2.46323	0.071	0.293	0.00218523	CCR10	SSA+CENT+SjD	Sicca
4.91934740672735e-07	2.54507	0.425	0.223	0.00219108	WSB1	SSA+CENT+SjD	Sicca
5.03827599538723e-07	3.89857	0.157	0.021	0.00224405	ZEB2	SSA+CENT+SjD	Sicca
5.15705540375791e-07	3.96365	0.165	0.025	0.00229695	TMEM131L	SSA+CENT+SjD	Sicca
5.84506639655521e-07	3.1041	0.205	0.045	0.00260339	TRIM38	SSA+CENT+SjD	Sicca
6.09129098913209e-07	3.47749	0.197	0.041	0.00271306	PMAIP1	SSA+CENT+SjD	Sicca
6.8532195319961e-07	-2.16628	0.094	0.326	0.00305242	LGMN	SSA+CENT+SjD	Sicca
6.90034929633956e-07	3.21028	0.189	0.037	0.00307342	RASGRP2	SSA+CENT+SjD	Sicca
8.32306459056537e-07	3.50213	0.252	0.079	0.00370709	ZNF331	SSA+CENT+SjD	Sicca
9.54727079280399e-07	2.09244	0.409	0.219	0.00425235	RCSD1	SSA+CENT+SjD	Sicca
1.30529899281065e-06	1.7271	0.654	0.533	0.0058138	DUSP1	SSA+CENT+SjD	Sicca
1.34066592772963e-06	2.6667	0.197	0.045	0.00597133	TNFRSF13C	SSA+CENT+SjD	Sicca
1.38995768177913e-06	4.43142	0.157	0.025	0.00619087	FCRL3	SSA+CENT+SjD	Sicca
1.60155480305324e-06	3.35617	0.15	0.021	0.00713333	BCL11A	SSA+CENT+SjD	Sicca
1.65690781726317e-06	3.18785	0.173	0.033	0.00737987	ARHGAP17	SSA+CENT+SjD	Sicca
1.74821855991013e-06	3.19948	0.244	0.079	0.00778657	ALOX5AP	SSA+CENT+SjD	Sicca
1.75180693496269e-06	3.44226	0.157	0.025	0.00780255	KIF20B	SSA+CENT+SjD	Sicca
1.75416258357028e-06	3.16429	0.276	0.103	0.00781304	CSRNP1	SSA+CENT+SjD	Sicca
1.83135336357723e-06	2.45428	0.165	0.029	0.00815685	CD200	SSA+CENT+SjD	Sicca
1.95357638764052e-06	-0.138986	0.331	0.669	0.00870123	RGCC	SSA+CENT+SjD	Sicca
2.00732945881358e-06	1.66085	0.606	0.537	0.00894065	PNRC1	SSA+CENT+SjD	Sicca
2.254485547784e-06	4.78264	0.126	0.012	0.0100415	ITPR1	SSA+CENT+SjD	Sicca
2.55830895310574e-06	5.98336	0.102	0.004	0.0113947	SATB1	SSA+CENT+SjD	Sicca
2.85614217263967e-06	5.07671	0.134	0.017	0.0127213	NFKBID	SSA+CENT+SjD	Sicca
3.03788941456012e-06	3.18808	0.244	0.083	0.0135308	PARP14	SSA+CENT+SjD	Sicca
3.03983083245731e-06	4.39547	0.134	0.017	0.0135394	TGIF1	SSA+CENT+SjD	Sicca
3.36888804290867e-06	2.85639	0.354	0.182	0.015005	PPP1R18	SSA+CENT+SjD	Sicca
3.57198746922428e-06	3.36562	0.134	0.017	0.0159096	SLC44A2	SSA+CENT+SjD	Sicca
4.17074829587353e-06	-3.64505	0.024	0.194	0.0185765	PSAT1	SSA+CENT+SjD	Sicca
4.22216172367956e-06	2.54222	0.283	0.116	0.0188055	LYSMD2	SSA+CENT+SjD	Sicca
5.094811555501e-06	0.176037	0.315	0.649	0.0226923	ITGB1	SSA+CENT+SjD	Sicca
5.91217311023085e-06	3.19333	0.205	0.058	0.0263328	ARHGAP45	SSA+CENT+SjD	Sicca
6.11494521120385e-06	2.45248	0.11	0.008	0.027236	NCR3	SSA+CENT+SjD	Sicca
6.416746380622e-06	4.00997	0.118	0.012	0.0285802	S1PR1	SSA+CENT+SjD	Sicca
6.66240831996371e-06	-1.2218	0.236	0.483	0.0296744	IGLC2	SSA+CENT+SjD	Sicca
6.86840212709519e-06	3.94075	0.213	0.066	0.0305919	SKIL	SSA+CENT+SjD	Sicca
8.37677393855456e-06	2.98013	0.213	0.066	0.0373102	PARVG	SSA+CENT+SjD	Sicca
9.14104105394068e-06	-1.98593	0.055	0.24	0.0407142	CADM1	SSA+CENT+SjD	Sicca
1.09788062326559e-05	2.94481	0.244	0.091	0.0488996	BASP1	SSA+CENT+SjD	Sicca

## Sheet: B_Plasma
Supplementary Data 2. Differentially expressed genes (adjusted p-values < 0.05) using scRNA-seq data by autoantibody-subgroups
Differential expression was assessed using the Wilcoxon rank-sum test (two-sided), and p values were adjusted for multiple comparisons using the Benjamini-Hochberg method.
p-value	average log2FC	percentage of cells expressing in group 1	percentage of cells expressing in group 2	adjusted p-value	gene	group1	group2
0	10.5802	0.595	0.006	0	MTRNR2L12	CENT+SjD	Sicca
7.94033561457763e-90	4.52055	0.151	0.01	3.29126911224243e-86	HLA-DQA2	CENT+SjD	Sicca
2.4873125513562e-73	-3.41497	0.17	0.448	1.03099105253714e-69	HSPA1A	CENT+SjD	Sicca
1.651289819239e-70	6.67033	0.116	0.007	6.84459630074564e-67	AL138963.4	CENT+SjD	Sicca
2.06188428297671e-67	-2.41298	0.24	0.505	8.54651035293847e-64	HSPA1B	CENT+SjD	Sicca
7.45370787138041e-54	1.61497	0.712	0.651	3.08956191268718e-50	DUSP1	CENT+SjD	Sicca
8.86223726225774e-52	7.14798	0.12	0.017	3.67339734520583e-48	HLA-DRB5	CENT+SjD	Sicca
8.15093501799126e-49	1.64917	0.627	0.432	3.37856256495738e-45	ZFP36L2	CENT+SjD	Sicca
1.07868180625886e-45	1.13767	0.652	0.475	4.47113608694296e-42	PIM2	CENT+SjD	Sicca
5.22384944905521e-41	6.10046	0.1	0.015	2.16528559663338e-37	MS4A1	CENT+SjD	Sicca
3.53105887646814e-35	-1.00322	0.345	0.539	1.46362390429604e-31	HSPB1	CENT+SjD	Sicca
9.59413492203869e-32	1.07812	0.427	0.259	3.97676892518504e-28	SLC1A5	CENT+SjD	Sicca
5.57011227503959e-31	-1.45599	0.39	0.542	2.30881153800391e-27	DNAJB1	CENT+SjD	Sicca
9.75878491309093e-31	4.70789	0.157	0.054	4.04501634647619e-27	HLA-DQB1	CENT+SjD	Sicca
1.99742563245028e-30	-1.85216	0.103	0.262	8.27932924650641e-27	APOBEC3B	CENT+SjD	Sicca
2.30490180150979e-30	2.02681	0.158	0.053	9.55381796725807e-27	SOCS3	CENT+SjD	Sicca
2.02140106255824e-29	-0.762228	0.322	0.497	8.37870740430389e-26	NENF	CENT+SjD	Sicca
7.33576443637162e-28	1.38205	0.238	0.11	3.04067435887603e-24	SLC22A17	CENT+SjD	Sicca
3.76477946826654e-27	-1.46024	0.123	0.277	1.56050108959648e-23	LINC01480	CENT+SjD	Sicca
1.89288734358951e-26	7.64052	0.11	0.032	7.84601803917851e-23	HLA-DRA	CENT+SjD	Sicca
3.52163707614285e-25	1.22739	0.278	0.15	1.45971856806121e-21	AC020916.1	CENT+SjD	Sicca
4.11898304157876e-25	1.17366	0.314	0.176	1.7073184707344e-21	MEF2B	CENT+SjD	Sicca
2.05457532448633e-24	-0.849439	0.069	0.202	8.51621471999582e-21	IGHJ4	CENT+SjD	Sicca
3.08006194993034e-23	-0.571657	0.583	0.723	1.27668567824613e-19	S100A10	CENT+SjD	Sicca
3.59772440315897e-23	1.34495	0.464	0.327	1.4912567651094e-19	CITED2	CENT+SjD	Sicca
7.16919497437886e-23	-1.5295	0.026	0.131	2.97163131688004e-19	IGHJ6	CENT+SjD	Sicca
2.05828049508911e-21	2.51267	0.115	0.04	8.53157265214438e-18	TMEM176B	CENT+SjD	Sicca
7.82570439338911e-21	2.5134	0.123	0.046	3.24375447105979e-17	IGHG4	CENT+SjD	Sicca
1.37228848885877e-19	1.26263	0.348	0.229	5.68813578631958e-16	PDE4B	CENT+SjD	Sicca
1.7167208880065e-19	-1.39717	0.103	0.223	7.11580808078693e-16	AL391056.1	CENT+SjD	Sicca
2.01538705003045e-19	-0.319338	0.484	0.621	8.35377932237624e-16	TUBA1B	CENT+SjD	Sicca
9.72860624429622e-19	-0.41815	0.578	0.718	4.03250728826078e-15	CTSH	CENT+SjD	Sicca
1.27592835981228e-18	4.32746	0.22	0.123	5.28872305142189e-15	HLA-DQA1	CENT+SjD	Sicca
2.81132274405296e-18	-0.661572	0.142	0.27	1.16529327740995e-14	TUBA1C	CENT+SjD	Sicca
5.07129368814425e-18	1.01265	0.485	0.365	2.10205123373579e-14	DUSP2	CENT+SjD	Sicca
1.16556555074206e-17	2.08348	0.636	0.537	4.83126920782585e-14	BTG1	CENT+SjD	Sicca
9.80496553905325e-17	3.44592	0.112	0.046	4.06415821593757e-13	CD69	CENT+SjD	Sicca
2.43940557010742e-16	5.62572	0.155	0.078	1.01113360880952e-12	HLA-DRB1	CENT+SjD	Sicca
2.58280835245518e-16	-0.501273	0.376	0.505	1.07057406209267e-12	TUBB4B	CENT+SjD	Sicca
2.80415049496468e-16	2.29108	0.103	0.04	1.16232038016286e-12	TMEM176A	CENT+SjD	Sicca
1.47828208652875e-15	0.881312	0.651	0.595	6.12747924866166e-12	KLF6	CENT+SjD	Sicca
1.72697566334705e-15	0.744213	0.428	0.317	7.15831412457353e-12	ITGB7	CENT+SjD	Sicca
5.50211954483858e-14	1.56396	0.297	0.199	2.28062855133559e-10	NR4A2	CENT+SjD	Sicca
2.3391483382196e-13	-0.427636	0.162	0.274	9.69576986192023e-10	KLF10	CENT+SjD	Sicca
3.10595609233776e-13	1.43713	0.432	0.355	1.287418800274e-09	NR4A1	CENT+SjD	Sicca
3.46701512196181e-13	0.348251	0.243	0.149	1.43707776805317e-09	IGHM	CENT+SjD	Sicca
8.59710461783986e-13	1.5472	0.103	0.046	3.56349986409462e-09	HIST1H1D	CENT+SjD	Sicca
2.63213929139321e-12	1.06296	0.233	0.148	1.09102173628249e-08	RHOB	CENT+SjD	Sicca
3.10605886778263e-12	0.972707	0.586	0.556	1.2874614006959e-08	PPP1R15A	CENT+SjD	Sicca
3.12074160898487e-12	1.39697	0.172	0.097	1.29354739692423e-08	HIST1H1E	CENT+SjD	Sicca
2.16748630228142e-11	1.04981	0.116	0.056	8.98423072295649e-08	KRT18	CENT+SjD	Sicca
6.63618009306308e-11	0.662659	0.292	0.202	2.75069664857465e-07	GAS6	CENT+SjD	Sicca
7.93693337020002e-11	-0.887216	0.107	0.191	3.28985888194791e-07	ZP3	CENT+SjD	Sicca
2.5508590441553e-10	-0.524168	0.405	0.49	1.05733107380237e-06	IGLC2	CENT+SjD	Sicca
3.6931394121774e-10	1.3683	0.192	0.12	1.53080628634753e-06	RGS16	CENT+SjD	Sicca
3.75152962248381e-10	-1.4318	0.046	0.109	1.55500902851954e-06	GPR15	CENT+SjD	Sicca
4.21651621841649e-10	3.88084	0.195	0.128	1.74774597253364e-06	KLF2	CENT+SjD	Sicca
7.86073291059458e-10	2.08189	0.113	0.06	3.25827379144145e-06	SKIL	CENT+SjD	Sicca
8.05408216491387e-10	-0.366734	0.252	0.349	3.3384170573568e-06	MYADM	CENT+SjD	Sicca
1.18561575313415e-09	-0.950601	0.083	0.156	4.91437729674107e-06	IGKV3OR2-268	CENT+SjD	Sicca
1.49842395329624e-09	0.68248	0.681	0.671	6.21096728641291e-06	IER2	CENT+SjD	Sicca
2.20430024865485e-09	-1.09868	0.059	0.124	9.13682453067433e-06	IGKV1D-33	CENT+SjD	Sicca
2.44377607929848e-09	-0.79376	0.314	0.391	1.01294518486922e-05	IGLC3	CENT+SjD	Sicca
3.66892271604309e-09	1.69086	0.113	0.061	1.52076846579986e-05	PHACTR1	CENT+SjD	Sicca
3.77587470889457e-09	0.732221	0.288	0.208	1.5651000668368e-05	PAIP2B	CENT+SjD	Sicca
4.00771149233069e-09	-0.103938	0.46	0.551	1.66119641357107e-05	TUBB	CENT+SjD	Sicca
4.31898792272278e-09	4.56769	0.113	0.064	1.79022049396859e-05	CXCR4	CENT+SjD	Sicca
5.10915190275449e-09	1.98937	0.131	0.076	2.11774346369174e-05	MYH9	CENT+SjD	Sicca
6.29704283554935e-09	-0.511891	0.155	0.236	2.6101242553352e-05	CAV1	CENT+SjD	Sicca
8.5608640972554e-09	2.87402	0.171	0.111	3.54847816831237e-05	LAPTM5	CENT+SjD	Sicca
1.09461728394882e-08	2.38821	0.131	0.076	4.53718864196785e-05	IGKV1D-8	CENT+SjD	Sicca
1.48391335726654e-08	1.36626	0.586	0.513	6.15082086586981e-05	PNRC1	CENT+SjD	Sicca
1.74365374070968e-08	-1.68077	0.108	0.174	7.22744475524161e-05	IGKV1-12	CENT+SjD	Sicca
2.2510763204755e-08	0.0294545	0.376	0.296	9.33071134837093e-05	NEAT1	CENT+SjD	Sicca
4.07838042259709e-08	3.13583	0.376	0.314	0.000169049	HLA-DPA1	CENT+SjD	Sicca
4.21803709455724e-08	0.76214	0.276	0.201	0.000174838	PIM3	CENT+SjD	Sicca
5.16555793115031e-08	0.655667	0.355	0.276	0.000214112	CTHRC1	CENT+SjD	Sicca
8.1920889083965e-08	0.393585	0.681	0.638	0.000339562	SQSTM1	CENT+SjD	Sicca
1.08021244444242e-07	2.28712	0.149	0.097	0.000447748	CD81	CENT+SjD	Sicca
1.10623250633588e-07	3.65028	0.324	0.269	0.000458533	JUND	CENT+SjD	Sicca
1.18522542827415e-07	0.657138	0.285	0.212	0.000491276	LMF1	CENT+SjD	Sicca
1.24527363129494e-07	0.908549	0.613	0.609	0.000516166	TSC22D3	CENT+SjD	Sicca
1.3240937050413e-07	0.944502	0.154	0.098	0.000548837	EHMT1	CENT+SjD	Sicca
1.50732719640085e-07	-0.4103	0.193	0.273	0.000624787	RASGRP3	CENT+SjD	Sicca
1.90717485466125e-07	-0.528122	0.135	0.203	0.000790524	MOXD1	CENT+SjD	Sicca
2.49507913370703e-07	0.585218	0.311	0.239	0.00103421	CERCAM	CENT+SjD	Sicca
2.5131399101984e-07	1.70446	0.103	0.059	0.0010417	RB1	CENT+SjD	Sicca
2.8374643738916e-07	-0.309723	0.527	0.613	0.00117613	LINC02362	CENT+SjD	Sicca
3.06513852796227e-07	1.87956	0.109	0.065	0.0012705	IGKV1-8	CENT+SjD	Sicca
3.12548548001533e-07	0.714851	0.194	0.135	0.00129551	COBLL1	CENT+SjD	Sicca
3.41249385147315e-07	0.991894	0.18	0.122	0.00141448	TSPYL2	CENT+SjD	Sicca
3.69234740078603e-07	0.619867	0.208	0.145	0.00153048	CTSF	CENT+SjD	Sicca
4.24688430520037e-07	1.26379	0.123	0.076	0.00176033	IGKV2-30	CENT+SjD	Sicca
5.44826930454613e-07	0.791749	0.508	0.458	0.00225831	MCL1	CENT+SjD	Sicca
7.65200337457738e-07	1.5573	0.191	0.136	0.00317176	TGFB1	CENT+SjD	Sicca
9.66682555579414e-07	-0.629763	0.164	0.231	0.0040069	MDK	CENT+SjD	Sicca
9.92575379919584e-07	0.692305	0.446	0.406	0.00411422	QPCT	CENT+SjD	Sicca
1.34744592393409e-06	0.73801	0.106	0.063	0.00558516	PRR7	CENT+SjD	Sicca
1.67183486206906e-06	1.30439	0.478	0.43	0.00692976	CD79B	CENT+SjD	Sicca
1.92261170804542e-06	2.28089	0.108	0.067	0.00796923	LINC01578	CENT+SjD	Sicca
1.97394880387968e-06	-0.624662	0.137	0.087	0.00818202	IGKV1-16	CENT+SjD	Sicca
2.71565969674757e-06	2.51869	0.116	0.074	0.0112564	STK17A	CENT+SjD	Sicca
3.7525219583553e-06	2.52669	0.433	0.383	0.0155542	CD37	CENT+SjD	Sicca
4.18586268747728e-06	1.55505	0.139	0.092	0.0173504	HMGA1	CENT+SjD	Sicca
5.29031458114498e-06	1.58056	0.117	0.075	0.0219284	MAP3K8	CENT+SjD	Sicca
5.51129713474438e-06	1.39554	0.191	0.138	0.0228443	CSRNP1	CENT+SjD	Sicca
6.33933991131009e-06	1.12455	0.295	0.236	0.0262766	RHOH	CENT+SjD	Sicca
9.18317762296368e-06	-0.38712	0.199	0.143	0.0380643	XIST	CENT+SjD	Sicca
9.3892906783225e-06	1.45859	0.208	0.156	0.0389186	POU2F2	CENT+SjD	Sicca
1.08871646121998e-05	-0.309982	0.085	0.134	0.0451273	AC007569.1	CENT+SjD	Sicca
0	-1.59623	0.393	0.718	0	CTSH	SSA+SjD	Sicca
1.10567604144286e-280	2.41767	0.508	0.149	4.36078630745065e-277	IGHM	SSA+SjD	Sicca
4.25973265703068e-279	1.77062	0.733	0.511	1.6800385599329e-275	IFITM1	SSA+SjD	Sicca
1.37600047942119e-176	2.23279	0.504	0.244	5.42694589083716e-173	IGHG1	SSA+SjD	Sicca
1.23926885581581e-161	-2.28215	0.221	0.448	4.88767636733756e-158	HSPA1A	SSA+SjD	Sicca
3.54629118566295e-127	1.6015	0.384	0.161	1.39865724362547e-123	ISG15	SSA+SjD	Sicca
9.27297868212718e-101	-1.25966	0.146	0.32	3.65726279223096e-97	PERP	SSA+SjD	Sicca
7.11165546285197e-100	1.19596	0.555	0.39	2.80483691454882e-96	IFI6	SSA+SjD	Sicca
2.02436249974303e-98	-1.49364	0.33	0.505	7.9840856989865e-95	HSPA1B	SSA+SjD	Sicca
3.93536283747648e-97	-0.961698	0.267	0.464	1.55210710310072e-93	CCR10	SSA+SjD	Sicca
3.40989414753887e-95	-1.00172	0.309	0.497	1.34486225178933e-91	NENF	SSA+SjD	Sicca
5.68520612162119e-93	1.92171	0.278	0.108	2.2422452943674e-89	U62317.4	SSA+SjD	Sicca
1.41190771144625e-90	0.992077	0.322	0.144	5.56856401394403e-87	IGHG3	SSA+SjD	Sicca
3.06116477904991e-86	-0.855783	0.531	0.711	1.20732338885728e-82	IGLC1	SSA+SjD	Sicca
2.00936357767925e-83	-0.956811	0.211	0.389	7.92492995036696e-80	AMPD1	SSA+SjD	Sicca
1.24223206070885e-79	-1.15763	0.117	0.262	4.89936324743571e-76	RAMP2	SSA+SjD	Sicca
1.29284471431371e-79	1.36468	0.348	0.175	5.09897955325326e-76	MX1	SSA+SjD	Sicca
1.40850307051832e-73	-0.605647	0.433	0.613	5.55513611012426e-70	LINC02362	SSA+SjD	Sicca
4.8686428198015e-67	-1.0028	0.138	0.277	1.92019272812971e-63	GPRC5D	SSA+SjD	Sicca
8.45852005338362e-66	-1.43901	0.077	0.191	3.3360403090545e-62	ZP3	SSA+SjD	Sicca
2.30056480313887e-60	2.26201	0.165	0.053	9.0734275835797e-57	SOCS3	SSA+SjD	Sicca
3.26290257194969e-60	2.12847	0.155	0.046	1.28688877437696e-56	IGHG4	SSA+SjD	Sicca
1.42273738570863e-54	-2.11846	0.033	0.109	5.61127624923484e-51	GPR15	SSA+SjD	Sicca
1.19937375433132e-53	-1.02277	0.151	0.274	4.73033008708271e-50	PLAAT4	SSA+SjD	Sicca
2.89818517112517e-53	-1.18441	0.111	0.223	1.14304423149177e-49	AL391056.1	SSA+SjD	Sicca
1.445265728684e-51	-0.921373	0.405	0.543	5.70012803392971e-48	AHNAK	SSA+SjD	Sicca
1.6155812834743e-51	-0.175697	0.153	0.051	6.37185258202262e-48	IGKV3D-15	SSA+SjD	Sicca
2.25363020271047e-51	-0.961012	0.104	0.215	8.8883175194901e-48	SMOC1	SSA+SjD	Sicca
2.73189328582065e-51	-0.962205	0.193	0.321	1.07745871192766e-47	ATF5	SSA+SjD	Sicca
1.0133660980351e-47	-0.680453	0.336	0.462	3.99671589065043e-44	SRM	SSA+SjD	Sicca
1.2264853962539e-46	-0.535947	0.263	0.406	4.83725840282537e-43	QPCT	SSA+SjD	Sicca
1.57775444982813e-45	2.02023	0.16	0.064	6.22266355012215e-42	CXCR4	SSA+SjD	Sicca
4.42717709235617e-45	-1.20225	0.041	0.114	1.74607864522527e-41	FCMR	SSA+SjD	Sicca
2.51920072583321e-44	0.359811	0.135	0.044	9.9357276626862e-41	IGHV1-3	SSA+SjD	Sicca
9.372178484864e-44	-0.534723	0.404	0.539	3.69638719443036e-40	HSPB1	SSA+SjD	Sicca
5.97148771855071e-41	1.46944	0.104	0.029	2.3551547561964e-37	ZG16B	SSA+SjD	Sicca
2.19444643651685e-40	1.31796	0.201	0.099	8.65489674562247e-37	STAT1	SSA+SjD	Sicca
4.36688419618252e-40	1.60676	0.136	0.051	1.72229912697439e-36	XAF1	SSA+SjD	Sicca
8.20886135039044e-40	-0.241178	0.185	0.087	3.23757491659399e-36	IGKV1-16	SSA+SjD	Sicca
1.47871389704918e-39	-0.445279	0.326	0.456	5.83204760996196e-36	BIRC3	SSA+SjD	Sicca
1.61035341242796e-39	-1.15003	0.089	0.175	6.35123385861588e-36	CCND3	SSA+SjD	Sicca
8.11645448723269e-38	-0.302266	0.587	0.723	3.20112964976457e-34	S100A10	SSA+SjD	Sicca
1.1412785555147e-37	-0.897589	0.161	0.262	4.50120262294999e-34	APOBEC3B	SSA+SjD	Sicca
1.37557962549292e-37	-1.10478	0.042	0.107	5.42528604294407e-34	DEPTOR	SSA+SjD	Sicca
7.07936857534951e-37	-1.05347	0.063	0.138	2.79210296611785e-33	UCHL1	SSA+SjD	Sicca
1.69697412239303e-36	-0.765808	0.112	0.203	6.6928659387181e-33	MOXD1	SSA+SjD	Sicca
3.99409042854909e-36	-0.374904	0.162	0.266	1.57526926501976e-32	TNFAIP3	SSA+SjD	Sicca
4.18181484130542e-36	-0.857998	0.09	0.176	1.64930777341086e-32	PHGDH	SSA+SjD	Sicca
7.76054037287438e-35	-0.904909	0.448	0.542	3.06075712306166e-31	DNAJB1	SSA+SjD	Sicca
8.42525578951733e-35	0.926127	0.25	0.148	3.32292088338563e-31	DPEP1	SSA+SjD	Sicca
4.66138983959671e-34	-0.663786	0.611	0.706	1.83845215273694e-30	HSP90AA1	SSA+SjD	Sicca
8.02301441074332e-34	-0.00181958	0.055	0.123	3.16427688359716e-30	HLA-DQA1	SSA+SjD	Sicca
2.1001725115999e-33	1.38968	0.192	0.103	8.28308038575002e-30	IGKV3D-11	SSA+SjD	Sicca
2.89153422502409e-33	-0.616863	0.223	0.329	1.1404210983495e-29	AC012236.1	SSA+SjD	Sicca
7.9802419279661e-33	-0.854891	0.105	0.187	3.14740741638983e-29	SMAP2	SSA+SjD	Sicca
3.1572273595436e-31	-0.492715	0.188	0.285	1.245210470604e-27	FCRLA	SSA+SjD	Sicca
9.39431936617485e-30	-0.652418	0.121	0.204	3.70511955801936e-26	YPEL3	SSA+SjD	Sicca
2.51825605952667e-29	-0.493894	0.25	0.354	9.93200189877318e-26	UCP2	SSA+SjD	Sicca
6.36321720413084e-29	-0.604253	0.182	0.274	2.5096528653092e-25	KLF10	SSA+SjD	Sicca
8.25919975893549e-29	-0.524982	0.295	0.399	3.25742838492416e-25	GAS5	SSA+SjD	Sicca
1.27391921603494e-28	-0.419721	0.18	0.273	5.02433738804179e-25	RASGRP3	SSA+SjD	Sicca
1.96610663370165e-28	-0.641958	0.18	0.27	7.75432456331931e-25	TUBA1C	SSA+SjD	Sicca
8.09506054666458e-28	-0.551888	0.097	0.172	3.19269187960451e-24	PLAUR	SSA+SjD	Sicca
1.96085184508593e-27	-0.300382	0.445	0.551	7.73359967701892e-24	TUBB	SSA+SjD	Sicca
1.2670082297872e-26	0.592848	0.174	0.099	4.99708045828072e-23	IGKV1-27	SSA+SjD	Sicca
1.39082324459017e-26	-0.322297	0.071	0.136	5.48540687666365e-23	IGLV2-11	SSA+SjD	Sicca
1.70076082890736e-26	-0.433897	0.29	0.392	6.70780070921062e-23	ODC1	SSA+SjD	Sicca
1.94159880112127e-26	-0.859131	0.307	0.391	7.65766567162231e-23	IGLC3	SSA+SjD	Sicca
5.25145449246849e-26	-1.0388	0.052	0.108	2.07117365182957e-22	SEPTIN10	SSA+SjD	Sicca
9.88788107761633e-26	-0.904374	0.077	0.143	3.89978029701188e-22	MLLT3	SSA+SjD	Sicca
1.64470654793248e-25	-0.589584	0.162	0.245	6.48672262504571e-22	AC104699.1	SSA+SjD	Sicca
1.731699274955e-25	1.56484	0.118	0.054	6.82982194042251e-22	HLA-DQB1	SSA+SjD	Sicca
1.92061110806475e-25	-0.659289	0.129	0.207	7.57489021020739e-22	ZFP36L1	SSA+SjD	Sicca
1.60210020979417e-24	-0.379554	0.232	0.326	6.31868322742822e-21	IFI27L1	SSA+SjD	Sicca
1.87972936331157e-24	-0.440665	0.157	0.239	7.41365260890084e-21	CERCAM	SSA+SjD	Sicca
5.86941037274439e-24	-0.27807	0.526	0.621	2.31489545101039e-20	TUBA1B	SSA+SjD	Sicca
1.88507263387254e-23	-0.273791	0.613	0.713	7.43472646799331e-20	RGCC	SSA+SjD	Sicca
1.95692390617831e-23	0.856067	0.232	0.149	7.71810788596724e-20	CCR2	SSA+SjD	Sicca
2.37466415646401e-23	-0.460693	0.145	0.222	9.36567543309407e-20	CD40	SSA+SjD	Sicca
2.59112327993188e-23	-0.890396	0.216	0.128	1.02193902160513e-19	IGKV3D-20	SSA+SjD	Sicca
4.01160351703394e-23	-0.423723	0.191	0.277	1.58217642711819e-19	LINC01480	SSA+SjD	Sicca
1.48815083485237e-22	-0.751929	0.099	0.165	5.86926689265774e-19	IGLJ1	SSA+SjD	Sicca
7.15988414907419e-22	-0.276715	0.529	0.631	2.82385830839486e-18	HMGN2	SSA+SjD	Sicca
7.21386892176196e-22	-0.520501	0.085	0.147	2.84514990274292e-18	BCL2	SSA+SjD	Sicca
2.02634060017508e-20	-0.999735	0.075	0.131	7.9918873270905e-17	IGHJ6	SSA+SjD	Sicca
5.38322899946008e-20	-0.535695	0.095	0.156	2.12314551738706e-16	CTSZ	SSA+SjD	Sicca
6.14918762061936e-20	-0.637234	0.157	0.228	2.42523959757228e-16	PLEK	SSA+SjD	Sicca
1.9834228311201e-19	-0.586288	0.132	0.198	7.82261964593766e-16	FNBP1	SSA+SjD	Sicca
2.49087825715138e-19	-0.320988	0.39	0.478	9.82402384620506e-16	JSRP1	SSA+SjD	Sicca
5.57266224850883e-19	-0.765119	0.075	0.129	2.19785799081188e-15	AC009570.2	SSA+SjD	Sicca
1.00437039215481e-18	-0.440482	0.129	0.195	3.96123682665858e-15	FHL1	SSA+SjD	Sicca
1.06317512384447e-18	-0.758274	0.053	0.1	4.1931626884426e-15	HVCN1	SSA+SjD	Sicca
1.80408837599486e-18	-0.705732	0.211	0.283	7.11532455492372e-15	FAM30A	SSA+SjD	Sicca
1.97897760683412e-18	-0.374772	0.182	0.254	7.80508768135375e-15	CADM1	SSA+SjD	Sicca
3.44751833827093e-18	-0.0864659	0.1	0.05	1.35970123261406e-14	IGHV1-2	SSA+SjD	Sicca
6.41177789627203e-18	0.439887	0.625	0.584	2.52880520228969e-14	TXNIP	SSA+SjD	Sicca
8.90940406120267e-18	-0.632494	0.077	0.129	3.51386896173833e-14	ARF6	SSA+SjD	Sicca
1.03268828721859e-17	0.631975	0.493	0.432	4.07292260479013e-14	ZFP36L2	SSA+SjD	Sicca
2.07524854356166e-17	0.880997	0.3	0.229	8.18478025580717e-14	PDE4B	SSA+SjD	Sicca
2.58189228420365e-17	-0.963317	0.069	0.117	1.01829831688992e-13	PLA2G2D	SSA+SjD	Sicca
2.61977945075251e-17	0.787467	0.087	0.146	1.03324101537679e-13	IGLV2-8	SSA+SjD	Sicca
4.2751597459974e-17	-0.936867	0.066	0.113	1.68612300382138e-13	ATP1B1	SSA+SjD	Sicca
9.14224642564007e-17	-0.226589	0.216	0.292	3.60570199027244e-13	DUSP5	SSA+SjD	Sicca
3.67120859532333e-16	0.6012	0.582	0.556	1.44792466999552e-12	PPP1R15A	SSA+SjD	Sicca
1.51020293960359e-15	0.416755	0.068	0.115	5.95624039379656e-12	CST3	SSA+SjD	Sicca
1.56678351324713e-15	-0.162749	0.36	0.443	6.17939417624667e-12	MTHFD2	SSA+SjD	Sicca
1.84681029797565e-15	-0.347953	0.17	0.232	7.28381981521597e-12	ITGA8	SSA+SjD	Sicca
2.21006088655245e-15	0.784626	0.14	0.086	8.71648013656286e-12	CXCR3	SSA+SjD	Sicca
4.45091756095522e-15	-0.498882	0.119	0.176	1.75544188604074e-11	FAM107B	SSA+SjD	Sicca
4.47313454447826e-15	-0.536915	0.086	0.136	1.76420426434222e-11	LINC01055	SSA+SjD	Sicca
8.7971651339339e-15	0.803496	0.374	0.314	3.46960192882353e-11	HLA-DPA1	SSA+SjD	Sicca
2.25116803058096e-14	-0.610903	0.148	0.205	8.87860671261129e-11	SFPQ	SSA+SjD	Sicca
6.46581635655215e-14	-0.450761	0.146	0.203	2.55011797102417e-10	RBBP6	SSA+SjD	Sicca
1.15098897134668e-13	-0.426236	0.134	0.189	4.53950050299129e-10	ADAM28	SSA+SjD	Sicca
1.31464303838696e-13	-0.174448	0.326	0.4	5.18495214339816e-10	GRN	SSA+SjD	Sicca
2.2364962895646e-13	-0.164106	0.428	0.505	8.82074136604277e-10	TUBB4B	SSA+SjD	Sicca
3.04889665050987e-13	-0.16492	0.145	0.202	1.20248483896109e-09	IGHJ4	SSA+SjD	Sicca
3.3430047398948e-13	0.78685	0.199	0.141	1.31848106941451e-09	IGHG2	SSA+SjD	Sicca
4.96800508926257e-13	-0.168108	0.229	0.171	1.95938120720516e-09	IGKV1-9	SSA+SjD	Sicca
6.3679178618601e-13	0.567934	0.619	0.609	2.51150680471762e-09	TSC22D3	SSA+SjD	Sicca
6.71337837264899e-13	1.03804	0.155	0.104	2.64775643017276e-09	FCRL2	SSA+SjD	Sicca
9.28591461701867e-13	0.467583	0.525	0.475	3.66236472495216e-09	PIM2	SSA+SjD	Sicca
9.30133777609663e-13	-0.321438	0.249	0.312	3.66844761889251e-09	GGH	SSA+SjD	Sicca
9.69869810353634e-13	-0.623269	0.065	0.105	3.82516653203473e-09	CCL3	SSA+SjD	Sicca
1.44581943815114e-12	-0.426691	0.209	0.273	5.70231186406811e-09	SPINK2	SSA+SjD	Sicca
1.52255822009861e-12	-0.214366	0.443	0.513	6.00496962006894e-09	PNRC1	SSA+SjD	Sicca
1.69077171862263e-12	0.391914	0.678	0.651	6.66840365824765e-09	DUSP1	SSA+SjD	Sicca
2.57083024498542e-12	-0.563915	0.075	0.116	1.01393544862225e-08	ASS1	SSA+SjD	Sicca
7.1375745103218e-12	-0.277203	0.182	0.237	2.81505938687092e-08	LIMD2	SSA+SjD	Sicca
1.17681982359626e-11	-0.771719	0.072	0.111	4.64137738426367e-08	TRAF4	SSA+SjD	Sicca
2.34275845707563e-11	0.872334	0.138	0.093	9.23983935470627e-08	AL133467.1	SSA+SjD	Sicca
2.37928424908781e-11	0.407576	0.687	0.671	9.38389707840232e-08	IER2	SSA+SjD	Sicca
3.09629921896805e-11	-0.197223	0.188	0.245	1.221180411961e-07	ZNF296	SSA+SjD	Sicca
1.84950554603719e-10	-0.302822	0.152	0.201	7.29444987357066e-07	PIM3	SSA+SjD	Sicca
2.76134918431043e-10	-0.297034	0.448	0.517	1.08907611829203e-06	LMNA	SSA+SjD	Sicca
3.30652576191349e-10	-0.362993	0.103	0.144	1.30409376049868e-06	IGHV3-30	SSA+SjD	Sicca
3.50157435115837e-10	0.12369	0.088	0.13	1.38102092409686e-06	IGHV4-59	SSA+SjD	Sicca
4.6554253241941e-10	-0.506943	0.153	0.201	1.83609974786215e-06	MIR155HG	SSA+SjD	Sicca
5.72406802843577e-10	-0.163811	0.752	0.82	2.25757243041507e-06	TMSB4X	SSA+SjD	Sicca
6.47144126007854e-10	-0.366718	0.08	0.118	2.55233643297498e-06	DMKN	SSA+SjD	Sicca
8.59228868552572e-10	-0.195135	0.205	0.259	3.38879865757134e-06	TRIB1	SSA+SjD	Sicca
1.08968765080709e-09	-0.282826	0.115	0.076	4.29772809478316e-06	IGKV1D-8	SSA+SjD	Sicca
1.14520978777667e-09	-0.627748	0.165	0.12	4.51670740299118e-06	IGKV1-17	SSA+SjD	Sicca
1.80945489416349e-09	-0.691702	0.093	0.13	7.13649010258079e-06	DAAM1	SSA+SjD	Sicca
2.19187970015473e-09	-0.168228	0.237	0.291	8.64477353741027e-06	CORO1A	SSA+SjD	Sicca
2.62763150660957e-09	-0.204862	0.216	0.27	1.03633786620681e-05	MT2A	SSA+SjD	Sicca
2.75806231951873e-09	-0.198961	0.218	0.27	1.08777977881819e-05	SLAMF1	SSA+SjD	Sicca
3.68982748013923e-09	0.345856	0.242	0.296	1.45526795816691e-05	NEAT1	SSA+SjD	Sicca
4.22735883336727e-09	-0.100558	0.383	0.447	1.66727032388005e-05	SNHG8	SSA+SjD	Sicca
4.6527953901535e-09	-0.185511	0.296	0.349	1.83506250187654e-05	MYADM	SSA+SjD	Sicca
4.8358602638734e-09	-0.261972	0.222	0.276	1.90726328807167e-05	CTHRC1	SSA+SjD	Sicca
5.63600280400205e-09	-0.398074	0.103	0.141	2.22283950589841e-05	TBCC	SSA+SjD	Sicca
5.77657029756302e-09	-0.331796	0.119	0.16	2.27827932535885e-05	LRMP	SSA+SjD	Sicca
6.28624077794767e-09	-0.185537	0.097	0.135	2.47929336282256e-05	ENTPD1	SSA+SjD	Sicca
6.9436148281147e-09	-0.0849879	0.302	0.36	2.73856168820844e-05	TUBA4A	SSA+SjD	Sicca
7.58935427493037e-09	-0.618988	0.074	0.108	2.99324132603254e-05	ARL4A	SSA+SjD	Sicca
9.18013739766318e-09	-0.10606	0.432	0.49	3.62064618963836e-05	IGLC2	SSA+SjD	Sicca
1.14231095417283e-08	0.715258	0.209	0.166	4.50527440325765e-05	IER3	SSA+SjD	Sicca
1.52890748477338e-08	-0.497323	0.118	0.157	6.03001111994622e-05	ERN1	SSA+SjD	Sicca
2.07057256760056e-08	0.85234	0.18	0.138	8.16633820661662e-05	CSRNP1	SSA+SjD	Sicca
3.14405349544408e-08	0.487841	0.276	0.23	0.000124001	DENND6B	SSA+SjD	Sicca
6.50739830219754e-08	0.532591	0.196	0.153	0.000256652	HERC5	SSA+SjD	Sicca
7.16940329341479e-08	0.503226	0.29	0.245	0.000282761	SERTAD1	SSA+SjD	Sicca
7.94432419761571e-08	0.5546	0.344	0.3	0.000313324	PRDM1	SSA+SjD	Sicca
9.99739147537473e-08	0.440511	0.373	0.327	0.000394297	CITED2	SSA+SjD	Sicca
1.06792092123212e-07	-0.0977514	0.233	0.28	0.000421188	CXorf21	SSA+SjD	Sicca
1.08618275426594e-07	0.578265	0.342	0.302	0.00042839	CD38	SSA+SjD	Sicca
1.10200056626713e-07	0.7252	0.252	0.212	0.000434629	LMF1	SSA+SjD	Sicca
1.13275048229485e-07	0.737367	0.128	0.093	0.000446757	BHLHE41	SSA+SjD	Sicca
1.49251123088445e-07	0.80372	0.157	0.12	0.000588646	RGS16	SSA+SjD	Sicca
1.79998916470878e-07	0.770169	0.432	0.401	0.000709916	SAT1	SSA+SjD	Sicca
2.22478531854615e-07	-0.736942	0.081	0.11	0.000877455	TLE5	SSA+SjD	Sicca
2.85926595000754e-07	0.113628	0.394	0.45	0.00112769	CYTOR	SSA+SjD	Sicca
1.28259905815639e-06	0.631335	0.157	0.122	0.00505857	TSPYL2	SSA+SjD	Sicca
1.31388328805176e-06	-0.269936	0.139	0.175	0.00518196	OSBPL3	SSA+SjD	Sicca
1.72241683505831e-06	-0.263358	0.081	0.11	0.00679321	SLC22A17	SSA+SjD	Sicca
1.96201097084594e-06	-0.225083	0.158	0.193	0.00773817	NARF	SSA+SjD	Sicca
2.17132717194335e-06	-0.0731845	0.141	0.176	0.00856371	TRAM2	SSA+SjD	Sicca
2.65668822181123e-06	-0.283225	0.132	0.165	0.010478	RANBP2	SSA+SjD	Sicca
2.80071561747731e-06	-0.357313	0.086	0.115	0.011046	GTSF1	SSA+SjD	Sicca
3.89656047110389e-06	-0.0856065	0.21	0.251	0.015368	PSAT1	SSA+SjD	Sicca
4.52089925135393e-06	0.350485	0.236	0.199	0.0178304	NR4A2	SSA+SjD	Sicca
6.36447864812933e-06	0.603026	0.115	0.087	0.0251015	PTCH2	SSA+SjD	Sicca
7.55000193248699e-06	-0.12372	0.5	0.549	0.0297772	ANKRD37	SSA+SjD	Sicca
9.02690408617642e-06	-0.160618	0.136	0.168	0.0356021	GNAI2	SSA+SjD	Sicca
9.12442226693237e-06	-0.412981	0.115	0.145	0.0359867	CTSF	SSA+SjD	Sicca
1.02291733545414e-05	-0.0938724	0.106	0.136	0.0403439	TGFB1	SSA+SjD	Sicca
1.33605882186605e-271	-2.17612	0.291	0.718	5.21597364056507e-268	CTSH	SSA+CENT+SjD	Sicca
2.27520472885368e-178	1.69029	0.668	0.39	8.88239926144478e-175	IFI6	SSA+CENT+SjD	Sicca
5.86043420406458e-171	-2.60044	0.08	0.406	2.28791351326681e-167	QPCT	SSA+CENT+SjD	Sicca
3.25711888637492e-158	2.40321	0.465	0.149	1.27157921324077e-154	IGHM	SSA+CENT+SjD	Sicca
3.77811130575152e-146	1.40227	0.732	0.511	1.47497465376539e-142	IFITM1	SSA+CENT+SjD	Sicca
8.55711092856154e-146	-2.86767	0.045	0.32	3.34069610651043e-142	PERP	SSA+CENT+SjD	Sicca
3.03992977507616e-136	-1.31137	0.409	0.723	1.18678858418973e-132	S100A10	SSA+CENT+SjD	Sicca
2.28732462271661e-102	-1.44477	0.206	0.478	8.92971532708565e-99	JSRP1	SSA+CENT+SjD	Sicca
9.00110018051607e-96	-2.32836	0.071	0.285	3.51402951047347e-92	FCRLA	SSA+CENT+SjD	Sicca
7.6079392121918e-90	-2.61731	0.061	0.262	2.97013946843968e-86	APOBEC3B	SSA+CENT+SjD	Sicca
5.06172257922521e-88	-1.44588	0.263	0.517	1.97609649492952e-84	LMNA	SSA+CENT+SjD	Sicca
1.32613875615185e-87	-1.12603	0.205	0.456	5.17724570401683e-84	BIRC3	SSA+CENT+SjD	Sicca
2.88244698967954e-87	-2.08315	0.071	0.277	1.12530730477089e-83	GPRC5D	SSA+CENT+SjD	Sicca
1.2207586175139e-83	-3.25728	0.024	0.191	4.76584164277425e-80	ZP3	SSA+CENT+SjD	Sicca
4.19689469272398e-83	-1.18861	0.162	0.4	1.63846768803944e-79	GRN	SSA+CENT+SjD	Sicca
6.12775931511943e-78	-1.45706	0.226	0.448	2.39227723662263e-74	HSPA1A	SSA+CENT+SjD	Sicca
1.05538971482137e-77	-1.84474	0.115	0.321	4.12024144666265e-74	ATF5	SSA+CENT+SjD	Sicca
4.25673374977557e-72	1.66907	0.247	0.079	1.66182885591238e-68	NOTCH2NLB	SSA+CENT+SjD	Sicca
4.25577082219244e-71	-1.48706	0.148	0.354	1.66145292898393e-67	UCP2	SSA+CENT+SjD	Sicca
3.57315173218471e-66	-1.05864	0.275	0.497	1.39495843624491e-62	NENF	SSA+CENT+SjD	Sicca
1.14790128902577e-63	-1.57888	0.072	0.239	4.48140663235661e-60	CERCAM	SSA+CENT+SjD	Sicca
3.86602257551846e-61	-0.916427	0.332	0.549	1.50929521348241e-57	ANKRD37	SSA+CENT+SjD	Sicca
1.89255310934205e-60	-0.254986	0.489	0.711	7.38852733887136e-57	IGLC1	SSA+CENT+SjD	Sicca
1.09330987606315e-59	-1.81277	0.065	0.223	4.26828175615052e-56	AL391056.1	SSA+CENT+SjD	Sicca
2.13259910970151e-57	1.31907	0.326	0.161	8.32566692427468e-54	ISG15	SSA+CENT+SjD	Sicca
3.26713857255615e-57	-1.70934	0.056	0.203	1.27549089872592e-53	MOXD1	SSA+CENT+SjD	Sicca
9.38413195198961e-56	-4.12738	0.006	0.109	3.66356511405674e-52	GPR15	SSA+CENT+SjD	Sicca
2.96514640392635e-55	-0.890343	0.259	0.464	1.15759315609285e-51	CCR10	SSA+CENT+SjD	Sicca
1.04071690024304e-54	-1.03756	0.194	0.389	4.06295877854883e-51	AMPD1	SSA+CENT+SjD	Sicca
2.93078247351968e-54	-0.751449	0.32	0.537	1.14417747766208e-50	HIST1H4C	SSA+CENT+SjD	Sicca
2.27525655428494e-53	-0.821422	0.332	0.543	8.88260158792841e-50	AHNAK	SSA+CENT+SjD	Sicca
6.08779870072e-53	-1.12448	0.097	0.262	2.37667661276109e-49	RAMP2	SSA+CENT+SjD	Sicca
2.59539059647412e-52	-2.25558	0.045	0.175	1.0132404888635e-48	CCND3	SSA+CENT+SjD	Sicca
3.47207975762233e-50	-2.54383	0.025	0.138	1.35549993737576e-46	UCHL1	SSA+CENT+SjD	Sicca
5.29041335060228e-49	-0.946051	0.329	0.505	2.06537737207513e-45	HSPA1B	SSA+CENT+SjD	Sicca
4.46130460323332e-47	-1.4316	0.066	0.201	1.74169331710229e-43	PIM3	SSA+CENT+SjD	Sicca
5.1722901172617e-47	-1.06284	0.369	0.542	2.01926206177897e-43	DNAJB1	SSA+CENT+SjD	Sicca
1.06520301547859e-45	-0.679884	0.477	0.651	4.15855257242841e-42	DUSP1	SSA+CENT+SjD	Sicca
4.47860021368737e-45	-1.50167	0.06	0.187	1.74844552342355e-41	SMAP2	SSA+CENT+SjD	Sicca
5.95991888825743e-43	-2.36476	0.037	0.145	2.3267523339757e-39	CTSF	SSA+CENT+SjD	Sicca
3.51137894109619e-42	-0.143831	0.455	0.638	1.37084233860395e-38	SQSTM1	SSA+CENT+SjD	Sicca
5.1202970977411e-42	-0.78613	0.292	0.462	1.99896398695812e-38	SRM	SSA+CENT+SjD	Sicca
2.96063566239191e-41	-1.1503	0.089	0.222	1.1558321625978e-37	CD40	SSA+CENT+SjD	Sicca
5.63793003787043e-41	-0.63686	0.325	0.505	2.20104788678462e-37	TUBB4B	SSA+CENT+SjD	Sicca
1.19157834967883e-40	-1.04613	0.107	0.246	4.65192187714614e-37	LGMN	SSA+CENT+SjD	Sicca
2.83562331200868e-40	-0.704137	0.121	0.266	1.10702734100819e-36	TNFAIP3	SSA+CENT+SjD	Sicca
2.84359601981982e-40	2.30065	0.152	0.053	1.11013988613766e-36	SOCS3	SSA+CENT+SjD	Sicca
3.8887309134393e-40	-2.44631	0.024	0.117	1.5181605486067e-36	PLA2G2D	SSA+CENT+SjD	Sicca
5.50348148228876e-40	-2.83339	0.019	0.108	2.14855917068553e-36	SEPTIN10	SSA+CENT+SjD	Sicca
7.29070735542904e-39	-0.699516	0.329	0.513	2.8462921515595e-35	PNRC1	SSA+CENT+SjD	Sicca
1.122913117732e-38	-0.479626	0.126	0.273	4.38385281162573e-35	RASGRP3	SSA+CENT+SjD	Sicca
1.18510275667484e-38	-2.48599	0.023	0.114	4.62664116205856e-35	FCMR	SSA+CENT+SjD	Sicca
1.21680276737671e-38	-1.93366	0.019	0.107	4.75039800383868e-35	DEPTOR	SSA+CENT+SjD	Sicca
3.93989726310938e-38	-0.814014	0.164	0.317	1.5381358915179e-34	ITGB7	SSA+CENT+SjD	Sicca
3.91418370312104e-37	-1.31574	0.063	0.176	1.52809731769845e-33	PHGDH	SSA+CENT+SjD	Sicca
1.20263962449852e-36	-0.85213	0.13	0.27	4.69510509404223e-33	TUBA1C	SSA+CENT+SjD	Sicca
1.7249878112602e-36	-0.141343	0.037	0.136	6.73435241515982e-33	IGLV2-11	SSA+CENT+SjD	Sicca
6.37686079593012e-35	-0.748068	0.24	0.399	2.48952645473112e-31	GAS5	SSA+CENT+SjD	Sicca
7.04670348340828e-35	-0.468378	0.364	0.539	2.75103303992259e-31	HSPB1	SSA+CENT+SjD	Sicca
1.49990774232218e-33	-0.198315	0.419	0.595	5.85563982602578e-30	KLF6	SSA+CENT+SjD	Sicca
3.96855327610527e-33	-0.557014	0.501	0.668	1.5493231989915e-29	SLC3A2	SSA+CENT+SjD	Sicca
4.43257096476887e-33	0.0835657	0.089	0.207	1.73047570464577e-29	ZFP36L1	SSA+CENT+SjD	Sicca
8.47416381830321e-33	-0.601503	0.384	0.551	3.30831355466557e-29	TUBB	SSA+CENT+SjD	Sicca
1.4747238002253e-32	-1.97754	0.03	0.115	5.75732171607957e-29	CST3	SSA+CENT+SjD	Sicca
2.4789686906914e-32	-1.05706	0.146	0.274	9.67789376845921e-29	PLAAT4	SSA+CENT+SjD	Sicca
3.43227768580984e-32	1.54182	0.212	0.108	1.33996120854016e-28	U62317.4	SSA+CENT+SjD	Sicca
3.88775375581878e-32	-0.57651	0.462	0.621	1.51777906627165e-28	TUBA1B	SSA+CENT+SjD	Sicca
9.56051544816966e-32	-1.87172	0.032	0.116	3.73242523096543e-28	ASS1	SSA+CENT+SjD	Sicca
1.5472086536315e-31	1.14477	0.29	0.175	6.04030258377739e-28	MX1	SSA+CENT+SjD	Sicca
4.32246048154644e-30	-0.795141	0.115	0.232	1.68748857199573e-26	ITGA8	SSA+CENT+SjD	Sicca
1.38446554075783e-29	-1.03225	0.065	0.165	5.40495347111856e-26	IGLJ1	SSA+CENT+SjD	Sicca
2.21543819971451e-28	-0.157234	0.054	0.146	8.64907073168545e-25	IGLV2-8	SSA+CENT+SjD	Sicca
8.38587601098685e-28	-0.487224	0.382	0.537	3.27384599468927e-24	BTG1	SSA+CENT+SjD	Sicca
8.65329662048984e-28	-0.574786	0.171	0.302	3.37824700063923e-24	LY9	SSA+CENT+SjD	Sicca
8.67582082396321e-27	-0.315639	0.452	0.613	3.38704044967524e-23	LINC02362	SSA+CENT+SjD	Sicca
9.07007485081748e-27	-0.617981	0.105	0.215	3.54095722175915e-23	SMOC1	SSA+CENT+SjD	Sicca
1.08092792304636e-26	-1.10453	0.119	0.228	4.21994261157301e-23	PLEK	SSA+CENT+SjD	Sicca
1.92471134321362e-26	-1.41911	0.036	0.113	7.51407308390597e-23	ATP1B1	SSA+CENT+SjD	Sicca
2.00420561766668e-26	-0.647921	0.238	0.365	7.8244187313707e-23	DUSP2	SSA+CENT+SjD	Sicca
2.27397044619995e-26	-0.762284	0.167	0.291	8.87758062196462e-23	CORO1A	SSA+CENT+SjD	Sicca
1.53043900005101e-25	-0.96053	0.035	0.11	5.97483385619915e-22	SLC22A17	SSA+CENT+SjD	Sicca
1.77773669266469e-25	1.31049	0.188	0.099	6.94028404816295e-22	STAT1	SSA+CENT+SjD	Sicca
2.98732701769675e-25	-0.421836	0.143	0.259	1.16625246770881e-21	SLC1A5	SSA+CENT+SjD	Sicca
1.39053382802238e-24	-0.803188	0.266	0.39	5.42864406459935e-21	GADD45B	SSA+CENT+SjD	Sicca
6.85824647745953e-24	-0.873533	0.105	0.204	2.6774594248002e-20	YPEL3	SSA+CENT+SjD	Sicca
1.22945098820725e-23	-0.54636	0.577	0.706	4.79977665796112e-20	HSP90AA1	SSA+CENT+SjD	Sicca
2.41864961865887e-23	-1.10413	0.06	0.143	9.44240811124421e-20	MLLT3	SSA+CENT+SjD	Sicca
1.50089570978027e-22	-0.963921	0.101	0.195	5.85949685098216e-19	FHL1	SSA+CENT+SjD	Sicca
1.61440138762303e-22	-0.5717	0.132	0.237	6.30262301728031e-19	LIMD2	SSA+CENT+SjD	Sicca
2.26697152089884e-22	-0.397611	0.174	0.292	8.85025681758906e-19	DUSP5	SSA+CENT+SjD	Sicca
4.17638345626278e-22	-0.586674	0.082	0.172	1.63046010132499e-18	PLAUR	SSA+CENT+SjD	Sicca
7.83336230195648e-22	-0.611861	0.075	0.16	3.05814464268381e-18	LRMP	SSA+CENT+SjD	Sicca
8.92062196219662e-22	-0.796833	0.088	0.176	3.48261081404156e-18	FAM107B	SSA+CENT+SjD	Sicca
1.18422657428268e-21	-0.802296	0.065	0.147	4.62322054599958e-18	BCL2	SSA+CENT+SjD	Sicca
1.34378658399338e-21	-1.85743	0.038	0.105	5.24614282391016e-18	CCL3	SSA+CENT+SjD	Sicca
1.73173703025333e-20	-1.37133	0.065	0.141	6.76070136610901e-17	IGHG2	SSA+CENT+SjD	Sicca
1.90136930242591e-20	-1.81858	0.044	0.111	7.42294575667076e-17	LAPTM5	SSA+CENT+SjD	Sicca
1.94455123809506e-20	-1.16745	0.061	0.136	7.5915280335231e-17	PLTP	SSA+CENT+SjD	Sicca
2.08353161494952e-20	-0.163073	0.051	0.123	8.13410742476294e-17	HLA-DQA1	SSA+CENT+SjD	Sicca
2.71009803901099e-20	-0.418245	0.338	0.469	1.05802227442989e-16	DDIT4	SSA+CENT+SjD	Sicca
7.6151799409872e-20	-0.962938	0.044	0.111	2.9729662489614e-16	TRAF4	SSA+CENT+SjD	Sicca
1.08810898036623e-19	-1.17959	0.058	0.13	4.24797745934978e-16	DAAM1	SSA+CENT+SjD	Sicca
2.114721858109e-19	-1.35633	0.093	0.174	8.25587413405753e-16	IGKV1-12	SSA+CENT+SjD	Sicca
3.48635094883338e-19	-0.168904	0.575	0.713	1.36107141042455e-15	RGCC	SSA+CENT+SjD	Sicca
4.30162906605377e-19	-0.641447	0.153	0.253	1.67935598738739e-15	CNN2	SSA+CENT+SjD	Sicca
5.9714987656998e-19	-0.446383	0.111	0.198	2.3312731181292e-15	FNBP1	SSA+CENT+SjD	Sicca
6.10060113549637e-19	-0.623093	0.146	0.245	2.38167468329778e-15	AC104699.1	SSA+CENT+SjD	Sicca
1.29839716600273e-18	-0.439182	0.216	0.329	5.06894253607467e-15	AC012236.1	SSA+CENT+SjD	Sicca
1.92418000469856e-18	-0.323097	0.24	0.36	7.51199873834318e-15	TUBA4A	SSA+CENT+SjD	Sicca
2.29406260209003e-18	0.127105	0.435	0.609	8.95602039855948e-15	TSC22D3	SSA+CENT+SjD	Sicca
3.54438371879736e-18	-0.4013	0.113	0.199	1.38372740381849e-14	NR4A2	SSA+CENT+SjD	Sicca
4.50885683050403e-18	-0.586161	0.125	0.216	1.76025770662877e-14	TCN2	SSA+CENT+SjD	Sicca
1.22478883707108e-17	1.49181	0.109	0.051	4.78157561992552e-14	XAF1	SSA+CENT+SjD	Sicca
1.75078260727948e-17	-0.978173	0.058	0.125	6.8350552988191e-14	RNASE6	SSA+CENT+SjD	Sicca
1.82979418222486e-17	-0.0298888	0.117	0.204	7.14351648740586e-14	NAMPT	SSA+CENT+SjD	Sicca
2.05346071806651e-17	1.07885	0.24	0.163	8.01671064333164e-14	CLEC2B	SSA+CENT+SjD	Sicca
2.27795214613357e-17	-0.518737	0.155	0.251	8.89312517850544e-14	PSAT1	SSA+CENT+SjD	Sicca
2.55249376340199e-17	-0.112479	0.307	0.432	9.96493565232137e-14	ZFP36L2	SSA+CENT+SjD	Sicca
3.23584633413827e-17	-0.181302	0.27	0.392	1.26327440884758e-13	ODC1	SSA+CENT+SjD	Sicca
3.92642146393289e-17	-0.556426	0.129	0.214	1.5328749395194e-13	TMEM156	SSA+CENT+SjD	Sicca
9.7114756054254e-17	-0.153963	0.542	0.671	3.79136007635808e-13	IER2	SSA+CENT+SjD	Sicca
1.1184265382363e-16	-0.741571	0.247	0.353	4.36633720527452e-13	ITGB1	SSA+CENT+SjD	Sicca
1.49818731262881e-16	-0.204973	0.125	0.212	5.84892326850288e-13	LMF1	SSA+CENT+SjD	Sicca
1.79180594555333e-16	-1.10004	0.042	0.1	6.99521041144018e-13	HVCN1	SSA+CENT+SjD	Sicca
2.7433574378326e-16	-0.431775	0.083	0.156	1.07100674372985e-12	CTSZ	SSA+CENT+SjD	Sicca
4.79584731173193e-16	-0.306155	0.323	0.443	1.87229879050015e-12	MTHFD2	SSA+CENT+SjD	Sicca
8.96425360158914e-16	-0.367769	0.153	0.245	3.4996446060604e-12	ZNF296	SSA+CENT+SjD	Sicca
1.19876923498314e-15	-0.243159	0.255	0.369	4.67999509337417e-12	TOR3A	SSA+CENT+SjD	Sicca
1.46168115956329e-15	-0.481504	0.273	0.383	5.70640324693507e-12	CD37	SSA+CENT+SjD	Sicca
3.68705511413994e-15	-0.917733	0.071	0.136	1.43942631656023e-11	ZC3H12A	SSA+CENT+SjD	Sicca
4.24148913463896e-15	-0.279334	0.165	0.254	1.65587735816305e-11	CADM1	SSA+CENT+SjD	Sicca
6.87112449299197e-15	-0.494672	0.07	0.136	2.68248700206406e-11	LINC01055	SSA+CENT+SjD	Sicca
8.45344695233037e-15	-0.359462	0.115	0.193	3.30022569018977e-11	NARF	SSA+CENT+SjD	Sicca
1.98695828228628e-14	-2.07743	0.072	0.133	7.75708513404564e-11	IGKV1D-12	SSA+CENT+SjD	Sicca
1.24555724328855e-13	-0.286036	0.079	0.144	4.86265547779849e-10	IGHV3-30	SSA+CENT+SjD	Sicca
1.62024623062108e-13	-0.864892	0.057	0.115	6.3254412843447e-10	GTSF1	SSA+CENT+SjD	Sicca
2.33953885374286e-13	2.6315	0.118	0.067	9.13355968501213e-10	IGHV4-34	SSA+CENT+SjD	Sicca
3.20605554690902e-13	-0.341837	0.126	0.202	1.25164408551328e-09	GAS6	SSA+CENT+SjD	Sicca
1.10318168589329e-12	-0.448969	0.096	0.161	4.30682130172741e-09	PIM1	SSA+CENT+SjD	Sicca
5.6745330148414e-12	-0.509249	0.094	0.157	2.21533768899408e-08	ERN1	SSA+CENT+SjD	Sicca
8.04813298705447e-12	-0.118424	0.106	0.171	3.14199111814607e-08	IGKV1-9	SSA+CENT+SjD	Sicca
8.32505378125112e-12	-0.635795	0.057	0.108	3.25010099620044e-08	ARL4A	SSA+CENT+SjD	Sicca
1.80025283788584e-11	0.00771103	0.12	0.189	7.02818707910631e-08	ADAM28	SSA+CENT+SjD	Sicca
3.65692515545463e-11	-0.12636	0.429	0.531	1.42766358068949e-07	CDKN1A	SSA+CENT+SjD	Sicca
3.84167955036464e-11	-0.480352	0.193	0.273	1.49979169646236e-07	SPINK2	SSA+CENT+SjD	Sicca
4.38141674239548e-11	1.08517	0.144	0.093	1.71050509623119e-07	HIST2H2AA4	SSA+CENT+SjD	Sicca
5.71270169633704e-11	-0.253527	0.161	0.236	2.23023874224998e-07	CAV1	SSA+CENT+SjD	Sicca
8.64561741584533e-11	-0.322258	0.134	0.202	3.37524903914602e-07	ZFAND5	SSA+CENT+SjD	Sicca
9.32565755843595e-11	-0.492444	0.075	0.127	3.6407367108134e-07	SDCBP	SSA+CENT+SjD	Sicca
1.39814964242421e-10	-0.478135	0.073	0.127	5.4583762040241e-07	CD82	SSA+CENT+SjD	Sicca
1.40085203920653e-10	-0.152621	0.414	0.526	5.46892636106229e-07	C12orf45	SSA+CENT+SjD	Sicca
2.42734068504005e-10	-0.463488	0.108	0.169	9.47633803439636e-07	SEPTIN9	SSA+CENT+SjD	Sicca
2.61179590622378e-10	-0.397733	0.168	0.236	1.01964512178976e-06	RGS2	SSA+CENT+SjD	Sicca
2.69035113777553e-10	-1.02414	0.065	0.113	1.05031308418757e-06	ZNF331	SSA+CENT+SjD	Sicca
3.4838482515717e-10	-0.445752	0.081	0.135	1.36009435741359e-06	ENTPD1	SSA+CENT+SjD	Sicca
3.69620179723999e-10	0.292329	0.083	0.138	1.44299718164249e-06	STAP1	SSA+CENT+SjD	Sicca
1.1538742462867e-09	-0.288404	0.164	0.234	4.50472505750326e-06	ZFAS1	SSA+CENT+SjD	Sicca
1.26736532168701e-09	-0.145867	0.207	0.289	4.9477942158661e-06	TAF9	SSA+CENT+SjD	Sicca
1.42394426212475e-09	-0.360784	0.068	0.116	5.55907839933503e-06	TGFBR3L	SSA+CENT+SjD	Sicca
1.66804784054038e-09	-0.283377	0.11	0.168	6.51205876946964e-06	GNAI2	SSA+CENT+SjD	Sicca
1.72521401167584e-09	-0.311222	0.234	0.312	6.7352355015825e-06	GGH	SSA+CENT+SjD	Sicca
2.36046923707312e-09	0.205801	0.198	0.273	9.21527190153346e-06	GLA	SSA+CENT+SjD	Sicca
2.65047518477711e-09	-0.452228	0.152	0.216	1.03474551213698e-05	H1FX	SSA+CENT+SjD	Sicca
4.24031370034269e-09	0.0145448	0.26	0.337	1.65541846861379e-05	BCAS2	SSA+CENT+SjD	Sicca
4.2730332980777e-09	0.836483	0.132	0.086	1.66819219956953e-05	CXCR3	SSA+CENT+SjD	Sicca
4.50297107756017e-09	-0.378619	0.08	0.129	1.75795990867949e-05	ARF6	SSA+CENT+SjD	Sicca
5.33658422006464e-09	-0.278063	0.188	0.256	2.08340247951323e-05	HLA-DMA	SSA+CENT+SjD	Sicca
5.73451295855486e-09	-0.430155	0.079	0.129	2.23875385901982e-05	AC009570.2	SSA+CENT+SjD	Sicca
6.8609767063832e-09	-0.54532	0.066	0.111	2.678525306172e-05	PPP1R18	SSA+CENT+SjD	Sicca
1.19297639286414e-08	0.0662743	0.118	0.176	4.65737983774161e-05	TRAM2	SSA+CENT+SjD	Sicca
1.79615689947573e-08	-0.0570513	0.412	0.514	7.01219653555326e-05	YPEL5	SSA+CENT+SjD	Sicca
1.90786428994867e-08	-0.178125	0.276	0.349	7.44830218795962e-05	MYADM	SSA+CENT+SjD	Sicca
2.38444899010795e-08	-0.292172	0.129	0.186	9.30888885738142e-05	RCSD1	SSA+CENT+SjD	Sicca
2.47336276357028e-08	-0.102437	0.158	0.223	9.65600822897837e-05	MARCKS	SSA+CENT+SjD	Sicca
3.24774972135658e-08	0.0841593	0.087	0.136	0.000126792	TGFB1	SSA+CENT+SjD	Sicca
4.04772776411876e-08	-0.287151	0.073	0.118	0.000158023	DMKN	SSA+CENT+SjD	Sicca
4.35381735937431e-08	-0.195644	0.521	0.631	0.000169973	HMGN2	SSA+CENT+SjD	Sicca
4.54690036795706e-08	-0.233416	0.205	0.274	0.000177511	KLF10	SSA+CENT+SjD	Sicca
4.61213318527014e-08	-0.490835	0.104	0.155	0.000180058	ICAM4	SSA+CENT+SjD	Sicca
4.99232383986899e-08	-1.04492	0.129	0.178	0.0001949	IGLV6-57	SSA+CENT+SjD	Sicca
6.82459474132181e-08	-0.112391	0.337	0.43	0.000266432	CD79B	SSA+CENT+SjD	Sicca
8.44528471989537e-08	-0.0779307	0.12	0.175	0.000329704	INSIG1	SSA+CENT+SjD	Sicca
8.92264815263352e-08	-0.26982	0.167	0.227	0.00034834	EIF4A3	SSA+CENT+SjD	Sicca
1.00069359861925e-07	-0.120523	0.209	0.276	0.000390671	CTHRC1	SSA+CENT+SjD	Sicca
1.10053713780204e-07	0.683719	0.193	0.147	0.00042965	FAM92B	SSA+CENT+SjD	Sicca
1.15208832835258e-07	-0.418181	0.122	0.175	0.000449775	OSBPL3	SSA+CENT+SjD	Sicca
1.31929019564385e-07	-0.381506	0.074	0.118	0.000515051	TWISTNB	SSA+CENT+SjD	Sicca
2.54071850387779e-07	-0.690565	0.07	0.11	0.000991897	TLE5	SSA+CENT+SjD	Sicca
2.74581748372497e-07	0.934131	0.336	0.3	0.00107197	PRDM1	SSA+CENT+SjD	Sicca
4.43847491352625e-07	-0.499409	0.086	0.128	0.00173278	KLF2	SSA+CENT+SjD	Sicca
4.73588171576648e-07	-0.0455298	0.15	0.205	0.00184889	SFPQ	SSA+CENT+SjD	Sicca
5.90516566332777e-07	-0.374307	0.167	0.224	0.00230538	CD52	SSA+CENT+SjD	Sicca
6.91415225550925e-07	0.285299	0.091	0.134	0.00269929	AC007569.1	SSA+CENT+SjD	Sicca
7.38338696636633e-07	-0.143724	0.171	0.231	0.00288247	MDK	SSA+CENT+SjD	Sicca
7.46381960868437e-07	-0.086708	0.205	0.27	0.00291388	SLAMF1	SSA+CENT+SjD	Sicca
9.80996730903037e-07	-0.229184	0.081	0.122	0.00382981	PCK2	SSA+CENT+SjD	Sicca
9.91650211581261e-07	0.10075	0.143	0.197	0.0038714	CCDC88A	SSA+CENT+SjD	Sicca
1.09363361689241e-06	-0.102005	0.431	0.49	0.00426955	IGLC2	SSA+CENT+SjD	Sicca
1.31599868248325e-06	0.253448	0.286	0.355	0.00513766	NR4A1	SSA+CENT+SjD	Sicca
1.43820010498064e-06	-0.118893	0.151	0.208	0.00561473	PAIP2B	SSA+CENT+SjD	Sicca
2.47194507741207e-06	0.0649834	0.301	0.374	0.00965047	RGS1	SSA+CENT+SjD	Sicca
3.59690808974153e-06	0.160939	0.218	0.28	0.0140423	CXorf21	SSA+CENT+SjD	Sicca
5.47964011378627e-06	0.533361	0.106	0.15	0.0213925	AC020916.1	SSA+CENT+SjD	Sicca
7.95293874192434e-06	-0.418671	0.069	0.103	0.0310483	SYK	SSA+CENT+SjD	Sicca
9.63916266196516e-06	-0.34484	0.223	0.277	0.0376313	LINC01480	SSA+CENT+SjD	Sicca
1.03853675602527e-05	0.000535071	0.226	0.29	0.0405445	EGR1	SSA+CENT+SjD	Sicca
1.12879368748146e-05	0.267541	0.172	0.225	0.0440681	WSB1	SSA+CENT+SjD	Sicca
1.25949776764835e-05	0.210672	0.068	0.103	0.0491708	IGKV1-6	SSA+CENT+SjD	Sicca

## Sheet: Acinar
Supplementary Data 2. Differentially expressed genes (adjusted p-values < 0.05) using scRNA-seq data by autoantibody-subgroups
Differential expression was assessed using the Wilcoxon rank-sum test (two-sided), and p values were adjusted for multiple comparisons using the Benjamini-Hochberg method.
p-value	average log2FC	percentage of cells expressing in group 1	percentage of cells expressing in group 2	adjusted p-value	gene	group1	group2
0	12.8132	0.614	0.004	0	MTRNR2L12	CENT+SjD	Sicca
6.92903733564816e-198	1.39027	0.843	0.677	4.04447909281783e-194	HLA-C	CENT+SjD	Sicca
2.90913715524959e-176	2.90744	0.557	0.212	1.69806335751919e-172	CD74	CENT+SjD	Sicca
7.3842434530519e-171	6.87742	0.278	0.015	4.3101829035464e-167	AL138963.4	CENT+SjD	Sicca
2.45410070293018e-148	1.52479	0.836	0.593	1.43245858030035e-144	WFDC2	CENT+SjD	Sicca
2.81832229056478e-140	1.34943	0.756	0.576	1.64505472100266e-136	HLA-A	CENT+SjD	Sicca
2.92778381296262e-138	1.91962	0.65	0.399	1.70894741162628e-134	DUSP1	CENT+SjD	Sicca
1.79534279682676e-134	1.59654	0.679	0.419	1.04794159050778e-130	JUNB	CENT+SjD	Sicca
2.57778376704968e-134	1.80208	0.645	0.384	1.5046523848269e-130	ZFP36	CENT+SjD	Sicca
5.18436346411369e-133	-1.10931	0.49	0.776	3.02611295400316e-129	FKBP2	CENT+SjD	Sicca
3.13819434691914e-124	1.66965	0.688	0.337	1.8317640402967e-120	FDCSP	CENT+SjD	Sicca
5.5811852270115e-120	0.997232	0.92	0.799	3.25773781700661e-116	C6orf58	CENT+SjD	Sicca
4.57452788162932e-115	-6.587	0.004	0.223	2.67015192450703e-111	NOTCH2NLB	CENT+SjD	Sicca
1.53790019429657e-113	0.795558	0.979	0.909	8.97672343410906e-110	B2M	CENT+SjD	Sicca
8.73280410169733e-108	0.984531	0.802	0.596	5.09733775416073e-104	FOS	CENT+SjD	Sicca
2.4399091118538e-106	1.643	0.619	0.407	1.42417494858906e-102	PLTP	CENT+SjD	Sicca
3.78034915009613e-104	0.813611	0.738	0.542	2.20658979891111e-100	IER2	CENT+SjD	Sicca
1.96655231313398e-93	3.79483	0.239	0.047	1.1478765851763e-89	HLA-DRB1	CENT+SjD	Sicca
1.77045721993672e-86	-1.56513	0.49	0.654	1.03341587927706e-82	NENF	CENT+SjD	Sicca
4.10832732488058e-85	1.29989	0.528	0.305	2.3980306595328e-81	BTG2	CENT+SjD	Sicca
8.40479116902368e-82	-1.62184	0.396	0.589	4.90587660535912e-78	MZT2B	CENT+SjD	Sicca
1.02786982789201e-81	8.45868	0.122	0	5.99967618540564e-78	MTRNR2L8	CENT+SjD	Sicca
2.18347785206662e-80	0.864394	0.975	0.894	1.27449602225129e-76	PRR4	CENT+SjD	Sicca
1.52971346157322e-76	2.28939	0.33	0.123	8.92893747520288e-73	SERPINA3	CENT+SjD	Sicca
1.72221166853199e-76	0.613456	0.747	0.582	1.00525495092212e-72	JUN	CENT+SjD	Sicca
4.89775205934721e-72	3.91435	0.154	0.019	2.85881787704097e-68	QPRT	CENT+SjD	Sicca
7.21510149901446e-72	-1.82702	0.125	0.344	4.21145474497474e-68	AC245407.2	CENT+SjD	Sicca
1.73929659931505e-71	-1.96789	0.236	0.447	1.0152274250202e-67	TXNL4A	CENT+SjD	Sicca
6.12483819565078e-66	0.271123	0.981	0.915	3.57506805480136e-62	PIGR	CENT+SjD	Sicca
9.37028730750409e-66	-0.657242	0.804	0.84	5.46943670139014e-62	UQCRQ	CENT+SjD	Sicca
2.46470236276386e-65	1.23787	0.568	0.398	1.43864676914526e-61	SLC13A2	CENT+SjD	Sicca
1.12199517915549e-63	0.981725	0.646	0.498	6.54908586073061e-60	CLDN4	CENT+SjD	Sicca
7.10284771707372e-63	2.02346	0.237	0.074	4.14593221245593e-59	CXCL2	CENT+SjD	Sicca
6.71744171951733e-60	2.29457	0.235	0.076	3.92097073168227e-56	CXCL3	CENT+SjD	Sicca
2.76580670642321e-59	-1.81244	0.197	0.399	1.61440137453923e-55	CMTM8	CENT+SjD	Sicca
6.94373659810208e-58	4.10877	0.158	0.032	4.05305905231218e-54	HLA-DRA	CENT+SjD	Sicca
1.69337655617794e-56	1.34778	0.561	0.386	9.88423895841065e-53	CHI3L2	CENT+SjD	Sicca
1.73329704935526e-56	0.295977	0.934	0.898	1.01172548770867e-52	P4HB	CENT+SjD	Sicca
1.65290856795156e-55	1.08384	0.542	0.379	9.64802731113327e-52	LPO	CENT+SjD	Sicca
5.41286414645269e-55	-1.31229	0.425	0.59	3.15948880228444e-51	CHPT1	CENT+SjD	Sicca
2.2526760388416e-54	0.750239	0.649	0.531	1.31488700387184e-50	GCNT3	CENT+SjD	Sicca
2.49437085196191e-54	0.256441	0.337	0.133	1.45596426629017e-50	CLDN22	CENT+SjD	Sicca
3.60321192529128e-54	0.538103	0.462	0.265	2.10319480079252e-50	EGR1	CENT+SjD	Sicca
5.71111519762606e-54	0.400827	0.437	0.242	3.33357794085433e-50	ATF3	CENT+SjD	Sicca
4.14600199787699e-52	1.73644	0.224	0.077	2.4200213661608e-48	CAPN12	CENT+SjD	Sicca
1.16091916916683e-50	0.732939	0.542	0.343	6.77628519042679e-47	CXCL17	CENT+SjD	Sicca
5.73239537682723e-50	1.52981	0.485	0.324	3.34599918145406e-46	CITED2	CENT+SjD	Sicca
6.93974212079882e-49	1.43521	0.432	0.267	4.05072747591027e-45	GADD45B	CENT+SjD	Sicca
7.91897146815032e-49	3.90183	0.104	0.012	4.62230364595934e-45	PRSS21	CENT+SjD	Sicca
1.02184867299493e-48	2.05857	0.294	0.138	5.96453070427139e-45	HIST1H1E	CENT+SjD	Sicca
3.20240684196238e-48	0.983254	0.623	0.502	1.86924487365344e-44	ANKRD37	CENT+SjD	Sicca
1.10108637413401e-46	0.161822	0.953	0.87	6.4270411658202e-43	LRRC26	CENT+SjD	Sicca
2.03827169465832e-46	0.0592918	0.617	0.484	1.18973918817206e-42	NR4A1	CENT+SjD	Sicca
3.01045634859447e-46	-1.64025	0.114	0.275	1.75720337067459e-42	CGREF1	CENT+SjD	Sicca
1.71154396265274e-45	0.570266	0.746	0.675	9.99028211000402e-42	DHRS7	CENT+SjD	Sicca
1.75641585045822e-44	-1.62804	0.11	0.263	1.02521993191246e-40	TFF3	CENT+SjD	Sicca
4.17659160171688e-44	0.564588	0.793	0.685	2.43787651792214e-40	TMSB4X	CENT+SjD	Sicca
1.02126429197894e-43	1.65086	0.471	0.293	5.9611196722811e-40	LTF	CENT+SjD	Sicca
1.95164603165184e-43	1.0827	0.211	0.078	1.13917578867518e-39	TNFSF15	CENT+SjD	Sicca
8.47098479751634e-43	2.85938	0.124	0.026	4.94451382631029e-39	MFGE8	CENT+SjD	Sicca
5.36069574149015e-42	1.9297	0.519	0.354	3.1290381043078e-38	LCN2	CENT+SjD	Sicca
9.20009023933514e-42	0.269894	0.983	0.916	5.37009267269992e-38	TCN1	CENT+SjD	Sicca
2.45273935522706e-40	1.15554	0.337	0.184	1.43166396164604e-36	PTN	CENT+SjD	Sicca
5.00665083435608e-40	0.536986	0.72	0.586	2.92238209201364e-36	FOLR1	CENT+SjD	Sicca
2.96461093765561e-39	0.584759	0.558	0.359	1.73044340430958e-35	SCGB3A1	CENT+SjD	Sicca
1.43352371192603e-38	-1.52973	0.299	0.458	8.36747790651222e-35	TM9SF3	CENT+SjD	Sicca
5.34585051486403e-38	-3.14523	0.011	0.1	3.12037294552614e-34	EIF1AY	CENT+SjD	Sicca
6.77566663032741e-38	-1.65165	0.133	0.271	3.95495661212211e-34	BPIFB2	CENT+SjD	Sicca
8.4376660792503e-38	-3.94147	0.025	0.124	4.9250656904584e-34	SMR3B	CENT+SjD	Sicca
1.62483331975003e-37	-1.67544	0.086	0.218	9.48415208738091e-34	FAM3B	CENT+SjD	Sicca
1.81112089710996e-37	1.10826	0.461	0.312	1.05715126764308e-33	IFI6	CENT+SjD	Sicca
5.39428885122698e-36	1.20233	0.198	0.078	3.14864640246119e-32	GPRC5A	CENT+SjD	Sicca
7.43056678835736e-36	0.473427	0.677	0.542	4.33722183436419e-32	PHLDA1	CENT+SjD	Sicca
2.73342917120521e-35	-1.49478	0.105	0.237	1.59550260723248e-31	KLK11	CENT+SjD	Sicca
4.80324703583044e-35	1.07745	0.44	0.313	2.80365529481423e-31	RHD	CENT+SjD	Sicca
4.99982549527787e-35	-1.87233	0.089	0.212	2.91839814159369e-31	MUC5B	CENT+SjD	Sicca
1.30589789679536e-34	-1.56374	0.066	0.187	7.62252602359451e-31	AGR3	CENT+SjD	Sicca
1.37720149608924e-34	-2.05765	0.058	0.172	8.03872513267287e-31	PAPSS2	CENT+SjD	Sicca
2.15616562925033e-34	0.560262	0.691	0.606	1.25855387779342e-30	SAT1	CENT+SjD	Sicca
2.18584345987338e-34	0.261198	0.931	0.872	1.27587682752809e-30	FAM3D	CENT+SjD	Sicca
2.52533916153283e-34	0.520876	0.711	0.652	1.47404046858671e-30	PPP1R1B	CENT+SjD	Sicca
2.58162811372538e-34	0.648811	0.437	0.278	1.5068963299815e-30	RASD1	CENT+SjD	Sicca
1.50054916812746e-33	-1.11085	0.473	0.592	8.75870549435999e-30	FAM107B	CENT+SjD	Sicca
1.92257265445336e-33	-1.67504	0.068	0.185	1.12220565840443e-29	CPE	CENT+SjD	Sicca
4.013310759284e-33	0.538005	0.45	0.295	2.34256949019407e-29	MSMB	CENT+SjD	Sicca
4.87490101906566e-33	1.4547	0.219	0.101	2.84547972482862e-29	CTSC	CENT+SjD	Sicca
6.15688964294028e-33	0.170561	0.744	0.701	3.59377648458424e-29	MGLL	CENT+SjD	Sicca
7.36492679248665e-33	0.770357	0.289	0.152	4.29890776877446e-29	CXCL5	CENT+SjD	Sicca
1.02612479487581e-32	1.11485	0.133	0.041	5.98949042769009e-29	AC007906.2	CENT+SjD	Sicca
2.02975375144995e-32	1.21012	0.319	0.191	1.18476726472134e-28	PSAT1	CENT+SjD	Sicca
2.07777620534978e-32	0.652449	0.664	0.57	1.21279797106267e-28	CLDN3	CENT+SjD	Sicca
2.31615705063587e-32	1.99179	0.145	0.049	1.35194087045616e-28	ERMN	CENT+SjD	Sicca
6.3607873716006e-32	1.3432	0.282	0.157	3.71279158880327e-28	HSD17B2	CENT+SjD	Sicca
1.08624506414242e-31	-1.51412	0.147	0.278	6.3404124393993e-28	PRSS23	CENT+SjD	Sicca
1.20961986052908e-31	-2.15775	0.164	0.293	7.06055112590825e-28	SLC9A3R2	CENT+SjD	Sicca
1.22300413510631e-30	-1.11224	0.065	0.176	7.13867513661554e-27	CRYM	CENT+SjD	Sicca
1.7514658328196e-30	0.494222	0.587	0.478	1.0223306066168e-26	TCIM	CENT+SjD	Sicca
2.30969046539531e-30	1.03153	0.169	0.068	1.34816632465124e-26	MAFF	CENT+SjD	Sicca
7.42266550851952e-30	-1.50204	0.118	0.237	4.33260985732284e-26	GOLM1	CENT+SjD	Sicca
2.91502472870766e-29	-1.15597	0.103	0.225	1.70149993414666e-25	AC005165.1	CENT+SjD	Sicca
3.2387493897986e-29	-2.77149	0.043	0.136	1.89045801882545e-25	SOD3	CENT+SjD	Sicca
3.37374850168834e-29	2.4252	0.134	0.047	1.96925700043548e-25	LY96	CENT+SjD	Sicca
4.14101333614525e-29	0.520229	0.721	0.65	2.41710948430798e-25	PDZK1IP1	CENT+SjD	Sicca
1.53878478198772e-28	-1.31683	0.098	0.213	8.98188677246235e-25	TSPAN1	CENT+SjD	Sicca
5.02989621224195e-28	0.925365	0.492	0.384	2.93595041908563e-24	ATP6V0E2	CENT+SjD	Sicca
1.00008943071331e-27	0.623375	0.18	0.078	5.83752200707361e-24	PPP1R15A	CENT+SjD	Sicca
1.27442283970772e-27	-1.40895	0.103	0.217	7.43880611537394e-24	DGUOK-AS1	CENT+SjD	Sicca
1.9550273590778e-27	0.205122	0.941	0.912	1.14114946949371e-23	XBP1	CENT+SjD	Sicca
2.3464950757517e-27	-1.6627	0.039	0.128	1.36964917571627e-23	GALNT12	CENT+SjD	Sicca
8.29072152847146e-27	-1.52698	0.153	0.271	4.83929415616879e-23	ATP2A3	CENT+SjD	Sicca
9.06449890303121e-27	-0.114958	0.463	0.343	5.29094800969932e-23	KLF6	CENT+SjD	Sicca
1.21899328124884e-26	-1.47685	0.046	0.138	7.1152637826495e-23	ENTPD8	CENT+SjD	Sicca
1.42468854605139e-26	0.405718	0.779	0.708	8.31590704330197e-23	KRT7	CENT+SjD	Sicca
1.7612927362489e-26	-2.31067	0.03	0.11	1.02806657014848e-22	TMEM178A	CENT+SjD	Sicca
6.99524691319714e-26	-1.13683	0.058	0.154	4.08312562323317e-22	TFF1	CENT+SjD	Sicca
7.21626185924748e-26	0.935175	0.399	0.28	4.21213204724276e-22	LGALS1	CENT+SjD	Sicca
7.43532730261416e-26	1.00835	0.383	0.268	4.34000054653589e-22	ASCL2	CENT+SjD	Sicca
1.05115671205835e-25	-1.38314	0.036	0.12	6.1356017282846e-22	AC110619.1	CENT+SjD	Sicca
1.53900529850561e-25	3.75673	0.24	0.134	8.98317392737722e-22	SAA2	CENT+SjD	Sicca
1.56847672234777e-25	1.12649	0.673	0.627	9.15519862834396e-22	HLA-B	CENT+SjD	Sicca
2.01713505696221e-25	-1.28541	0.031	0.11	1.17740173274884e-21	HIST2H2AA4	CENT+SjD	Sicca
7.84924082305858e-25	-1.90341	0.355	0.462	4.58160186841929e-21	AGR2	CENT+SjD	Sicca
8.39867793404838e-25	0.000591575	0.733	0.632	4.90230831010404e-21	TENT5A	CENT+SjD	Sicca
9.33077556831076e-25	-0.368326	0.797	0.802	5.44637369922299e-21	TMEM258	CENT+SjD	Sicca
4.19804547444202e-24	-1.03052	0.113	0.222	2.45039914343181e-20	CEACAM6	CENT+SjD	Sicca
5.53729985655044e-24	-1.3379	0.086	0.185	3.2321219262685e-20	CSRP2	CENT+SjD	Sicca
7.00148232740857e-24	1.56815	0.154	0.069	4.08676523450838e-20	EDN3	CENT+SjD	Sicca
7.807667671728e-24	0.898991	0.49	0.398	4.55733561998764e-20	NFKBIA	CENT+SjD	Sicca
9.19419763445143e-24	-1.00742	0.083	0.182	5.3666531592293e-20	NKX3-1	CENT+SjD	Sicca
1.12715211871341e-23	-0.227933	0.854	0.729	6.5791869169302e-20	AQP5	CENT+SjD	Sicca
1.32545022438697e-23	-1.36601	0.053	0.14	7.73665295974675e-20	SEL1L3	CENT+SjD	Sicca
1.91795710232169e-23	-1.28973	0.278	0.398	1.11951156062517e-19	CDC42EP5	CENT+SjD	Sicca
2.97911480769082e-23	-0.423055	0.08	0.183	1.73890931324913e-19	KLK12	CENT+SjD	Sicca
3.29254173868628e-23	0.762704	0.503	0.399	1.92185661287118e-19	IFITM3	CENT+SjD	Sicca
3.90746756206452e-23	0.812169	0.43	0.323	2.28078881597706e-19	LINC01829	CENT+SjD	Sicca
5.0296420729638e-23	0.0209863	0.387	0.271	2.93580207798897e-19	NR4A2	CENT+SjD	Sicca
7.31739612492977e-23	0.297956	0.854	0.671	4.27116411812151e-19	ODAM	CENT+SjD	Sicca
8.83803320885822e-23	-1.14476	0.08	0.174	5.15875998401055e-19	ALDH1A1	CENT+SjD	Sicca
1.07559353117867e-22	0.434211	0.753	0.658	6.27823944148992e-19	CLDN10	CENT+SjD	Sicca
3.01798687295784e-22	-0.371027	0.172	0.08	1.76159893774549e-18	AC020916.1	CENT+SjD	Sicca
3.05901222431016e-22	-1.26168	0.04	0.118	1.78554543532984e-18	BCAS1	CENT+SjD	Sicca
3.60833190696877e-22	1.91359	0.227	0.13	2.10618333409767e-18	RARRES1	CENT+SjD	Sicca
4.09024964601084e-22	1.02591	0.125	0.048	2.38747871837653e-18	NXPE2	CENT+SjD	Sicca
4.53318444442395e-22	-1.20067	0.047	0.128	2.64601976021026e-18	SDR16C5	CENT+SjD	Sicca
7.00133633890387e-22	-1.28278	0.056	0.14	4.08668002101819e-18	CHAD	CENT+SjD	Sicca
8.47784026112831e-22	4.17903	0.217	0.121	4.94851536042059e-18	PI3	CENT+SjD	Sicca
8.63569355321088e-22	1.13735	0.309	0.205	5.04065432700919e-18	PLAAT4	CENT+SjD	Sicca
1.12253340362938e-21	1.81503	0.208	0.117	6.55222747698466e-18	HLA-DMA	CENT+SjD	Sicca
2.02921444583737e-21	-2.40745	0.039	0.111	1.18445247203527e-17	FABP5	CENT+SjD	Sicca
5.53951758501054e-21	0.289254	0.879	0.767	3.23341641437065e-17	S100A1	CENT+SjD	Sicca
1.1550796146229e-20	-1.25639	0.254	0.36	6.74219971055385e-17	STARD10	CENT+SjD	Sicca
1.8619071901155e-20	-1.27075	0.111	0.208	1.08679522687042e-16	LINC02611	CENT+SjD	Sicca
2.12709646471127e-20	-0.993148	0.38	0.495	1.24158620645197e-16	GFPT1	CENT+SjD	Sicca
2.19806625334435e-20	-1.33956	0.069	0.153	1.2830112720771e-16	SBF1	CENT+SjD	Sicca
3.39226359630583e-20	0.341125	0.642	0.524	1.98006426116371e-16	TESC	CENT+SjD	Sicca
3.62301854264714e-20	0.175333	0.773	0.736	2.11475592334314e-16	NPDC1	CENT+SjD	Sicca
5.37658276383194e-20	-0.952391	0.429	0.541	3.13831135924871e-16	KDELR3	CENT+SjD	Sicca
5.61813080939145e-20	-0.882915	0.273	0.386	3.27930295344179e-16	C11orf24	CENT+SjD	Sicca
7.21803810895737e-20	0.729248	0.257	0.16	4.21316884419842e-16	DERL3	CENT+SjD	Sicca
7.93821695968757e-20	1.81853	0.118	0.048	4.63353723936964e-16	NCOA7	CENT+SjD	Sicca
9.72375282689616e-20	-0.724465	0.437	0.542	5.67575452505929e-16	GSTP1	CENT+SjD	Sicca
9.7813323919674e-20	1.12919	0.288	0.195	5.70936371719137e-16	IER3	CENT+SjD	Sicca
1.13268532737159e-19	-1.44233	0.101	0.189	6.61148425586799e-16	HMGCS2	CENT+SjD	Sicca
2.11463302552567e-19	1.65201	0.112	0.046	1.23431129699933e-15	PSMB9	CENT+SjD	Sicca
4.83601659327659e-19	-1.73048	0.086	0.17	2.82278288549555e-15	MIPEP	CENT+SjD	Sicca
5.09308123670026e-19	-1.1582	0.27	0.38	2.97283151786194e-15	F3	CENT+SjD	Sicca
5.87508945019643e-19	0.131394	0.121	0.052	3.42928971207966e-15	IRF1	CENT+SjD	Sicca
6.10630797748753e-19	0.987075	0.267	0.17	3.56425196645947e-15	GJB2	CENT+SjD	Sicca
6.74854258281818e-19	-1.32975	0.068	0.147	3.93912430559097e-15	PCOTH	CENT+SjD	Sicca
1.21900720760186e-18	-2.15027	0.042	0.109	7.11534507077206e-15	SNCA	CENT+SjD	Sicca
1.36197513884148e-18	-1.82221	0.055	0.128	7.9498488854177e-15	MUC19	CENT+SjD	Sicca
1.64381140133231e-18	-0.726866	0.493	0.381	9.59492714957671e-15	FOSB	CENT+SjD	Sicca
2.22010991654641e-18	-0.710905	0.117	0.212	1.29587815828814e-14	SCGB2A1	CENT+SjD	Sicca
2.22116215627017e-18	-1.7789	0.042	0.109	1.2964923506149e-14	PTPRN2	CENT+SjD	Sicca
2.53444618865374e-18	-0.894244	0.093	0.181	1.47935624031719e-14	PDLIM4	CENT+SjD	Sicca
2.95511340900497e-18	-1.03305	0.042	0.11	1.7248996968362e-14	FAM177B	CENT+SjD	Sicca
3.84254575249349e-18	-0.828679	0.197	0.3	2.24289395573045e-14	DNASE2B	CENT+SjD	Sicca
4.16280648985979e-18	-1.56255	0.069	0.144	2.42983014813116e-14	MT1F	CENT+SjD	Sicca
5.67347832232793e-18	-1.37717	0.044	0.113	3.31160929674281e-14	ERN2	CENT+SjD	Sicca
6.05326154408563e-18	-0.954426	0.778	0.799	3.53328876328278e-14	TIMP1	CENT+SjD	Sicca
7.83741333211766e-18	0.402031	0.701	0.636	4.57469816195708e-14	KRT19	CENT+SjD	Sicca
8.27365699805952e-18	0.734326	0.443	0.36	4.82933358976734e-14	PAIP2B	CENT+SjD	Sicca
1.11516442541682e-17	-1.02013	0.072	0.149	6.50921475115796e-14	MT1E	CENT+SjD	Sicca
1.76060617851258e-17	-1.39413	0.091	0.171	1.0276658263978e-13	DEFB1	CENT+SjD	Sicca
2.2939232294922e-17	0.661	0.363	0.261	1.3389629890546e-13	HLA-E	CENT+SjD	Sicca
3.27286339361671e-17	-2.19988	0.046	0.111	1.91037036285407e-13	GADD45G	CENT+SjD	Sicca
7.31994992494976e-17	0.201018	0.886	0.837	4.27265477119318e-13	TMED3	CENT+SjD	Sicca
8.10181429275053e-17	-0.801435	0.067	0.142	4.72902900267848e-13	C19orf33	CENT+SjD	Sicca
1.15697207745109e-16	-0.993947	0.187	0.287	6.753246016082e-13	APCDD1L-DT	CENT+SjD	Sicca
1.18954677359125e-16	3.23382	0.112	0.05	6.94338451745213e-13	OPRPN	CENT+SjD	Sicca
1.39085641178886e-16	-2.26676	0.181	0.276	8.11842887561159e-13	ANKRD36C	CENT+SjD	Sicca
2.56555540073616e-16	0.484242	0.607	0.549	1.49751468740969e-12	APIP	CENT+SjD	Sicca
2.62180760418865e-16	-1.42038	0.042	0.104	1.53034909856492e-12	LFNG	CENT+SjD	Sicca
3.37909413373298e-16	3.63556	0.289	0.209	1.97237724585994e-12	SAA1	CENT+SjD	Sicca
3.86082267366235e-16	-1.75036	0.151	0.235	2.25356219461672e-12	SEC16A	CENT+SjD	Sicca
5.17108026802687e-16	0.248503	0.79	0.755	3.01835955244728e-12	NUPR1	CENT+SjD	Sicca
1.08709327122959e-15	-0.723121	0.164	0.256	6.34536342416709e-12	TMCO3	CENT+SjD	Sicca
2.23785240783989e-15	0.647754	0.219	0.139	1.30623445045614e-11	FAM107A	CENT+SjD	Sicca
2.72181261010338e-15	-0.748312	0.09	0.166	1.58872202051734e-11	SLC44A4	CENT+SjD	Sicca
3.15916733994494e-15	-1.41717	0.136	0.216	1.84400597632586e-11	EDEM3	CENT+SjD	Sicca
3.42377650318843e-15	-2.02757	0.097	0.167	1.99845834491109e-11	FCGBP	CENT+SjD	Sicca
4.3504632463141e-15	-0.88018	0.574	0.654	2.53936539687354e-11	ANG	CENT+SjD	Sicca
4.68387008924719e-15	-1.67102	0.168	0.236	2.73397497109358e-11	TSPAN8	CENT+SjD	Sicca
4.95658488750718e-15	-1.89537	0.095	0.165	2.89315859883794e-11	LMAN1L	CENT+SjD	Sicca
5.19614548710943e-15	-1.35851	0.09	0.165	3.03299012082578e-11	FAM20A	CENT+SjD	Sicca
6.09612693153418e-15	-1.42599	0.162	0.248	3.5583092899365e-11	GALNT5	CENT+SjD	Sicca
6.21299198606576e-15	-1.11329	0.214	0.309	3.62652342226659e-11	IBTK	CENT+SjD	Sicca
7.22205095600707e-15	1.36733	0.119	0.057	4.21551114302132e-11	CALD1	CENT+SjD	Sicca
8.31278222911284e-15	-0.918082	0.341	0.437	4.85217098713316e-11	INSIG1	CENT+SjD	Sicca
1.84370222699257e-14	-0.855975	0.074	0.141	1.07616898989557e-10	FMOD	CENT+SjD	Sicca
2.51671670564305e-14	-2.0377	0.185	0.275	1.46900754108385e-10	LINC00342	CENT+SjD	Sicca
2.77015829390501e-14	-0.668788	0.126	0.207	1.61694139615235e-10	PMEPA1	CENT+SjD	Sicca
4.05632771713753e-14	-1.16614	0.402	0.49	2.36767848849318e-10	GALE	CENT+SjD	Sicca
7.52573950987472e-14	0.191486	0.628	0.596	4.39277415191388e-10	EIF4EBP1	CENT+SjD	Sicca
8.31840995274269e-14	-1.23897	0.116	0.19	4.85545588941591e-10	ACLY	CENT+SjD	Sicca
1.26217765277489e-13	0.939638	0.243	0.166	7.36733095924705e-10	SERTAD1	CENT+SjD	Sicca
1.35128730121723e-13	-0.841806	0.098	0.171	7.88746397720496e-10	AC022075.1	CENT+SjD	Sicca
1.45301934384688e-13	-0.833984	0.232	0.321	8.48127391003422e-10	SFN	CENT+SjD	Sicca
1.80760824342767e-13	-0.715886	0.188	0.272	1.05510093168873e-09	NUDT8	CENT+SjD	Sicca
2.18007104351493e-13	0.5144	0.437	0.351	1.27250746809966e-09	CLU	CENT+SjD	Sicca
2.27733397647831e-13	-0.257625	0.243	0.338	1.32927984207039e-09	SLC6A14	CENT+SjD	Sicca
2.36302827394944e-13	0.549985	0.432	0.351	1.37929960350429e-09	RHOB	CENT+SjD	Sicca
2.485277479169e-13	-1.10414	0.047	0.103	1.45065646459095e-09	AMY1C	CENT+SjD	Sicca
3.30431152476845e-13	-1.25231	0.057	0.116	1.92872663700734e-09	GPX8	CENT+SjD	Sicca
7.89963821917093e-13	-2.04837	0.053	0.108	4.61101882853007e-09	TOX3	CENT+SjD	Sicca
1.08611377710076e-12	0.506829	0.519	0.458	6.33964611693715e-09	FBP1	CENT+SjD	Sicca
1.23292544832877e-12	-0.732186	0.193	0.278	7.19658584189502e-09	RHCG	CENT+SjD	Sicca
1.26340248414391e-12	0.22532	0.196	0.12	7.374480299948e-09	KCNMA1	CENT+SjD	Sicca
1.75486874640814e-12	-1.37061	0.105	0.174	1.02431688727843e-08	TRPM4	CENT+SjD	Sicca
1.82894794643039e-12	-0.308288	0.407	0.33	1.06755691633142e-08	NFKBIZ	CENT+SjD	Sicca
2.63129241951532e-12	-1.64167	0.168	0.248	1.53588538527109e-08	MAST4	CENT+SjD	Sicca
3.51482052331638e-12	-0.0212876	0.209	0.125	2.05160073945977e-08	SMIM31	CENT+SjD	Sicca
4.22173171601028e-12	-1.12778	0.106	0.174	2.4642248026352e-08	BX284668.5	CENT+SjD	Sicca
4.4122632217392e-12	-0.704392	0.34	0.419	2.57543804252917e-08	GALNT3	CENT+SjD	Sicca
4.55103284022744e-12	-0.942794	0.155	0.231	2.65643786884076e-08	SQLE	CENT+SjD	Sicca
4.95782268790659e-12	-0.803162	0.07	0.13	2.89388110293108e-08	EMP2	CENT+SjD	Sicca
6.72487366622675e-12	0.145977	0.816	0.769	3.92530875897656e-08	PRDX4	CENT+SjD	Sicca
7.127239639e-12	-0.980943	0.084	0.146	4.1601697772843e-08	PKIB	CENT+SjD	Sicca
9.54936923701071e-12	0.744536	0.256	0.175	5.57396682364315e-08	GSTM1	CENT+SjD	Sicca
9.75695016694064e-12	1.22997	0.171	0.11	5.69513181244325e-08	PON3	CENT+SjD	Sicca
1.02306433711015e-11	0.471666	0.451	0.384	5.97162653571197e-08	NCALD	CENT+SjD	Sicca
1.0653715085778e-11	0.167883	0.402	0.319	6.21857349556862e-08	PODXL2	CENT+SjD	Sicca
1.546279973018e-11	0.59924	0.211	0.141	9.02563620250609e-08	PTGER3	CENT+SjD	Sicca
1.62510117999282e-11	-1.33997	0.07	0.127	9.48571558761809e-08	PKN1	CENT+SjD	Sicca
1.64502111024185e-11	-0.79219	0.441	0.519	9.60198822048168e-08	MANF	CENT+SjD	Sicca
1.99211176034943e-11	-0.0398331	0.647	0.6	1.16279563451596e-07	KCNN4	CENT+SjD	Sicca
2.2041217344217e-11	2.0603	0.142	0.086	1.28654585638194e-07	PRR27	CENT+SjD	Sicca
2.72735796557247e-11	0.404781	0.515	0.449	1.59195884450465e-07	SERPINB1	CENT+SjD	Sicca
3.89700963244845e-11	-0.767954	0.07	0.128	2.27468452246016e-07	B3GNT2	CENT+SjD	Sicca
4.30856285540529e-11	0.611031	0.299	0.226	2.51490813870007e-07	SMAD9	CENT+SjD	Sicca
5.78371060535528e-11	1.10807	0.191	0.128	3.37595188034588e-07	UBE2L6	CENT+SjD	Sicca
6.66597665636809e-11	-0.214569	0.057	0.113	3.89093057432206e-07	SERPINA1	CENT+SjD	Sicca
7.64915953332573e-11	-1.07575	0.118	0.183	4.46481441960223e-07	MSMO1	CENT+SjD	Sicca
8.840189669389e-11	0.679369	0.311	0.236	5.16001871002236e-07	TUSC3	CENT+SjD	Sicca
8.89466181154774e-11	-0.360277	0.283	0.211	5.19181409940041e-07	INPP5D	CENT+SjD	Sicca
1.07456491368062e-10	0.851719	0.179	0.118	6.27223540115376e-07	HLA-F	CENT+SjD	Sicca
1.14117053517681e-10	-1.17361	0.13	0.196	6.66101241382706e-07	HMGCS1	CENT+SjD	Sicca
1.24419181024436e-10	0.920419	0.437	0.359	7.26234759639632e-07	STATH	CENT+SjD	Sicca
1.86112823653961e-10	0.429823	0.457	0.398	1.08634055166817e-06	DNAJB1	CENT+SjD	Sicca
2.19237170303691e-10	0.58109	0.305	0.235	1.27968736306264e-06	PTH2R	CENT+SjD	Sicca
2.3474906994537e-10	-1.07791	0.052	0.101	1.37023032127113e-06	ATP2C2	CENT+SjD	Sicca
2.47965702507868e-10	-1.24159	0.072	0.126	1.44737580553842e-06	MAMDC2	CENT+SjD	Sicca
3.78605193799415e-10	0.29934	0.266	0.193	2.20991851620719e-06	ZFP36L2	CENT+SjD	Sicca
4.13835561397513e-10	-1.16693	0.288	0.357	2.41555817187728e-06	MIA3	CENT+SjD	Sicca
5.02882803886765e-10	-0.768836	0.552	0.616	2.93532692628705e-06	SDF2L1	CENT+SjD	Sicca
5.80700913126102e-10	0.419063	0.576	0.528	3.38955122991706e-06	KRT23	CENT+SjD	Sicca
6.0895763606434e-10	0.228696	0.248	0.18	3.55448572170755e-06	GNMT	CENT+SjD	Sicca
6.51329498433943e-10	0.174629	0.955	0.905	3.80181028235893e-06	CD24	CENT+SjD	Sicca
6.80451600259449e-10	-1.03896	0.299	0.372	3.9717959907144e-06	LMCD1	CENT+SjD	Sicca
1.32529963071796e-09	-0.28832	0.18	0.121	7.73577394450075e-06	PTCH2	CENT+SjD	Sicca
2.46602414958148e-09	-0.710632	0.139	0.2	1.43941829611071e-05	ADAM9	CENT+SjD	Sicca
2.59895427558522e-09	0.18302	0.105	0.06	1.51700961065909e-05	FBXO32	CENT+SjD	Sicca
2.7129896285516e-09	-0.571832	0.054	0.101	1.58357204618557e-05	CP	CENT+SjD	Sicca
3.41153536194458e-09	-1.15767	0.064	0.113	1.99131319076705e-05	PCSK1N	CENT+SjD	Sicca
3.50411453158133e-09	-0.96054	0.097	0.149	2.04535165208402e-05	ST6GALNAC1	CENT+SjD	Sicca
4.09157222663231e-09	0.512774	0.29	0.224	2.38825070868528e-05	EFNA1	CENT+SjD	Sicca
5.67724947087912e-09	-1.06309	0.14	0.201	3.31381051615214e-05	IRS2	CENT+SjD	Sicca
7.38082996518945e-09	0.293632	0.237	0.169	4.30819045068108e-05	F5	CENT+SjD	Sicca
7.50918580824369e-09	0.407845	0.328	0.26	4.38311175627184e-05	RNASE1	CENT+SjD	Sicca
7.75314402901194e-09	0.0908664	0.861	0.829	4.52551016973427e-05	NDRG2	CENT+SjD	Sicca
7.79375310093125e-09	-1.26408	0.105	0.158	4.54921368501357e-05	GLYATL2	CENT+SjD	Sicca
9.91008231074877e-09	-0.817525	0.102	0.156	5.78451504478406e-05	CHRM1	CENT+SjD	Sicca
1.65487306391984e-08	0.536074	0.307	0.245	9.65949407410012e-05	ARHGDIB	CENT+SjD	Sicca
1.78281506546931e-08	0.141335	0.811	0.775	0.000104063	PHB	CENT+SjD	Sicca
2.22523173385321e-08	0.419274	0.201	0.147	0.000129887	CD83	CENT+SjD	Sicca
2.43954283938682e-08	0.569139	0.408	0.349	0.000142396	MUC15	CENT+SjD	Sicca
2.4562518021249e-08	0.825224	0.283	0.225	0.000143371	SVOPL	CENT+SjD	Sicca
2.85781772388646e-08	0.704751	0.234	0.174	0.000166811	SCPEP1	CENT+SjD	Sicca
3.99682651943725e-08	-0.818208	0.433	0.491	0.000233295	MAGED2	CENT+SjD	Sicca
4.04139734707376e-08	-1.43882	0.079	0.125	0.000235896	STEAP4	CENT+SjD	Sicca
4.8562778350163e-08	0.411003	0.342	0.283	0.000283461	DUSP4	CENT+SjD	Sicca
5.16417842117905e-08	-0.746098	0.125	0.182	0.000301433	CES1	CENT+SjD	Sicca
5.53555681733109e-08	0.00755099	0.292	0.217	0.00032311	AC025154.2	CENT+SjD	Sicca
5.53812999750901e-08	0.410945	0.27	0.211	0.000323261	CES3	CENT+SjD	Sicca
5.60555237059561e-08	-0.33983	0.097	0.149	0.000327196	HTRA1	CENT+SjD	Sicca
6.86559499039899e-08	-0.932189	0.245	0.305	0.000400745	ARFGEF3	CENT+SjD	Sicca
1.03131279974117e-07	-1.71667	0.075	0.117	0.000601977	AP006621.1	CENT+SjD	Sicca
1.11299415959022e-07	-1.2008	0.102	0.149	0.000649655	SCNN1A	CENT+SjD	Sicca
1.44837288906514e-07	-0.145595	0.728	0.692	0.000845415	FKBP11	CENT+SjD	Sicca
1.65335379547446e-07	-1.08165	0.072	0.116	0.000965063	MED24	CENT+SjD	Sicca
2.31309668133789e-07	0.401703	0.554	0.524	0.00135015	TNFSF13	CENT+SjD	Sicca
2.61492586031189e-07	0.291383	0.625	0.563	0.00152633	MGST1	CENT+SjD	Sicca
2.80255065379722e-07	0.34447	0.262	0.2	0.00163585	ISG20	CENT+SjD	Sicca
2.81222123239393e-07	-0.115753	0.146	0.2	0.00164149	ANXA1	CENT+SjD	Sicca
3.03975196932754e-07	-0.797657	0.13	0.178	0.0017743	BPIFB1	CENT+SjD	Sicca
3.05093124515924e-07	-0.267788	0.142	0.097	0.00178083	B3GNT5	CENT+SjD	Sicca
3.09424439846736e-07	0.582929	0.186	0.135	0.00180611	CDKN1A	CENT+SjD	Sicca
3.17533066835939e-07	-0.884259	0.072	0.114	0.00185344	FOXA1	CENT+SjD	Sicca
3.2841871564136e-07	-0.688469	0.084	0.128	0.00191698	TMEM211	CENT+SjD	Sicca
4.43694421898599e-07	0.29888	0.174	0.124	0.00258984	NOXO1	CENT+SjD	Sicca
5.01489170761246e-07	-0.733067	0.202	0.261	0.00292719	HES1	CENT+SjD	Sicca
5.78509298583963e-07	-1.14846	0.113	0.158	0.00337676	CMBL	CENT+SjD	Sicca
5.89753004460117e-07	-0.888151	0.184	0.239	0.00344239	SLC35A1	CENT+SjD	Sicca
6.44347351677676e-07	-0.770874	0.136	0.185	0.00376106	PLAUR	CENT+SjD	Sicca
7.51131186035387e-07	0.161394	0.658	0.572	0.00438435	SLC31A2	CENT+SjD	Sicca
8.01022199222031e-07	0.133073	0.349	0.283	0.00467557	ELF3	CENT+SjD	Sicca
8.348888696705e-07	-1.02065	0.073	0.113	0.00487325	TMPRSS11E	CENT+SjD	Sicca
9.32390709271807e-07	0.34613	0.285	0.232	0.00544236	DPP4	CENT+SjD	Sicca
9.80624458446658e-07	-0.927638	0.217	0.269	0.0057239	FUT3	CENT+SjD	Sicca
9.81837888966888e-07	0.233273	0.697	0.66	0.00573099	MDK	CENT+SjD	Sicca
1.34551646508861e-06	-1.43589	0.139	0.184	0.00785378	PLCB4	CENT+SjD	Sicca
1.77752729357283e-06	-0.175247	0.552	0.507	0.0103754	ELF5	CENT+SjD	Sicca
2.0026782967894e-06	-0.979701	0.146	0.193	0.0116896	KAZALD1	CENT+SjD	Sicca
2.33587481045211e-06	-0.0877243	0.417	0.345	0.0136345	FUT2	CENT+SjD	Sicca
2.94786936211334e-06	-0.635244	0.412	0.463	0.0172067	CYB561	CENT+SjD	Sicca
2.95044062688463e-06	0.0954564	0.857	0.814	0.0172217	DBI	CENT+SjD	Sicca
3.16044163066596e-06	-0.119664	0.464	0.414	0.0184475	CEP41	CENT+SjD	Sicca
3.73115542405839e-06	-0.308697	0.178	0.235	0.0217788	ASRGL1	CENT+SjD	Sicca
4.3216851653057e-06	-0.434558	0.128	0.171	0.0252257	MT2A	CENT+SjD	Sicca
4.33460790024742e-06	-0.107867	0.722	0.681	0.0253011	HERPUD1	CENT+SjD	Sicca
4.45906746170328e-06	0.334138	0.263	0.215	0.0260276	LINC01554	CENT+SjD	Sicca
4.78238892803956e-06	-1.20655	0.288	0.33	0.0279148	GALNT6	CENT+SjD	Sicca
4.89411022557868e-06	0.207929	0.562	0.544	0.0285669	CRELD2	CENT+SjD	Sicca
6.23929067782656e-06	-0.214151	0.25	0.312	0.0364187	AL135905.2	CENT+SjD	Sicca
6.46884317827999e-06	0.773628	0.142	0.102	0.0377586	STAT1	CENT+SjD	Sicca
6.65713799980265e-06	-1.12541	0.287	0.33	0.0388577	DNAJC10	CENT+SjD	Sicca
7.33591935490148e-06	-1.9217	0.109	0.15	0.0428198	KCNQ1OT1	CENT+SjD	Sicca
0	3.66224	0.662	0.312	0	IFI6	SSA+SjD	Sicca
0	1.34895	0.953	0.909	0	B2M	SSA+SjD	Sicca
3.22054181933305e-286	1.66701	0.821	0.677	1.86662603848544e-282	HLA-C	SSA+SjD	Sicca
1.86866830490087e-194	2.07877	0.733	0.576	1.08308014952055e-190	HLA-A	SSA+SjD	Sicca
2.36699201149807e-155	1.67608	0.743	0.627	1.37190856986428e-151	HLA-B	SSA+SjD	Sicca
5.16410681120033e-155	-1.86438	0.016	0.175	2.99311630777171e-151	GSTM1	SSA+SjD	Sicca
2.07359033670484e-123	-8.62458	0	0.1	1.20185295915412e-119	EIF1AY	SSA+SjD	Sicca
1.07636472916877e-121	3.10072	0.276	0.063	6.2386099702622e-118	LY6E	SSA+SjD	Sicca
1.72398525190967e-118	4.19524	0.213	0.025	9.99221852006846e-115	IFI27	SSA+SjD	Sicca
1.21630390409355e-91	-1.68813	0.125	0.3	7.04969742812624e-88	DNASE2B	SSA+SjD	Sicca
1.94167123243761e-89	1.77988	0.534	0.399	1.12539264632084e-85	IFITM3	SSA+SjD	Sicca
1.07865225941916e-84	2.90879	0.223	0.06	6.25186849559345e-81	ISG15	SSA+SjD	Sicca
4.04248130861376e-74	-0.986053	0.089	0.236	2.34302216647254e-70	TUSC3	SSA+SjD	Sicca
2.88989409382276e-71	0.702081	0.746	0.596	1.67498261677967e-67	FOS	SSA+SjD	Sicca
1.28063290648464e-64	-0.886061	0.422	0.59	7.42254832598496e-61	CHPT1	SSA+SjD	Sicca
3.3430289230741e-63	4.82908	0.171	0.047	1.93761956381375e-59	HLA-DRB1	SSA+SjD	Sicca
3.62712558893444e-57	0.575561	0.925	0.894	2.1022819913464e-53	PRR4	SSA+SjD	Sicca
1.21355237603816e-56	0.958041	0.284	0.128	7.03374957151718e-53	MUC19	SSA+SjD	Sicca
4.27062578192675e-55	5.17622	0.138	0.032	2.47525470320474e-51	HLA-DRA	SSA+SjD	Sicca
1.03425433691279e-54	3.27233	0.343	0.212	5.99453813674656e-51	CD74	SSA+SjD	Sicca
1.28406275802713e-54	-0.624489	0.125	0.267	7.44242774552523e-51	RHCE	SSA+SjD	Sicca
2.277609871452e-53	-0.861448	0.05	0.149	1.32010268149358e-49	HTRA1	SSA+SjD	Sicca
4.39562280603656e-50	0.817756	0.378	0.212	2.54770297837879e-46	MUC5B	SSA+SjD	Sicca
1.08007653578655e-49	-0.776876	0.522	0.654	6.26012360141884e-46	NENF	SSA+SjD	Sicca
5.40707591742673e-49	1.80457	0.384	0.261	3.13394120174053e-45	HLA-E	SSA+SjD	Sicca
2.08827037041096e-48	-0.330807	0.24	0.407	1.21036150669019e-44	PLTP	SSA+SjD	Sicca
5.86613023086007e-48	2.58686	0.143	0.041	3.40000908180649e-44	IFIT1	SSA+SjD	Sicca
1.33663447976388e-45	-1.39128	0.063	0.16	7.74713344471145e-42	DERL3	SSA+SjD	Sicca
2.99616446365779e-44	0.684606	0.343	0.204	1.73657692313606e-40	XIST	SSA+SjD	Sicca
1.13517513050918e-43	-0.779676	0.094	0.204	6.57947505643121e-40	CCND2	SSA+SjD	Sicca
5.61885434765732e-43	1.86483	0.217	0.102	3.25668797990218e-39	STAT1	SSA+SjD	Sicca
3.15355722117488e-41	-0.999089	0.075	0.171	1.82780176539296e-37	AC022075.1	SSA+SjD	Sicca
1.00650649326399e-40	-0.964442	0.111	0.223	5.8337116349581e-37	NOTCH2NLB	SSA+SjD	Sicca
3.9388565053881e-40	-1.18714	0.15	0.268	2.28296123052294e-36	CYBA	SSA+SjD	Sicca
6.16111053338434e-40	0.499934	0.403	0.236	3.57097966514956e-36	TSPAN8	SSA+SjD	Sicca
4.28822979207792e-39	-0.317405	0.33	0.501	2.48545798748837e-35	CALML5	SSA+SjD	Sicca
3.83814521245698e-38	1.53175	0.254	0.144	2.22458896514006e-34	OAS1	SSA+SjD	Sicca
1.58133250994645e-37	0.718663	0.429	0.271	9.1654032276496e-34	BPIFB2	SSA+SjD	Sicca
2.85564882852329e-37	1.10053	0.293	0.167	1.6551340610121e-33	FCGBP	SSA+SjD	Sicca
8.17456490008464e-37	-0.362559	0.264	0.402	4.73797781608906e-33	ARG2	SSA+SjD	Sicca
2.20437258318627e-36	-0.320804	0.184	0.313	1.27765434921476e-32	RHD	SSA+SjD	Sicca
6.94988974279137e-35	-0.703601	0.469	0.589	4.02815609492188e-31	MZT2B	SSA+SjD	Sicca
7.06246894483684e-35	0.618953	0.627	0.542	4.09340700042743e-31	IER2	SSA+SjD	Sicca
7.45085955244394e-35	0.742464	0.572	0.506	4.31851819659651e-31	TNFSF10	SSA+SjD	Sicca
1.03947299448553e-34	0.746135	0.35	0.222	6.02478547603812e-31	CEACAM6	SSA+SjD	Sicca
2.39669704390567e-34	-0.482901	0.243	0.374	1.38912560664773e-30	ACTR3B	SSA+SjD	Sicca
1.25787935907685e-33	1.5232	0.123	0.042	7.29066876520943e-30	MX1	SSA+SjD	Sicca
1.58071709028822e-33	-0.575851	0.183	0.298	9.16183625531052e-30	ROPN1	SSA+SjD	Sicca
2.66873741811066e-33	0.346294	0.924	0.905	1.54680020753694e-29	CD24	SSA+SjD	Sicca
7.17711513820831e-33	-0.831782	0.14	0.251	4.15985593410554e-29	TFCP2L1	SSA+SjD	Sicca
2.03934641428667e-32	0.495392	0.42	0.263	1.18200518172055e-28	TFF3	SSA+SjD	Sicca
5.18884101985863e-32	2.8507	0.124	0.046	3.00745225511006e-28	PSMB9	SSA+SjD	Sicca
7.50913927352894e-32	2.01867	0.299	0.205	4.35229712293737e-28	PLAAT4	SSA+SjD	Sicca
1.78499061807172e-30	0.951575	0.314	0.2	1.03458056223437e-26	ANXA1	SSA+SjD	Sicca
2.31713720378438e-30	0.688979	0.522	0.419	1.34301272331343e-26	JUNB	SSA+SjD	Sicca
1.64691894694602e-29	0.861364	0.292	0.182	9.54554221649912e-26	NKX3-1	SSA+SjD	Sicca
1.8736120011067e-29	2.18018	0.219	0.128	1.08594551584144e-25	UBE2L6	SSA+SjD	Sicca
2.31222657321371e-29	0.679763	0.333	0.213	1.34016652183467e-25	TSPAN1	SSA+SjD	Sicca
1.68997382132226e-28	1.44619	0.122	0.048	9.79508826838384e-25	HLA-DPA1	SSA+SjD	Sicca
6.30818936732417e-28	-0.597768	0.167	0.268	3.65622655730109e-24	ASCL2	SSA+SjD	Sicca
9.97709797550418e-28	-0.473378	0.143	0.242	5.78272598660222e-24	CEBPD	SSA+SjD	Sicca
2.36661555202068e-26	-0.47091	0.102	0.186	1.37169037395119e-22	SLC16A14	SSA+SjD	Sicca
2.88182104735869e-26	1.38886	0.165	0.085	1.67030347904909e-22	F2R	SSA+SjD	Sicca
3.41255912909578e-26	-0.269768	0.648	0.767	1.97791927122392e-22	S100A1	SSA+SjD	Sicca
1.01303010051634e-25	-0.386582	0.425	0.549	5.87152246259272e-22	APIP	SSA+SjD	Sicca
1.53268859000912e-25	-0.479136	0.65	0.729	8.88346306769285e-22	RGCC	SSA+SjD	Sicca
4.9233297863849e-25	0.666414	0.276	0.174	2.85356194418869e-21	ALDH1A1	SSA+SjD	Sicca
5.83330577299313e-25	-0.360485	0.213	0.321	3.38098402602682e-21	C4orf48	SSA+SjD	Sicca
1.01941304413063e-24	0.235417	0.941	0.915	5.9085180037811e-21	PIGR	SSA+SjD	Sicca
1.89303617238076e-24	-0.833582	0.342	0.447	1.09720376551189e-20	TXNL4A	SSA+SjD	Sicca
2.23512679920745e-24	0.550048	0.366	0.265	1.29547949282064e-20	EGR1	SSA+SjD	Sicca
5.76489717325545e-24	0.439133	0.333	0.218	3.34133440161886e-20	FAM3B	SSA+SjD	Sicca
6.23477185275672e-24	0.998546	0.183	0.101	3.61367376585779e-20	ATP2C2	SSA+SjD	Sicca
8.5649456622959e-24	1.04112	0.374	0.293	4.96424250586671e-20	LTF	SSA+SjD	Sicca
1.75822121915144e-23	-1.13761	0.076	0.145	1.01906501862018e-19	CSN3	SSA+SjD	Sicca
2.5118054596023e-23	0.696395	0.268	0.171	1.4558424443855e-19	DEFB1	SSA+SjD	Sicca
2.61391098957769e-23	-0.614767	0.16	0.249	1.51502280955923e-19	KIAA0040	SSA+SjD	Sicca
4.72255732665765e-23	0.41952	0.359	0.237	2.73719422653077e-19	KLK11	SSA+SjD	Sicca
9.48285554456741e-23	-0.0542176	0.26	0.378	5.49626307363127e-19	HPSE	SSA+SjD	Sicca
1.23760206767273e-22	0.66313	0.248	0.158	7.17314158423113e-19	GLYATL2	SSA+SjD	Sicca
1.78567081763401e-22	0.882583	0.164	0.088	1.03497480590067e-18	CAPN9	SSA+SjD	Sicca
2.26239093120366e-22	0.581984	0.468	0.384	1.31128178372564e-18	ZFP36	SSA+SjD	Sicca
2.38743965649318e-22	0.594359	0.433	0.343	1.38376002490345e-18	CXCL17	SSA+SjD	Sicca
3.10975189657023e-22	1.55279	0.172	0.096	1.80241219925211e-18	HLA-DPB1	SSA+SjD	Sicca
3.30621212379123e-22	0.341863	0.883	0.872	1.9162805469494e-18	FAM3D	SSA+SjD	Sicca
3.81936446680378e-22	0.525155	0.343	0.237	2.21370364495947e-18	GOLM1	SSA+SjD	Sicca
1.34200722830951e-21	-0.266104	0.172	0.265	7.77827389528193e-18	MESP1	SSA+SjD	Sicca
3.4973453000666e-21	1.00835	0.191	0.113	2.0270613359186e-17	SERPINA1	SSA+SjD	Sicca
3.77756333155553e-21	0.654504	0.421	0.345	2.18947570696958e-17	FUT2	SSA+SjD	Sicca
5.29817606273612e-21	1.04587	0.179	0.104	3.07082284596186e-17	LFNG	SSA+SjD	Sicca
8.23419335579562e-21	0.645804	0.368	0.278	4.77253846901914e-17	SLC26A2	SSA+SjD	Sicca
8.60437673362998e-21	0.29438	0.66	0.582	4.98709675481193e-17	JUN	SSA+SjD	Sicca
1.32737387566457e-20	0.6629	0.252	0.165	7.69345898335186e-17	TF	SSA+SjD	Sicca
2.07702732663316e-20	3.672	0.108	0.05	1.20384503851658e-16	OPRPN	SSA+SjD	Sicca
4.70320401881816e-20	1.00606	0.22	0.141	2.72597704930701e-16	FMOD	SSA+SjD	Sicca
7.12486165618114e-20	1.07193	0.266	0.183	4.12956981592259e-16	KLK12	SSA+SjD	Sicca
1.24571950583716e-19	-0.553725	0.13	0.211	7.2201902558322e-16	INPP5D	SSA+SjD	Sicca
2.87828977996493e-19	0.783931	0.185	0.113	1.66825675646767e-15	TMPRSS11E	SSA+SjD	Sicca
2.90632335439834e-19	-0.239423	0.623	0.716	1.68450501620927e-15	CA2	SSA+SjD	Sicca
3.73456900651222e-19	-0.919033	0.062	0.119	2.16455619617449e-15	PRSS27	SSA+SjD	Sicca
5.89604937932271e-19	-0.279681	0.189	0.278	3.41735022025544e-15	RHCG	SSA+SjD	Sicca
8.44106810114527e-19	0.772226	0.216	0.138	4.8924430714238e-15	KLF4	SSA+SjD	Sicca
1.28077300473012e-18	0.969163	0.202	0.128	7.42336033541575e-15	GALNT12	SSA+SjD	Sicca
2.55573173814477e-18	-0.134287	0.167	0.25	1.48130211542871e-14	AIF1L	SSA+SjD	Sicca
4.78795581218684e-18	-0.435947	0.068	0.126	2.77509918874349e-14	MAMDC2	SSA+SjD	Sicca
4.91852636720923e-18	-0.511489	0.148	0.227	2.85077788243447e-14	HIST1H2BK	SSA+SjD	Sicca
5.72031339756573e-18	0.743844	0.227	0.149	3.3154936452291e-14	ST6GALNAC1	SSA+SjD	Sicca
7.3394974016846e-18	1.11418	0.179	0.11	4.25397269401639e-14	FAM177B	SSA+SjD	Sicca
1.30649083905027e-17	0.598618	0.213	0.14	7.57242090313536e-14	SEL1L3	SSA+SjD	Sicca
1.75408391891028e-17	-0.470171	0.263	0.358	1.0166670394004e-13	SFRP1	SSA+SjD	Sicca
2.12763188614067e-17	1.35798	0.153	0.091	1.23317544120713e-13	VSIG2	SSA+SjD	Sicca
2.69752991639413e-17	-0.721887	0.165	0.248	1.56348833954204e-13	MAST4	SSA+SjD	Sicca
3.21557303079296e-17	0.301331	0.273	0.185	1.8637461286476e-13	CPE	SSA+SjD	Sicca
3.40447520654143e-17	0.75079	0.244	0.166	1.97323382971141e-13	SLC44A4	SSA+SjD	Sicca
3.43561141727552e-17	2.02741	0.18	0.118	1.99128037745289e-13	HLA-F	SSA+SjD	Sicca
4.02156041105754e-17	0.492099	0.634	0.606	2.33089641424895e-13	SAT1	SSA+SjD	Sicca
5.35128671206717e-17	0.530004	0.359	0.278	3.10160577831413e-13	PRSS23	SSA+SjD	Sicca
5.50904126746789e-17	0.664397	0.206	0.133	3.19304031862439e-13	CLDN22	SSA+SjD	Sicca
6.47662718347136e-17	-0.384654	0.293	0.398	3.75385311554e-13	CDC42EP5	SSA+SjD	Sicca
6.97517420798993e-17	0.740865	0.182	0.113	4.04281097095097e-13	ERN2	SSA+SjD	Sicca
9.01194113556387e-17	0.372134	0.796	0.779	5.22332108217282e-13	CST3	SSA+SjD	Sicca
1.62052467297746e-16	0.838829	0.282	0.206	9.39256100457737e-13	TUBB2A	SSA+SjD	Sicca
1.70701064805386e-16	0.0307236	0.668	0.611	9.8938337161202e-13	NEAT1	SSA+SjD	Sicca
2.67406008161694e-16	-0.47665	0.162	0.242	1.54988522330518e-12	ITM2C	SSA+SjD	Sicca
2.79599679307706e-16	0.559489	0.469	0.399	1.62055974126746e-12	DUSP1	SSA+SjD	Sicca
3.91673183264627e-16	0.616163	0.129	0.072	2.27013777020178e-12	UGT2B7	SSA+SjD	Sicca
4.20592954460534e-16	0.900605	0.244	0.176	2.43775676405326e-12	DEGS2	SSA+SjD	Sicca
4.79596136234238e-16	0.631419	0.42	0.357	2.77973920561364e-12	MIA3	SSA+SjD	Sicca
5.65095194140639e-16	-0.593944	0.137	0.208	3.27529174523914e-12	LINC02611	SSA+SjD	Sicca
6.35727744391889e-16	0.97394	0.237	0.169	3.68467800649539e-12	F5	SSA+SjD	Sicca
6.42597280680399e-16	-0.275986	0.231	0.323	3.72449383882359e-12	LINC01829	SSA+SjD	Sicca
6.71942896924204e-16	-0.149845	0.433	0.544	3.89458103057269e-12	CRELD2	SSA+SjD	Sicca
7.03245364875432e-16	-0.555076	0.104	0.165	4.076010134818e-12	FAM20A	SSA+SjD	Sicca
7.12030095978021e-16	0.345191	0.744	0.755	4.12692643628861e-12	NUPR1	SSA+SjD	Sicca
7.73620344957092e-16	0.805025	0.252	0.181	4.4839035193713e-12	PDLIM4	SSA+SjD	Sicca
8.2352497180899e-16	-0.455975	0.166	0.246	4.7731507366049e-12	ST3GAL1	SSA+SjD	Sicca
1.00247582038348e-15	-0.170196	0.906	0.911	5.81034985494265e-12	GNAS	SSA+SjD	Sicca
1.08510822470923e-15	0.615456	0.626	0.623	6.28928727041471e-12	RNASE4	SSA+SjD	Sicca
1.09996917640797e-15	0.425634	0.449	0.381	6.37542134646059e-12	FOSB	SSA+SjD	Sicca
1.52443891072274e-15	0.55016	0.663	0.636	8.83564792654898e-12	KRT19	SSA+SjD	Sicca
1.98992960024705e-15	-0.18369	0.231	0.318	1.15336319630319e-11	BSPRY	SSA+SjD	Sicca
2.00576889098024e-15	0.444871	0.255	0.176	1.16254364921215e-11	CRYM	SSA+SjD	Sicca
2.22130448312725e-15	0.750406	0.171	0.109	1.28746807842055e-11	PTPRN2	SSA+SjD	Sicca
2.47329580099709e-15	-0.244784	0.225	0.312	1.43352224625791e-11	AL135905.2	SSA+SjD	Sicca
3.82169085809322e-15	0.243179	0.111	0.176	2.21505202135083e-11	VSIG10L	SSA+SjD	Sicca
3.82247235339198e-15	0.31249	0.252	0.178	2.21550497602599e-11	BPIFB1	SSA+SjD	Sicca
4.68274650860804e-15	0.721611	0.416	0.36	2.71411987638922e-11	STARD10	SSA+SjD	Sicca
7.00822856109259e-15	0.893865	0.234	0.165	4.06196927400927e-11	LMAN1L	SSA+SjD	Sicca
8.35085088832913e-15	0.7066	0.211	0.142	4.84015317487556e-11	C19orf33	SSA+SjD	Sicca
9.30945820741957e-15	0.535691	0.504	0.464	5.39576197702038e-11	CSRP1	SSA+SjD	Sicca
9.82951576301215e-15	0.648688	0.239	0.171	5.69718733624184e-11	MT2A	SSA+SjD	Sicca
1.15132519145894e-14	-0.322131	0.155	0.225	6.67308080969604e-11	AC005165.1	SSA+SjD	Sicca
1.40384906424322e-14	-0.19469	0.294	0.386	8.13670917635369e-11	CHI3L2	SSA+SjD	Sicca
1.6193275271829e-14	0.668491	0.358	0.293	9.38562234755206e-11	GSN	SSA+SjD	Sicca
1.79738635553925e-14	0.731948	0.212	0.147	1.04176513167055e-10	PCOTH	SSA+SjD	Sicca
2.02070476125341e-14	-0.118493	0.408	0.513	1.17120047962248e-10	CYB5R2	SSA+SjD	Sicca
2.17146469930174e-14	0.817109	0.222	0.154	1.25858093971529e-10	TFF1	SSA+SjD	Sicca
2.70821656140213e-14	-0.300212	0.296	0.399	1.56968231898867e-10	CMTM8	SSA+SjD	Sicca
3.57880482480321e-14	-0.0222371	0.134	0.203	2.07427527645594e-10	GAS6	SSA+SjD	Sicca
4.09585990453499e-14	-0.0116948	0.437	0.54	2.37396040066848e-10	TM7SF2	SSA+SjD	Sicca
4.46885676975909e-14	-0.325256	0.623	0.701	2.59014938375237e-10	MGLL	SSA+SjD	Sicca
4.4761815336312e-14	1.05845	0.137	0.083	2.59439481689264e-10	LINC02413	SSA+SjD	Sicca
4.57692293945456e-14	0.699142	0.212	0.149	2.65278453570786e-10	SCNN1A	SSA+SjD	Sicca
5.36993950532287e-14	-0.358083	0.294	0.386	3.11241693728514e-10	PLA2R1	SSA+SjD	Sicca
5.37327881398464e-14	0.623653	0.335	0.271	3.1143524005855e-10	GALNT7	SSA+SjD	Sicca
5.66245204379585e-14	0.680617	0.257	0.189	3.28195720458407e-10	HMGCS2	SSA+SjD	Sicca
6.67531266629174e-14	0.886968	0.35	0.289	3.8690112213827e-10	QSOX1	SSA+SjD	Sicca
1.32753142039709e-13	-0.160721	0.786	0.829	7.69437211262156e-10	NDRG2	SSA+SjD	Sicca
1.3429430402087e-13	0.689909	0.281	0.216	7.78369786104965e-10	EDEM3	SSA+SjD	Sicca
2.02370018362467e-13	-0.0395071	0.09	0.146	1.17293662642886e-09	MUC20	SSA+SjD	Sicca
2.5671085003053e-13	-0.175782	0.417	0.528	1.48789608677695e-09	KRT23	SSA+SjD	Sicca
3.24399196487478e-13	2.1365	0.169	0.117	1.88021774284142e-09	HLA-DMA	SSA+SjD	Sicca
3.89711316525396e-13	-0.33989	0.499	0.592	2.2587667905812e-09	FAM107B	SSA+SjD	Sicca
4.1225529793893e-13	0.716889	0.201	0.138	2.38943170685404e-09	ENTPD8	SSA+SjD	Sicca
4.55275897691414e-13	0.417263	0.52	0.464	2.63877910301943e-09	S100A6	SSA+SjD	Sicca
5.20315690059871e-13	-0.694726	0.215	0.287	3.01574973958701e-09	APCDD1L-DT	SSA+SjD	Sicca
7.42908419849037e-13	-0.187044	0.875	0.912	4.30589720144502e-09	XBP1	SSA+SjD	Sicca
8.23942097085443e-13	0.763454	0.191	0.13	4.77556839470723e-09	EMP2	SSA+SjD	Sicca
8.67713548006012e-13	0.713472	0.297	0.239	5.02926772424285e-09	SLC35A1	SSA+SjD	Sicca
1.28132614269517e-12	-0.0428796	0.223	0.304	7.4265663230612e-09	ROPN1B	SSA+SjD	Sicca
1.49426300165989e-12	-0.0489061	0.202	0.28	8.66074835762072e-09	LGALS1	SSA+SjD	Sicca
2.95072820123742e-12	-0.07924	0.451	0.572	1.71024206543721e-08	SLC31A2	SSA+SjD	Sicca
3.3383086583443e-12	-0.437797	0.09	0.141	1.93488369837636e-08	PTGER3	SSA+SjD	Sicca
3.91177808839945e-12	1.01089	0.237	0.182	2.26726658003632e-08	CES1	SSA+SjD	Sicca
3.92519737876926e-12	-0.229506	0.149	0.215	2.27504440073466e-08	LINC01554	SSA+SjD	Sicca
4.13976985547792e-12	0.038046	0.31	0.398	2.399410608235e-08	SLC13A2	SSA+SjD	Sicca
4.2325776842236e-12	0.432385	0.778	0.799	2.453202025776e-08	TIMP1	SSA+SjD	Sicca
4.34822308661448e-12	-0.797446	0.077	0.125	2.52023010100175e-08	STEAP4	SSA+SjD	Sicca
4.99861130645138e-12	0.042634	0.253	0.344	2.89719511321922e-08	AC245407.2	SSA+SjD	Sicca
5.9187306797702e-12	-0.198337	0.21	0.284	3.4304963019948e-08	SLC37A2	SSA+SjD	Sicca
7.3274954318905e-12	0.533817	0.175	0.118	4.24701635232373e-08	BCAS1	SSA+SjD	Sicca
7.75459060736999e-12	0.649793	0.442	0.406	4.49456071603165e-08	CPD	SSA+SjD	Sicca
7.99357583781714e-12	-0.232082	0.149	0.213	4.63307655559881e-08	GATA3	SSA+SjD	Sicca
8.27945382212516e-12	0.170653	0.157	0.225	4.79877143530374e-08	SVOPL	SSA+SjD	Sicca
1.56009009419275e-11	0.113592	0.273	0.354	9.04228218594116e-08	LCN2	SSA+SjD	Sicca
2.31731347985084e-11	0.651462	0.177	0.124	1.34311489292155e-07	MT1X	SSA+SjD	Sicca
2.31975876711836e-11	0.234011	0.664	0.681	1.3445321814218e-07	HERPUD1	SSA+SjD	Sicca
2.59120461642449e-11	-0.408042	0.067	0.111	1.50186219567964e-07	GADD45G	SSA+SjD	Sicca
3.7219752932098e-11	0.383225	0.198	0.14	2.1572568799444e-07	CHAD	SSA+SjD	Sicca
3.72252271349108e-11	-0.542457	0.095	0.144	2.15757416473943e-07	APCDD1L	SSA+SjD	Sicca
4.02322304707714e-11	-0.154912	0.326	0.414	2.33186007808591e-07	CEP41	SSA+SjD	Sicca
4.18286910842423e-11	0.330681	0.207	0.149	2.42439093524268e-07	MT1E	SSA+SjD	Sicca
4.23532663809232e-11	0.449995	0.517	0.484	2.45479531943831e-07	NR4A1	SSA+SjD	Sicca
4.75854822560542e-11	0.682042	0.329	0.271	2.7580545515609e-07	ATP2A3	SSA+SjD	Sicca
4.83524493560181e-11	0.241773	0.141	0.201	2.80250796467481e-07	IRS2	SSA+SjD	Sicca
5.38891375463476e-11	-0.167479	0.532	0.632	3.12341441218631e-07	TENT5A	SSA+SjD	Sicca
5.86379735983222e-11	0.849657	0.379	0.336	3.39865694975875e-07	S100A10	SSA+SjD	Sicca
6.57081144726777e-11	0.670514	0.468	0.428	3.8084423148364e-07	SLC12A2	SSA+SjD	Sicca
7.41431120676213e-11	-0.15533	0.139	0.196	4.29733477543933e-07	CALB2	SSA+SjD	Sicca
9.21804494128113e-11	0.559408	0.183	0.128	5.34277884796654e-07	SDR16C5	SSA+SjD	Sicca
9.37556076929945e-11	-0.0433518	0.255	0.333	5.43407502188596e-07	FMO5	SSA+SjD	Sicca
1.16170904354421e-10	-0.209222	0.406	0.507	6.73326561638222e-07	ELF5	SSA+SjD	Sicca
1.19879442719151e-10	-0.623805	0.067	0.109	6.94821250000198e-07	LINC00472	SSA+SjD	Sicca
1.49005144703301e-10	0.606224	0.2	0.146	8.63633818700334e-07	PKIB	SSA+SjD	Sicca
1.71352326419779e-10	-0.0230048	0.191	0.256	9.9315808392904e-07	NPY1R	SSA+SjD	Sicca
1.80600633743374e-10	0.806737	0.129	0.084	1.04676127317659e-06	ME1	SSA+SjD	Sicca
1.83954765787645e-10	-0.151746	0.251	0.33	1.06620182250519e-06	NAMPT	SSA+SjD	Sicca
3.37300537105937e-10	-0.0886622	0.172	0.235	1.95499391306601e-06	ASRGL1	SSA+SjD	Sicca
3.94258138969156e-10	-0.22965	0.14	0.197	2.28512017346523e-06	GK	SSA+SjD	Sicca
5.8935848505194e-10	0.958317	0.233	0.185	3.41592177936104e-06	SCD	SSA+SjD	Sicca
5.98759287305493e-10	0.746141	0.126	0.083	3.47040882922264e-06	SRARP	SSA+SjD	Sicca
6.09273050075745e-10	0.737796	0.108	0.068	3.53134659823902e-06	KCNE3	SSA+SjD	Sicca
6.3093317846932e-10	0.405491	0.571	0.542	3.65688870240818e-06	GSTP1	SSA+SjD	Sicca
7.98801337016671e-10	0.700471	0.266	0.216	4.62985254934863e-06	ALCAM	SSA+SjD	Sicca
1.02506843192362e-09	-0.297545	0.09	0.135	5.94129663142933e-06	CDKN1A	SSA+SjD	Sicca
1.03759660218486e-09	0.600875	0.208	0.158	6.01390990626347e-06	CMBL	SSA+SjD	Sicca
1.07510686800332e-09	0.626464	0.531	0.516	6.23131940694725e-06	AC020656.1	SSA+SjD	Sicca
1.23829448494497e-09	0.931286	0.203	0.157	7.17715483474104e-06	HSD17B2	SSA+SjD	Sicca
1.31121664364982e-09	1.12883	0.122	0.08	7.59981166659436e-06	C5orf46	SSA+SjD	Sicca
1.98512909701807e-09	-0.258371	0.07	0.109	1.15058082463168e-05	RTN1	SSA+SjD	Sicca
2.64649970405825e-09	0.491579	0.515	0.484	1.53391122847216e-05	HSPA1A	SSA+SjD	Sicca
3.45244222554569e-09	0.361724	0.156	0.109	2.00103551392628e-05	SNCA	SSA+SjD	Sicca
4.17932779440258e-09	-0.0516818	0.486	0.57	2.42233838963574e-05	CLDN3	SSA+SjD	Sicca
5.26130954002978e-09	0.298765	0.126	0.085	3.04945500940126e-05	CRISP2	SSA+SjD	Sicca
6.84562263709062e-09	-0.311454	0.094	0.136	3.96772288045773e-05	DMBT1	SSA+SjD	Sicca
8.49116824030867e-09	0.668183	0.373	0.337	4.92148111208291e-05	FDCSP	SSA+SjD	Sicca
9.35848663169485e-09	-0.273684	0.225	0.292	5.42417885173034e-05	CCDC15	SSA+SjD	Sicca
1.29204249178167e-08	0.360921	0.474	0.446	7.48867828236655e-05	HSPA1B	SSA+SjD	Sicca
1.93295580264184e-08	-0.1479	0.14	0.191	0.000112034	PSAT1	SSA+SjD	Sicca
2.26805725071216e-08	0.754541	0.533	0.531	0.000131457	SPDEF	SSA+SjD	Sicca
3.30450864428984e-08	0.215855	0.145	0.198	0.000191529	HEY1	SSA+SjD	Sicca
3.82014194494817e-08	-0.0878284	0.428	0.517	0.000221415	SH3BP4	SSA+SjD	Sicca
3.97922190537568e-08	-0.0918652	0.416	0.501	0.000230636	SECISBP2L	SSA+SjD	Sicca
4.75639350502162e-08	0.412941	0.188	0.144	0.000275681	MT1F	SSA+SjD	Sicca
4.81098493616552e-08	0.648552	0.245	0.2	0.000278845	ADAM9	SSA+SjD	Sicca
5.20795753222223e-08	0.820775	0.16	0.12	0.000301853	AC110619.1	SSA+SjD	Sicca
5.95906448196952e-08	0.440444	0.219	0.174	0.000345387	BX284668.5	SSA+SjD	Sicca
6.35285001959468e-08	1.00315	0.101	0.067	0.000368211	PEBP4	SSA+SjD	Sicca
6.80458408885686e-08	0.522778	0.515	0.502	0.000394394	ANKRD37	SSA+SjD	Sicca
8.57000468633921e-08	0.710244	0.153	0.114	0.000496717	FOXA1	SSA+SjD	Sicca
8.9025173675122e-08	0.0987723	0.189	0.247	0.00051599	MEST	SSA+SjD	Sicca
9.58407308181662e-08	0.631826	0.103	0.068	0.000555493	SEMA3E	SSA+SjD	Sicca
1.07112036358071e-07	0.59437	0.242	0.2	0.000620821	ISG20	SSA+SjD	Sicca
1.11021599694945e-07	-0.155059	0.76	0.808	0.000643481	CCL28	SSA+SjD	Sicca
1.17930792816823e-07	0.0779065	0.453	0.563	0.000683527	MGST1	SSA+SjD	Sicca
1.4140489777002e-07	0.773667	0.167	0.127	0.000819583	PKN1	SSA+SjD	Sicca
2.10944509914856e-07	0.618288	0.226	0.184	0.00122263	PLCB4	SSA+SjD	Sicca
3.07419648602274e-07	0.289145	0.292	0.37	0.0017818	SCCPDH	SSA+SjD	Sicca
3.13652368983749e-07	0.696714	0.341	0.305	0.00181793	BTG2	SSA+SjD	Sicca
3.22940659078644e-07	0.207892	0.761	0.769	0.00187176	PRDX4	SSA+SjD	Sicca
3.2994310231261e-07	-0.0689154	0.167	0.216	0.00191235	NUPR2	SSA+SjD	Sicca
4.14170530755526e-07	0.742937	0.391	0.362	0.00240053	TM4SF1	SSA+SjD	Sicca
4.99577131680899e-07	1.19459	0.164	0.129	0.00289555	ADIRF	SSA+SjD	Sicca
5.00929689407107e-07	0.0588876	0.278	0.347	0.00290339	BCKDHB	SSA+SjD	Sicca
6.94149598111814e-07	0.91659	0.152	0.116	0.00402329	EGLN3	SSA+SjD	Sicca
7.05125461297217e-07	0.413695	0.114	0.08	0.00408691	ASB9	SSA+SjD	Sicca
7.27814687386529e-07	-0.442144	0.539	0.616	0.00421841	SDF2L1	SSA+SjD	Sicca
8.94986245966482e-07	0.148879	0.221	0.172	0.00518734	PAPSS2	SSA+SjD	Sicca
9.72021208419093e-07	0.154672	0.289	0.242	0.00563383	ATF3	SSA+SjD	Sicca
1.03645733313104e-06	0.57667	0.281	0.245	0.00600731	STEAP1	SSA+SjD	Sicca
1.07531845134074e-06	-0.0427235	0.162	0.211	0.00623255	CES3	SSA+SjD	Sicca
1.2323161054698e-06	0.581992	0.191	0.153	0.0071425	SBF1	SSA+SjD	Sicca
1.26830004628092e-06	0.165069	0.638	0.654	0.00735107	ANG	SSA+SjD	Sicca
1.27823284843129e-06	0.496034	0.153	0.116	0.00740864	GPX8	SSA+SjD	Sicca
1.28562745147615e-06	-0.186662	0.102	0.139	0.0074515	FAM107A	SSA+SjD	Sicca
1.39693285521057e-06	-0.346509	0.248	0.187	0.00809662	AGR3	SSA+SjD	Sicca
1.4471517892446e-06	0.585431	0.449	0.434	0.00838769	CREB3L4	SSA+SjD	Sicca
1.61733656478115e-06	0.0347722	0.428	0.524	0.00937408	TESC	SSA+SjD	Sicca
1.95665470044553e-06	0.542895	0.499	0.491	0.0113408	MAGED2	SSA+SjD	Sicca
2.28262985375859e-06	0.189462	0.307	0.379	0.0132301	LPO	SSA+SjD	Sicca
2.67281906655068e-06	-0.176691	0.798	0.84	0.0154917	UQCRQ	SSA+SjD	Sicca
2.96025872478616e-06	0.754032	0.104	0.074	0.0171577	RNF39	SSA+SjD	Sicca
3.48982783288296e-06	-0.0325814	0.446	0.542	0.020227	PHLDA1	SSA+SjD	Sicca
4.7435488242088e-06	0.469519	0.578	0.587	0.0274936	TSPAN3	SSA+SjD	Sicca
5.16237112031133e-06	-0.114444	0.349	0.415	0.0299211	ELL2	SSA+SjD	Sicca
5.24421605595978e-06	0.0699023	0.298	0.36	0.0303955	PAIP2B	SSA+SjD	Sicca
5.56079494751518e-06	0.65539	0.312	0.278	0.0322304	RASD1	SSA+SjD	Sicca
5.98603848273387e-06	0.794637	0.107	0.078	0.0346951	ITGA2	SSA+SjD	Sicca
6.1449147367533e-06	0.392008	0.355	0.33	0.0356159	DNAJC10	SSA+SjD	Sicca
6.69994044646839e-06	0.0442108	0.379	0.449	0.0388329	SERPINB1	SSA+SjD	Sicca
7.98427496379501e-06	0.517532	0.277	0.248	0.0462769	GALNT5	SSA+SjD	Sicca
0	6.96332	0.572	0.047	0	HLA-DRB1	SSA+CENT+SjD	Sicca
0	6.8896	0.498	0.032	0	HLA-DRA	SSA+CENT+SjD	Sicca
0	4.8477	0.841	0.212	0	CD74	SSA+CENT+SjD	Sicca
0	4.12131	0.799	0.312	0	IFI6	SSA+CENT+SjD	Sicca
0	2.87055	0.923	0.627	0	HLA-B	SSA+CENT+SjD	Sicca
0	2.71105	0.944	0.677	0	HLA-C	SSA+CENT+SjD	Sicca
0	2.59725	0.882	0.576	0	HLA-A	SSA+CENT+SjD	Sicca
0	2.54847	0.977	0.909	0	B2M	SSA+CENT+SjD	Sicca
4.95074815494096e-230	3.58148	0.534	0.118	2.96995381814908e-226	HLA-F	SSA+CENT+SjD	Sicca
2.31390041901715e-176	2.87782	0.627	0.261	1.38810886136839e-172	HLA-E	SSA+CENT+SjD	Sicca
9.43259295760939e-156	2.25005	0.705	0.399	5.65861251526987e-152	IFITM3	SSA+CENT+SjD	Sicca
1.14266824696231e-155	4.28726	0.336	0.046	6.85486681352693e-152	PSMB9	SSA+CENT+SjD	Sicca
1.55031769819423e-143	3.20535	0.53	0.205	9.30035587146721e-140	PLAAT4	SSA+CENT+SjD	Sicca
7.54520603705001e-143	3.57995	0.426	0.117	4.5263691016263e-139	HLA-DMA	SSA+CENT+SjD	Sicca
4.74020226530136e-133	2.95154	0.343	0.063	2.84364733895428e-129	LY6E	SSA+CENT+SjD	Sicca
1.44853400113285e-129	4.88901	0.257	0.025	8.68975547279598e-126	IFI27	SSA+CENT+SjD	Sicca
3.35186388690917e-115	2.86142	0.375	0.102	2.01078314575681e-111	STAT1	SSA+CENT+SjD	Sicca
1.2273306409688e-112	1.45809	0.498	0.182	7.36275651517181e-109	CES1	SSA+CENT+SjD	Sicca
9.86590191453774e-106	3.15487	0.294	0.06	5.91855455853119e-102	ISG15	SSA+CENT+SjD	Sicca
2.80598838437786e-102	3.05816	0.386	0.128	1.68331243178828e-98	UBE2L6	SSA+CENT+SjD	Sicca
2.88529507550353e-83	4.72817	0.135	0.003	1.73088851579457e-79	IFI44L	SSA+CENT+SjD	Sicca
8.72091049173178e-75	7.13978	0.126	0.004	5.23167420398989e-71	HLA-DRB5	SSA+CENT+SjD	Sicca
8.90988729685163e-71	-7.54903	0	0.175	5.34504138938129e-67	GSTM1	SSA+CENT+SjD	Sicca
1.33882669500947e-70	3.68761	0.195	0.037	8.03162134336179e-67	TAP1	SSA+CENT+SjD	Sicca
1.39654599490362e-66	2.81128	0.198	0.041	8.3778794234268e-63	IFIT1	SSA+CENT+SjD	Sicca
3.17149972590036e-63	-0.741538	0.897	0.911	1.90258268556763e-59	GNAS	SSA+CENT+SjD	Sicca
4.07904145358024e-59	1.96604	0.19	0.042	2.44701696800279e-55	MX1	SSA+CENT+SjD	Sicca
8.13186460197168e-59	2.0527	0.498	0.293	4.87830557472281e-55	LTF	SSA+CENT+SjD	Sicca
1.5040022934723e-52	1.54436	0.522	0.343	9.0225097585403e-49	CXCL17	SSA+CENT+SjD	Sicca
3.26514315232313e-45	0.711508	0.439	0.223	1.95875937707864e-41	NOTCH2NLB	SSA+CENT+SjD	Sicca
4.93984813371251e-45	2.08556	0.181	0.052	2.96341489541413e-41	IRF1	SSA+CENT+SjD	Sicca
1.36516146773407e-44	-0.463745	0.885	0.898	8.18960364493666e-41	P4HB	SSA+CENT+SjD	Sicca
8.14104770962127e-44	0.645795	0.961	0.894	4.8838145210018e-40	PRR4	SSA+CENT+SjD	Sicca
1.19867160051424e-43	2.59383	0.17	0.048	7.19083093148495e-40	CFB	SSA+CENT+SjD	Sicca
2.32220860979308e-40	2.94199	0.1	0.014	1.39309294501487e-36	ID3	SSA+CENT+SjD	Sicca
7.57648994662263e-39	3.94614	0.1	0.015	4.54513631897891e-35	ID1	SSA+CENT+SjD	Sicca
3.69543061772801e-38	1.42611	0.296	0.144	2.21688882757503e-34	OAS1	SSA+CENT+SjD	Sicca
1.78924232452121e-37	-7.57059	0.014	0.124	1.07336647048027e-33	SMR3B	SSA+CENT+SjD	Sicca
1.7189347284292e-36	2.16032	0.13	0.032	1.03118894358468e-32	SAMHD1	SSA+CENT+SjD	Sicca
4.21146216081181e-36	-2.03241	0.043	0.171	2.526456150271e-32	AC022075.1	SSA+CENT+SjD	Sicca
7.56556407349803e-35	-1.00397	0.665	0.729	4.53858188769147e-31	RGCC	SSA+CENT+SjD	Sicca
4.49166177187867e-34	1.79094	0.154	0.048	2.69454789695001e-30	HLA-DPA1	SSA+CENT+SjD	Sicca
1.65874647071453e-33	2.17043	0.24	0.11	9.95082007781644e-30	HIST2H2AA4	SSA+CENT+SjD	Sicca
5.58515056010111e-33	0.71555	0.657	0.506	3.35053182100465e-29	TNFSF10	SSA+CENT+SjD	Sicca
7.68598451492643e-33	1.59334	0.213	0.091	4.61082211050437e-29	VSIG2	SSA+CENT+SjD	Sicca
1.55087852958554e-31	1.53819	0.302	0.165	9.30372029898365e-28	TF	SSA+CENT+SjD	Sicca
1.88792262328736e-30	-0.733788	0.348	0.501	1.13256478171009e-26	CALML5	SSA+CENT+SjD	Sicca
1.14600438703346e-29	1.34893	0.324	0.185	6.87488031781374e-26	SCD	SSA+CENT+SjD	Sicca
3.24418739949244e-28	-1.48096	0.165	0.3	1.94618802095551e-24	DNASE2B	SSA+CENT+SjD	Sicca
2.13210705091696e-26	-1.32539	0.111	0.236	1.27905101984508e-22	TUSC3	SSA+CENT+SjD	Sicca
1.24321917275515e-25	0.942154	0.575	0.428	7.45807181735813e-22	SLC12A2	SSA+CENT+SjD	Sicca
1.91920687011155e-25	-0.371219	0.838	0.837	1.15133220137992e-21	TMED3	SSA+CENT+SjD	Sicca
2.11091613760943e-25	1.73273	0.205	0.096	1.2663385909519e-21	HLA-DPB1	SSA+CENT+SjD	Sicca
5.12215928518824e-25	0.332821	0.552	0.423	3.07278335518442e-21	TPM1	SSA+CENT+SjD	Sicca
1.0292291517291e-24	-0.454846	0.799	0.808	6.17434568122288e-21	CCL28	SSA+CENT+SjD	Sicca
1.87573632506231e-23	0.487202	0.741	0.66	1.12525422140488e-19	MDK	SSA+CENT+SjD	Sicca
4.95012798318888e-23	1.25188	0.391	0.275	2.96958177711501e-19	IFI30	SSA+CENT+SjD	Sicca
9.29622357731846e-23	0.973162	0.308	0.184	5.57680452403334e-19	PTN	SSA+CENT+SjD	Sicca
1.12506471156547e-22	1.65076	0.288	0.183	6.74926320468124e-19	KLK12	SSA+CENT+SjD	Sicca
7.18807744206562e-22	-2.06137	0.039	0.126	4.31212765749517e-18	MAMDC2	SSA+CENT+SjD	Sicca
3.64673672137382e-21	-1.66182	0.024	0.1	2.18767735915216e-17	EIF1AY	SSA+CENT+SjD	Sicca
6.15023732134266e-21	-1.01791	0.507	0.592	3.68952736907346e-17	FAM107B	SSA+CENT+SjD	Sicca
2.1363929402186e-20	-1.89331	0.141	0.249	1.28162212483714e-16	KIAA0040	SSA+CENT+SjD	Sicca
3.34962003730492e-20	-1.19288	0.1	0.204	2.00943706037922e-16	CCND2	SSA+CENT+SjD	Sicca
1.01404505607155e-19	-0.644639	0.445	0.544	6.08325629137326e-16	CRELD2	SSA+CENT+SjD	Sicca
1.04880547372819e-19	1.28065	0.415	0.337	6.2917840368954e-16	FDCSP	SSA+CENT+SjD	Sicca
1.0827877863346e-19	0.792138	0.501	0.384	6.49564393022129e-16	ZFP36	SSA+CENT+SjD	Sicca
1.49418968911225e-19	1.04643	0.567	0.464	8.96364394498439e-16	S100A6	SSA+CENT+SjD	Sicca
2.48579105741096e-18	-0.804454	0.633	0.654	1.49122605534084e-14	NENF	SSA+CENT+SjD	Sicca
2.59275027441565e-18	0.512681	0.857	0.779	1.55539088962195e-14	CST3	SSA+CENT+SjD	Sicca
7.30561507953697e-18	-0.396355	0.822	0.829	4.38263848621423e-14	NDRG2	SSA+CENT+SjD	Sicca
7.32586316847484e-18	0.755125	0.311	0.2	4.39478531476806e-14	ANXA1	SSA+CENT+SjD	Sicca
1.39359137605138e-17	-0.311806	0.808	0.802	8.36015466493221e-14	TMEM258	SSA+CENT+SjD	Sicca
1.76257023587955e-17	0.152364	0.318	0.204	1.05736588450414e-13	XIST	SSA+CENT+SjD	Sicca
1.9126733224787e-17	0.514648	0.28	0.171	1.14741272615497e-13	MT2A	SSA+CENT+SjD	Sicca
4.52970095020713e-17	0.599957	0.348	0.239	2.71736760002926e-13	SLC35A1	SSA+CENT+SjD	Sicca
8.9582477387936e-17	1.60695	0.216	0.129	5.37405281850228e-13	ADIRF	SSA+CENT+SjD	Sicca
1.41808056150023e-16	0.44851	0.573	0.464	8.5070652884399e-13	CSRP1	SSA+CENT+SjD	Sicca
2.56581551172698e-16	1.55848	0.196	0.113	1.53923272548501e-12	SERPINA1	SSA+CENT+SjD	Sicca
2.88124733487661e-16	0.666915	0.275	0.174	1.72846027619248e-12	ALDH1A1	SSA+CENT+SjD	Sicca
3.13891188480713e-16	-0.623955	0.118	0.215	1.8830332396958e-12	LINC01554	SSA+CENT+SjD	Sicca
5.48029000692594e-16	0.57287	0.185	0.101	3.28762597515487e-12	CTSC	SSA+CENT+SjD	Sicca
8.08324694973977e-16	-0.476566	0.428	0.513	4.84913984514889e-12	CYB5R2	SSA+CENT+SjD	Sicca
8.885629659107e-16	-0.963953	0.284	0.378	5.33048923249829e-12	HPSE	SSA+CENT+SjD	Sicca
1.58523868786523e-15	-1.77929	0.119	0.208	9.50984688850354e-12	LINC02611	SSA+CENT+SjD	Sicca
1.70589716226251e-15	0.362548	0.532	0.437	1.02336770764128e-11	INSIG1	SSA+CENT+SjD	Sicca
3.13413884698005e-15	0.849334	0.219	0.13	1.88016989430333e-11	EMP2	SSA+CENT+SjD	Sicca
3.30849497080793e-15	0.312899	0.82	0.755	1.98476613298768e-11	NUPR1	SSA+CENT+SjD	Sicca
5.79007647209309e-15	2.22923	0.104	0.045	3.47346687560865e-11	S100P	SSA+CENT+SjD	Sicca
1.0455147552296e-14	2.66607	0.108	0.048	6.27204301662239e-11	NCOA7	SSA+CENT+SjD	Sicca
1.39323403255884e-14	0.756726	0.264	0.171	8.35801096132046e-11	DEFB1	SSA+CENT+SjD	Sicca
1.46625682296572e-14	0.500202	0.682	0.596	8.79607468097137e-11	FOS	SSA+CENT+SjD	Sicca
4.38757819711557e-14	-1.47274	0.078	0.152	2.63210816044963e-10	CXCL5	SSA+CENT+SjD	Sicca
6.31433512775242e-14	0.723446	0.31	0.212	3.78796964313868e-10	MUC5B	SSA+CENT+SjD	Sicca
7.29971124229979e-14	1.0297	0.179	0.104	4.37909677425564e-10	LFNG	SSA+CENT+SjD	Sicca
8.0233733607633e-14	0.505524	0.323	0.222	4.8132216791219e-10	CEACAM6	SSA+CENT+SjD	Sicca
8.3375465592533e-14	0.682271	0.275	0.182	5.00169418089605e-10	NKX3-1	SSA+CENT+SjD	Sicca
2.9395038637142e-13	-0.759547	0.29	0.399	1.76340836784215e-09	CMTM8	SSA+CENT+SjD	Sicca
3.56579411731966e-13	0.673437	0.261	0.167	2.13911989098006e-09	FCGBP	SSA+CENT+SjD	Sicca
6.09994082678564e-13	-0.962225	0.15	0.242	3.6593545019887e-09	ITM2C	SSA+CENT+SjD	Sicca
6.12330195912333e-13	1.15163	0.237	0.157	3.67336884527808e-09	HSD17B2	SSA+CENT+SjD	Sicca
7.85211587011994e-13	0.768244	0.264	0.178	4.71048431048495e-09	BPIFB1	SSA+CENT+SjD	Sicca
9.54010835722701e-13	-0.824691	0.565	0.589	5.72311100350048e-09	MZT2B	SSA+CENT+SjD	Sicca
9.80725470993469e-13	-0.513518	0.178	0.275	5.88337210048982e-09	LINC00342	SSA+CENT+SjD	Sicca
1.20204219030511e-12	0.537677	0.373	0.271	7.21105109964037e-09	ATP2A3	SSA+CENT+SjD	Sicca
2.60387372413934e-12	0.896464	0.234	0.154	1.56206384711119e-08	TFF1	SSA+CENT+SjD	Sicca
3.04308389534706e-12	-0.830479	0.115	0.197	1.8255460288187e-08	GK	SSA+CENT+SjD	Sicca
3.24694198439766e-12	0.584225	0.667	0.586	1.94784049644015e-08	FOLR1	SSA+CENT+SjD	Sicca
3.71803277252944e-12	0.52045	0.303	0.213	2.23044786024041e-08	TSPAN1	SSA+CENT+SjD	Sicca
4.94093894788543e-12	-0.245283	0.16	0.251	2.96406927483647e-08	TFCP2L1	SSA+CENT+SjD	Sicca
5.38313372464935e-12	-0.584616	0.181	0.276	3.22934192141715e-08	ANKRD36C	SSA+CENT+SjD	Sicca
6.54090776285447e-12	0.751466	0.228	0.149	3.92389056693639e-08	ST6GALNAC1	SSA+CENT+SjD	Sicca
6.83672713429515e-12	0.445455	0.447	0.351	4.10135260786366e-08	CLU	SSA+CENT+SjD	Sicca
1.19312385344985e-11	-1.70705	0.061	0.125	7.15754999684563e-08	STEAP4	SSA+CENT+SjD	Sicca
1.59452593308717e-11	-0.32196	0.795	0.785	9.56556107258993e-08	MYDGF	SSA+CENT+SjD	Sicca
1.77271962513675e-11	-1.28893	0.163	0.248	1.06345450311953e-07	MAST4	SSA+CENT+SjD	Sicca
1.9697232324738e-11	0.861804	0.113	0.057	1.18163696716103e-07	CALD1	SSA+CENT+SjD	Sicca
2.04319435277116e-11	0.624105	0.202	0.128	1.22571229222742e-07	SDR16C5	SSA+CENT+SjD	Sicca
2.49809773042526e-11	-0.247504	0.836	0.832	1.49860882848211e-07	SEC11C	SSA+CENT+SjD	Sicca
4.65822561586891e-11	-0.545221	0.57	0.632	2.79446954695976e-07	TENT5A	SSA+CENT+SjD	Sicca
8.50709961445925e-11	-0.994461	0.192	0.268	5.1034090587141e-07	ASCL2	SSA+CENT+SjD	Sicca
8.57770637336413e-11	-0.741509	0.124	0.201	5.14576605338114e-07	IRS2	SSA+CENT+SjD	Sicca
8.84949859209142e-11	1.29504	0.125	0.069	5.30881420539564e-07	EDN3	SSA+CENT+SjD	Sicca
9.30395997959251e-11	0.826449	0.384	0.295	5.58144559175755e-07	MSMB	SSA+CENT+SjD	Sicca
9.68500036844577e-11	0.720843	0.255	0.181	5.81003172103062e-07	PDLIM4	SSA+CENT+SjD	Sicca
1.57467276523235e-10	-0.97794	0.124	0.196	9.44646191862886e-07	CALB2	SSA+CENT+SjD	Sicca
1.81144221537581e-10	0.32764	0.252	0.174	1.08668418500395e-06	BX284668.5	SSA+CENT+SjD	Sicca
2.21018427151161e-10	0.234606	0.95	0.915	1.32588954447981e-06	PIGR	SSA+CENT+SjD	Sicca
2.4422149652494e-10	0.573631	0.687	0.593	1.46508475765312e-06	WFDC2	SSA+CENT+SjD	Sicca
2.49238806901755e-10	0.204423	0.717	0.675	1.49518360260363e-06	DHRS7	SSA+CENT+SjD	Sicca
2.99920341683989e-10	-0.880429	0.14	0.216	1.79922212976225e-06	NUPR2	SSA+CENT+SjD	Sicca
3.48606922046322e-10	0.541201	0.316	0.236	2.09129292535589e-06	TSPAN8	SSA+CENT+SjD	Sicca
4.6729801444063e-10	-0.613656	0.532	0.57	2.80332078862934e-06	CLDN3	SSA+CENT+SjD	Sicca
5.0571195629937e-10	-0.599756	0.3	0.374	3.03376602583992e-06	ACTR3B	SSA+CENT+SjD	Sicca
5.27705728191114e-10	-0.500391	0.302	0.386	3.16570666341849e-06	PLA2R1	SSA+CENT+SjD	Sicca
5.40637324534778e-10	-0.212585	0.886	0.87	3.24328330988413e-06	LRRC26	SSA+CENT+SjD	Sicca
7.89904567087382e-10	0.299205	0.147	0.088	4.73863749795721e-06	CAPN9	SSA+CENT+SjD	Sicca
2.09814682052721e-09	0.517223	0.2	0.133	1.25867827763427e-05	CLDN22	SSA+CENT+SjD	Sicca
2.35836342227643e-09	-0.600534	0.154	0.225	1.41478221702363e-05	SVOPL	SSA+CENT+SjD	Sicca
2.72815604124154e-09	0.43366	0.351	0.263	1.6366208091408e-05	TFF3	SSA+CENT+SjD	Sicca
3.18530875692122e-09	0.322426	0.753	0.685	1.91086672327704e-05	TMSB4X	SSA+CENT+SjD	Sicca
3.61734084911425e-09	-0.642536	0.171	0.245	2.17004277538364e-05	ARHGDIB	SSA+CENT+SjD	Sicca
3.85314037196317e-09	-0.755501	0.119	0.186	2.31149890914071e-05	SLC16A14	SSA+CENT+SjD	Sicca
4.17979508335936e-09	-0.0478859	0.077	0.136	2.50745907050728e-05	DMBT1	SSA+CENT+SjD	Sicca
5.62209110790809e-09	0.599569	0.18	0.118	3.37269245563406e-05	BCAS1	SSA+CENT+SjD	Sicca
6.5217655934976e-09	0.766298	0.431	0.379	3.91240717953921e-05	LPO	SSA+CENT+SjD	Sicca
7.53267934514602e-09	0.226395	0.613	0.542	4.5188543391531e-05	IER2	SSA+CENT+SjD	Sicca
7.66127951146843e-09	-0.0808608	0.853	0.729	4.59600157892991e-05	AQP5	SSA+CENT+SjD	Sicca
8.76456680200437e-09	-0.700818	0.586	0.616	5.25786362452242e-05	SDF2L1	SSA+CENT+SjD	Sicca
9.42592980241666e-09	0.241001	0.497	0.419	5.65461528846976e-05	JUNB	SSA+CENT+SjD	Sicca
1.04453016695553e-08	0.370314	0.481	0.406	6.26613647156621e-05	CPD	SSA+CENT+SjD	Sicca
1.09048155494042e-08	0.374362	0.234	0.166	6.54179884808759e-05	SLC44A4	SSA+CENT+SjD	Sicca
1.10526339835047e-08	0.453676	0.349	0.271	6.6304751267045e-05	BPIFB2	SSA+CENT+SjD	Sicca
1.20647796575481e-08	0.557451	0.362	0.293	7.23766131656308e-05	GSN	SSA+CENT+SjD	Sicca
1.82449013443867e-08	0.493844	0.235	0.169	0.000109451	F5	SSA+CENT+SjD	Sicca
2.21813943046193e-08	0.632589	0.157	0.101	0.000133066	ATP2C2	SSA+CENT+SjD	Sicca
2.62536683185118e-08	0.510721	0.282	0.216	0.000157496	EDEM3	SSA+CENT+SjD	Sicca
3.16790885162092e-08	0.619557	0.17	0.113	0.000190043	ERN2	SSA+CENT+SjD	Sicca
3.41111314100561e-08	0.876666	0.133	0.083	0.000204633	SRARP	SSA+CENT+SjD	Sicca
4.49325534853976e-08	-0.500804	0.675	0.701	0.00026955	MGLL	SSA+CENT+SjD	Sicca
5.77925609657097e-08	0.255173	0.224	0.158	0.000346698	GLYATL2	SSA+CENT+SjD	Sicca
5.8915398263291e-08	-0.205793	0.138	0.085	0.000353433	CRISP2	SSA+CENT+SjD	Sicca
6.10989137339892e-08	0.414791	0.2	0.138	0.000366532	KLF4	SSA+CENT+SjD	Sicca
6.51398517576573e-08	0.273337	0.211	0.149	0.000390774	SCNN1A	SSA+CENT+SjD	Sicca
7.00874862390042e-08	0.256597	0.269	0.2	0.000420455	ADAM9	SSA+CENT+SjD	Sicca
7.08447452424902e-08	-0.246168	0.85	0.84	0.000424998	UQCRQ	SSA+CENT+SjD	Sicca
7.30667960768674e-08	0.115899	0.752	0.692	0.000438328	FKBP11	SSA+CENT+SjD	Sicca
7.91737711718522e-08	0.552611	0.437	0.362	0.000474963	TM4SF1	SSA+CENT+SjD	Sicca
9.66484181661229e-08	0.495191	0.274	0.214	0.000579794	DLGAP1-AS5	SSA+CENT+SjD	Sicca
1.187593303398e-07	0.528611	0.279	0.216	0.000712437	ALCAM	SSA+CENT+SjD	Sicca
1.28233589551302e-07	-0.429991	0.346	0.402	0.000769273	ARG2	SSA+CENT+SjD	Sicca
1.28759447102539e-07	0.178108	0.336	0.265	0.000772428	EGR1	SSA+CENT+SjD	Sicca
1.30154194530632e-07	-0.50671	0.443	0.501	0.000780795	SECISBP2L	SSA+CENT+SjD	Sicca
1.43003095170091e-07	-0.346247	0.096	0.149	0.000857876	HTRA1	SSA+CENT+SjD	Sicca
1.55631536653747e-07	0.46022	0.185	0.128	0.000933634	GALNT12	SSA+CENT+SjD	Sicca
1.94333173839006e-07	0.157218	0.858	0.814	0.0011658	DBI	SSA+CENT+SjD	Sicca
2.0607738195086e-07	-0.796921	0.322	0.398	0.00123626	CDC42EP5	SSA+CENT+SjD	Sicca
2.72477028177515e-07	0.111115	0.146	0.096	0.00163459	MUC16	SSA+CENT+SjD	Sicca
3.24549203153749e-07	0.477607	0.293	0.226	0.00194697	SMAD9	SSA+CENT+SjD	Sicca
3.45588975395861e-07	0.275562	0.519	0.446	0.00207319	HSPA1B	SSA+CENT+SjD	Sicca
3.75504499739633e-07	-0.237264	0.175	0.242	0.00225265	CEBPD	SSA+CENT+SjD	Sicca
3.81324881495902e-07	0.866087	0.16	0.11	0.00228757	NQO1	SSA+CENT+SjD	Sicca
4.91242059197562e-07	0.366452	0.253	0.189	0.00294696	HMGCS2	SSA+CENT+SjD	Sicca
5.22222911222507e-07	0.183555	0.318	0.237	0.00313282	KLK11	SSA+CENT+SjD	Sicca
5.48217859390859e-07	0.689682	0.243	0.183	0.00328876	MSMO1	SSA+CENT+SjD	Sicca
5.5878380989046e-07	-1.21429	0.073	0.119	0.00335214	PRSS27	SSA+CENT+SjD	Sicca
6.0042437791239e-07	1.16234	0.107	0.065	0.00360195	BHLHE40	SSA+CENT+SjD	Sicca
6.88684993215297e-07	0.0955239	0.298	0.218	0.00413142	FAM3B	SSA+CENT+SjD	Sicca
6.90598026731378e-07	-2.10102	0.146	0.202	0.0041429	MGP	SSA+CENT+SjD	Sicca
7.05456959713483e-07	-1.93351	0.067	0.111	0.00423204	FABP5	SSA+CENT+SjD	Sicca
7.44758590648407e-07	0.595673	0.208	0.153	0.00446781	SBF1	SSA+CENT+SjD	Sicca
7.48562786322737e-07	0.473915	0.674	0.606	0.00449063	SAT1	SSA+CENT+SjD	Sicca
7.48599984721047e-07	-0.478089	0.488	0.516	0.00449085	AC020656.1	SSA+CENT+SjD	Sicca
7.63689325495096e-07	0.695574	0.22	0.166	0.00458137	SERTAD1	SSA+CENT+SjD	Sicca
7.66006122787903e-07	-1.30275	0.087	0.137	0.00459527	C1QTNF1	SSA+CENT+SjD	Sicca
7.9396203822313e-07	0.256849	0.109	0.068	0.00476298	KCNE3	SSA+CENT+SjD	Sicca
8.00168274868513e-07	0.760806	0.479	0.419	0.00480021	SOD2	SSA+CENT+SjD	Sicca
1.11576460134986e-06	-0.86285	0.086	0.135	0.00669347	CDKN1A	SSA+CENT+SjD	Sicca
1.34682474910829e-06	0.47553	0.201	0.146	0.0080796	PKIB	SSA+CENT+SjD	Sicca
1.4508759207928e-06	0.565073	0.256	0.2	0.0087038	ISG20	SSA+CENT+SjD	Sicca
1.49964534783064e-06	0.83852	0.119	0.077	0.00899637	CAPN12	SSA+CENT+SjD	Sicca
1.76837661723346e-06	0.0810852	0.59	0.525	0.0106085	GLRX	SSA+CENT+SjD	Sicca
2.40203689888371e-06	-0.906412	0.218	0.274	0.0144098	SGK1	SSA+CENT+SjD	Sicca
2.48636574614063e-06	-0.191496	0.771	0.767	0.0149157	S100A1	SSA+CENT+SjD	Sicca
2.53015518491104e-06	0.323241	0.251	0.196	0.0151784	FASN	SSA+CENT+SjD	Sicca
2.5568621010479e-06	0.402105	0.127	0.084	0.0153386	ME1	SSA+CENT+SjD	Sicca
2.89761639147215e-06	0.209595	0.16	0.113	0.0173828	TMPRSS11E	SSA+CENT+SjD	Sicca
3.08371422691767e-06	0.58648	0.358	0.305	0.0184992	BTG2	SSA+CENT+SjD	Sicca
3.12099711323701e-06	0.326913	0.338	0.278	0.0187229	SLC26A2	SSA+CENT+SjD	Sicca
3.27238386298475e-06	0.683334	0.167	0.12	0.019631	KCNMA1	SSA+CENT+SjD	Sicca
3.39720661825289e-06	-0.228471	0.175	0.124	0.0203798	MT1X	SSA+CENT+SjD	Sicca
3.98859714931614e-06	-0.168304	0.308	0.37	0.0239276	SCCPDH	SSA+CENT+SjD	Sicca
4.17721863896412e-06	0.170819	0.517	0.458	0.0250591	TM9SF3	SSA+CENT+SjD	Sicca
4.8051424125933e-06	0.574339	0.192	0.141	0.028826	FMOD	SSA+CENT+SjD	Sicca
4.89624157197835e-06	0.177271	0.506	0.449	0.0293726	SERPINB1	SSA+CENT+SjD	Sicca
5.12912879477159e-06	-0.213987	0.724	0.721	0.0307696	MCFD2	SSA+CENT+SjD	Sicca
5.28094027992231e-06	-0.61062	0.261	0.313	0.0316804	RHD	SSA+CENT+SjD	Sicca
6.87450012326819e-06	0.394021	0.193	0.142	0.0412401	C19orf33	SSA+CENT+SjD	Sicca
7.12996677162277e-06	-0.0777252	0.251	0.185	0.0427727	CPE	SSA+CENT+SjD	Sicca
7.74911988463049e-06	0.744685	0.336	0.283	0.046487	ELF3	SSA+CENT+SjD	Sicca

## Sheet: Duct
Supplementary Data 2. Differentially expressed genes (adjusted p-values < 0.05) using scRNA-seq data by autoantibody-subgroups
Differential expression was assessed using the Wilcoxon rank-sum test (two-sided), and p values were adjusted for multiple comparisons using the Benjamini-Hochberg method.
p-value	average log2FC	percentage of cells expressing in group 1	percentage of cells expressing in group 2	adjusted p-value	gene	group1	group2
3.17833391788584e-33	2.43353	0.74	0.384	1.91145001821654e-29	CD74	CENT+SjD	Sicca
1.48531832998321e-25	1.85941	0.809	0.486	8.93270443651904e-22	LCN2	CENT+SjD	Sicca
2.09131971976067e-24	3.99488	0.352	0.046	1.25771967946407e-20	HLA-DRA	CENT+SjD	Sicca
4.26197874829188e-22	1.35538	0.803	0.517	2.56315401922274e-18	RARRES1	CENT+SjD	Sicca
9.23167630596116e-22	3.13863	0.501	0.168	5.55193013040504e-18	SAA1	CENT+SjD	Sicca
7.21083374696899e-21	2.78733	0.432	0.127	4.33659541542715e-17	SERPINA3	CENT+SjD	Sicca
1.92630308429876e-20	3.60228	0.363	0.084	1.15847867489728e-16	HLA-DRB1	CENT+SjD	Sicca
2.42418127903218e-20	4.20449	0.366	0.084	1.45790262120995e-16	SAA2	CENT+SjD	Sicca
9.18893189259793e-17	-1.56943	0.307	0.575	5.52622364020839e-13	SCNN1B	CENT+SjD	Sicca
1.34896728493878e-16	1.93599	0.346	0.09	8.1126892516218e-13	CHI3L2	CENT+SjD	Sicca
2.16716470966218e-16	2.40488	0.33	0.078	1.30333285639084e-12	FDCSP	CENT+SjD	Sicca
3.77604956488827e-16	0.950739	0.756	0.509	2.27091620832381e-12	FOS	CENT+SjD	Sicca
9.3023777798726e-16	-2.1939	0.116	0.367	5.59444999681538e-12	TFPI	CENT+SjD	Sicca
9.34732967790684e-15	-1.28966	0.751	0.87	5.62148406829317e-11	DEFB1	CENT+SjD	Sicca
3.62343513559521e-14	-1.40978	0.199	0.462	2.17913389054696e-10	TMPRSS11E	CENT+SjD	Sicca
5.94753469057388e-14	0.930897	0.723	0.46	3.57684736291113e-10	PIGR	CENT+SjD	Sicca
9.80679231355208e-14	-1.83684	0.18	0.41	5.89780489737022e-10	CMTM8	CENT+SjD	Sicca
1.05876199139011e-13	-3.68031	0.105	0.327	6.36739461622011e-10	KLK1	CENT+SjD	Sicca
2.31894904762638e-13	-1.74201	0.136	0.37	1.39461595724251e-09	ASCL3	CENT+SjD	Sicca
4.44415504196948e-13	-1.01489	0.352	0.607	2.67271484224045e-09	CLCNKB	CENT+SjD	Sicca
5.13825443237335e-13	3.77579	0.316	0.107	3.09014621562933e-09	LTF	CENT+SjD	Sicca
8.43230239487838e-13	1.32861	0.637	0.416	5.07118666027986e-09	IER2	CENT+SjD	Sicca
1.43107149840855e-12	-0.656867	0.978	0.974	8.606463991429e-09	S100A6	CENT+SjD	Sicca
2.06306352136815e-12	-1.5998	0.211	0.436	1.2407264017508e-08	THBS1	CENT+SjD	Sicca
2.11130063724451e-12	0.77254	0.767	0.523	1.26973620323885e-08	CCL28	CENT+SjD	Sicca
2.13976968378589e-12	-1.74626	0.127	0.35	1.28685748782883e-08	GPRC6A	CENT+SjD	Sicca
2.46507571010933e-12	2.16761	0.346	0.13	1.48249653205975e-08	C3	CENT+SjD	Sicca
2.60109141318178e-12	-2.94974	0.042	0.214	1.56429637588752e-08	DMRT2	CENT+SjD	Sicca
3.61580361207912e-12	-1.24346	0.368	0.607	2.17454429230438e-08	ATP6V1C2	CENT+SjD	Sicca
4.58287754905564e-12	-1.365	0.147	0.379	2.75614255800206e-08	HEPACAM2	CENT+SjD	Sicca
5.94891980844875e-12	-1.61847	0.136	0.344	3.57768037280108e-08	GOLM1	CENT+SjD	Sicca
6.55540295925512e-12	0.00939946	0.291	0.09	3.94241933969603e-08	PRR4	CENT+SjD	Sicca
7.24300150177592e-12	0.723447	0.945	0.818	4.35594110316804e-08	WFDC2	CENT+SjD	Sicca
8.59238981817914e-12	-1.71646	0.105	0.312	5.16746323665293e-08	MAL	CENT+SjD	Sicca
1.2854152855796e-11	1.49313	0.573	0.376	7.73048752747574e-08	DUSP1	CENT+SjD	Sicca
1.68251267269919e-11	-1.0419	0.36	0.549	1.01186312136129e-07	NENF	CENT+SjD	Sicca
2.34091462896959e-11	1.60783	0.374	0.159	1.40782605786231e-07	NFKBIZ	CENT+SjD	Sicca
4.63558281383809e-11	-1.5299	0.102	0.301	2.78783950424223e-07	ITIH5	CENT+SjD	Sicca
5.5878882705083e-11	3.58964	0.175	0.026	3.36055600588369e-07	MFGE8	CENT+SjD	Sicca
5.70525637041656e-11	1.01402	0.596	0.37	3.43114118116852e-07	PHLDA1	CENT+SjD	Sicca
6.45505392787848e-11	6.35979	0.116	0	3.88206943222612e-07	HLA-DQB1	CENT+SjD	Sicca
9.64309860355218e-11	-1.64637	0.097	0.286	5.79935950017628e-07	BSND	CENT+SjD	Sicca
1.0500218147055e-10	-1.46206	0.418	0.595	6.31483119363885e-07	RARRES2	CENT+SjD	Sicca
2.01388685780597e-10	-1.19601	0.105	0.303	1.21115155628451e-06	FAM162B	CENT+SjD	Sicca
2.18664630103568e-10	-0.743838	0.576	0.795	1.31504908544286e-06	CALML3	CENT+SjD	Sicca
2.38658989641351e-10	0.563525	0.706	0.431	1.43529516370309e-06	TCN1	CENT+SjD	Sicca
3.16361781295479e-10	0.533143	0.598	0.358	1.90259975271101e-06	SCGB3A1	CENT+SjD	Sicca
4.33219710291059e-10	2.30128	0.202	0.046	2.60538333769043e-06	HLA-DMA	CENT+SjD	Sicca
6.77067177587165e-10	1.20289	0.535	0.329	4.07188200600921e-06	JUNB	CENT+SjD	Sicca
6.80129613977739e-10	-1.2753	0.127	0.321	4.09029949846212e-06	FOXI1	CENT+SjD	Sicca
7.67904622356431e-10	2.15622	0.18	0.035	4.61817839885158e-06	IL32	CENT+SjD	Sicca
1.67692044458654e-09	0.787388	0.77	0.645	1.00849995537435e-05	JUN	CENT+SjD	Sicca
1.87112415882513e-09	-0.62818	0.803	0.861	1.12529406911743e-05	TMSB4X	CENT+SjD	Sicca
2.34879597506683e-09	1.09234	0.438	0.237	1.41256589940519e-05	PDZK1IP1	CENT+SjD	Sicca
2.62643189845745e-09	1.07902	0.355	0.156	1.57953614373231e-05	EGR1	CENT+SjD	Sicca
2.63667452627643e-09	1.3004	0.382	0.185	1.58569606010265e-05	FOSB	CENT+SjD	Sicca
3.50733971455019e-09	1.41312	0.133	0.014	2.10931410433049e-05	SCGB2A2	CENT+SjD	Sicca
3.81990837115229e-09	1.59672	0.479	0.306	2.29729289441099e-05	ZFP36	CENT+SjD	Sicca
4.36564904176641e-09	-1.70183	0.125	0.298	2.62550133371832e-05	RCAN2	CENT+SjD	Sicca
5.57394733293418e-09	-2.32951	0.122	0.289	3.35217192602662e-05	MUC16	CENT+SjD	Sicca
7.61075790884491e-09	-1.40502	0.194	0.376	4.57710980637933e-05	CFTR	CENT+SjD	Sicca
8.63003525885327e-09	-1.71053	0.072	0.223	5.19010320467436e-05	PALM2-AKAP2	CENT+SjD	Sicca
1.14175327498329e-08	0.610287	0.626	0.428	6.8665041957495e-05	TIMP1	CENT+SjD	Sicca
1.21253492585692e-08	2.87989	0.183	0.046	7.2921850441035e-05	GSTM1	CENT+SjD	Sicca
1.35952454790484e-08	1.96039	0.152	0.029	8.17618063109973e-05	AKR1C1	CENT+SjD	Sicca
1.403854809323e-08	1.1715	0.413	0.214	8.44278282326851e-05	FAM3D	CENT+SjD	Sicca
1.43138825549292e-08	1.32341	0.152	0.029	8.60836896853444e-05	CLDN10	CENT+SjD	Sicca
1.52686410113301e-08	1.70782	0.388	0.208	9.18256070421393e-05	VIM	CENT+SjD	Sicca
1.5481920882642e-08	-1.38207	0.213	0.387	9.3108272188209e-05	KLK11	CENT+SjD	Sicca
1.87183899592978e-08	-2.18409	0.058	0.197	0.000112572	ATP6V0D2	CENT+SjD	Sicca
2.0359847984572e-08	2.00131	0.319	0.15	0.000122444	TENT5A	CENT+SjD	Sicca
2.18247460874257e-08	-1.46374	0.058	0.199	0.000131254	CLNK	CENT+SjD	Sicca
2.38457018151013e-08	-4.27546	0.011	0.11	0.000143408	SCIN	CENT+SjD	Sicca
3.4255482320521e-08	2.6216	0.158	0.035	0.000206012	PI3	CENT+SjD	Sicca
3.77513973920745e-08	-1.16174	0.183	0.344	0.000227037	TXNL4A	CENT+SjD	Sicca
4.39296210728733e-08	1.09001	0.269	0.107	0.000264193	PPP1R1B	CENT+SjD	Sicca
4.54432695309767e-08	-2.57319	0.033	0.15	0.000273296	FMO1	CENT+SjD	Sicca
4.57571801057646e-08	3.19629	0.163	0.04	0.000275184	HLA-DPB1	CENT+SjD	Sicca
5.16275187629547e-08	-1.16241	0.119	0.283	0.000310488	GNG11	CENT+SjD	Sicca
5.69866230187623e-08	-1.3567	0.158	0.332	0.000342718	TFF3	CENT+SjD	Sicca
8.33771431928535e-08	-1.07696	0.618	0.751	0.00050143	TFCP2L1	CENT+SjD	Sicca
9.2159627922149e-08	3.1584	0.13	0.023	0.000554248	AQP5	CENT+SjD	Sicca
9.85108307036043e-08	-1.13262	0.305	0.471	0.000592444	SLC4A11	CENT+SjD	Sicca
1.06275601956831e-07	-0.827244	0.493	0.624	0.000639141	MUC20	CENT+SjD	Sicca
1.17642049528725e-07	0.739951	0.371	0.188	0.000707499	MGP	CENT+SjD	Sicca
1.19569926691604e-07	0.712147	0.695	0.546	0.000719094	MDK	CENT+SjD	Sicca
1.4568175509055e-07	-1.29212	0.266	0.419	0.00087613	TUBB6	CENT+SjD	Sicca
1.45775488627674e-07	0.885947	0.471	0.275	0.000876694	MIA	CENT+SjD	Sicca
2.01769624125379e-07	-0.499785	0.723	0.824	0.00121344	HSPB1	CENT+SjD	Sicca
2.53341390841352e-07	0.757156	0.859	0.786	0.0015236	HLA-B	CENT+SjD	Sicca
2.73202644558929e-07	-1.74517	0.047	0.168	0.00164304	IGF1	CENT+SjD	Sicca
3.0164374995412e-07	-1.09104	0.086	0.223	0.00181409	SDCBP2	CENT+SjD	Sicca
3.04474136247902e-07	0.763865	0.235	0.09	0.00183111	CP	CENT+SjD	Sicca
3.59497326610537e-07	-1.73346	0.053	0.173	0.00216202	DGKI	CENT+SjD	Sicca
3.81827022752449e-07	-1.27574	0.1	0.243	0.00229631	LINC01187	CENT+SjD	Sicca
3.8363557686878e-07	1.37799	0.141	0.032	0.00230718	MAP1B	CENT+SjD	Sicca
6.80551502046156e-07	-1.98668	0.105	0.237	0.00409284	SMIM5	CENT+SjD	Sicca
7.43450953540078e-07	-1.86271	0.091	0.22	0.00447111	MTSS1	CENT+SjD	Sicca
7.75197650139642e-07	-1.10204	0.283	0.434	0.00466204	WLS	CENT+SjD	Sicca
8.2876098823691e-07	1.64256	0.13	0.029	0.00498417	SLC6A14	CENT+SjD	Sicca
8.34501432154203e-07	1.88756	0.235	0.101	0.00501869	NR4A2	CENT+SjD	Sicca
8.65878873969748e-07	1.52241	0.108	0.017	0.0052074	CXCL2	CENT+SjD	Sicca
9.4237936175338e-07	-0.584717	0.582	0.708	0.00566747	C19orf33	CENT+SjD	Sicca
9.62979856966483e-07	1.21832	0.188	0.064	0.00579136	FSCN1	CENT+SjD	Sicca
1.15429784289496e-06	-1.99437	0.05	0.159	0.00694195	EIF1AY	CENT+SjD	Sicca
1.3134023655912e-06	1.51788	0.332	0.182	0.0078988	PSMB9	CENT+SjD	Sicca
1.37676836454656e-06	0.704667	0.404	0.223	0.00827988	KRT23	CENT+SjD	Sicca
1.45569198385431e-06	-1.24656	0.335	0.465	0.00875453	AKR1B1	CENT+SjD	Sicca
1.54076363152385e-06	0.0606745	0.673	0.425	0.00926615	CLU	CENT+SjD	Sicca
1.63775859691294e-06	1.40441	0.227	0.095	0.00984948	ELF5	CENT+SjD	Sicca
1.69794823336786e-06	-1.41784	0.161	0.303	0.0102115	CKB	CENT+SjD	Sicca
1.72819578840772e-06	-2.15747	0.05	0.156	0.0103934	PLCXD2	CENT+SjD	Sicca
1.83390683768881e-06	-0.531443	0.296	0.457	0.0110291	IGFBP5	CENT+SjD	Sicca
1.90382067183442e-06	-2.03944	0.066	0.179	0.0114496	UNC5B-AS1	CENT+SjD	Sicca
2.0292103413965e-06	-1.26857	0.191	0.335	0.0122037	NCALD	CENT+SjD	Sicca
2.14213779493775e-06	1.10175	0.399	0.237	0.0128828	BTG2	CENT+SjD	Sicca
2.21887410539166e-06	2.60145	0.125	0.029	0.0133443	SLC34A2	CENT+SjD	Sicca
2.27741801638729e-06	-1.11167	0.28	0.41	0.0136964	B3GNT2	CENT+SjD	Sicca
2.28777168743499e-06	2.29551	0.119	0.026	0.0137587	C5orf46	CENT+SjD	Sicca
2.59576702930211e-06	-1.4624	0.15	0.28	0.0156109	SDC2	CENT+SjD	Sicca
2.63990153897966e-06	-1.34698	0.108	0.234	0.0158764	LSP1	CENT+SjD	Sicca
2.71006390020997e-06	1.23694	0.114	0.023	0.0162983	SCGB1D2	CENT+SjD	Sicca
2.73748971154611e-06	1.14406	0.313	0.171	0.0164633	NR4A1	CENT+SjD	Sicca
3.0117158739774e-06	1.69324	0.139	0.038	0.0181125	GCNT3	CENT+SjD	Sicca
3.01356954952896e-06	-1.54607	0.083	0.205	0.0181236	TFPI2	CENT+SjD	Sicca
3.05916460268621e-06	0.72986	0.834	0.795	0.0183978	HLA-C	CENT+SjD	Sicca
3.13478998154224e-06	-2.02966	0.072	0.185	0.0188526	GADD45G	CENT+SjD	Sicca
3.42826107145628e-06	0.952023	0.177	0.061	0.0206176	S100A1	CENT+SjD	Sicca
3.76535071507942e-06	-0.857568	0.158	0.289	0.0226448	TNFRSF12A	CENT+SjD	Sicca
3.84007096698e-06	-1.13566	0.091	0.217	0.0230942	NGFR	CENT+SjD	Sicca
3.87915851673091e-06	0.387933	0.773	0.685	0.0233293	CST3	CENT+SjD	Sicca
4.20026812946015e-06	1.50823	0.194	0.075	0.0252604	KCNN4	CENT+SjD	Sicca
5.67422677260119e-06	-1.16509	0.136	0.269	0.0341248	C12orf75	CENT+SjD	Sicca
6.09668661548439e-06	0.862127	0.321	0.171	0.0366655	CYB561	CENT+SjD	Sicca
6.09892026400042e-06	2.04077	0.155	0.052	0.0366789	KRT6B	CENT+SjD	Sicca
6.15598103510289e-06	-0.723776	0.266	0.405	0.0370221	MZT2B	CENT+SjD	Sicca
6.46510018313501e-06	1.55049	0.139	0.04	0.0388811	DUSP2	CENT+SjD	Sicca
7.38611272724592e-06	0.977175	0.144	0.043	0.0444201	AKR1C3	CENT+SjD	Sicca
7.74842105083796e-06	-1.39403	0.188	0.324	0.046599	WDR72	CENT+SjD	Sicca
7.83843610048803e-06	1.02113	0.213	0.092	0.0471404	FKBP11	CENT+SjD	Sicca
2.26166307845567e-31	-1.77159	0.197	0.549	1.24753335407615e-27	NENF	SSA+SjD	Sicca
7.49926615585935e-28	-2.06245	0.138	0.445	4.13659521157202e-24	CYBA	SSA+SjD	Sicca
9.66531462474431e-27	1.02906	0.911	0.832	5.33138754700896e-23	HLA-A	SSA+SjD	Sicca
7.1779082173768e-25	-7.58111	0	0.159	3.95933417270504e-21	EIF1AY	SSA+SjD	Sicca
2.79894913603314e-24	3.17206	0.499	0.22	1.54390034343588e-20	IFI6	SSA+SjD	Sicca
4.7069764302426e-22	-1.64899	0.135	0.41	2.59636819892182e-18	CMTM8	SSA+SjD	Sicca
5.44809479894907e-21	-1.20025	0.263	0.561	3.00516909110031e-17	SEC11C	SSA+SjD	Sicca
1.20088885901494e-20	-1.43495	0.138	0.405	6.6241029463264e-17	MZT2B	SSA+SjD	Sicca
2.54098213197473e-20	-1.30879	0.718	0.87	1.40160574399726e-16	DEFB1	SSA+SjD	Sicca
1.21299272889669e-18	-1.45737	0.319	0.595	6.69086789259416e-15	RARRES2	SSA+SjD	Sicca
3.54299036662098e-18	1.00842	0.808	0.795	1.95431348622813e-14	HLA-C	SSA+SjD	Sicca
7.67182121340546e-18	-1.79708	0.122	0.344	4.23177658131445e-14	TXNL4A	SSA+SjD	Sicca
1.39418830345984e-17	-0.800535	0.333	0.642	7.69034268188446e-14	SOX4	SSA+SjD	Sicca
1.61700826800801e-17	-1.18986	0.114	0.344	8.91941760633221e-14	GOLM1	SSA+SjD	Sicca
1.71749091086635e-17	0.619544	0.986	0.945	9.47367986433881e-14	B2M	SSA+SjD	Sicca
2.19557405408936e-16	0.824915	0.856	0.786	1.21107864823569e-12	HLA-B	SSA+SjD	Sicca
9.29111443542747e-16	-0.97422	0.317	0.607	5.12497872258179e-12	ATP6V1C2	SSA+SjD	Sicca
9.1147253415955e-15	-1.08875	0.136	0.353	5.02768249842408e-11	CEBPD	SSA+SjD	Sicca
1.36732072488181e-14	-1.15116	0.12	0.332	7.54214111844806e-11	TFF3	SSA+SjD	Sicca
6.40283711052989e-14	-0.391581	0.417	0.708	3.53180495016829e-10	C19orf33	SSA+SjD	Sicca
1.08761790686295e-13	-0.70556	0.22	0.46	5.99930037425604e-10	COX7A1	SSA+SjD	Sicca
1.92626301102827e-13	-2.94476	0.044	0.185	1.0625266768832e-09	GADD45G	SSA+SjD	Sicca
3.26420369516406e-13	-0.698502	0.338	0.613	1.80053475825249e-09	HERPUD1	SSA+SjD	Sicca
1.01460104229546e-12	-0.616115	0.312	0.575	5.59653934930176e-09	SCNN1B	SSA+SjD	Sicca
3.95275194513686e-12	-1.51482	0.181	0.37	2.18033797293749e-08	ASCL3	SSA+SjD	Sicca
6.52025079382232e-12	3.72086	0.279	0.107	3.59657033787239e-08	LTF	SSA+SjD	Sicca
1.21541322151985e-11	-0.491243	0.515	0.757	6.70421932990348e-08	UQCRQ	SSA+SjD	Sicca
1.48233441448725e-11	-0.585063	0.366	0.633	8.1765566303117e-08	FKBP2	SSA+SjD	Sicca
2.56737371930727e-11	2.50621	0.518	0.384	1.41616334356989e-07	CD74	SSA+SjD	Sicca
3.90047659522744e-11	-1.5543	0.055	0.191	2.15150288992745e-07	HES4	SSA+SjD	Sicca
4.17971071599875e-11	-0.604145	0.583	0.795	2.30552843094491e-07	CALML3	SSA+SjD	Sicca
6.51966944187088e-11	4.09668	0.239	0.084	3.59624966413598e-07	HLA-DRB1	SSA+SjD	Sicca
9.19380071268689e-11	-0.946519	0.177	0.367	5.07130047311809e-07	TFPI	SSA+SjD	Sicca
1.39256045334349e-10	-0.952843	0.087	0.24	7.68136346064269e-07	PTPRE	SSA+SjD	Sicca
4.21005198036098e-10	1.22862	0.463	0.301	2.32226467236712e-06	KRT14	SSA+SjD	Sicca
5.09838900302347e-10	-1.44142	0.049	0.168	2.81227137406774e-06	IGF1	SSA+SjD	Sicca
5.60161352706375e-10	-0.43005	0.967	0.974	3.08985002152836e-06	S100A6	SSA+SjD	Sicca
5.74048709263265e-10	-1.17573	0.089	0.231	3.16645268029617e-06	MESP1	SSA+SjD	Sicca
8.3097510477182e-10	-1.19164	0.195	0.367	4.58365867792136e-06	ID3	SSA+SjD	Sicca
9.05597093408236e-10	-1.26255	0.078	0.214	4.99527356723983e-06	DMRT2	SSA+SjD	Sicca
9.18859828772202e-10	4.07438	0.181	0.046	5.06843081550747e-06	HLA-DRA	SSA+SjD	Sicca
1.01846912485986e-09	-0.551046	0.211	0.402	5.61787569272696e-06	LGALS1	SSA+SjD	Sicca
1.34641925643445e-09	-0.47224	0.241	0.451	7.42684861849243e-06	RERG	SSA+SjD	Sicca
1.79406134095223e-09	-0.548828	0.25	0.457	9.8960423566925e-06	IGFBP5	SSA+SjD	Sicca
2.66092430460082e-09	-1.76048	0.157	0.327	1.46776584641781e-05	KLK1	SSA+SjD	Sicca
2.83119466956739e-09	-0.462898	0.227	0.434	1.56168697973337e-05	WLS	SSA+SjD	Sicca
2.8883568145786e-09	-0.813453	0.144	0.312	1.59321761892156e-05	MAL	SSA+SjD	Sicca
4.2916584154523e-09	-0.292514	0.336	0.569	2.36727878196349e-05	HSD11B2	SSA+SjD	Sicca
4.9489116231327e-09	-0.475096	0.244	0.442	2.72981965132e-05	MUC1	SSA+SjD	Sicca
6.07779852326922e-09	-0.30369	0.431	0.668	3.3525136654353e-05	DBI	SSA+SjD	Sicca
6.13970323164878e-09	-0.317877	0.265	0.471	3.38666030257747e-05	MT1E	SSA+SjD	Sicca
8.34897001208178e-09	-1.05771	0.103	0.243	4.60529185866431e-05	A1BG	SSA+SjD	Sicca
1.09930714486447e-08	-0.900168	0.144	0.301	6.06377821107242e-05	ITIH5	SSA+SjD	Sicca
1.37075437357215e-08	-1.12591	0.116	0.257	7.561081124624e-05	SDF2L1	SSA+SjD	Sicca
1.44441763665221e-08	0.944734	0.59	0.46	7.9674076837736e-05	PIGR	SSA+SjD	Sicca
1.50049648135745e-08	-0.780042	0.111	0.254	8.27673859116771e-05	FHL2	SSA+SjD	Sicca
1.59542598014695e-08	-1.18285	0.127	0.272	8.80036970649056e-05	MANF	SSA+SjD	Sicca
1.61270584485029e-08	-0.281214	0.281	0.503	8.89568544019418e-05	MT2A	SSA+SjD	Sicca
1.80086479405741e-08	0.330166	0.048	0.153	9.93357020402068e-05	AGR2	SSA+SjD	Sicca
1.84496009285887e-08	-0.431018	0.407	0.645	0.000101768	TMEM258	SSA+SjD	Sicca
3.21085435499531e-08	0.567738	0.225	0.09	0.000177111	PRR4	SSA+SjD	Sicca
3.3532220293316e-08	2.49149	0.311	0.176	0.000184964	IFI27	SSA+SjD	Sicca
3.54915486039859e-08	-0.499573	0.494	0.688	0.000195771	ADIRF	SSA+SjD	Sicca
4.10213781625123e-08	-1.03374	0.065	0.179	0.000226274	UNC5B-AS1	SSA+SjD	Sicca
4.14767995063949e-08	-0.246862	0.773	0.905	0.000228786	GSTP1	SSA+SjD	Sicca
4.17330344266936e-08	0.860983	0.65	0.486	0.000230199	LCN2	SSA+SjD	Sicca
4.43780741188343e-08	-0.428011	0.151	0.306	0.000244789	HES1	SSA+SjD	Sicca
5.22644722441937e-08	-0.799743	0.146	0.295	0.000288291	COLCA1	SSA+SjD	Sicca
5.30085170607315e-08	-0.178914	0.461	0.699	0.000292395	RBP1	SSA+SjD	Sicca
5.65643123232433e-08	-0.67494	0.228	0.408	0.000312009	RGCC	SSA+SjD	Sicca
5.86170554670583e-08	-1.09863	0.141	0.283	0.000323332	GNG11	SSA+SjD	Sicca
6.53102374484611e-08	-0.489137	0.255	0.436	0.000360251	THBS1	SSA+SjD	Sicca
7.58674305727735e-08	-2.11661	0.032	0.118	0.000418485	CYTOR	SSA+SjD	Sicca
9.21049141234279e-08	-0.442817	0.338	0.555	0.000508051	XBP1	SSA+SjD	Sicca
9.55168525568202e-08	2.2136	0.184	0.064	0.000526871	KRT13	SSA+SjD	Sicca
1.17186306723861e-07	-0.809857	0.193	0.353	0.0006464	ATP6V0A4	SSA+SjD	Sicca
1.17315849255915e-07	-1.10969	0.101	0.228	0.000647114	JUND	SSA+SjD	Sicca
1.32051223391658e-07	-0.647122	0.22	0.387	0.000728395	KLK11	SSA+SjD	Sicca
1.63102035397138e-07	-0.449299	0.182	0.341	0.000899671	TMEM265	SSA+SjD	Sicca
1.75394354574382e-07	-1.7018	0.036	0.124	0.000967475	RAMP2	SSA+SjD	Sicca
1.97389098627644e-07	-0.525253	0.323	0.506	0.0010888	NFKBIA	SSA+SjD	Sicca
3.15589199364263e-07	-0.589652	0.531	0.751	0.00174079	TFCP2L1	SSA+SjD	Sicca
3.47712634204501e-07	1.45512	0.177	0.061	0.00191798	S100A1	SSA+SjD	Sicca
3.97607146182049e-07	-0.486708	0.242	0.422	0.0021932	CA12	SSA+SjD	Sicca
5.51328397465336e-07	-1.84379	0.078	0.182	0.00304113	ATP6V1G3	SSA+SjD	Sicca
5.95514738884863e-07	-0.61035	0.082	0.197	0.00328486	NUPR2	SSA+SjD	Sicca
6.02050511014317e-07	0.811104	0.204	0.078	0.00332091	FDCSP	SSA+SjD	Sicca
6.08396952705279e-07	-0.937597	0.176	0.321	0.00335592	FOXI1	SSA+SjD	Sicca
6.17311417761893e-07	-0.610388	0.158	0.303	0.00340509	FAM162B	SSA+SjD	Sicca
7.24904242278615e-07	-0.436865	0.216	0.379	0.00399857	HEPACAM2	SSA+SjD	Sicca
7.55719206228035e-07	-0.339303	0.246	0.41	0.00416855	B3GNT2	SSA+SjD	Sicca
7.70556961888886e-07	-0.812746	0.157	0.289	0.00425039	TNFRSF12A	SSA+SjD	Sicca
9.80945164806516e-07	-0.589421	0.147	0.286	0.00541089	BSND	SSA+SjD	Sicca
9.94964359950652e-07	-0.491269	0.211	0.367	0.00548822	KLF6	SSA+SjD	Sicca
1.22553295057596e-06	-0.0876715	0.166	0.312	0.00676004	BX284668.5	SSA+SjD	Sicca
1.23804660924706e-06	3.6426	0.109	0.023	0.00682907	BST2	SSA+SjD	Sicca
1.35366324017335e-06	-0.797461	0.108	0.228	0.00746681	RDH10	SSA+SjD	Sicca
1.47583145395431e-06	-1.00001	0.067	0.165	0.00814069	CENPW	SSA+SjD	Sicca
1.59461593960703e-06	-1.68497	0.033	0.11	0.0087959	SCIN	SSA+SjD	Sicca
2.37526459476191e-06	-0.334113	0.135	0.263	0.013102	FAM107B	SSA+SjD	Sicca
2.39095390705517e-06	-0.540694	0.304	0.465	0.0131885	AKR1B1	SSA+SjD	Sicca
2.66292600935433e-06	-0.788981	0.12	0.243	0.0146887	SKAP1	SSA+SjD	Sicca
2.77616107026464e-06	2.08249	0.173	0.069	0.0153133	CALML5	SSA+SjD	Sicca
3.06010138987065e-06	1.90892	0.276	0.165	0.0168795	IFITM1	SSA+SjD	Sicca
3.2420150865651e-06	-0.663909	0.111	0.223	0.017883	PALM2-AKAP2	SSA+SjD	Sicca
3.36843278545378e-06	-0.623204	0.2	0.335	0.0185803	NCALD	SSA+SjD	Sicca
3.57021792195082e-06	-0.638905	0.116	0.231	0.0196933	DNAJC10	SSA+SjD	Sicca
3.90640677456931e-06	0.0678203	0.404	0.607	0.0215477	CLCNKB	SSA+SjD	Sicca
3.95480799056137e-06	-0.610293	0.098	0.205	0.0218147	GPX3	SSA+SjD	Sicca
4.61768469311314e-06	-0.192527	0.222	0.376	0.0254711	CFTR	SSA+SjD	Sicca
5.1064493410653e-06	-0.766779	0.116	0.231	0.0281672	HS3ST1	SSA+SjD	Sicca
5.16076419123319e-06	-0.395033	0.266	0.419	0.0284668	TUBB6	SSA+SjD	Sicca
5.42015583451356e-06	-0.519386	0.208	0.35	0.0298976	GPRC6A	SSA+SjD	Sicca
5.44549556445099e-06	-0.24022	0.084	0.185	0.0300374	SLC9A3R2	SSA+SjD	Sicca
5.67281879939434e-06	-0.401653	0.185	0.324	0.0312913	ARRDC2	SSA+SjD	Sicca
7.62266956011472e-06	-0.618199	0.113	0.223	0.0420466	SDCBP2	SSA+SjD	Sicca
8.48254618853022e-06	-0.389487	0.135	0.254	0.0467897	CYP51A1	SSA+SjD	Sicca
8.88125665381643e-06	-0.677064	0.141	0.26	0.048989	TMEM213	SSA+SjD	Sicca
2.11242271088062e-46	3.71718	0.85	0.384	1.29850624037832e-42	CD74	SSA+CENT+SjD	Sicca
5.58770738553627e-45	5.46065	0.612	0.084	3.43476372988915e-41	HLA-DRB1	SSA+CENT+SjD	Sicca
1.31612880933944e-44	5.61259	0.563	0.046	8.09024379100954e-41	HLA-DRA	SSA+CENT+SjD	Sicca
1.66967477826533e-44	1.8246	0.956	0.795	1.0263490861997e-40	HLA-C	SSA+CENT+SjD	Sicca
1.78187226288977e-40	1.6164	0.971	0.786	1.09531687999834e-36	HLA-B	SSA+CENT+SjD	Sicca
7.44241936017594e-34	1.27996	0.995	0.945	4.57485518070015e-30	B2M	SSA+CENT+SjD	Sicca
2.40737197974864e-28	5.35766	0.398	0.04	1.47981155595149e-24	HLA-DPB1	SSA+CENT+SjD	Sicca
3.7547884703742e-27	1.11576	0.966	0.832	2.30806847273902e-23	HLA-A	SSA+CENT+SjD	Sicca
1.01615128707904e-23	8.14007	0.272	0.003	6.24628196167489e-20	HLA-DPA1	SSA+CENT+SjD	Sicca
4.28557744047995e-23	8.74106	0.257	0	2.63434445266303e-19	HLA-DQA1	SSA+CENT+SjD	Sicca
1.34354538060861e-20	2.53439	0.524	0.182	8.25877345460112e-17	PSMB9	SSA+CENT+SjD	Sicca
1.66629603874779e-20	5.66561	0.286	0.023	1.02427217501827e-16	HLA-DRB5	SSA+CENT+SjD	Sicca
2.43295013616986e-19	4.98254	0.277	0.023	1.49553444870361e-15	BST2	SSA+CENT+SjD	Sicca
9.13338405148242e-17	-1.71602	0.728	0.87	5.61429117644625e-13	DEFB1	SSA+CENT+SjD	Sicca
1.78128760038518e-14	7.13977	0.16	0	1.09495748795677e-10	HLA-DQB1	SSA+CENT+SjD	Sicca
1.64101849887856e-13	1.79237	0.563	0.277	1.00873407126065e-09	HLA-F	SSA+CENT+SjD	Sicca
1.0036104157743e-12	3.40981	0.248	0.046	6.16919322576462e-09	HLA-DMA	SSA+CENT+SjD	Sicca
3.68465358277352e-12	-1.04335	0.607	0.795	2.26495655733088e-08	CALML3	SSA+CENT+SjD	Sicca
1.32117940284061e-11	2.6535	0.461	0.22	8.12128978926124e-08	IFI6	SSA+CENT+SjD	Sicca
1.28894889448893e-10	2.65021	0.398	0.176	7.92316885442345e-07	IFI27	SSA+CENT+SjD	Sicca
5.19665400348953e-10	-1.75126	0.223	0.46	3.19438321594501e-06	COX7A1	SSA+CENT+SjD	Sicca
1.43354978582112e-09	1.60993	0.578	0.358	8.81203053344245e-06	SCGB3A1	SSA+CENT+SjD	Sicca
4.2086137243737e-09	2.2212	0.374	0.165	2.58703485637251e-05	IFITM1	SSA+CENT+SjD	Sicca
6.31473286978265e-09	-1.48482	0.369	0.575	3.88166629505539e-05	SCNN1B	SSA+CENT+SjD	Sicca
7.15499433061011e-09	1.89564	0.374	0.162	4.39817501502603e-05	UBE2L6	SSA+CENT+SjD	Sicca
7.94530222588166e-09	-0.566732	0.835	0.887	4.88397727824946e-05	ANXA1	SSA+CENT+SjD	Sicca
8.28300538485322e-09	-4.15048	0.005	0.159	5.09156341006927e-05	EIF1AY	SSA+CENT+SjD	Sicca
2.49601427962624e-08	1.25626	0.369	0.159	0.00015343	NFKBIZ	SSA+CENT+SjD	Sicca
3.66452356154459e-08	0.962503	0.709	0.592	0.000225258	HLA-E	SSA+CENT+SjD	Sicca
4.340763629391e-08	-3.85729	0.136	0.332	0.000266827	FXYD2	SSA+CENT+SjD	Sicca
4.70702382015402e-08	3.1647	0.282	0.107	0.000289341	LTF	SSA+CENT+SjD	Sicca
6.43024927748003e-08	1.04905	0.655	0.451	0.000395267	CXCL17	SSA+CENT+SjD	Sicca
8.073606941008e-08	1.22435	0.301	0.116	0.000496285	TAP1	SSA+CENT+SjD	Sicca
8.48147188764078e-08	-0.531486	1	0.974	0.000521356	S100A6	SSA+CENT+SjD	Sicca
1.10492166541241e-07	1.04634	0.631	0.428	0.000679195	TIMP1	SSA+CENT+SjD	Sicca
1.27759847580364e-07	0.923258	0.879	0.757	0.00078534	IFITM3	SSA+CENT+SjD	Sicca
1.78565945290795e-07	2.81789	0.189	0.052	0.00109764	SERPING1	SSA+CENT+SjD	Sicca
1.96875673689391e-07	2.1009	0.243	0.084	0.00121019	SAA2	SSA+CENT+SjD	Sicca
3.00759761513297e-07	1.59048	0.316	0.142	0.00184877	IRF1	SSA+CENT+SjD	Sicca
3.54879603665295e-07	1.36569	0.34	0.156	0.00218144	EGR1	SSA+CENT+SjD	Sicca
4.39989759706009e-07	1.70904	0.383	0.194	0.00270462	IFI30	SSA+CENT+SjD	Sicca
5.02457185515025e-07	1.91055	0.675	0.486	0.0030886	LCN2	SSA+CENT+SjD	Sicca
5.89044840249866e-07	1.8793	0.252	0.095	0.00362086	GLRX	SSA+CENT+SjD	Sicca
7.20164065379271e-07	0.724306	0.806	0.685	0.00442685	CST3	SSA+CENT+SjD	Sicca
1.15998668854669e-06	-4.39462	0.16	0.327	0.00713044	KLK1	SSA+CENT+SjD	Sicca
1.64195093919612e-06	-1.98244	0.155	0.324	0.0100931	ARRDC2	SSA+CENT+SjD	Sicca
1.66628284481726e-06	-1.46534	0.34	0.512	0.0102426	S100A4	SSA+CENT+SjD	Sicca
3.81966276942741e-06	-1.55014	0.248	0.41	0.0234795	CMTM8	SSA+CENT+SjD	Sicca
4.38571458739501e-06	-1.13652	0.311	0.471	0.026959	MT1E	SSA+CENT+SjD	Sicca
4.64904834342862e-06	-1.07145	0.413	0.549	0.0285777	NENF	SSA+CENT+SjD	Sicca
4.72743668841133e-06	-1.19367	0.451	0.607	0.0290596	ATP6V1C2	SSA+CENT+SjD	Sicca
5.88717912290654e-06	1.25535	0.442	0.272	0.0361885	NUPR1	SSA+CENT+SjD	Sicca
6.35740507434323e-06	-1.72824	0.194	0.344	0.039079	TXNL4A	SSA+CENT+SjD	Sicca

## Sheet: Fibroblast
Supplementary Data 2. Differentially expressed genes (adjusted p-values < 0.05) using scRNA-seq data by autoantibody-subgroups
Differential expression was assessed using the Wilcoxon rank-sum test (two-sided), and p values were adjusted for multiple comparisons using the Benjamini-Hochberg method.
p-value	average log2FC	percentage of cells expressing in group 1	percentage of cells expressing in group 2	adjusted p-value	gene	group1	group2
2.75667044205072e-18	12.2066	0.202	0	3.87036530063921e-15	MTRNR2L12	CENT+SjD	Sicca
4.13154044858969e-11	1.32306	0.394	0.14	5.80068278981993e-08	IFITM3	CENT+SjD	Sicca
2.30570900517385e-10	1.45369	0.45	0.209	3.23721544326409e-07	CLU	CENT+SjD	Sicca
2.54622824887282e-10	2.08854	0.22	0.046	3.57490446141745e-07	PALLD	CENT+SjD	Sicca
3.4654405027664e-10	0.66465	0.601	0.312	4.86547846588402e-07	FOS	CENT+SjD	Sicca
5.45099699866296e-10	1.97083	0.271	0.077	7.65319978612279e-07	TIMP3	CENT+SjD	Sicca
1.24563367631421e-09	1.96532	0.312	0.109	1.74886968154515e-06	KRT14	CENT+SjD	Sicca
1.90660014749996e-09	0.548954	0.472	0.209	2.67686660708994e-06	JUN	CENT+SjD	Sicca
2.37140562460675e-09	1.23943	0.335	0.12	3.32945349694788e-06	IGFBP7	CENT+SjD	Sicca
2.38283199590911e-09	1.88778	0.179	0.032	3.34549612225639e-06	PRDX4	CENT+SjD	Sicca
1.09867775860915e-08	1.27483	0.261	0.08	1.54254357308725e-05	NUPR1	CENT+SjD	Sicca
2.25033262478965e-08	1.39488	0.128	0.014	3.15946700520467e-05	NPDC1	CENT+SjD	Sicca
2.48763050507619e-08	0.649212	0.317	0.112	3.49263322912697e-05	GNAS	CENT+SjD	Sicca
2.67001872193631e-08	1.07959	0.45	0.218	3.74870628559858e-05	HSPB1	CENT+SjD	Sicca
2.88342376553373e-08	1.68937	0.197	0.049	4.04832696680935e-05	SPARC	CENT+SjD	Sicca
3.94690667373364e-08	0.803841	0.22	0.06	5.54145696992203e-05	MDK	CENT+SjD	Sicca
3.96183807909514e-08	1.56756	0.266	0.092	5.56242066304957e-05	KRT5	CENT+SjD	Sicca
4.45612529238471e-08	1.65206	0.22	0.063	6.25639991050813e-05	CALD1	CENT+SjD	Sicca
6.17445540415929e-08	2.41043	0.225	0.069	8.66893538743965e-05	SAA1	CENT+SjD	Sicca
7.12600073907592e-08	0.928342	0.404	0.186	0.000100049	KRT19	CENT+SjD	Sicca
7.52865529052516e-08	1.88314	0.115	0.011	0.000105702	SEC11C	CENT+SjD	Sicca
1.14162862276691e-07	3.51824	0.124	0.017	0.000160285	RGCC	CENT+SjD	Sicca
1.27517866339705e-07	1.88482	0.193	0.052	0.000179035	MT1E	CENT+SjD	Sicca
1.80163967808891e-07	1.04566	0.312	0.126	0.00025295	PDLIM1	CENT+SjD	Sicca
1.942344109641e-07	1.42294	0.206	0.06	0.000272705	P4HB	CENT+SjD	Sicca
5.28093635804922e-07	1.04333	0.266	0.1	0.000741443	SCPEP1	CENT+SjD	Sicca
6.2248338640255e-07	1.38773	0.147	0.032	0.000873967	TMED3	CENT+SjD	Sicca
8.52771673392037e-07	1.96344	0.128	0.023	0.00119729	RNASE4	CENT+SjD	Sicca
1.00432433306632e-06	3.33722	0.106	0.014	0.00141007	PLTP	CENT+SjD	Sicca
1.27619031477536e-06	1.28566	0.165	0.043	0.00179177	ATF3	CENT+SjD	Sicca
1.41773208658534e-06	1.0442	0.248	0.092	0.0019905	KRT7	CENT+SjD	Sicca
1.74815277096406e-06	2.1299	0.257	0.103	0.00245441	S100A2	CENT+SjD	Sicca
2.13443625438361e-06	1.82818	0.115	0.02	0.00299675	MYDGF	CENT+SjD	Sicca
2.23171397114461e-06	3.44982	0.119	0.023	0.00313333	KRT17	CENT+SjD	Sicca
2.61986618428427e-06	1.72183	0.183	0.057	0.00367829	TNFSF10	CENT+SjD	Sicca
3.1032328533686e-06	1.28686	0.193	0.063	0.00435694	TMEM258	CENT+SjD	Sicca
3.52238083401562e-06	1.48925	0.239	0.092	0.00494542	TIMP1	CENT+SjD	Sicca
4.23457605230487e-06	2.04907	0.106	0.017	0.00594534	ODAM	CENT+SjD	Sicca
4.60756301595403e-06	0.711038	0.234	0.089	0.00646902	UQCRQ	CENT+SjD	Sicca
5.62474432632192e-06	1.03789	0.252	0.106	0.00789714	DEFB1	CENT+SjD	Sicca
5.66604632278604e-06	3.26254	0.119	0.026	0.00795513	RBP1	CENT+SjD	Sicca
5.76885597259281e-06	0.621482	0.252	0.103	0.00809947	HSPA1A	CENT+SjD	Sicca
6.10086713853151e-06	1.08976	0.234	0.092	0.00856562	DUSP1	CENT+SjD	Sicca
6.95085676267721e-06	1.10983	0.307	0.138	0.009759	WFDC2	CENT+SjD	Sicca
7.13520562824737e-06	1.78453	0.115	0.023	0.0100178	LRRC26	CENT+SjD	Sicca
1.00652696024119e-05	1.52743	0.156	0.046	0.0141316	RHOB	CENT+SjD	Sicca
1.12106291530056e-05	2.59343	0.11	0.023	0.0157397	LAMB3	CENT+SjD	Sicca
1.18360764135102e-05	1.4219	0.197	0.072	0.0166179	TPM2	CENT+SjD	Sicca
1.34016482814214e-05	2.49967	0.115	0.026	0.0188159	C1R	CENT+SjD	Sicca
1.38887703538556e-05	0.309577	0.183	0.063	0.0194998	MYL9	CENT+SjD	Sicca
1.61401684951678e-05	1.58033	0.156	0.049	0.0226608	CCND1	CENT+SjD	Sicca
2.48319284044636e-05	-1.24677	0.087	0.226	0.034864	CCL5	CENT+SjD	Sicca
2.8356425057458e-05	0.885868	0.234	0.1	0.0398124	GSN	CENT+SjD	Sicca
3.10339963787228e-05	1.60895	0.147	0.046	0.0435717	PLPP3	CENT+SjD	Sicca
3.22066906679342e-05	0.346876	0.39	0.206	0.0452182	SAT1	CENT+SjD	Sicca
3.43403811494192e-05	1.42403	0.133	0.037	0.0482139	EFEMP1	CENT+SjD	Sicca
5.81702732452655e-26	5.82255	0.306	0.029	7.23056496438651e-23	IGHV3-74	SSA+SjD	Sicca
2.61145844399679e-24	2.70498	0.304	0.026	3.24604284588801e-21	CD24	SSA+SjD	Sicca
2.46250936562908e-23	3.88656	0.34	0.074	3.06089914147695e-20	PRR4	SSA+SjD	Sicca
2.61231602117217e-23	4.15454	0.274	0.017	3.24710881431701e-20	BPIFB2	SSA+SjD	Sicca
6.4540368586035e-23	3.20745	0.281	0.023	8.02236781524416e-20	LRRC26	SSA+SjD	Sicca
1.09706543589282e-22	3.3921	0.258	0.011	1.36365233681477e-19	SEC11C	SSA+SjD	Sicca
1.17436370434323e-21	1.29569	0.527	0.186	1.45973408449864e-18	KRT19	SSA+SjD	Sicca
1.18828391840054e-21	4.47447	0.281	0.034	1.47703691057188e-18	TFF3	SSA+SjD	Sicca
3.62747757217109e-21	2.26598	0.321	0.057	4.50895462220867e-18	TCN1	SSA+SjD	Sicca
5.51946057163926e-21	10.7011	0.222	0.003	6.86068949054761e-18	IGKV2-24	SSA+SjD	Sicca
5.73990663471652e-21	1.72993	0.344	0.066	7.13470394695263e-18	PIGR	SSA+SjD	Sicca
5.82696069864935e-21	2.92858	0.264	0.023	7.24291214842115e-18	S100A1	SSA+SjD	Sicca
7.1989664144719e-21	3.19022	0.252	0.017	8.94831525318858e-18	ODAM	SSA+SjD	Sicca
1.00695410097411e-20	2.92837	0.247	0.014	1.25164394751082e-17	FAM3D	SSA+SjD	Sicca
2.46477935734288e-20	3.7414	0.269	0.032	3.0637207411772e-17	MUC5B	SSA+SjD	Sicca
5.07063288036798e-20	2.86488	0.22	0.006	6.3027966702974e-17	IGHM	SSA+SjD	Sicca
6.73053228566954e-20	3.80951	0.291	0.057	8.36605163108724e-17	FDCSP	SSA+SjD	Sicca
9.24813647549787e-20	3.52916	0.24	0.017	1.14954336390439e-16	RGCC	SSA+SjD	Sicca
1.05447081510059e-19	2.24191	0.313	0.057	1.31070722317003e-16	JCHAIN	SSA+SjD	Sicca
2.3442787009626e-19	2.89826	0.26	0.029	2.91393842529651e-16	AGR2	SSA+SjD	Sicca
6.58218534553301e-19	2.55609	0.259	0.034	8.18165638449753e-16	FKBP2	SSA+SjD	Sicca
1.3462659299656e-18	2.05712	0.309	0.066	1.67340855094724e-15	DBI	SSA+SjD	Sicca
1.54929052704974e-18	1.61313	0.305	0.06	1.92576812512283e-15	P4HB	SSA+SjD	Sicca
3.50639866627512e-18	1.79743	0.318	0.069	4.35845354217998e-15	SAA1	SSA+SjD	Sicca
4.12324801825446e-18	2.61718	0.215	0.011	5.12519728669029e-15	CLDN10	SSA+SjD	Sicca
5.47890514434373e-18	2.11328	0.248	0.032	6.81027909441926e-15	PRDX4	SSA+SjD	Sicca
6.37520221193471e-18	9.94208	0.187	0	7.92437634943485e-15	MUC19	SSA+SjD	Sicca
9.47189026957008e-18	3.90969	0.285	0.066	1.17735596050756e-14	SCGB3A1	SSA+SjD	Sicca
2.27323988089045e-17	0.80664	0.426	0.138	2.82563717194682e-14	WFDC2	SSA+SjD	Sicca
2.61927555690941e-17	1.02145	0.524	0.218	3.2557595172384e-14	HSPB1	SSA+SjD	Sicca
5.79682021954011e-17	1.02767	0.265	0.043	7.20544753288835e-14	XBP1	SSA+SjD	Sicca
7.14358705437899e-17	2.87475	0.215	0.02	8.87947870859309e-14	MYDGF	SSA+SjD	Sicca
9.04629954169448e-17	0.131316	0.442	0.152	1.12445503303262e-13	CST3	SSA+SjD	Sicca
9.36470602509165e-17	4.50965	0.182	0.003	1.16403295891889e-13	FKBP11	SSA+SjD	Sicca
3.74702177537298e-16	1.76049	0.283	0.063	4.65754806678862e-13	TMEM258	SSA+SjD	Sicca
5.77964072315675e-16	8.80661	0.167	0	7.18409341888384e-13	CAMP	SSA+SjD	Sicca
2.14825768881549e-15	1.06245	0.33	0.092	2.67028430719765e-12	KRT7	SSA+SjD	Sicca
6.51451547488491e-15	1.71053	0.219	0.032	8.09754273528195e-12	TMED3	SSA+SjD	Sicca
6.77295983115986e-15	0.734643	0.328	0.092	8.4187890701317e-12	TIMP1	SSA+SjD	Sicca
1.17492105484485e-14	1.06848	0.311	0.089	1.46042687117215e-11	UQCRQ	SSA+SjD	Sicca
1.700453143474e-14	4.96481	0.168	0.009	2.11366325733818e-11	SLC31A2	SSA+SjD	Sicca
1.71440028534512e-14	3.18388	0.2	0.023	2.13099955468398e-11	LTF	SSA+SjD	Sicca
4.93620929596119e-14	1.3211	0.202	0.026	6.13570815487976e-11	TENT5A	SSA+SjD	Sicca
1.19363867459012e-13	-3.19558	0.01	0.1	1.48369287251552e-10	CTSW	SSA+SjD	Sicca
2.34951489085487e-13	1.37353	0.213	0.037	2.9204470093326e-10	PHB	SSA+SjD	Sicca
3.51363340922614e-13	3.86428	0.144	0.003	4.3674463276681e-10	CA2	SSA+SjD	Sicca
5.47846396096907e-13	1.17243	0.235	0.052	6.80973070348455e-10	NDRG2	SSA+SjD	Sicca
6.12045978003163e-13	2.23268	0.263	0.066	7.60773150657931e-10	IGKC	SSA+SjD	Sicca
6.92267672012602e-13	-1.78827	0.077	0.226	8.60488716311665e-10	CCL5	SSA+SjD	Sicca
7.74351956555632e-13	2.13741	0.164	0.014	9.6251948199865e-10	NPDC1	SSA+SjD	Sicca
1.41910076831895e-12	0.791608	0.329	0.112	1.76394225502045e-09	GNAS	SSA+SjD	Sicca
4.05149149041696e-12	1.01745	0.188	0.029	5.03600392258828e-09	AQP5	SSA+SjD	Sicca
6.80807095709465e-12	5.95669	0.13	0.003	8.46243219966865e-09	NANS	SSA+SjD	Sicca
8.27608589854565e-12	0.915122	0.27	0.08	1.02871747718922e-08	NUPR1	SSA+SjD	Sicca
8.84592503286575e-12	0.253631	0.604	0.312	1.09954848158521e-08	FOS	SSA+SjD	Sicca
1.08113904645237e-11	1.7368	0.291	0.109	1.34385583474029e-08	KRT14	SSA+SjD	Sicca
2.13016560558976e-11	7.5926	0.118	0	2.64779584774807e-08	TCIM	SSA+SjD	Sicca
3.09273866554971e-11	0.983315	0.291	0.106	3.84427416127829e-08	DEFB1	SSA+SjD	Sicca
3.75077241405223e-11	0.821475	0.252	0.072	4.66221011066692e-08	SPARCL1	SSA+SjD	Sicca
5.26259844487396e-11	3.45811	0.121	0.003	6.54140986697833e-08	PDZK1IP1	SSA+SjD	Sicca
5.362051748724e-11	1.26948	0.411	0.209	6.66503032366393e-08	CLU	SSA+SjD	Sicca
5.48571372301122e-11	3.10927	0.133	0.009	6.81874215770295e-08	AC020656.1	SSA+SjD	Sicca
5.68735244120582e-11	3.62654	0.132	0.009	7.06937908441883e-08	SDF2L1	SSA+SjD	Sicca
6.75746343273315e-11	3.72855	0.126	0.006	8.39952704688731e-08	KRT23	SSA+SjD	Sicca
1.02888012913895e-10	2.24945	0.183	0.037	1.27889800051971e-07	LCN2	SSA+SjD	Sicca
1.10503600613032e-10	3.3407	0.134	0.011	1.37355975561999e-07	IFI6	SSA+SjD	Sicca
1.41072231286445e-10	5.08182	0.116	0.003	1.75352783489051e-07	CEACAM6	SSA+SjD	Sicca
1.48171900685171e-10	-0.0595856	0.215	0.052	1.84177672551667e-07	CCL28	SSA+SjD	Sicca
2.07258988166093e-10	0.335629	0.232	0.063	2.57622922290454e-07	PHLDA1	SSA+SjD	Sicca
2.32221726343931e-10	0.80615	0.281	0.103	2.88651605845507e-07	HSPA1A	SSA+SjD	Sicca
3.38157965670211e-10	1.49075	0.148	0.02	4.20330351328072e-07	FOLR1	SSA+SjD	Sicca
5.37549055648677e-10	3.25566	0.11	0.003	6.68173476171306e-07	CLDN3	SSA+SjD	Sicca
7.22802406420034e-10	0.978966	0.234	0.074	8.98443391180103e-07	HSPA1B	SSA+SjD	Sicca
7.98383933533448e-10	0.872174	0.127	0.011	9.92391229382076e-07	TESC	SSA+SjD	Sicca
1.86267861026197e-09	2.09246	0.144	0.023	2.31530951255563e-06	RNASE4	SSA+SjD	Sicca
3.06640244299876e-09	2.52644	0.113	0.009	3.81153823664746e-06	MANF	SSA+SjD	Sicca
3.23302160087562e-09	2.76417	0.101	0.003	4.01864584988839e-06	SCGB1D2	SSA+SjD	Sicca
4.3951493728611e-09	1.01392	0.141	0.023	5.46317067046635e-06	CLDN4	SSA+SjD	Sicca
4.45333320119853e-09	0.801369	0.154	0.032	5.53549316908977e-06	CRYAB	SSA+SjD	Sicca
5.12719400332202e-09	1.97303	0.128	0.017	6.37310214612927e-06	ANKRD37	SSA+SjD	Sicca
5.24535439164569e-09	2.1054	0.128	0.017	6.51997550881559e-06	ANG	SSA+SjD	Sicca
8.41954032904745e-09	-1.70062	0.05	0.149	1.0465488629006e-05	IL7R	SSA+SjD	Sicca
1.03692787972757e-08	0.24629	0.197	0.057	1.28890135450137e-05	DHRS7	SSA+SjD	Sicca
1.05306798109295e-08	3.09329	0.107	0.009	1.30896350049853e-05	CXCL17	SSA+SjD	Sicca
1.41147265746205e-08	0.31119	0.417	0.203	1.75446051322533e-05	GSTP1	SSA+SjD	Sicca
1.46620154165899e-08	1.04181	0.148	0.032	1.82248851628212e-05	MCFD2	SSA+SjD	Sicca
1.88990279592311e-08	1.04927	0.153	0.034	2.34914917533243e-05	MGLL	SSA+SjD	Sicca
2.0691587796843e-08	-1.56874	0.137	0.264	2.57196436314758e-05	IL32	SSA+SjD	Sicca
3.25104653786794e-08	-1.55628	0.049	0.143	4.04105084656985e-05	CD2	SSA+SjD	Sicca
4.53285506124449e-08	2.9209	0.1	0.009	5.63433884112691e-05	EIF4EBP1	SSA+SjD	Sicca
7.06590907160387e-08	0.830553	0.157	0.04	8.78292497600361e-05	MGST1	SSA+SjD	Sicca
8.26414877599083e-08	0.875262	0.301	0.14	0.000102723	IFITM3	SSA+SjD	Sicca
8.45724418404233e-08	-0.0639944	0.121	0.02	0.000105124	FCGBP	SSA+SjD	Sicca
1.23157998533787e-07	-0.238414	0.242	0.095	0.000153085	HERPUD1	SSA+SjD	Sicca
5.60196499305337e-07	0.577403	0.1	0.014	0.000696324	INSIG1	SSA+SjD	Sicca
1.01547210839314e-06	1.55235	0.209	0.092	0.00126223	KRT5	SSA+SjD	Sicca
1.06019511504287e-06	0.904133	0.122	0.029	0.00131782	COX7A1	SSA+SjD	Sicca
1.17236563353511e-06	1.8353	0.111	0.023	0.00145725	PRSS23	SSA+SjD	Sicca
1.60748323030518e-06	1.71085	0.118	0.029	0.0019981	RASD1	SSA+SjD	Sicca
1.79426469029312e-06	1.72837	0.103	0.02	0.00223027	TM4SF1	SSA+SjD	Sicca
1.79938499520957e-06	1.54066	0.162	0.057	0.00223664	TNFSF10	SSA+SjD	Sicca
2.43703547799497e-06	0.232248	0.218	0.092	0.00302924	DUSP1	SSA+SjD	Sicca
2.60090788764476e-06	1.63992	0.121	0.032	0.00323293	MAGED2	SSA+SjD	Sicca
3.02298991431093e-06	-1.38066	0.07	0.158	0.00375758	FYB1	SSA+SjD	Sicca
3.07110357680239e-06	1.52291	0.106	0.023	0.00381738	STATH	SSA+SjD	Sicca
3.43256159576566e-06	-1.54385	0.047	0.123	0.00426667	PTPRCAP	SSA+SjD	Sicca
3.61759733875088e-06	0.81047	0.223	0.103	0.00449667	S100A2	SSA+SjD	Sicca
3.92130221826769e-06	0.780981	0.433	0.261	0.00487418	CD74	SSA+SjD	Sicca
6.20917291675895e-06	-0.189623	0.222	0.1	0.007718	GSN	SSA+SjD	Sicca
7.87052989310385e-06	1.18874	0.137	0.046	0.00978307	TSPAN3	SSA+SjD	Sicca
1.09017881443568e-05	1.39079	0.117	0.034	0.0135509	SFN	SSA+SjD	Sicca
1.17229806946505e-05	0.723773	0.157	0.06	0.0145717	MDK	SSA+SjD	Sicca
1.35648992854605e-05	-1.05676	0.08	0.166	0.0168612	CORO1A	SSA+SjD	Sicca
1.75837843086324e-05	0.57267	0.13	0.043	0.0218566	ATF3	SSA+SjD	Sicca
1.88605834076735e-05	-1.21073	0.054	0.126	0.0234437	CD37	SSA+SjD	Sicca
1.88640879346152e-05	1.75252	0.144	0.054	0.0234481	IGKV3-20	SSA+SjD	Sicca
3.04997590984958e-05	-0.296989	0.379	0.209	0.0379112	JUN	SSA+SjD	Sicca
9.37984617042446e-09	4.21169	0.123	0.011	1.07024044804543e-05	IFI44L	SSA+CENT+SjD	Sicca
9.66082403724704e-09	3.49563	0.123	0.011	1.10230002264989e-05	IFI6	SSA+CENT+SjD	Sicca
2.57504676665496e-08	3.79831	0.136	0.02	2.93812836075331e-05	IFI27	SSA+CENT+SjD	Sicca
1.58566235099986e-06	3.71044	0.102	0.014	0.00180924	COL14A1	SSA+CENT+SjD	Sicca
4.36371938330468e-06	2.68526	0.119	0.026	0.004979	TMEM176A	SSA+CENT+SjD	Sicca
1.5514001007977e-05	1.81317	0.102	0.02	0.0177015	MYDGF	SSA+CENT+SjD	Sicca
1.57606828011267e-05	2.05005	0.179	0.066	0.0179829	DBI	SSA+CENT+SjD	Sicca
4.23357144384314e-05	1.85372	0.136	0.043	0.0483051	SERPING1	SSA+CENT+SjD	Sicca

## Sheet: Mono
Supplementary Data 2. Differentially expressed genes (adjusted p-values < 0.05) using scRNA-seq data by autoantibody-subgroups
Differential expression was assessed using the Wilcoxon rank-sum test (two-sided), and p values were adjusted for multiple comparisons using the Benjamini-Hochberg method.
p-value	average log2FC	percentage of cells expressing in group 1	percentage of cells expressing in group 2	adjusted p-value	gene	group1	group2
6.00906286501627e-38	1.25269	0.986	0.877	4.14625337686122e-34	VIM	CENT+SjD	Sicca
1.23812286391383e-37	1.59484	0.91	0.531	8.54304776100541e-34	CAPG	CENT+SjD	Sicca
2.32603966497921e-32	1.38144	0.939	0.696	1.60496736883566e-28	LGALS1	CENT+SjD	Sicca
1.16773256440129e-29	-2.96398	0.436	0.67	8.05735469436889e-26	CEBPD	CENT+SjD	Sicca
1.24897447764039e-28	1.65814	0.555	0.123	8.61792389571866e-25	HLA-DQB2	CENT+SjD	Sicca
8.65508714435254e-27	0.893189	0.939	0.757	5.97201012960325e-23	S100A6	CENT+SjD	Sicca
9.04557541532919e-25	1.6124	0.564	0.183	6.24144703657714e-21	VAT1	CENT+SjD	Sicca
3.79381676987554e-24	1.76133	0.697	0.351	2.61773357121412e-20	ACP5	CENT+SjD	Sicca
4.02322636658314e-24	1.78926	0.934	0.801	2.77602619294237e-20	CTSD	CENT+SjD	Sicca
3.50407052240179e-23	1.30201	0.853	0.573	2.41780866045723e-19	CD9	CENT+SjD	Sicca
3.55690634395485e-23	1.11056	0.853	0.597	2.45426537732885e-19	LSP1	CENT+SjD	Sicca
7.87896530785524e-23	1.38115	0.876	0.62	5.43648606242012e-19	LGALS3	CENT+SjD	Sicca
8.03982489523184e-23	1.04559	0.879	0.607	5.54747917770997e-19	ANXA2	CENT+SjD	Sicca
2.65603816517682e-22	0.999328	0.908	0.626	1.83266633397201e-18	ATP6V1F	CENT+SjD	Sicca
2.95452955639957e-22	0.664664	0.96	0.78	2.0386253939157e-18	S100A4	CENT+SjD	Sicca
1.92710274154887e-21	1.24352	0.936	0.757	1.32970089166872e-17	CSTB	CENT+SjD	Sicca
2.01777869910625e-21	1.82296	0.384	0.076	1.39226730238331e-17	GSTM1	CENT+SjD	Sicca
2.29070932376753e-21	0.499627	0.821	0.474	1.58058943339959e-17	CRIP1	CENT+SjD	Sicca
4.65713096783669e-21	1.34688	0.711	0.369	3.21342036780731e-17	FABP5	CENT+SjD	Sicca
5.88606025345752e-21	0.817731	0.89	0.537	4.06138157488569e-17	LYZ	CENT+SjD	Sicca
9.37426134916271e-21	2.28774	0.665	0.387	6.46824033092227e-17	APOC1	CENT+SjD	Sicca
1.36971749900224e-20	2.24576	0.327	0.055	9.45105074311543e-17	FN1	CENT+SjD	Sicca
2.95558137843076e-20	1.05837	0.98	0.874	2.03935115111723e-16	IFI30	CENT+SjD	Sicca
4.17825638898898e-20	1.73088	0.468	0.147	2.88299690840239e-16	DHRS9	CENT+SjD	Sicca
6.13790556792839e-20	1.9922	0.436	0.134	4.23515484187059e-16	SDS	CENT+SjD	Sicca
7.47080541328481e-20	1.22638	0.633	0.272	5.15485573516652e-16	CPM	CENT+SjD	Sicca
7.59601579626893e-20	1.25452	0.734	0.374	5.24125089942556e-16	CALM3	CENT+SjD	Sicca
1.00939860886539e-19	2.3264	0.251	0.021	6.96485040117122e-16	LPL	CENT+SjD	Sicca
1.19188287545564e-19	2.42103	0.338	0.068	8.2239918406439e-16	CYP27A1	CENT+SjD	Sicca
1.19245928110432e-19	4.62967	0.211	0.005	8.22796903961983e-16	NUPR1	CENT+SjD	Sicca
1.87201853211846e-19	1.11786	0.636	0.267	1.29169278716174e-15	CD151	CENT+SjD	Sicca
3.05150717650076e-19	1.03947	0.988	0.924	2.10553995178553e-15	CTSB	CENT+SjD	Sicca
9.00761850253433e-19	1.77484	0.393	0.105	6.21525676674869e-15	OTOA	CENT+SjD	Sicca
8.54742911062319e-18	0.755235	0.994	0.987	5.89772608633e-14	PSAP	CENT+SjD	Sicca
1.32989648946819e-17	2.83197	0.217	0.016	9.17628577733054e-14	CA2	CENT+SjD	Sicca
1.74384545441331e-17	0.450385	0.905	0.691	1.20325336354519e-13	S100A10	CENT+SjD	Sicca
3.4062539755252e-17	-1.60751	0.884	0.835	2.35031524311239e-13	HLA-DRB5	CENT+SjD	Sicca
1.07504403102064e-16	1.11137	0.595	0.243	7.41780381404238e-13	RAB13	CENT+SjD	Sicca
1.56231443428726e-16	1.86745	0.286	0.058	1.07799695965821e-12	CCL18	CENT+SjD	Sicca
2.74227415782702e-16	1.96849	0.321	0.076	1.89216916890064e-12	SMIM25	CENT+SjD	Sicca
8.20364887180309e-16	1.01158	0.396	0.113	5.66051772154413e-12	B3GNT2	CENT+SjD	Sicca
1.58725025144508e-15	0.591613	0.986	0.95	1.0952026734971e-11	S100A11	CENT+SjD	Sicca
1.71238495051624e-15	1.99909	0.272	0.052	1.18154561585621e-11	RAB42	CENT+SjD	Sicca
2.68468314389788e-15	1.06957	0.477	0.181	1.85243136928953e-11	RALA	CENT+SjD	Sicca
3.05995617058636e-15	0.901503	0.858	0.694	2.11136975770459e-11	DBI	CENT+SjD	Sicca
5.60206822591083e-15	0.996806	1	0.997	3.86542707587848e-11	FTL	CENT+SjD	Sicca
8.727487702943e-15	2.36562	0.309	0.084	6.02196651503067e-11	GCHFR	CENT+SjD	Sicca
9.98097823230997e-15	0.871531	0.494	0.178	6.88687498029388e-11	SMCO4	CENT+SjD	Sicca
1.87580586954465e-14	0.671497	0.601	0.27	1.29430604998581e-10	SLAMF8	CENT+SjD	Sicca
2.19130767400316e-14	1.03459	0.442	0.16	1.51200229506218e-10	CYSTM1	CENT+SjD	Sicca
2.31042279614949e-14	1.83469	0.301	0.076	1.59419172934315e-10	FABP3	CENT+SjD	Sicca
2.97038529804251e-14	-5.42607	0.006	0.168	2.04956585564933e-10	NOTCH2NLB	CENT+SjD	Sicca
3.01715226373996e-14	0.660821	0.913	0.746	2.08183506198057e-10	PRDX1	CENT+SjD	Sicca
3.10850941615656e-14	1.47685	0.431	0.17	2.14487149714802e-10	MGLL	CENT+SjD	Sicca
3.55257292368225e-14	1.53049	0.344	0.102	2.45127531734075e-10	CD72	CENT+SjD	Sicca
3.95028654721181e-14	0.816642	0.624	0.304	2.72569771757615e-10	LTA4H	CENT+SjD	Sicca
6.75589172846266e-14	1.15955	0.382	0.12	4.66156529263924e-10	FGR	CENT+SjD	Sicca
1.08038717346851e-13	1.33594	0.315	0.084	7.45467149693275e-10	PLBD2	CENT+SjD	Sicca
1.38869871966528e-13	0.575946	1	0.997	9.58202116569043e-10	FTH1	CENT+SjD	Sicca
1.40772814106587e-13	0.718696	0.769	0.484	9.71332417335452e-10	TNFSF13	CENT+SjD	Sicca
1.64850447981528e-13	0.521847	0.96	0.88	1.13746809107255e-09	GRN	CENT+SjD	Sicca
2.71058169823668e-13	0.880059	0.697	0.401	1.87030137178331e-09	CTSA	CENT+SjD	Sicca
4.7838184411146e-13	1.58359	0.257	0.058	3.30083472436907e-09	LILRA5	CENT+SjD	Sicca
5.32780800728893e-13	1.53282	0.298	0.081	3.67618752502936e-09	KLHDC8B	CENT+SjD	Sicca
7.6393956262773e-13	2.19817	0.197	0.029	5.27118298213134e-09	CD109	CENT+SjD	Sicca
8.05595395329683e-13	1.97401	0.277	0.073	5.55860822777481e-09	CHCHD6	CENT+SjD	Sicca
9.06269195657339e-13	0.463555	0.98	0.898	6.25325745003564e-09	SH3BGRL3	CENT+SjD	Sicca
1.04650645100565e-12	1.7855	0.269	0.068	7.22089451193899e-09	LINC01857	CENT+SjD	Sicca
1.28649895699247e-12	1.18409	0.263	0.06	8.87684280324802e-09	HSD17B14	CENT+SjD	Sicca
1.30860748440792e-12	0.677653	0.697	0.414	9.02939164241464e-09	TSPAN4	CENT+SjD	Sicca
1.51687454966194e-12	1.34445	0.234	0.047	1.04664343926674e-08	FXYD6	CENT+SjD	Sicca
1.69283749213335e-12	0.53009	0.697	0.359	1.16805786957201e-08	ABHD12	CENT+SjD	Sicca
1.72194190901599e-12	2.28277	0.182	0.024	1.18813991722103e-08	RARRES1	CENT+SjD	Sicca
4.21194205571883e-12	0.696069	0.642	0.335	2.90624001844599e-08	GNPDA1	CENT+SjD	Sicca
4.62212056716593e-12	1.29011	0.653	0.474	3.18926319134449e-08	GPNMB	CENT+SjD	Sicca
4.70983009591659e-12	0.571147	0.454	0.178	3.24978276618245e-08	IDH1	CENT+SjD	Sicca
6.16755728364174e-12	0.979427	0.78	0.61	4.2556145257128e-08	PLD3	CENT+SjD	Sicca
6.85759105782338e-12	1.64209	0.24	0.058	4.73173782989813e-08	PKIB	CENT+SjD	Sicca
7.12305017798413e-12	0.739383	0.445	0.175	4.91490462280905e-08	TUBB6	CENT+SjD	Sicca
7.85271723417564e-12	0.549471	0.968	0.908	5.41837489158119e-08	CD63	CENT+SjD	Sicca
8.1891615956178e-12	0.597901	0.89	0.652	5.65052150097628e-08	MIF	CENT+SjD	Sicca
8.36549030482234e-12	0.699386	0.841	0.62	5.77218831032742e-08	MGST3	CENT+SjD	Sicca
9.72023042839603e-12	0.441754	0.98	0.924	6.70695899559326e-08	GAPDH	CENT+SjD	Sicca
1.02116798293363e-11	0.486416	0.431	0.162	7.04605908224205e-08	PLA2G15	CENT+SjD	Sicca
1.10977893958206e-11	0.462399	0.63	0.314	7.65747468311621e-08	LMNA	CENT+SjD	Sicca
1.20555275077162e-11	0.932525	0.399	0.152	8.31831398032417e-08	AC244090.1	CENT+SjD	Sicca
1.40061373995394e-11	0.728068	0.497	0.215	9.66423480568219e-08	DPEP2	CENT+SjD	Sicca
2.12370599023847e-11	0.64795	0.639	0.346	1.46535713326454e-07	CD81	CENT+SjD	Sicca
2.18252387458536e-11	1.55484	0.246	0.063	1.5059414734639e-07	HAGHL	CENT+SjD	Sicca
2.39002428164151e-11	0.905873	0.59	0.325	1.64911675433264e-07	GM2A	CENT+SjD	Sicca
2.40112689251301e-11	0.786917	0.402	0.157	1.65677755583398e-07	CALU	CENT+SjD	Sicca
2.4608282294898e-11	1.02132	0.355	0.134	1.69797147834796e-07	APOC2	CENT+SjD	Sicca
2.53699554179023e-11	0.929036	0.364	0.131	1.75052692383526e-07	CLN6	CENT+SjD	Sicca
2.76635252365263e-11	1.00499	0.555	0.293	1.90878324132032e-07	IFI6	CENT+SjD	Sicca
3.69279273600646e-11	1.11049	0.251	0.065	2.54802698784445e-07	TNS3	CENT+SjD	Sicca
3.83337154563105e-11	0.932118	0.468	0.212	2.64502636648543e-07	FBP1	CENT+SjD	Sicca
4.37560634955606e-11	0.614435	0.332	0.118	3.01916838119368e-07	CD36	CENT+SjD	Sicca
4.7431652112495e-11	0.915643	0.488	0.233	3.27278399576215e-07	PLP2	CENT+SjD	Sicca
6.9918731216196e-11	0.686055	0.532	0.238	4.82439245391752e-07	PRDX4	CENT+SjD	Sicca
7.39849033058069e-11	1.76204	0.176	0.029	5.10495832810067e-07	HSD3B7	CENT+SjD	Sicca
1.01621243495381e-10	0.577604	0.801	0.518	7.01186580118126e-07	TMEM176B	CENT+SjD	Sicca
1.15254558099047e-10	0.969119	0.494	0.233	7.95256450883423e-07	LY6E	CENT+SjD	Sicca
1.15979383157006e-10	1.69963	0.162	0.024	8.00257743783343e-07	AC020656.1	CENT+SjD	Sicca
1.29764986116331e-10	0.589987	0.861	0.652	8.95378404202686e-07	UCP2	CENT+SjD	Sicca
1.37931385814277e-10	5.12751	0.11	0.003	9.51726562118509e-07	AC026369.3	CENT+SjD	Sicca
2.40614940532974e-10	0.631255	0.321	0.107	1.66024308967752e-06	CAPN2	CENT+SjD	Sicca
2.4572392390831e-10	1.38442	0.263	0.081	1.69549507496734e-06	C15orf48	CENT+SjD	Sicca
2.53882398893028e-10	1.27586	0.246	0.068	1.75178855236189e-06	TCN2	CENT+SjD	Sicca
2.54387469751435e-10	0.999261	0.786	0.584	1.7552735412849e-06	LGMN	CENT+SjD	Sicca
2.88107693222991e-10	0.600494	0.76	0.505	1.98794308323864e-06	ATOX1	CENT+SjD	Sicca
3.22085349326309e-10	1.39539	0.251	0.073	2.22238891035153e-06	ACOT2	CENT+SjD	Sicca
3.70032518755232e-10	0.947879	0.292	0.097	2.5532243794111e-06	EMP2	CENT+SjD	Sicca
4.12981035810935e-10	1.59765	0.168	0.029	2.84956914709545e-06	MATK	CENT+SjD	Sicca
4.96910112001116e-10	0.801415	0.327	0.118	3.4286797728077e-06	GALM	CENT+SjD	Sicca
5.33454315966347e-10	1.02664	0.329	0.12	3.6808347801678e-06	DCTPP1	CENT+SjD	Sicca
5.76369920849321e-10	0.55396	0.792	0.542	3.97695245386031e-06	NOP10	CENT+SjD	Sicca
8.20727904205561e-10	1.03575	0.396	0.17	5.66302253901837e-06	CAMK1	CENT+SjD	Sicca
8.86916696417266e-10	1.00955	0.217	0.055	6.11972520527913e-06	LILRA6	CENT+SjD	Sicca
1.00811522884837e-09	0.925038	0.306	0.107	6.95599507905376e-06	MCRIP2	CENT+SjD	Sicca
1.02285448150259e-09	1.05226	0.243	0.073	7.05769592236789e-06	MARCO	CENT+SjD	Sicca
1.12132707336198e-09	0.848445	0.535	0.283	7.73715680619765e-06	SLC16A3	CENT+SjD	Sicca
1.28901107443658e-09	0.840247	0.364	0.152	8.8941764136124e-06	ACTN1	CENT+SjD	Sicca
1.31820676873321e-09	1.13031	0.22	0.058	9.09562670425918e-06	CHST13	CENT+SjD	Sicca
1.50517700989342e-09	0.718587	0.512	0.264	1.03857213682646e-05	DNASE2	CENT+SjD	Sicca
1.83134342615806e-09	2.66323	0.113	0.008	1.26362696404906e-05	SPARC	CENT+SjD	Sicca
1.85957288916459e-09	0.385927	0.488	0.223	1.28310529352357e-05	MCOLN1	CENT+SjD	Sicca
1.87036393980982e-09	0.514169	0.705	0.461	1.29055111846877e-05	SMS	CENT+SjD	Sicca
1.93417730697975e-09	0.815416	0.471	0.228	1.33458234181603e-05	TMEM70	CENT+SjD	Sicca
2.09968518502539e-09	0.838494	0.662	0.455	1.44878277766752e-05	TREM2	CENT+SjD	Sicca
2.10580960124136e-09	0.929562	0.358	0.149	1.45300862485654e-05	CSRP1	CENT+SjD	Sicca
2.32460707202624e-09	0.630606	0.408	0.175	1.60397887969811e-05	NEK6	CENT+SjD	Sicca
2.35051848794439e-09	0.456399	0.734	0.463	1.62185775668163e-05	TXN	CENT+SjD	Sicca
2.43103204073679e-09	0.569165	0.408	0.175	1.67741210810838e-05	TMEM37	CENT+SjD	Sicca
2.5892617669603e-09	0.79447	0.243	0.073	1.7865906192026e-05	SNX24	CENT+SjD	Sicca
3.22885430935566e-09	0.476451	0.717	0.44	2.22790947345541e-05	EIF5A	CENT+SjD	Sicca
3.29473847164405e-09	0.588356	0.231	0.065	2.27336954543439e-05	MFSD12	CENT+SjD	Sicca
3.64814179646068e-09	1.85605	0.156	0.029	2.51721783955787e-05	TBC1D2	CENT+SjD	Sicca
4.00512064777736e-09	0.607654	0.448	0.207	2.76353324696638e-05	GLIPR2	CENT+SjD	Sicca
4.26777881471406e-09	0.644115	0.321	0.12	2.9447673821527e-05	ACP2	CENT+SjD	Sicca
4.88998801829377e-09	0.61251	0.555	0.291	3.3740917326227e-05	H2AFJ	CENT+SjD	Sicca
5.45806870387279e-09	0.728098	0.413	0.183	3.76606740567223e-05	SEC11C	CENT+SjD	Sicca
6.46568662462987e-09	0.396943	0.509	0.249	4.46132377099461e-05	FPR3	CENT+SjD	Sicca
6.57903976474664e-09	0.366128	0.497	0.243	4.53953743767518e-05	PLAU	CENT+SjD	Sicca
7.02208928870599e-09	0.776955	0.315	0.12	4.84524160920713e-05	ANKH	CENT+SjD	Sicca
7.54388554793732e-09	0.545305	0.711	0.429	5.20528102807675e-05	P4HB	CENT+SjD	Sicca
8.03098811505927e-09	0.823321	0.292	0.107	5.54138179939089e-05	CD82	CENT+SjD	Sicca
8.04669383575197e-09	0.550109	0.555	0.296	5.55221874666886e-05	FUOM	CENT+SjD	Sicca
8.16471549475594e-09	0.68617	0.266	0.092	5.6336536913816e-05	EMP1	CENT+SjD	Sicca
8.32941424959259e-09	0.379025	0.523	0.262	5.74729583221889e-05	LILRB3	CENT+SjD	Sicca
8.71672981737651e-09	0.994521	0.301	0.118	6.01454357398979e-05	ALDH1A1	CENT+SjD	Sicca
9.48876721972257e-09	0.771721	0.272	0.094	6.54724938160857e-05	BAIAP2	CENT+SjD	Sicca
1.06518395331944e-08	-3.53174	0.043	0.173	7.34976927790416e-05	AL021155.5	CENT+SjD	Sicca
1.11777446382204e-08	1.0156	0.257	0.089	7.7126438003721e-05	MRPL23	CENT+SjD	Sicca
1.26203759431522e-08	0.459403	0.624	0.369	8.70805940077498e-05	C5AR1	CENT+SjD	Sicca
1.3243640966393e-08	0.355023	0.361	0.149	9.13811226681114e-05	MMP14	CENT+SjD	Sicca
1.39197916626821e-08	0.557966	0.671	0.401	9.60465624725063e-05	LRP1	CENT+SjD	Sicca
1.42413944676769e-08	0.91694	0.439	0.228	9.82656218269708e-05	NPL	CENT+SjD	Sicca
1.6052623254518e-08	0.920142	0.225	0.071	0.000110763	ANPEP	CENT+SjD	Sicca
1.97823292268504e-08	0.527305	0.855	0.665	0.000136498	ENO1	CENT+SjD	Sicca
2.04265660406843e-08	0.325605	0.757	0.461	0.000140943	LAP3	CENT+SjD	Sicca
2.28566916389757e-08	0.561703	0.549	0.296	0.000157711	DNPH1	CENT+SjD	Sicca
2.4309181778031e-08	-1.09644	0.676	0.73	0.000167733	SLC40A1	CENT+SjD	Sicca
2.61542585346661e-08	0.905698	0.179	0.045	0.000180464	ECM1	CENT+SjD	Sicca
2.83346984268425e-08	0.547822	0.52	0.283	0.000195509	GNB4	CENT+SjD	Sicca
3.07632388100694e-08	2.71065	0.121	0.018	0.000212266	ADAM8	CENT+SjD	Sicca
3.24008804584915e-08	0.885222	0.312	0.126	0.000223566	TP53I3	CENT+SjD	Sicca
3.2933109456431e-08	0.542494	0.749	0.526	0.000227238	GSTO1	CENT+SjD	Sicca
3.30137882661191e-08	0.361774	0.324	0.126	0.000227795	SDSL	CENT+SjD	Sicca
3.43211411236388e-08	0.772505	0.228	0.073	0.000236816	P2RY11	CENT+SjD	Sicca
4.19238540695498e-08	2.51017	0.11	0.013	0.000289275	CTSK	CENT+SjD	Sicca
5.16890936033876e-08	1.18356	0.179	0.047	0.000356655	FAM20C	CENT+SjD	Sicca
5.92946070916341e-08	0.68556	0.786	0.613	0.000409133	CTSL	CENT+SjD	Sicca
6.18119885222504e-08	0.294262	0.277	0.105	0.000426503	MITF	CENT+SjD	Sicca
6.37149187715416e-08	0.916162	0.197	0.058	0.000439633	SIRPB1	CENT+SjD	Sicca
7.11459452926227e-08	0.259497	0.295	0.115	0.000490907	GAS2L3	CENT+SjD	Sicca
7.92185666464997e-08	0.779147	0.327	0.144	0.000546608	SLC43A3	CENT+SjD	Sicca
8.32991440036262e-08	3.16633	0.197	0.065	0.000574764	SPP1	CENT+SjD	Sicca
8.34253210306662e-08	0.276639	0.697	0.419	0.000575635	TMEM176A	CENT+SjD	Sicca
8.34896237407786e-08	0.993417	0.208	0.065	0.000576078	NCEH1	CENT+SjD	Sicca
8.74535140444244e-08	-2.86751	0.052	0.175	0.000603429	AC253572.2	CENT+SjD	Sicca
9.8009452632155e-08	0.708235	0.231	0.079	0.000676265	NLN	CENT+SjD	Sicca
1.11091123320449e-07	0.384739	0.879	0.785	0.000766529	ASAH1	CENT+SjD	Sicca
1.15609804652122e-07	1.11404	0.159	0.039	0.000797708	SMPDL3A	CENT+SjD	Sicca
1.21426070129777e-07	0.748642	0.237	0.084	0.00083784	ALAS1	CENT+SjD	Sicca
1.35970658630009e-07	0.418253	0.355	0.16	0.000938198	FLNA	CENT+SjD	Sicca
1.41402043051689e-07	0.554079	0.728	0.466	0.000975674	ATP6V0D1	CENT+SjD	Sicca
1.49307423733885e-07	0.45431	0.705	0.471	0.00103022	GYPC	CENT+SjD	Sicca
1.50548294553929e-07	0.284498	0.358	0.157	0.00103878	TTYH3	CENT+SjD	Sicca
1.67633143720701e-07	0.996333	0.185	0.055	0.00115667	HPSE	CENT+SjD	Sicca
1.6860406391983e-07	0.555656	0.35	0.152	0.00116337	SLC38A6	CENT+SjD	Sicca
1.82977028997177e-07	0.467935	0.428	0.207	0.00126254	HMGA1	CENT+SjD	Sicca
1.83911304815691e-07	0.372642	0.41	0.191	0.00126899	MAGED2	CENT+SjD	Sicca
2.29651516815446e-07	-0.322516	1	0.992	0.0015846	CST3	CENT+SjD	Sicca
2.30170438440129e-07	0.473959	0.581	0.353	0.00158818	MPP1	CENT+SjD	Sicca
2.31370752644405e-07	0.560116	0.217	0.073	0.00159646	TNS1	CENT+SjD	Sicca
2.40791867515313e-07	1.43046	0.173	0.05	0.00166146	ELL2	CENT+SjD	Sicca
2.49828567988067e-07	0.709365	0.604	0.44	0.00172382	APOE	CENT+SjD	Sicca
2.57252904983966e-07	0.46676	0.96	0.89	0.00177505	CD68	CENT+SjD	Sicca
3.29771458117974e-07	0.357025	0.48	0.246	0.00227542	SNHG12	CENT+SjD	Sicca
3.38358943585336e-07	1.91736	0.116	0.021	0.00233468	C1orf21	CENT+SjD	Sicca
3.43117969721284e-07	1.87034	0.127	0.026	0.00236751	RAB7B	CENT+SjD	Sicca
3.48312052640704e-07	1.03379	0.139	0.031	0.00240335	GAPLINC	CENT+SjD	Sicca
3.74078870193049e-07	1.36363	0.133	0.029	0.00258114	PDLIM7	CENT+SjD	Sicca
3.86584129109222e-07	0.410049	0.853	0.647	0.00266743	BLVRB	CENT+SjD	Sicca
3.86844580538767e-07	-1.1087	0.465	0.55	0.00266923	LTC4S	CENT+SjD	Sicca
3.97108635659618e-07	1.04775	0.176	0.052	0.00274005	GPATCH4	CENT+SjD	Sicca
4.18200913048324e-07	0.571608	0.312	0.131	0.00288559	DRAM1	CENT+SjD	Sicca
4.36428621852139e-07	0.554419	0.275	0.115	0.00301136	S100A9	CENT+SjD	Sicca
4.41682307286966e-07	0.767172	0.251	0.099	0.00304761	CEBPA	CENT+SjD	Sicca
4.4517074184994e-07	0.480673	0.298	0.126	0.00307168	ACOT13	CENT+SjD	Sicca
4.50006096493968e-07	0.488096	0.734	0.5	0.00310504	LAMP1	CENT+SjD	Sicca
4.71105600135183e-07	-1.44292	0.257	0.401	0.00325063	P2RY13	CENT+SjD	Sicca
4.7380476011095e-07	0.469053	0.251	0.099	0.00326925	PIM3	CENT+SjD	Sicca
5.15913640468806e-07	1.11811	0.173	0.052	0.0035598	SLC36A1	CENT+SjD	Sicca
5.33543543582336e-07	1.91241	0.124	0.026	0.00368145	SCD	CENT+SjD	Sicca
5.62309739732335e-07	0.524711	0.445	0.238	0.00387994	SERPINF1	CENT+SjD	Sicca
6.16990531809518e-07	0.286135	0.815	0.628	0.00425723	MSR1	CENT+SjD	Sicca
6.25552841644595e-07	0.761119	0.78	0.62	0.00431631	LIPA	CENT+SjD	Sicca
6.27494455667078e-07	0.259002	0.275	0.11	0.00432971	KCNJ5	CENT+SjD	Sicca
6.30057984835318e-07	0.414883	0.549	0.317	0.0043474	GUSB	CENT+SjD	Sicca
7.23555022963516e-07	0.798387	0.318	0.147	0.00499253	TAP1	CENT+SjD	Sicca
7.54151645492747e-07	0.813698	0.234	0.089	0.00520365	MAP4K3-DT	CENT+SjD	Sicca
8.29944560588452e-07	0.38156	0.861	0.67	0.00572662	LITAF	CENT+SjD	Sicca
8.67534313763049e-07	-3.20313	0.032	0.131	0.00598599	AC245014.3	CENT+SjD	Sicca
9.01442547138295e-07	0.921708	0.214	0.079	0.00621995	ACAT2	CENT+SjD	Sicca
9.23422668954332e-07	0.847124	0.457	0.267	0.00637162	HLA-DQA2	CENT+SjD	Sicca
9.36556789235157e-07	0.343019	0.965	0.872	0.00646224	ATP6V0C	CENT+SjD	Sicca
1.03037940073533e-06	0.451837	0.728	0.479	0.00710962	HM13	CENT+SjD	Sicca
1.06483389281032e-06	0.405432	0.422	0.225	0.00734735	STAT1	CENT+SjD	Sicca
1.10615426765543e-06	0.772569	0.35	0.175	0.00763246	PLA2G7	CENT+SjD	Sicca
1.16628261129622e-06	0.565489	0.298	0.131	0.00804735	CYB561A3	CENT+SjD	Sicca
1.19965243834652e-06	0.191848	0.286	0.126	0.0082776	RIPK2	CENT+SjD	Sicca
1.21618974080036e-06	-2.4615	0.15	0.277	0.00839171	P2RY12	CENT+SjD	Sicca
1.27590253813801e-06	1.03063	0.159	0.047	0.00880373	TREM1	CENT+SjD	Sicca
1.34898704999157e-06	1.78132	0.11	0.021	0.00930801	CAVIN3	CENT+SjD	Sicca
1.4377404236601e-06	0.499754	0.303	0.136	0.00992041	ISOC2	CENT+SjD	Sicca
1.44196287801444e-06	0.329042	0.63	0.377	0.00994954	STMN1	CENT+SjD	Sicca
1.48602955520439e-06	0.32657	0.416	0.209	0.0102536	P2RX4	CENT+SjD	Sicca
1.52283203379963e-06	0.583594	0.355	0.17	0.0105075	SLC31A1	CENT+SjD	Sicca
1.61804222389482e-06	0.546592	0.159	0.047	0.0111645	MSMO1	CENT+SjD	Sicca
1.64108473587644e-06	0.458721	0.373	0.181	0.0113235	SLC1A3	CENT+SjD	Sicca
1.78558048143165e-06	0.434449	0.405	0.204	0.0123205	NTAN1	CENT+SjD	Sicca
1.93948553846333e-06	0.267013	0.91	0.775	0.0133825	TAGLN2	CENT+SjD	Sicca
1.97911264395591e-06	-1.81805	0.017	0.102	0.0136559	ZG16B	CENT+SjD	Sicca
1.98945817881563e-06	0.85983	0.159	0.05	0.0137273	SLC11A1	CENT+SjD	Sicca
2.01557439428034e-06	0.36197	0.942	0.825	0.0139075	GSTP1	CENT+SjD	Sicca
2.05909154990133e-06	0.475935	0.506	0.288	0.0142077	CYCS	CENT+SjD	Sicca
2.28987456605531e-06	0.834784	0.191	0.068	0.0158001	SDC2	CENT+SjD	Sicca
2.31787053556808e-06	0.431668	0.835	0.67	0.0159933	GLUL	CENT+SjD	Sicca
2.33544170501519e-06	0.368406	0.465	0.264	0.0161145	GLMP	CENT+SjD	Sicca
2.45031207049642e-06	0.328169	0.249	0.102	0.0169072	ENOSF1	CENT+SjD	Sicca
2.50742628164221e-06	0.263263	0.315	0.147	0.0173012	UPP1	CENT+SjD	Sicca
2.69506204734688e-06	0.478602	0.54	0.312	0.0185959	IDH2	CENT+SjD	Sicca
2.80080385839821e-06	-1.52999	0.064	0.175	0.0193255	CLEC9A	CENT+SjD	Sicca
2.8161769208006e-06	0.353164	0.627	0.406	0.0194316	SCPEP1	CENT+SjD	Sicca
2.84678893964183e-06	0.292316	0.301	0.136	0.0196428	NECTIN2	CENT+SjD	Sicca
2.9047424682257e-06	0.336141	0.702	0.471	0.0200427	LILRB4	CENT+SjD	Sicca
3.25422789937881e-06	0.370086	0.775	0.581	0.0224542	HMOX1	CENT+SjD	Sicca
3.27650140716777e-06	0.389742	0.743	0.469	0.0226079	NUCKS1	CENT+SjD	Sicca
3.51054942632132e-06	0.326575	0.24	0.099	0.0242228	MYO1E	CENT+SjD	Sicca
3.92149861252145e-06	0.377215	0.428	0.228	0.0270583	PMP22	CENT+SjD	Sicca
4.10546295529997e-06	0.592033	0.269	0.12	0.0283277	PPIF	CENT+SjD	Sicca
4.22443679552048e-06	0.429696	0.303	0.147	0.0291486	TXNRD1	CENT+SjD	Sicca
4.29268517233256e-06	0.731859	0.205	0.079	0.0296195	ASGR1	CENT+SjD	Sicca
4.54043353749763e-06	0.340507	0.555	0.314	0.031329	VASP	CENT+SjD	Sicca
4.70757053533565e-06	0.247099	0.402	0.207	0.0324822	PLIN2	CENT+SjD	Sicca
4.73027834864963e-06	0.100143	0.329	0.154	0.0326389	CMKLR1	CENT+SjD	Sicca
5.10762570206959e-06	1.04087	0.15	0.047	0.0352426	SPHK1	CENT+SjD	Sicca
5.17642720078979e-06	-0.100337	0.428	0.223	0.0357173	GAS6	CENT+SjD	Sicca
5.57289077443227e-06	0.307601	0.303	0.139	0.0384529	SEPTIN9	CENT+SjD	Sicca
5.60380455063913e-06	0.299898	0.436	0.233	0.0386663	CYB5R3	CENT+SjD	Sicca
5.90262697496147e-06	0.267218	0.329	0.16	0.0407281	MID1IP1	CENT+SjD	Sicca
6.37245615980718e-06	0.365727	0.384	0.196	0.0439699	ARHGAP10	CENT+SjD	Sicca
6.54965697462183e-06	0.206885	0.223	0.089	0.0451926	MMD	CENT+SjD	Sicca
6.92315589712077e-06	-2.26068	0.069	0.175	0.0477698	FCN1	CENT+SjD	Sicca
2.79502027765628e-47	2.40613	0.678	0.233	1.58617400756994e-43	LY6E	SSA+SjD	Sicca
1.03412841804743e-44	2.5139	0.559	0.113	5.86867877241915e-41	IFI44L	SSA+SjD	Sicca
1.74277413313585e-40	1.87747	0.675	0.293	9.89024320554593e-37	IFI6	SSA+SjD	Sicca
1.23773694473819e-33	-2.34042	0.43	0.67	7.02415716138921e-30	CEBPD	SSA+SjD	Sicca
1.57692375584197e-26	2.61731	0.402	0.107	8.94904231440319e-23	LGALS3BP	SSA+SjD	Sicca
2.12287404646074e-25	1.28636	0.77	0.531	1.20473102136647e-21	CAPG	SSA+SjD	Sicca
6.39114733351234e-23	1.8903	0.422	0.128	3.62697611176825e-19	MX1	SSA+SjD	Sicca
2.09811388119318e-22	1.19745	0.876	0.764	1.19067962757713e-18	IFITM3	SSA+SjD	Sicca
6.96682089977825e-21	1.72895	0.422	0.144	3.95367086062416e-17	ISG15	SSA+SjD	Sicca
1.46643514197556e-19	2.48951	0.286	0.052	8.32201943071129e-16	IFIT1	SSA+SjD	Sicca
6.05460282353489e-17	1.25913	0.763	0.573	3.43598710235605e-13	CD9	SSA+SjD	Sicca
1.19274799580035e-16	1.05933	0.484	0.225	6.76884487616697e-13	STAT1	SSA+SjD	Sicca
3.4699417979622e-16	0.854907	0.71	0.461	1.96919197034355e-12	LAP3	SSA+SjD	Sicca
2.79907813112395e-15	6.77681	0.173	0.013	1.58847683941284e-11	IFI27	SSA+SjD	Sicca
4.41039737684519e-14	0.815279	0.777	0.607	2.50290051135965e-10	ANXA2	SSA+SjD	Sicca
6.47162682742862e-14	0.889416	0.513	0.267	3.67264822456574e-10	HLA-DQA2	SSA+SjD	Sicca
6.18505954534596e-13	0.712603	0.84	0.746	3.51002129198383e-09	PRDX1	SSA+SjD	Sicca
6.41534665395894e-13	1.11542	0.885	0.801	3.6407092261217e-09	CTSD	SSA+SjD	Sicca
2.21570961292338e-12	0.547429	0.993	0.987	1.25741520533402e-08	PSAP	SSA+SjD	Sicca
3.89383341222806e-12	0.598157	0.949	0.89	2.20975046143942e-08	CD68	SSA+SjD	Sicca
8.94291131470041e-12	0.924164	0.329	0.131	5.07510217109248e-08	XIST	SSA+SjD	Sicca
1.13080981175968e-11	0.532138	0.957	0.877	6.4173456817362e-08	VIM	SSA+SjD	Sicca
5.33584925233044e-11	0.764578	0.777	0.628	3.02809445069753e-07	CALR	SSA+SjD	Sicca
6.99961828765086e-11	0.602315	0.858	0.751	3.97228337824186e-07	GSN	SSA+SjD	Sicca
8.44008807177345e-11	-1.61253	0.133	0.28	4.78974998073143e-07	CEBPB	SSA+SjD	Sicca
9.18865379105862e-11	1.00811	0.477	0.283	5.21456102642577e-07	GNB4	SSA+SjD	Sicca
1.33804469270489e-10	-1.69502	0.051	0.168	7.59340363110027e-07	NOTCH2NLB	SSA+SjD	Sicca
2.2014909748766e-10	0.609436	0.964	0.924	1.24934612824247e-06	CTSB	SSA+SjD	Sicca
2.90932087077624e-10	0.706764	0.831	0.696	1.65103959416552e-06	LGALS1	SSA+SjD	Sicca
6.0730658188703e-10	0.987032	0.741	0.584	3.44646485220889e-06	LGMN	SSA+SjD	Sicca
9.46206621915906e-10	0.694138	0.653	0.471	5.36972257937276e-06	LILRB4	SSA+SjD	Sicca
1.01370409759806e-09	0.355798	0.956	0.94	5.75277075386898e-06	C1QC	SSA+SjD	Sicca
3.47742281368935e-09	1.70171	0.209	0.071	1.97343744676871e-05	IFIT3	SSA+SjD	Sicca
4.0919755876567e-09	0.773478	0.429	0.238	2.32219614599518e-05	SERPINF1	SSA+SjD	Sicca
5.17191632692215e-09	0.61754	0.653	0.469	2.93506251552832e-05	PSME2	SSA+SjD	Sicca
1.12643488937085e-08	0.488445	0.929	0.88	6.39251799717956e-05	GRN	SSA+SjD	Sicca
3.0774277018199e-08	2.11831	0.189	0.065	0.000174644	SPP1	SSA+SjD	Sicca
3.10438527230194e-08	1.05375	0.288	0.136	0.000176174	IRF7	SSA+SjD	Sicca
3.93333404426452e-08	1.51416	0.234	0.094	0.000223217	IFIT2	SSA+SjD	Sicca
4.06808573309685e-08	-0.244259	0.997	0.992	0.000230864	CST3	SSA+SjD	Sicca
4.71758781084131e-08	0.761341	0.564	0.401	0.000267723	CTSA	SSA+SjD	Sicca
5.36960519252182e-08	2.61442	0.107	0.016	0.000304725	CA2	SSA+SjD	Sicca
5.95941264070582e-08	0.509985	0.531	0.34	0.000338197	RGS1	SSA+SjD	Sicca
6.76896629480527e-08	1.98134	0.12	0.024	0.000384139	OASL	SSA+SjD	Sicca
7.55288482834436e-08	0.73837	0.437	0.272	0.000428626	ATF3	SSA+SjD	Sicca
7.56548099175506e-08	1.89878	0.115	0.021	0.000429341	LPL	SSA+SjD	Sicca
1.09025275665717e-07	2.42464	0.141	0.039	0.000618718	ADAMDEC1	SSA+SjD	Sicca
1.51514633150812e-07	0.690939	0.633	0.484	0.000859846	TNFSF13	SSA+SjD	Sicca
2.5734217352833e-07	0.581796	0.636	0.474	0.00146042	CD83	SSA+SjD	Sicca
2.74304351291467e-07	0.6586	0.592	0.455	0.00155668	TREM2	SSA+SjD	Sicca
3.33960791205657e-07	1.5062	0.174	0.063	0.00189523	GPR84	SSA+SjD	Sicca
3.37163384239403e-07	0.478808	0.842	0.764	0.0019134	SDCBP	SSA+SjD	Sicca
3.90515213727153e-07	2.11816	0.112	0.024	0.00221617	RARRES1	SSA+SjD	Sicca
4.73768728645731e-07	1.02692	0.254	0.12	0.00268864	FGR	SSA+SjD	Sicca
5.40846260456998e-07	-1.17556	0.076	0.175	0.0030693	FCN1	SSA+SjD	Sicca
6.54208070744209e-07	1.51157	0.194	0.081	0.00371263	C15orf48	SSA+SjD	Sicca
6.92602434592535e-07	0.674471	0.916	0.874	0.00393052	IFI30	SSA+SjD	Sicca
9.8980390836019e-07	0.333722	1	0.992	0.00561714	ACTB	SSA+SjD	Sicca
1.20755009648189e-06	0.503813	0.372	0.223	0.00685285	GAS6	SSA+SjD	Sicca
1.55492039604339e-06	0.822651	0.452	0.304	0.00882417	LTA4H	SSA+SjD	Sicca
1.95656507998891e-06	-1.64623	0.047	0.123	0.0111035	NUCB2	SSA+SjD	Sicca
1.99313624246592e-06	1.82843	0.116	0.031	0.011311	RSAD2	SSA+SjD	Sicca
2.1894124502498e-06	0.538405	0.271	0.136	0.0124249	SERPINB9	SSA+SjD	Sicca
2.31199195734382e-06	0.978399	0.271	0.147	0.0131206	OLFML3	SSA+SjD	Sicca
2.48440258078717e-06	0.662939	0.313	0.178	0.014099	IDH1	SSA+SjD	Sicca
2.50074578738162e-06	1.28809	0.116	0.031	0.0141917	CMPK2	SSA+SjD	Sicca
2.92755008341541e-06	1.52142	0.124	0.037	0.0166138	IFITM1	SSA+SjD	Sicca
3.06724237600065e-06	-0.377631	0.372	0.537	0.0174066	LYZ	SSA+SjD	Sicca
3.83010291498923e-06	0.656403	0.409	0.264	0.0217358	DNASE2	SSA+SjD	Sicca
4.22497095732436e-06	0.964855	0.275	0.149	0.0239767	CSRP1	SSA+SjD	Sicca
6.03849131338204e-06	1.01413	0.165	0.065	0.0342684	NCEH1	SSA+SjD	Sicca
6.30725570819831e-06	0.583328	0.382	0.257	0.0357937	TNF	SSA+SjD	Sicca
7.17280025446616e-06	0.703588	0.383	0.243	0.0407056	PLAU	SSA+SjD	Sicca
8.10164594485423e-06	0.661972	0.278	0.157	0.0459768	CALU	SSA+SjD	Sicca
8.58067249224343e-06	1.42925	0.163	0.068	0.0486953	CYP27A1	SSA+SjD	Sicca
4.91339081367197e-20	7.468	0.261	0.013	2.8428879247906e-16	IFI27	SSA+CENT+SjD	Sicca
1.08659354842449e-18	3.02259	0.468	0.107	6.2870302711841e-15	LGALS3BP	SSA+CENT+SjD	Sicca
1.10513587336483e-17	1.66345	0.802	0.469	6.39431616328889e-14	PSME2	SSA+CENT+SjD	Sicca
3.09507566146969e-15	1.49776	0.631	0.225	1.79081077772636e-11	STAT1	SSA+CENT+SjD	Sicca
3.41922981316722e-15	1.97167	0.441	0.113	1.97836636989855e-11	IFI44L	SSA+CENT+SjD	Sicca
9.05495461554963e-15	1.18635	0.811	0.458	5.23919674055702e-11	CALHM6	SSA+CENT+SjD	Sicca
9.55469989477318e-15	1.64861	0.685	0.293	5.52834935911576e-11	IFI6	SSA+CENT+SjD	Sicca
1.78687427047009e-14	2.70116	0.333	0.063	1.03388545289399e-10	GPR84	SSA+CENT+SjD	Sicca
2.49779150461412e-14	-2.79048	0.387	0.67	1.44522216456973e-10	CEBPD	SSA+CENT+SjD	Sicca
2.99352788909522e-14	2.07779	0.423	0.107	1.7320552366305e-10	GBP1	SSA+CENT+SjD	Sicca
1.09617461872837e-12	1.10846	0.73	0.34	6.34246634396234e-09	RGS1	SSA+CENT+SjD	Sicca
4.11812460547225e-12	1.19759	0.766	0.461	2.38274689672624e-08	LAP3	SSA+CENT+SjD	Sicca
4.81023709760193e-12	3.6126	0.288	0.063	2.78320318467248e-08	PLAC8	SSA+CENT+SjD	Sicca
6.78363881017477e-11	1.84462	0.568	0.262	3.92501341556712e-07	BCL2A1	SSA+CENT+SjD	Sicca
1.54859507082908e-10	0.977794	0.82	0.531	8.96017107981704e-07	CAPG	SSA+CENT+SjD	Sicca
1.9050807118982e-09	4.6361	0.207	0.039	1.1022796999043e-05	ADAMDEC1	SSA+CENT+SjD	Sicca
2.42278804713437e-09	-1.34427	0.838	0.835	1.40182516407194e-05	HLA-DRB5	SSA+CENT+SjD	Sicca
5.41399718853549e-09	2.35083	0.243	0.058	3.13253877328664e-05	PKIB	SSA+CENT+SjD	Sicca
8.03339257736651e-09	3.12612	0.171	0.026	4.64812094526426e-05	UBD	SSA+CENT+SjD	Sicca
1.04490207941686e-08	1.75424	0.234	0.052	6.04580343150593e-05	IFIT1	SSA+CENT+SjD	Sicca
1.40948617403015e-08	1.38432	0.414	0.162	8.15528700293844e-05	IL2RG	SSA+CENT+SjD	Sicca
1.98189377938235e-08	2.50555	0.198	0.039	0.000114672	ICAM3	SSA+CENT+SjD	Sicca
2.0331687907319e-08	1.00866	0.883	0.746	0.000117639	PRDX1	SSA+CENT+SjD	Sicca
4.06940129827355e-08	-1.16086	0.252	0.581	0.000235456	SELENOP	SSA+CENT+SjD	Sicca
4.87762331910931e-08	5.60494	0.117	0.01	0.000282219	CD1A	SSA+CENT+SjD	Sicca
6.13338815564502e-08	2.8039	0.198	0.042	0.000354878	CXCL10	SSA+CENT+SjD	Sicca
6.54118565263561e-08	0.903087	0.91	0.764	0.000378473	IFITM3	SSA+CENT+SjD	Sicca
9.63633365798566e-08	1.58954	0.234	0.058	0.000557558	MARCKSL1	SSA+CENT+SjD	Sicca
9.71634191620774e-08	2.36573	0.153	0.024	0.000562188	CCR6	SSA+CENT+SjD	Sicca
1.38847340963279e-07	3.74375	0.171	0.034	0.000803371	CD207	SSA+CENT+SjD	Sicca
2.24007800137525e-07	1.48405	0.369	0.157	0.00129611	NDRG2	SSA+CENT+SjD	Sicca
2.31417938214175e-07	1.13699	0.369	0.144	0.00133898	WARS	SSA+CENT+SjD	Sicca
2.74792784152586e-07	1.27556	0.541	0.27	0.00158995	IRF1	SSA+CENT+SjD	Sicca
2.83808599310768e-07	1.52315	0.477	0.233	0.00164212	LY6E	SSA+CENT+SjD	Sicca
5.20257787732479e-07	1.50705	0.351	0.136	0.00301021	GBP4	SSA+CENT+SjD	Sicca
5.57806365339383e-07	2.8445	0.135	0.021	0.00322747	AIM2	SSA+CENT+SjD	Sicca
6.14213397648852e-07	0.688462	0.685	0.385	0.00355384	JPT1	SSA+CENT+SjD	Sicca
6.5348203560032e-07	-2.01696	0.216	0.463	0.00378105	MRC1	SSA+CENT+SjD	Sicca
6.72573789937022e-07	1.21346	0.459	0.23	0.00389151	PPA1	SSA+CENT+SjD	Sicca
1.47125228374271e-06	0.968736	0.369	0.147	0.00851267	CCR5AS	SSA+CENT+SjD	Sicca
1.88771469257648e-06	1.19901	0.288	0.102	0.0109223	TLR10	SSA+CENT+SjD	Sicca
2.60811019174735e-06	0.941425	0.342	0.136	0.0150905	SERPINB9	SSA+CENT+SjD	Sicca
2.731672542724e-06	1.25066	0.342	0.147	0.0158055	OLFML3	SSA+CENT+SjD	Sicca
2.87917651877661e-06	1.55431	0.225	0.068	0.0166589	LINC01357	SSA+CENT+SjD	Sicca
3.18810301083067e-06	1.73865	0.243	0.081	0.0184464	C15orf48	SSA+CENT+SjD	Sicca
3.90391860226816e-06	1.2036	0.351	0.147	0.0225881	TAP1	SSA+CENT+SjD	Sicca
4.1049025484248e-06	-1.26082	0.622	0.73	0.023751	SLC40A1	SSA+CENT+SjD	Sicca
5.06613486792067e-06	0.778005	0.748	0.547	0.0293127	FCGR3A	SSA+CENT+SjD	Sicca
7.38770019201569e-06	1.92084	0.297	0.123	0.0427452	HLA-DQB2	SSA+CENT+SjD	Sicca

## Sheet: NK
Supplementary Data 2. Differentially expressed genes (adjusted p-values < 0.05) using scRNA-seq data by autoantibody-subgroups
Differential expression was assessed using the Wilcoxon rank-sum test (two-sided), and p values were adjusted for multiple comparisons using the Benjamini-Hochberg method.
p-value	average log2FC	percentage of cells expressing in group 1	percentage of cells expressing in group 2	adjusted p-value	gene	group1	group2
1.51816145957893e-06	7.81448	0.514	0	0.00659186	JUN	CENT+SjD	Sicca
8.06043258796425e-06	7.29983	0.457	0	0.0349984	MYOM2	CENT+SjD	Sicca
3.0129263862339e-06	-1.81969	0.698	0.914	0.0103313	S100A6	SSA+CENT+SjD	Sicca
