# Supplementary material for: Comparative single-cell and spatial profiling of anti-SSA-positive and anti-centromere-positive Sjögren’s disease reveals common and distinct immune activation and fibroblast-mediated inflammation
Source: Nat Commun. 2025 Sep 22;16:8299. doi: 10.1038/s41467-025-63935-9 (PMC12454658; doi:10.1038/s41467-025-63935-9)
Supplement: Supplementary file 5 — Supplementary Data 3 [file 41467_2025_63935_MOESM5_ESM.xlsx]

## Sheet: CD4T
Supplementary Data 3. Gene set enrichment analysis (GSEA) (adjusted p-values < 0.05) using scRNA-seq data by autoantibody-subgroups
GSEA was performed using ranked differential expression statistics derived from DEGs.
ID	Description	setSize	enrichmentScore	NES	pvalue	p.adjust	rank	leading_edge	core_enrichment	Groups (vs. Sicca)	Database
GO:0001906	cell killing	22	-0.673204	-2.4038	3.05485355864678e-05	0.031465	22	tags=41%, list=5%, signal=41%	HMGN2/TUBB/GBP1/GZMH/GZMA/IL7R/PRF1/XCL1/NKG7	CENT+SjD	GO_BP
GO:0005615	extracellular space	134	-0.317202	-1.66664	1.67944893136936e-05	0.00256956	87	tags=35%, list=19%, signal=40%	FLNA/SUB1/CD40LG/TNFSF10/HSP90AB1/SORL1/IL32/SOD2/AHNAK/HMGN2/CST7/CFL1/ITM2C/ANXA5/HMGB2/TAGLN2/PCNA/TUBB/ESF1/DUT/NPC2/ANXA2/VIM/CCL4/HSPA1A/S100A4/TNF/S100A11/ATP2B1/STMN1/GSTP1/S100A6/ANXA1/CCL5/GZMA/TXN/S100A10/YWHAH/CAPG/LGALS1/DPP4/LGALS3/CD63/XCL1/CLU/HLA-DRB5/CTSW	CENT+SjD	GO_CC
GO:0062023	collagen-containing extracellular matrix	16	-0.698608	-2.26924	0.000190349	0.0124752	51	tags=56%, list=11%, signal=52%	ANXA5/ANXA2/S100A4/S100A6/ANXA1/S100A10/LGALS1/LGALS3/CLU	CENT+SjD	GO_CC
GO:0000323	lytic vacuole	35	-0.482261	-1.93841	0.000407687	0.0124752	22	tags=43%, list=5%, signal=44%	AHNAK/HLA-DPB1/CST7/ITM2C/TUBB/NPC2/ANXA2/GZMH/PRF1/DPP4/CD63/HLA-DQA1/HLA-DRB5/NKG7/CTSW	CENT+SjD	GO_CC
GO:0005764	lysosome	35	-0.482261	-1.93841	0.000407687	0.0124752	22	tags=43%, list=5%, signal=44%	AHNAK/HLA-DPB1/CST7/ITM2C/TUBB/NPC2/ANXA2/GZMH/PRF1/DPP4/CD63/HLA-DQA1/HLA-DRB5/NKG7/CTSW	CENT+SjD	GO_CC
GO:0005773	vacuole	35	-0.482261	-1.93841	0.000407687	0.0124752	22	tags=43%, list=5%, signal=44%	AHNAK/HLA-DPB1/CST7/ITM2C/TUBB/NPC2/ANXA2/GZMH/PRF1/DPP4/CD63/HLA-DQA1/HLA-DRB5/NKG7/CTSW	CENT+SjD	GO_CC
GO:0005765	lysosomal membrane	18	-0.61039	-2.04984	0.00108064	0.0206672	11	tags=50%, list=2%, signal=51%	AHNAK/HLA-DPB1/ITM2C/ANXA2/DPP4/CD63/HLA-DQA1/HLA-DRB5/NKG7	CENT+SjD	GO_CC
GO:0005774	vacuolar membrane	18	-0.61039	-2.04984	0.00108064	0.0206672	11	tags=50%, list=2%, signal=51%	AHNAK/HLA-DPB1/ITM2C/ANXA2/DPP4/CD63/HLA-DQA1/HLA-DRB5/NKG7	CENT+SjD	GO_CC
GO:0098852	lytic vacuole membrane	18	-0.61039	-2.04984	0.00108064	0.0206672	11	tags=50%, list=2%, signal=51%	AHNAK/HLA-DPB1/ITM2C/ANXA2/DPP4/CD63/HLA-DQA1/HLA-DRB5/NKG7	CENT+SjD	GO_CC
GO:0070062	extracellular exosome	109	-0.283232	-1.413	0.00241397	0.0410375	69	tags=32%, list=15%, signal=36%	FLNA/SUB1/TNFSF10/HSP90AB1/SORL1/SOD2/AHNAK/CFL1/ITM2C/ANXA5/TAGLN2/PCNA/TUBB/DUT/NPC2/ANXA2/VIM/HSPA1A/S100A4/S100A11/ATP2B1/STMN1/GSTP1/S100A6/ANXA1/TXN/S100A10/YWHAH/CAPG/LGALS1/DPP4/LGALS3/CD63/CLU/HLA-DRB5	CENT+SjD	GO_CC
GO:0000987	cis-regulatory region sequence-specific DNA binding	38	0.635563	1.6807	0.00102398	0.0484408	59	tags=37%, list=13%, signal=35%	JUND/KLF2/ZNF331/JUN/SKIL/NFKBIZ/NR4A2/FOXO1/CREM/MXD4/JUNB/TIPARP/TCF7/XBP1	CENT+SjD	GO_MF
GO:0000977	RNA polymerase II transcription regulatory region sequence-specific DNA binding	37	0.629252	1.65884	0.00139654	0.0484408	59	tags=35%, list=13%, signal=33%	JUND/KLF2/ZNF331/JUN/SKIL/NFKBIZ/NR4A2/FOXO1/CREM/MXD4/JUNB/TCF7/XBP1	CENT+SjD	GO_MF
GO:0000981	DNA-binding transcription factor activity, RNA polymerase II-specific	35	0.633055	1.65811	0.00174247	0.0484408	59	tags=37%, list=13%, signal=35%	JUND/KLF2/ZNF331/JUN/SKIL/NR4A2/FOXO1/CREM/MXD4/JUNB/TCF7/CSRNP1/XBP1	CENT+SjD	GO_MF
GO:0000978	RNA polymerase II cis-regulatory region sequence-specific DNA binding	36	0.630467	1.65697	0.00161119	0.0484408	59	tags=36%, list=13%, signal=34%	JUND/KLF2/ZNF331/JUN/SKIL/NFKBIZ/NR4A2/FOXO1/CREM/MXD4/JUNB/TCF7/XBP1	CENT+SjD	GO_MF
GO:0003700	DNA-binding transcription factor activity	36	0.628405	1.65155	0.00167479	0.0484408	59	tags=36%, list=13%, signal=34%	JUND/KLF2/ZNF331/JUN/SKIL/NR4A2/FOXO1/CREM/MXD4/JUNB/TCF7/CSRNP1/XBP1	CENT+SjD	GO_MF
R-HSA-114608	Platelet degranulation	17	-0.615632	-2.03077	0.00166201	0.0437662	9	tags=47%, list=2%, signal=48%	PPIA/FLNA/CFL1/ANXA5/TAGLN2/CD63/CLU/CTSW	CENT+SjD	Reactome
R-HSA-76005	Response to elevated platelet cytosolic Ca2+	17	-0.615632	-2.03077	0.00166201	0.0437662	9	tags=47%, list=2%, signal=48%	PPIA/FLNA/CFL1/ANXA5/TAGLN2/CD63/CLU/CTSW	CENT+SjD	Reactome
R-HSA-162582	Signal Transduction	113	0.513697	1.47747	0.00129452	0.0437662	128	tags=41%, list=28%, signal=39%	JUND/UBE2M/DUSP5/DUSP4/LFNG/CDKN1A/JUN/SKIL/RGS1/GNAS/SOCS3/CSNK1G2/JAK3/DUSP2/ICOS/FOXO1/ABHD17A/SGK1/AREG/MXD4/JUNB/GRK2/TNFAIP3/TCF7/GMIP/PTGER4/DUSP1/NCK2/CCR7/CXCR4/SOCS1/PTPN11/PIP4K2A/LMNB1/CD28/GRK6/GNB1/GPR25/TGIF1/IL6ST/PPP1R15A/ARL4C/FOSB/DGKZ/LEF1/MAP2K2	CENT+SjD	Reactome
R-HSA-9006925	Intracellular signaling by second messengers	13	0.765392	1.70725	0.00260199	0.0463918	101	tags=77%, list=22%, signal=62%	CDKN1A/JUN/ICOS/FOXO1/SGK1/AREG/GRK2/PTPN11/PIP4K2A/CD28	CENT+SjD	Reactome
R-HSA-5673001	RAF/MAP kinase cascade	13	0.761845	1.69933	0.00293619	0.0463918	69	tags=54%, list=15%, signal=47%	DUSP5/DUSP4/JAK3/DUSP2/ABHD17A/AREG/DUSP1	CENT+SjD	Reactome
GO:0009987	cellular process	317	0.54476	1.95484	2.52331614403357e-05	0.0230379	185	tags=56%, list=52%, signal=231%	DUSP4/NDFIP2/CDKN1A/ZNF331/AREG/CTLA4/OAS1/ICOS/CCR4/MCM3/TGIF1/TENT5C/PDCD1/TNFRSF18/XAF1/RGS1/FBLN7/DUSP2/TIGIT/SPOCK2/CXCR4/FHL1/PTGER4/KDSR/LTA/CSRNP1/SLC2A3/TUBB2A/ISG15/NINJ2/IMPDH2/TNFRSF4/TNFRSF1B/BHLHE40/PLIN2/DDX3X/RAB11FIP1/RGS2/TNFAIP3/CD27/SEPTIN11/CCR6/LMNA/CTSB/PIM1/DUSP1/PBXIP1/CREM/JUNB/TRAT1/HLA-DQB1/ITM2A/SOCS3/SMS/YPEL5/IL6R/CD5/DDIT4/NR4A2/CCND2/PGAM1/NASP/PIM3/MACF1/CD69/STA…	SSA+SjD	GO_BP
GO:0005575	cellular_component	337	0.578379	1.88136	0.000604282	0.0419976	186	tags=54%, list=52%, signal=427%	DUSP4/NDFIP2/CDKN1A/ZNF331/AREG/IFI44/CTLA4/OAS1/ICOS/CCR4/MCM3/TGIF1/TENT5C/PDCD1/TNFRSF18/XAF1/RGS1/FBLN7/DUSP2/TIGIT/SPOCK2/CXCR4/FHL1/PTGER4/KDSR/LTA/CSRNP1/SLC2A3/TUBB2A/ISG15/NINJ2/IMPDH2/TNFRSF4/TNFRSF1B/BHLHE40/PLIN2/DDX3X/RAB11FIP1/RGS2/TNFAIP3/CD27/SEPTIN11/CCR6/LMNA/CTSB/PIM1/DUSP1/PBXIP1/CREM/JUNB/TRAT1/HLA-DQB1/ITM2A/SOCS3/SMS/YPEL5/IL6R/CD5/DDIT4/NR4A2/CCND2/PGAM1/NASP/PIM3/MACF1/CD…	SSA+SjD	GO_CC
GO:0110165	cellular anatomical entity	337	0.578379	1.88136	0.000604282	0.0419976	186	tags=54%, list=52%, signal=427%	DUSP4/NDFIP2/CDKN1A/ZNF331/AREG/IFI44/CTLA4/OAS1/ICOS/CCR4/MCM3/TGIF1/TENT5C/PDCD1/TNFRSF18/XAF1/RGS1/FBLN7/DUSP2/TIGIT/SPOCK2/CXCR4/FHL1/PTGER4/KDSR/LTA/CSRNP1/SLC2A3/TUBB2A/ISG15/NINJ2/IMPDH2/TNFRSF4/TNFRSF1B/BHLHE40/PLIN2/DDX3X/RAB11FIP1/RGS2/TNFAIP3/CD27/SEPTIN11/CCR6/LMNA/CTSB/PIM1/DUSP1/PBXIP1/CREM/JUNB/TRAT1/HLA-DQB1/ITM2A/SOCS3/SMS/YPEL5/IL6R/CD5/DDIT4/NR4A2/CCND2/PGAM1/NASP/PIM3/MACF1/CD…	SSA+SjD	GO_CC
GO:0005488	binding	325	0.58062	2.02517	2.04533649133343e-05	0.0011863	186	tags=56%, list=52%, signal=283%	DUSP4/NDFIP2/CDKN1A/ZNF331/AREG/IFI44/CTLA4/OAS1/ICOS/CCR4/MCM3/TGIF1/TENT5C/PDCD1/TNFRSF18/XAF1/RGS1/FBLN7/DUSP2/TIGIT/SPOCK2/CXCR4/FHL1/PTGER4/KDSR/LTA/CSRNP1/SLC2A3/TUBB2A/ISG15/NINJ2/IMPDH2/TNFRSF4/TNFRSF1B/BHLHE40/PLIN2/DDX3X/RAB11FIP1/RGS2/TNFAIP3/CD27/SEPTIN11/CCR6/LMNA/CTSB/PIM1/DUSP1/PBXIP1/CREM/JUNB/TRAT1/HLA-DQB1/ITM2A/SOCS3/YPEL5/IL6R/CD5/DDIT4/NR4A2/CCND2/PGAM1/NASP/PIM3/MACF1/CD69/S…	SSA+SjD	GO_MF
GO:0003674	molecular_function	333	0.60397	2.02183	1.8342823095676e-05	0.0011863	186	tags=55%, list=52%, signal=366%	DUSP4/NDFIP2/CDKN1A/ZNF331/AREG/IFI44/CTLA4/OAS1/ICOS/CCR4/MCM3/TGIF1/TENT5C/PDCD1/TNFRSF18/XAF1/RGS1/FBLN7/DUSP2/TIGIT/SPOCK2/CXCR4/FHL1/PTGER4/KDSR/LTA/CSRNP1/SLC2A3/TUBB2A/ISG15/NINJ2/IMPDH2/TNFRSF4/TNFRSF1B/BHLHE40/PLIN2/DDX3X/RAB11FIP1/RGS2/TNFAIP3/CD27/SEPTIN11/CCR6/LMNA/CTSB/PIM1/DUSP1/PBXIP1/CREM/JUNB/TRAT1/HLA-DQB1/ITM2A/SOCS3/SMS/YPEL5/IL6R/CD5/DDIT4/NR4A2/CCND2/PGAM1/NASP/PIM3/MACF1/CD…	SSA+SjD	GO_MF
GO:0005515	protein binding	314	0.486929	1.76219	0.000604318	0.023367	186	tags=56%, list=52%, signal=214%	DUSP4/NDFIP2/CDKN1A/AREG/IFI44/CTLA4/OAS1/ICOS/CCR4/MCM3/TGIF1/TENT5C/PDCD1/TNFRSF18/XAF1/RGS1/FBLN7/DUSP2/TIGIT/SPOCK2/CXCR4/FHL1/PTGER4/KDSR/LTA/CSRNP1/SLC2A3/TUBB2A/ISG15/NINJ2/IMPDH2/TNFRSF4/TNFRSF1B/BHLHE40/PLIN2/DDX3X/RAB11FIP1/RGS2/TNFAIP3/CD27/SEPTIN11/CCR6/LMNA/CTSB/PIM1/DUSP1/PBXIP1/CREM/JUNB/TRAT1/HLA-DQB1/ITM2A/SOCS3/YPEL5/IL6R/CD5/DDIT4/NR4A2/CCND2/PGAM1/NASP/PIM3/MACF1/CD69/STAT1/IT…	SSA+SjD	GO_MF
GO:0005765	lysosomal membrane	17	-0.781752	-2.4581	5.94439156478173e-06	0.000287312	33	tags=53%, list=8%, signal=51%	HLA-DRA/AHNAK/DPP4/ANXA2/ITM2C/HLA-DQA1/CD63/NKG7/HLA-DRB5	SSA+CENT+SjD	GO_CC
GO:0005774	vacuolar membrane	17	-0.781752	-2.4581	5.94439156478173e-06	0.000287312	33	tags=53%, list=8%, signal=51%	HLA-DRA/AHNAK/DPP4/ANXA2/ITM2C/HLA-DQA1/CD63/NKG7/HLA-DRB5	SSA+CENT+SjD	GO_CC
GO:0098852	lytic vacuole membrane	17	-0.781752	-2.4581	5.94439156478173e-06	0.000287312	33	tags=53%, list=8%, signal=51%	HLA-DRA/AHNAK/DPP4/ANXA2/ITM2C/HLA-DQA1/CD63/NKG7/HLA-DRB5	SSA+CENT+SjD	GO_CC
GO:0062023	collagen-containing extracellular matrix	16	-0.706934	-2.18397	0.000150304	0.00272427	50	tags=62%, list=12%, signal=57%	TIMP1/S100A4/CLU/LGALS3/S100A6/ANXA2/S100A10/TGFB1/ANXA1/LGALS1	SSA+CENT+SjD	GO_CC
GO:0043230	extracellular organelle	107	-0.345054	-1.62418	0.000146704	0.00272427	64	tags=28%, list=16%, signal=32%	GLRX/YWHAH/TUBB/TAGLN2/TXN/STMN1/TIMP1/GNAI2/S100A11/CAPG/S100A4/CLU/ATP2B1/NPC2/HNRNPL/HLA-DRA/FLNA/VIM/AHNAK/DPP4/LGALS3/S100A6/ANXA2/S100A10/ITM2C/ANXA1/CD63/GSTP1/LGALS1/HLA-DRB5	SSA+CENT+SjD	GO_CC
GO:0065010	extracellular membrane-bounded organelle	107	-0.345054	-1.62418	0.000146704	0.00272427	64	tags=28%, list=16%, signal=32%	GLRX/YWHAH/TUBB/TAGLN2/TXN/STMN1/TIMP1/GNAI2/S100A11/CAPG/S100A4/CLU/ATP2B1/NPC2/HNRNPL/HLA-DRA/FLNA/VIM/AHNAK/DPP4/LGALS3/S100A6/ANXA2/S100A10/ITM2C/ANXA1/CD63/GSTP1/LGALS1/HLA-DRB5	SSA+CENT+SjD	GO_CC
GO:0070062	extracellular exosome	107	-0.345054	-1.62418	0.000146704	0.00272427	64	tags=28%, list=16%, signal=32%	GLRX/YWHAH/TUBB/TAGLN2/TXN/STMN1/TIMP1/GNAI2/S100A11/CAPG/S100A4/CLU/ATP2B1/NPC2/HNRNPL/HLA-DRA/FLNA/VIM/AHNAK/DPP4/LGALS3/S100A6/ANXA2/S100A10/ITM2C/ANXA1/CD63/GSTP1/LGALS1/HLA-DRB5	SSA+CENT+SjD	GO_CC
GO:1903561	extracellular vesicle	107	-0.345054	-1.62418	0.000146704	0.00272427	64	tags=28%, list=16%, signal=32%	GLRX/YWHAH/TUBB/TAGLN2/TXN/STMN1/TIMP1/GNAI2/S100A11/CAPG/S100A4/CLU/ATP2B1/NPC2/HNRNPL/HLA-DRA/FLNA/VIM/AHNAK/DPP4/LGALS3/S100A6/ANXA2/S100A10/ITM2C/ANXA1/CD63/GSTP1/LGALS1/HLA-DRB5	SSA+CENT+SjD	GO_CC
GO:0000323	lytic vacuole	32	-0.541921	-2.00658	0.000273989	0.00361168	36	tags=38%, list=9%, signal=37%	NPC2/HLA-DRA/AHNAK/DPP4/PRF1/ANXA2/ITM2C/HLA-DQA1/CD63/NKG7/HLA-DRB5/CTSW	SSA+CENT+SjD	GO_CC
GO:0005764	lysosome	32	-0.541921	-2.00658	0.000273989	0.00361168	36	tags=38%, list=9%, signal=37%	NPC2/HLA-DRA/AHNAK/DPP4/PRF1/ANXA2/ITM2C/HLA-DQA1/CD63/NKG7/HLA-DRB5/CTSW	SSA+CENT+SjD	GO_CC
GO:0005773	vacuole	32	-0.541921	-2.00658	0.000273989	0.00361168	36	tags=38%, list=9%, signal=37%	NPC2/HLA-DRA/AHNAK/DPP4/PRF1/ANXA2/ITM2C/HLA-DQA1/CD63/NKG7/HLA-DRB5/CTSW	SSA+CENT+SjD	GO_CC
GO:0098797	plasma membrane protein complex	25	-0.586424	-2.04826	0.000605356	0.00731472	49	tags=36%, list=12%, signal=34%	GNAI2/HLA-DRA/FLNA/AHNAK/ANXA2/KHDRBS1/S100A10/HLA-DQA1/HLA-DRB5	SSA+CENT+SjD	GO_CC
GO:0031982	vesicle	147	-0.296894	-1.46445	0.00137182	0.0153011	65	tags=25%, list=16%, signal=33%	CST7/GLRX/YWHAH/TUBB/TAGLN2/TXN/STMN1/TIMP1/GNAI2/S100A11/IL7R/CAPG/S100A4/CLU/ATP2B1/NPC2/HNRNPL/HLA-DRA/FLNA/VIM/AHNAK/DPP4/PRF1/LGALS3/SUN2/S100A6/ANXA2/S100A10/TGFB1/ITM2C/ANXA1/HLA-DQA1/CD63/GSTP1/LGALS1/HLA-DRB5/CTSW	SSA+CENT+SjD	GO_CC
GO:0031983	vesicle lumen	25	-0.514477	-1.79696	0.00357752	0.0324213	60	tags=52%, list=15%, signal=47%	PPIA/EEF1A1/NME2/EEF2/TUBB/TIMP1/S100A11/CLU/NPC2/ANXA2/TGFB1/GSTP1/CTSW	SSA+CENT+SjD	GO_CC
GO:0034774	secretory granule lumen	25	-0.514477	-1.79696	0.00357752	0.0324213	60	tags=52%, list=15%, signal=47%	PPIA/EEF1A1/NME2/EEF2/TUBB/TIMP1/S100A11/CLU/NPC2/ANXA2/TGFB1/GSTP1/CTSW	SSA+CENT+SjD	GO_CC
GO:0060205	cytoplasmic vesicle lumen	25	-0.514477	-1.79696	0.00357752	0.0324213	60	tags=52%, list=15%, signal=47%	PPIA/EEF1A1/NME2/EEF2/TUBB/TIMP1/S100A11/CLU/NPC2/ANXA2/TGFB1/GSTP1/CTSW	SSA+CENT+SjD	GO_CC
GO:0005938	cell cortex	13	-0.656181	-1.90545	0.0046415	0.0371997	63	tags=54%, list=15%, signal=47%	ENO1/MYH9/EEF1A1/MYADM/SEPTIN11/FLNA/CRIP2	SSA+CENT+SjD	GO_CC
GO:0005911	cell-cell junction	17	-0.58955	-1.85376	0.005131	0.0371997	73	tags=65%, list=18%, signal=55%	MYH9/ACTG1/AQP3/MYADM/YWHAH/S100A11/FLNA/AHNAK/DPP4/ANXA2/ANXA1	SSA+CENT+SjD	GO_CC
GO:0030312	external encapsulating structure	18	-0.576209	-1.84148	0.00498277	0.0371997	50	tags=56%, list=12%, signal=51%	TIMP1/S100A4/CLU/LGALS3/S100A6/ANXA2/S100A10/TGFB1/ANXA1/LGALS1	SSA+CENT+SjD	GO_CC
GO:0031012	extracellular matrix	18	-0.576209	-1.84148	0.00498277	0.0371997	50	tags=56%, list=12%, signal=51%	TIMP1/S100A4/CLU/LGALS3/S100A6/ANXA2/S100A10/TGFB1/ANXA1/LGALS1	SSA+CENT+SjD	GO_CC
GO:0015629	actin cytoskeleton	22	-0.515203	-1.73852	0.00698834	0.0482528	95	tags=50%, list=23%, signal=41%	MYH9/ACTG1/EEF1A1/CFL1/MYADM/TAGLN2/CAPG/SEPTIN11/FLNA/AHNAK/ANXA1	SSA+CENT+SjD	GO_CC
hsa04145	Phagosome	17	-0.658095	-2.06807	0.000694433	0.0499992	89	tags=59%, list=22%, signal=48%	TUBB4B/HLA-DRB1/ACTG1/TUBA1B/TUBA1C/TUBA1A/TUBB/HLA-DRA/HLA-DQA1/HLA-DRB5	SSA+CENT+SjD	KEGG
R-HSA-109582	Hemostasis	38	-0.494377	-1.91051	0.00025805	0.0178054	80	tags=53%, list=20%, signal=47%	TUBB4B/KIF22/ANXA5/PPIA/TUBA1B/TUBA1C/CFL1/TUBA1A/RASGRP2/TAGLN2/TIMP1/GNAI2/CLU/ATP2B1/FLNA/ANXA2/S100A10/TGFB1/CD63/CTSW	SSA+CENT+SjD	Reactome
R-HSA-114608	Platelet degranulation	16	-0.643402	-1.9827	0.00197846	0.0341284	56	tags=62%, list=14%, signal=56%	ANXA5/PPIA/CFL1/TAGLN2/TIMP1/CLU/FLNA/TGFB1/CD63/CTSW	SSA+CENT+SjD	Reactome
R-HSA-76005	Response to elevated platelet cytosolic Ca2+	16	-0.643402	-1.9827	0.00197846	0.0341284	56	tags=62%, list=14%, signal=56%	ANXA5/PPIA/CFL1/TAGLN2/TIMP1/CLU/FLNA/TGFB1/CD63/CTSW	SSA+CENT+SjD	Reactome
R-HSA-76002	Platelet activation, signaling and aggregation	21	-0.591931	-1.9782	0.00123585	0.0341284	57	tags=43%, list=14%, signal=39%	RASGRP2/TAGLN2/TIMP1/GNAI2/CLU/FLNA/TGFB1/CD63/CTSW	SSA+CENT+SjD	Reactome

## Sheet: CD8T
Supplementary Data 3. Gene set enrichment analysis (GSEA) (adjusted p-values < 0.05) using scRNA-seq data by autoantibody-subgroups
GSEA was performed using ranked differential expression statistics derived from DEGs.
ID	Description	setSize	enrichmentScore	NES	pvalue	p.adjust	rank	leading_edge	core_enrichment	Groups (vs. Sicca)	Database
GO:0008152	metabolic process	231	0.51292	1.56584	2.43223041214924e-05	0.0221819	129	tags=43%, list=35%, signal=76%	JUND/XBP1/DUSP4/SEC11C/FKBP2/JUN/TNFAIP3/TENT5C/CD81/CSRNP1/ZNF331/GNAS/DUSP2/RGS2/FOSB/NR4A2/P4HB/TCF7/CREM/DUSP1/FKBP11/JUNB/JAK3/PPP1R15A/BTG2/RGCC/INSIG1/RBM38/CD28/PIM3/LTB/HERPUD1/ITM2C/LIMS1/CDC25B/MIDN/ZFP36L2/PABPN1/CXCR4/DDIT4/SOCS1/SLC2A3/SLC38A2/FOS/AREG/ZFP36/DNAJB1/RNPEPL1/ZC3H12A/TIPARP/BHLHE40/TSPYL2/CD6/PTGER4/TNFRSF1B/SRSF2/AOAH/GRK6/DDX39A/CCND2/MCL1/NME2/LDHA/IRF1/CKAP2/IER2/P…	CENT+SjD	GO_BP
GO:0000981	DNA-binding transcription factor activity, RNA polymerase II-specific	26	0.738298	1.86649	0.000173984	0.0149185	26	tags=38%, list=7%, signal=38%	JUND/XBP1/JUN/CSRNP1/ZNF331/FOSB/NR4A2/TCF7/CREM/JUNB	CENT+SjD	GO_MF
GO:0003700	DNA-binding transcription factor activity	27	0.728821	1.85466	0.000259451	0.0149185	26	tags=37%, list=7%, signal=37%	JUND/XBP1/JUN/CSRNP1/ZNF331/FOSB/NR4A2/TCF7/CREM/JUNB	CENT+SjD	GO_MF
GO:0000977	RNA polymerase II transcription regulatory region sequence-specific DNA binding	27	0.706304	1.79736	0.000679516	0.0242957	26	tags=33%, list=7%, signal=33%	JUND/XBP1/JUN/ZNF331/FOSB/NR4A2/TCF7/CREM/JUNB	CENT+SjD	GO_MF
GO:0000978	RNA polymerase II cis-regulatory region sequence-specific DNA binding	26	0.708985	1.79238	0.000845067	0.0242957	26	tags=35%, list=7%, signal=35%	JUND/XBP1/JUN/ZNF331/FOSB/NR4A2/TCF7/CREM/JUNB	CENT+SjD	GO_MF
GO:0003823	antigen binding	13	-0.727897	-1.9877	0.00120319	0.0276733	53	tags=69%, list=15%, signal=61%	KLRD1/HLA-DMA/HLA-DRB1/HLA-DPB1/HLA-DRB5/IL7R/HLA-DRA/KLRC2/HLA-DQA1	CENT+SjD	GO_MF
GO:0000987	cis-regulatory region sequence-specific DNA binding	28	0.671519	1.71861	0.00295087	0.03085	62	tags=43%, list=17%, signal=39%	JUND/XBP1/JUN/ZNF331/FOSB/NR4A2/TCF7/CREM/JUNB/FOS/TIPARP/BHLHE40	CENT+SjD	GO_MF
GO:0043565	sequence-specific DNA binding	40	0.634004	1.71275	0.00162651	0.03085	63	tags=35%, list=17%, signal=33%	JUND/XBP1/JUN/CSRNP1/ZNF331/FOSB/NR4A2/TCF7/CREM/JUNB/FOS/TIPARP/BHLHE40/TSPYL2	CENT+SjD	GO_MF
GO:1990837	sequence-specific double-stranded DNA binding	36	0.640758	1.70447	0.00239691	0.03085	63	tags=36%, list=17%, signal=33%	JUND/XBP1/JUN/ZNF331/FOSB/NR4A2/TCF7/CREM/JUNB/FOS/TIPARP/BHLHE40/TSPYL2	CENT+SjD	GO_MF
GO:0000976	transcription cis-regulatory region binding	34	0.645299	1.70212	0.002608	0.03085	62	tags=35%, list=17%, signal=32%	JUND/XBP1/JUN/ZNF331/FOSB/NR4A2/TCF7/CREM/JUNB/FOS/TIPARP/BHLHE40	CENT+SjD	GO_MF
GO:0001067	transcription regulatory region nucleic acid binding	34	0.645299	1.70212	0.002608	0.03085	62	tags=35%, list=17%, signal=32%	JUND/XBP1/JUN/ZNF331/FOSB/NR4A2/TCF7/CREM/JUNB/FOS/TIPARP/BHLHE40	CENT+SjD	GO_MF
GO:0003690	double-stranded DNA binding	37	0.633551	1.69206	0.00272119	0.03085	63	tags=35%, list=17%, signal=32%	JUND/XBP1/JUN/ZNF331/FOSB/NR4A2/TCF7/CREM/JUNB/FOS/TIPARP/BHLHE40/TSPYL2	CENT+SjD	GO_MF
GO:0140110	transcription regulator activity	44	0.596478	1.63294	0.0046588	0.0446468	81	tags=39%, list=22%, signal=34%	JUND/XBP1/JUN/CSRNP1/ZNF331/FOSB/NR4A2/TCF7/CREM/JUNB/BTG2/FOS/DNAJB1/BHLHE40/SRSF2/NME2/IRF1	CENT+SjD	GO_MF
GO:0030246	carbohydrate binding	14	-0.654081	-1.82555	0.0056169	0.0496879	53	tags=64%, list=15%, signal=57%	KLRC1/KLRD1/KLRK1/HLA-DRB1/LGALS3/HLA-DRA/LGALS1/KLRC2/KLRC3	CENT+SjD	GO_MF
GO:0008150	biological_process	270	0.527818	1.9216	3.94235111686448e-05	0.0323667	126	tags=45%, list=42%, signal=242%	AREG/TENT5C/TNFAIP3/PPP1R15A/CSRNP1/ITM2C/ZNF331/MX1/RGS1/CREM/NR4A2/CXCR4/BHLHE40/FOS/CD27/HLA-DQB1/CD5/GPR183/DUSP2/DDX3X/DUSP1/PTGER4/ISG15/GPR25/BTG2/INSIG1/SRSF2/CCND2/DNAJB1/CCL4/YPEL5/SLC2A3/TOX/TNFRSF1B/TIGIT/PLEK/F2R/CD69/CD74/BOD1L1/GZMK/LDHA/MACF1/GPR65/ITM2A/PIM1/PTGER2/SPOCK2/PHLDA1/ZFP36/TSC22D3/AOAH/CAPG/EIF5A/RGCC/HERPUD1/TAGAP/CISH/PKM/SLC38A2/TNF/KLF6/DDX39A/FASLG/PDCD1/TOB1/WDR…	SSA+SjD	GO_BP
GO:0005575	cellular_component	277	0.593131	2.07553	5.98402864719822e-06	0.000391954	167	tags=59%, list=55%, signal=310%	AREG/TENT5C/TNFAIP3/PPP1R15A/CSRNP1/ITM2C/ZNF331/MX1/RGS1/CREM/NR4A2/CD82/CXCR4/BHLHE40/FOS/CD27/HLA-DQB1/CD5/GPR183/DUSP2/DDX3X/DUSP1/PTGER4/ISG15/GPR25/BTG2/INSIG1/SRSF2/CCND2/DNAJB1/CCL4/YPEL5/SLC2A3/TOX/TNFRSF1B/TIGIT/PLEK/F2R/CD69/CD74/BOD1L1/GZMK/LDHA/MACF1/GPR65/ITM2A/PIM1/PTGER2/SPOCK2/PHLDA1/ZFP36/TSC22D3/AOAH/CAPG/EIF5A/RGCC/HERPUD1/TAGAP/CISH/PKM/SLC38A2/TNF/KLF6/DDX39A/FASLG/PDCD1/TOB…	SSA+SjD	GO_CC
GO:0110165	cellular anatomical entity	277	0.593131	2.07553	5.98402864719822e-06	0.000391954	167	tags=59%, list=55%, signal=310%	AREG/TENT5C/TNFAIP3/PPP1R15A/CSRNP1/ITM2C/ZNF331/MX1/RGS1/CREM/NR4A2/CD82/CXCR4/BHLHE40/FOS/CD27/HLA-DQB1/CD5/GPR183/DUSP2/DDX3X/DUSP1/PTGER4/ISG15/GPR25/BTG2/INSIG1/SRSF2/CCND2/DNAJB1/CCL4/YPEL5/SLC2A3/TOX/TNFRSF1B/TIGIT/PLEK/F2R/CD69/CD74/BOD1L1/GZMK/LDHA/MACF1/GPR65/ITM2A/PIM1/PTGER2/SPOCK2/PHLDA1/ZFP36/TSC22D3/AOAH/CAPG/EIF5A/RGCC/HERPUD1/TAGAP/CISH/PKM/SLC38A2/TNF/KLF6/DDX39A/FASLG/PDCD1/TOB…	SSA+SjD	GO_CC
GO:0003674	molecular_function	275	0.604639	2.14362	1.85237027528664e-06	0.000196351	167	tags=60%, list=55%, signal=290%	AREG/TENT5C/TNFAIP3/PPP1R15A/CSRNP1/ITM2C/ZNF331/MX1/RGS1/CREM/NR4A2/CD82/CXCR4/BHLHE40/FOS/CD27/HLA-DQB1/CD5/GPR183/DUSP2/DDX3X/DUSP1/PTGER4/ISG15/GPR25/BTG2/INSIG1/SRSF2/CCND2/DNAJB1/CCL4/YPEL5/SLC2A3/TOX/TNFRSF1B/TIGIT/PLEK/F2R/CD69/CD74/BOD1L1/GZMK/LDHA/MACF1/GPR65/ITM2A/PIM1/PTGER2/SPOCK2/PHLDA1/ZFP36/TSC22D3/AOAH/CAPG/EIF5A/RGCC/HERPUD1/TAGAP/CISH/PKM/SLC38A2/TNF/KLF6/DDX39A/FASLG/PDCD1/TOB…	SSA+SjD	GO_MF
GO:0005488	binding	268	0.526309	1.937	4.64074421623174e-05	0.00245959	126	tags=46%, list=42%, signal=230%	AREG/TENT5C/TNFAIP3/PPP1R15A/CSRNP1/ITM2C/ZNF331/MX1/RGS1/CREM/NR4A2/CD82/CXCR4/BHLHE40/FOS/CD27/HLA-DQB1/CD5/GPR183/DUSP2/DDX3X/DUSP1/PTGER4/ISG15/GPR25/BTG2/INSIG1/SRSF2/CCND2/DNAJB1/CCL4/YPEL5/SLC2A3/TOX/TNFRSF1B/TIGIT/PLEK/F2R/CD69/CD74/BOD1L1/GZMK/LDHA/MACF1/ITM2A/PIM1/SPOCK2/PHLDA1/ZFP36/TSC22D3/AOAH/CAPG/EIF5A/RGCC/HERPUD1/TAGAP/CISH/PKM/SLC38A2/TNF/KLF6/DDX39A/FASLG/PDCD1/TOB1/WDR1/DDIT4/…	SSA+SjD	GO_MF
GO:0004930	G protein-coupled receptor activity	10	0.761748	1.83232	0.00108077	0.0381873	50	tags=70%, list=17%, signal=60%	CXCR4/GPR183/PTGER4/GPR25/F2R/GPR65/PTGER2	SSA+SjD	GO_MF
GO:0005515	protein binding	258	0.438883	1.67401	0.00183686	0.0486767	154	tags=55%, list=51%, signal=182%	AREG/TENT5C/TNFAIP3/PPP1R15A/CSRNP1/ITM2C/MX1/RGS1/CREM/NR4A2/CD82/CXCR4/BHLHE40/FOS/CD27/HLA-DQB1/CD5/DUSP2/DDX3X/DUSP1/PTGER4/ISG15/GPR25/BTG2/INSIG1/SRSF2/CCND2/DNAJB1/CCL4/YPEL5/SLC2A3/TOX/TNFRSF1B/TIGIT/PLEK/F2R/CD69/CD74/BOD1L1/GZMK/LDHA/MACF1/ITM2A/PIM1/SPOCK2/PHLDA1/ZFP36/TSC22D3/AOAH/CAPG/EIF5A/RGCC/HERPUD1/TAGAP/CISH/PKM/SLC38A2/TNF/KLF6/DDX39A/FASLG/PDCD1/TOB1/WDR1/DDIT4/JUNB/GBP5/SIRP…	SSA+SjD	GO_MF
GO:0098797	plasma membrane protein complex	24	-0.633423	-2.1485	7.77058126512017e-05	0.0108011	70	tags=54%, list=20%, signal=47%	HLA-DPB1/CD8A/CD8B/FLNA/HLA-DMA/ANXA2/HLA-DRB1/AHNAK/S100A10/HLA-DQA1/HLA-DRB5/HLA-DRA/KHDRBS1	SSA+CENT+SjD	GO_CC
GO:0005938	cell cortex	13	-0.735691	-2.09608	0.0006275	0.0436113	16	tags=23%, list=5%, signal=23%	FLNA/SEPTIN11/CRIP2	SSA+CENT+SjD	GO_CC
GO:0003823	antigen binding	13	-0.812102	-2.31087	1.61663423208244e-05	0.0018753	70	tags=85%, list=20%, signal=70%	HLA-DPB1/LAG3/HLA-DMA/HLA-DRB1/KLRD1/IL7R/TGFB1/HLA-DQA1/HLA-DRB5/HLA-DRA/KLRC2	SSA+CENT+SjD	GO_MF
GO:0000981	DNA-binding transcription factor activity, RNA polymerase II-specific	24	0.70724	1.88692	0.000127195	0.00737732	74	tags=54%, list=21%, signal=46%	ZNF331/NR4A2/CREM/FOSB/CSRNP1/PLSCR1/JUNB/TGIF1/FOS/JUN/BHLHE40/JUND/STAT1	SSA+CENT+SjD	GO_MF
GO:0023023	MHC protein complex binding	15	-0.738923	-2.1941	0.000300952	0.0116368	73	tags=67%, list=21%, signal=55%	KLRC1/HLA-DPB1/CD8A/HLA-DMA/HLA-DRB1/KLRD1/HLA-DQA1/HLA-DRB5/HLA-DRA/KLRC2	SSA+CENT+SjD	GO_MF
GO:0003700	DNA-binding transcription factor activity	25	0.675132	1.81481	0.000409424	0.0118733	74	tags=52%, list=21%, signal=44%	ZNF331/NR4A2/CREM/FOSB/CSRNP1/PLSCR1/JUNB/TGIF1/FOS/JUN/BHLHE40/JUND/STAT1	SSA+CENT+SjD	GO_MF
GO:0140110	transcription regulator activity	42	0.581943	1.71189	0.00108852	0.0252536	93	tags=45%, list=26%, signal=38%	ZNF331/NR4A2/HSPA1A/CREM/BTG2/FOSB/CSRNP1/DNAJB1/PLSCR1/JUNB/TGIF1/FOS/JUN/BHLHE40/JUND/STAT1/NME2/TOB1/ZNF683	SSA+CENT+SjD	GO_MF
GO:0001216	DNA-binding transcription activator activity	16	0.687532	1.68547	0.00467009	0.0492482	71	tags=50%, list=20%, signal=42%	NR4A2/FOSB/CSRNP1/PLSCR1/JUNB/FOS/JUN/JUND	SSA+CENT+SjD	GO_MF
GO:0001228	DNA-binding transcription activator activity, RNA polymerase II-specific	16	0.687532	1.68547	0.00467009	0.0492482	71	tags=50%, list=20%, signal=42%	NR4A2/FOSB/CSRNP1/PLSCR1/JUNB/FOS/JUN/JUND	SSA+CENT+SjD	GO_MF
GO:0000977	RNA polymerase II transcription regulatory region sequence-specific DNA binding	24	0.631146	1.68391	0.00355083	0.0492482	74	tags=46%, list=21%, signal=39%	ZNF331/NR4A2/CREM/FOSB/JUNB/TGIF1/FOS/JUN/BHLHE40/JUND/STAT1	SSA+CENT+SjD	GO_MF
GO:0000978	RNA polymerase II cis-regulatory region sequence-specific DNA binding	23	0.634165	1.67817	0.00397943	0.0492482	74	tags=48%, list=21%, signal=40%	ZNF331/NR4A2/CREM/FOSB/JUNB/TGIF1/FOS/JUN/BHLHE40/JUND/STAT1	SSA+CENT+SjD	GO_MF
GO:0000987	cis-regulatory region sequence-specific DNA binding	25	0.623391	1.67573	0.00375926	0.0492482	74	tags=48%, list=21%, signal=41%	ZNF331/NR4A2/CREM/FOSB/JUNB/TGIF1/TIPARP/FOS/JUN/BHLHE40/JUND/STAT1	SSA+CENT+SjD	GO_MF
GO:0003824	catalytic activity	98	0.473279	1.53993	0.00281961	0.0492482	137	tags=51%, list=39%, signal=43%	HSPA1B/FKBP2/RGS1/TENT5C/RGS2/SEC11C/CDKN1A/TNFAIP3/HSPA1A/P4HB/DUSP4/FKBP11/ZC3H12A/PLSCR1/DUSP2/MX1/GBP1/SAT1/GNAS/TIPARP/GLUL/PHPT1/PDIA6/HSPA5/NME2/LDHA/MAP3K8/DUSP1/BIRC3/HSP90B1/ARL4A/AOAH/ISG20/CYCS/PRDX3/DDX3X/RNF19A/PIM1/TXNDC17/GBP5/GZMK/FTH1/PRMT9/PDE7A/HSPD1/PRDM1/TUBB4B/RNF213/PIM3/ARL4C	SSA+CENT+SjD	GO_MF

## Sheet: B_Memory
Supplementary Data 3. Gene set enrichment analysis (GSEA) (adjusted p-values < 0.05) using scRNA-seq data by autoantibody-subgroups
GSEA was performed using ranked differential expression statistics derived from DEGs.
ID	Description	setSize	enrichmentScore	NES	pvalue	p.adjust	rank	leading_edge	core_enrichment	Groups (vs. Sicca)	Database
GO:0045321	leukocyte activation	113	0.456985	1.87142	1.12235392240547e-06	0.00128397	213	tags=62%, list=39%, signal=48%	IL4R/NRARP/HLA-DOA/BCL6/LCK/LYL1/CCR6/CARD11/LGALS9/PTGER4/DTX1/PIK3CD/GPR183/FCRL1/GPR18/NFKBID/LFNG/IRF8/CD22/CNR2/CD83/CXCR5/HLA-DMB/HLA-DQB1/CCR7/HLA-DRB5/INPP5D/HHEX/RUNX1/TNF/RIPOR2/VAV3/PRKCB/PAX5/CD19/SWAP70/CD81/FCER2/HLA-DRA/TMEM131L/CD24/HLA-DQA1/TNFRSF13C/APP/SMAD3/RHOH/TGFBR2/MAP3K8/BANK1/HLA-DPB1/EGR3/FOXP1/HLA-DRB1/CSK/NR4A3/MS4A1/HLA-DMA/LAT2/CD1C/CD84/SPI1/HLA-DPA1/CR2/ZFP36L1/PR…	CENT+SjD	GO_BP
GO:0046649	lymphocyte activation	103	0.466088	1.89585	2.87739411046586e-06	0.00141173	222	tags=65%, list=40%, signal=48%	IL4R/NRARP/HLA-DOA/BCL6/LCK/LYL1/CCR6/CARD11/LGALS9/PTGER4/DTX1/PIK3CD/GPR183/FCRL1/GPR18/NFKBID/LFNG/IRF8/CD22/CD83/CXCR5/HLA-DMB/HLA-DQB1/CCR7/HLA-DRB5/INPP5D/HHEX/RUNX1/RIPOR2/VAV3/PRKCB/PAX5/CD19/SWAP70/CD81/HLA-DRA/TMEM131L/CD24/HLA-DQA1/TNFRSF13C/SMAD3/RHOH/TGFBR2/MAP3K8/BANK1/HLA-DPB1/EGR3/FOXP1/HLA-DRB1/CSK/MS4A1/HLA-DMA/LAT2/CD1C/CD84/SPI1/HLA-DPA1/CR2/ZFP36L1/PREX1/GAPT/ZFP36L2/LYN/TGFB…	CENT+SjD	GO_BP
GO:0001775	cell activation	120	0.44547	1.83169	3.70210114619402e-06	0.00141173	213	tags=60%, list=39%, signal=47%	IL4R/NRARP/HLA-DOA/BCL6/LCK/LYL1/CCR6/CARD11/LGALS9/PTGER4/DTX1/PIK3CD/GPR183/FCRL1/GPR18/NFKBID/LFNG/IRF8/CD22/CNR2/CD83/CXCR5/HLA-DMB/HLA-DQB1/CCR7/HLA-DRB5/INPP5D/HHEX/RUNX1/TNF/RIPOR2/VAV3/PRKCB/PAX5/CD19/SWAP70/CD81/FCER2/HLA-DRA/TMEM131L/CD24/HLA-DQA1/TNFRSF13C/APP/SMAD3/RHOH/TGFBR2/MAP3K8/BANK1/HLA-DPB1/EGR3/GNA13/FOXP1/HLA-DRB1/CSK/NR4A3/MS4A1/HLA-DMA/LAT2/CD1C/CD84/SPI1/HLA-DPA1/ZEB2/CR2…	CENT+SjD	GO_BP
GO:0050794	regulation of cellular process	381	0.399728	1.6777	5.19185870452872e-05	0.0148487	291	tags=59%, list=53%, signal=90%	MTRNR2L12/IL4R/NRARP/HLA-DOA/PLEKHG1/ARHGAP24/BCL6/PLD4/LCK/SNX9/LYL1/BCL9L/CCR6/CARD11/KLF2/SATB1/RBM38/JUND/SORL1/MATK/REL/LGALS9/PTGER4/DTX1/PIK3CD/CDKN2D/GPR183/LMO2/RASGEF1B/SPOCK2/GPR18/ZBTB10/NFKBID/LFNG/IRF8/MGAT5/FOXO1/CD22/CNR2/CD83/ITPR1/FAM53B/NRIP1/SESN3/PARP15/S1PR1/CXCR5/YBX3/TCL1A/PIK3AP1/HLA-DMB/TGIF1/HLA-DQB1/MARCKSL1/LTA/CIITA/CCR7/PHACTR1/TRAF5/CXCR4/SIPA1/HLA-DRB5/INPP5D/HHEX…	CENT+SjD	GO_BP
GO:0042110	T cell activation	74	0.456346	1.80147	6.8661552112307e-05	0.0157098	213	tags=65%, list=39%, signal=46%	IL4R/NRARP/HLA-DOA/BCL6/LCK/CCR6/CARD11/LGALS9/PTGER4/DTX1/PIK3CD/GPR183/GPR18/NFKBID/LFNG/CD83/HLA-DMB/HLA-DQB1/CCR7/HLA-DRB5/RUNX1/RIPOR2/CD81/HLA-DRA/TMEM131L/CD24/HLA-DQA1/TNFRSF13C/SMAD3/RHOH/TGFBR2/MAP3K8/HLA-DPB1/EGR3/FOXP1/HLA-DRB1/CSK/HLA-DMA/CD1C/CD84/SPI1/HLA-DPA1/ZFP36L1/PREX1/ZFP36L2/LYN/TGFB1/LY9	CENT+SjD	GO_BP
GO:0050789	regulation of biological process	392	0.401637	1.68078	9.08136974861319e-05	0.0173151	291	tags=59%, list=53%, signal=96%	MTRNR2L12/IL4R/NRARP/HLA-DOA/PLEKHG1/ARHGAP24/BCL6/PLD4/LCK/SNX9/LYL1/BCL9L/CCR6/CARD11/KLF2/SATB1/RBM38/JUND/SORL1/MATK/REL/FMNL3/LGALS9/PTGER4/DTX1/PIK3CD/CDKN2D/GPR183/LMO2/RASGEF1B/SPOCK2/GPR18/UBE2S/ZBTB10/NFKBID/LFNG/IRF8/MGAT5/FOXO1/CD22/CNR2/CD83/ITPR1/FAM53B/NRIP1/SESN3/PARP15/S1PR1/CXCR5/YBX3/TCL1A/PIK3AP1/HLA-DMB/TGIF1/CEMIP2/HLA-DQB1/MARCKSL1/LTA/CIITA/CCR7/PHACTR1/TRAF5/CXCR4/SIPA1/H…	CENT+SjD	GO_BP
GO:0065007	biological regulation	396	0.397718	1.66223	0.00011451	0.0187142	291	tags=58%, list=53%, signal=98%	MTRNR2L12/IL4R/NRARP/HLA-DOA/PLEKHG1/ARHGAP24/BCL6/PLD4/LCK/SNX9/LYL1/BCL9L/CCR6/CARD11/KLF2/SATB1/RBM38/JUND/SORL1/MATK/REL/FMNL3/LGALS9/PTGER4/DTX1/PIK3CD/CDKN2D/GPR183/LMO2/RASGEF1B/SPOCK2/GPR18/UBE2S/ZBTB10/NFKBID/LFNG/IRF8/MGAT5/FOXO1/CD22/CNR2/CD83/ITPR1/FAM53B/NRIP1/SESN3/PARP15/S1PR1/CXCR5/YBX3/TCL1A/PIK3AP1/HLA-DMB/TGIF1/CEMIP2/HLA-DQB1/MARCKSL1/LTA/CIITA/CCR7/PHACTR1/TRAF5/CXCR4/SIPA1/H…	CENT+SjD	GO_BP
GO:0007159	leukocyte cell-cell adhesion	59	0.472521	1.81852	0.000141554	0.0202423	176	tags=58%, list=32%, signal=44%	IL4R/NRARP/HLA-DOA/BCL6/LCK/CARD11/LGALS9/DTX1/NFKBID/CD83/HLA-DMB/HLA-DQB1/CCR7/HLA-DRB5/RUNX1/TNF/RIPOR2/CD81/HLA-DRA/TMEM131L/CD24/HLA-DQA1/TNFRSF13C/ETS1/RHOH/TGFBR2/MAP3K8/HLA-DPB1/EGR3/HLA-DRB1/CSK/NR4A3/SELL/HLA-DMA	CENT+SjD	GO_BP
GO:1903037	regulation of leukocyte cell-cell adhesion	53	0.481693	1.82947	0.000243432	0.0204333	176	tags=62%, list=32%, signal=47%	IL4R/NRARP/HLA-DOA/BCL6/LCK/CARD11/LGALS9/DTX1/NFKBID/CD83/HLA-DMB/HLA-DQB1/CCR7/HLA-DRB5/RUNX1/TNF/RIPOR2/CD81/HLA-DRA/TMEM131L/CD24/HLA-DQA1/TNFRSF13C/ETS1/RHOH/TGFBR2/MAP3K8/HLA-DPB1/EGR3/HLA-DRB1/CSK/NR4A3/HLA-DMA	CENT+SjD	GO_BP
GO:0030098	lymphocyte differentiation	61	0.457715	1.76859	0.000222182	0.0204333	213	tags=64%, list=39%, signal=44%	IL4R/NRARP/HLA-DOA/BCL6/LCK/LYL1/CCR6/CARD11/LGALS9/PTGER4/DTX1/PIK3CD/GPR183/GPR18/NFKBID/LFNG/IRF8/CD83/CCR7/INPP5D/HHEX/RUNX1/PAX5/CD19/HLA-DRA/TMEM131L/RHOH/TGFBR2/EGR3/FOXP1/HLA-DRB1/MS4A1/SPI1/CR2/ZFP36L1/PREX1/ZFP36L2/TGFB1/LY9	CENT+SjD	GO_BP
GO:1903131	mononuclear cell differentiation	65	0.45269	1.76205	0.000242026	0.0204333	213	tags=63%, list=39%, signal=44%	IL4R/NRARP/HLA-DOA/BCL6/LCK/LYL1/CCR6/CARD11/LGALS9/PTGER4/DTX1/PIK3CD/GPR183/GPR18/NFKBID/LFNG/IRF8/CD83/CCR7/INPP5D/HHEX/RUNX1/PAX5/CD19/HLA-DRA/TMEM131L/RHOH/TGFBR2/EGR3/FOXP1/HLA-DRB1/MS4A1/NFATC1/SPI1/CR2/ZFP36L1/PREX1/ZFP36L2/LYN/TGFB1/LY9	CENT+SjD	GO_BP
GO:0002521	leukocyte differentiation	74	0.441428	1.74258	0.000241451	0.0204333	213	tags=61%, list=39%, signal=43%	IL4R/NRARP/HLA-DOA/BCL6/LCK/LYL1/CCR6/CARD11/LGALS9/PTGER4/DTX1/PIK3CD/GPR183/GPR18/NFKBID/LFNG/IRF8/CD83/CCR7/INPP5D/HHEX/RUNX1/TNF/PAX5/CD19/CD81/HLA-DRA/TMEM131L/APP/RHOH/TGFBR2/RASSF2/EGR3/FOXP1/HLA-DRB1/MS4A1/NFATC1/SPI1/CR2/ZFP36L1/PREX1/ZFP36L2/LYN/TGFB1/LY9	CENT+SjD	GO_BP
GO:0008150	biological_process	464	0.42743	1.71966	0.000200056	0.0204333	225	tags=44%, list=41%, signal=164%	MTRNR2L12/IL4R/NRARP/HLA-DOA/CLEC17A/PLEKHG1/ARHGAP24/BCL6/PLD4/LCK/SNX9/LYL1/BCL9L/CCR6/COL19A1/CARD11/KLF2/SATB1/RBM38/JUND/SORL1/MATK/REL/FMNL3/LGALS9/PTGER4/DTX1/PIK3CD/CDKN2D/GPR183/LMO2/RASGEF1B/FCRL1/SPOCK2/GPR18/UBE2S/ZBTB10/ARRDC2/NFKBID/LFNG/IRF8/MGAT5/FOXO1/CD22/TSPAN33/CNR2/CD83/ITPR1/FAM53B/NRIP1/SESN3/PARP15/S1PR1/CXCR5/YBX3/CD72/TCL1A/PIK3AP1/HLA-DMB/TGIF1/CEMIP2/HLA-DQB1/SLC2A3/MA…	CENT+SjD	GO_BP
GO:0051239	regulation of multicellular organismal process	177	0.382798	1.60884	0.000250058	0.0204333	214	tags=52%, list=39%, signal=47%	IL4R/NRARP/HLA-DOA/BCL6/PLD4/LCK/BCL9L/CARD11/KLF2/SORL1/REL/LGALS9/PTGER4/DTX1/PIK3CD/GPR183/GPR18/NFKBID/LFNG/IRF8/FOXO1/CD22/CNR2/CD83/S1PR1/YBX3/HLA-DMB/CEMIP2/HLA-DQB1/LTA/CCR7/CXCR4/HLA-DRB5/INPP5D/HHEX/RUNX1/TNF/RIPOR2/VAV3/PRKCB/VEGFB/CD19/BTG1/CD81/DSP/BASP1/HLA-DRA/SKIL/TMEM131L/CD24/HLA-DQA1/TNFRSF13C/APP/ETS1/JUP/SMAD3/RHOH/TGFBR2/RASSF2/BCL11A/MAP3K8/LTB/BANK1/RFTN1/HLA-DPB1/EGR3/MAP…	CENT+SjD	GO_BP
GO:0030155	regulation of cell adhesion	77	0.434488	1.72231	0.000271395	0.0206984	210	tags=62%, list=38%, signal=45%	IL4R/NRARP/HLA-DOA/BCL6/LCK/CARD11/LGALS9/DTX1/SPOCK2/NFKBID/CD83/S1PR1/HLA-DMB/HLA-DQB1/CCR7/CXCR4/SIPA1/HLA-DRB5/RUNX1/TNF/RIPOR2/VAV3/SWAP70/CD81/HLA-DRA/TMEM131L/CD24/HLA-DQA1/TNFRSF13C/ETS1/JUP/SMAD3/RHOH/TGFBR2/MAP3K8/HLA-DPB1/EGR3/HLA-DRB1/CSK/NR4A3/HLA-DMA/SPI1/HLA-DPA1/PREX1/MBP/MAP4K4/LYN/TGFB1	CENT+SjD	GO_BP
GO:1903039	positive regulation of leukocyte cell-cell adhesion	43	0.494278	1.82297	0.000327433	0.0219164	176	tags=67%, list=32%, signal=50%	IL4R/HLA-DOA/BCL6/LCK/CARD11/LGALS9/NFKBID/CD83/HLA-DMB/HLA-DQB1/CCR7/HLA-DRB5/RUNX1/TNF/CD81/HLA-DRA/CD24/HLA-DQA1/TNFRSF13C/ETS1/RHOH/TGFBR2/MAP3K8/HLA-DPB1/EGR3/HLA-DRB1/CSK/NR4A3/HLA-DMA	CENT+SjD	GO_BP
GO:0050863	regulation of T cell activation	50	0.480031	1.80856	0.000325326	0.0219164	162	tags=58%, list=29%, signal=45%	IL4R/NRARP/HLA-DOA/BCL6/LCK/CARD11/LGALS9/DTX1/NFKBID/CD83/HLA-DMB/HLA-DQB1/CCR7/HLA-DRB5/RUNX1/RIPOR2/CD81/HLA-DRA/TMEM131L/CD24/HLA-DQA1/TNFRSF13C/RHOH/TGFBR2/MAP3K8/HLA-DPB1/EGR3/HLA-DRB1/CSK	CENT+SjD	GO_BP
GO:0002250	adaptive immune response	59	0.456305	1.75611	0.000363997	0.0219164	221	tags=68%, list=40%, signal=46%	IL4R/HLA-DOA/BCL6/CCR6/PIK3CD/GPR183/NFKBID/HLA-DMB/HLA-DQB1/LTA/SIPA1/HLA-DRB5/INPP5D/TNF/PRKCB/SIGLEC10/BACH2/CD19/SWAP70/CD81/FCER2/HLA-DRA/HLA-DQA1/TNFRSF13C/RFTN1/HLA-DPB1/HLA-DRB1/CSK/HLA-DMA/LAT2/CD1C/CD84/HLA-DPA1/METRNL/CR2/GAPT/LYN/TGFB1/LY9/IL21R	CENT+SjD	GO_BP
GO:0002376	immune system process	202	0.372235	1.57257	0.00036005	0.0219164	222	tags=51%, list=40%, signal=49%	IL4R/NRARP/HLA-DOA/BCL6/PLD4/LCK/LYL1/CCR6/CARD11/KLF2/REL/LGALS9/PTGER4/DTX1/PIK3CD/GPR183/FCRL1/GPR18/NFKBID/LFNG/IRF8/CD22/CNR2/CD83/S1PR1/CXCR5/PIK3AP1/HLA-DMB/HLA-DQB1/LTA/CIITA/CCR7/CXCR4/SIPA1/HLA-DRB5/INPP5D/HHEX/RUNX1/TNF/VPREB3/RIPOR2/VAV3/PRKCB/SIGLEC10/VEGFB/PAX5/BACH2/CD19/SWAP70/CD81/FCER2/MPEG1/HLA-DRA/SKIL/TMEM131L/CD24/HLA-DQA1/TNFRSF13C/APP/ETS1/SMAD3/RHOH/TGFBR2/RASSF2/GBP4/MAP…	CENT+SjD	GO_BP
GO:0022407	regulation of cell-cell adhesion	61	0.448759	1.73398	0.000454463	0.0251885	210	tags=64%, list=38%, signal=45%	IL4R/NRARP/HLA-DOA/BCL6/LCK/CARD11/LGALS9/DTX1/NFKBID/CD83/HLA-DMB/HLA-DQB1/CCR7/HLA-DRB5/RUNX1/TNF/RIPOR2/SWAP70/CD81/HLA-DRA/TMEM131L/CD24/HLA-DQA1/TNFRSF13C/ETS1/RHOH/TGFBR2/MAP3K8/HLA-DPB1/EGR3/HLA-DRB1/CSK/NR4A3/HLA-DMA/SPI1/HLA-DPA1/MBP/LYN/TGFB1	CENT+SjD	GO_BP
GO:0002694	regulation of leukocyte activation	77	0.428647	1.69915	0.000462377	0.0251885	210	tags=60%, list=38%, signal=43%	IL4R/NRARP/HLA-DOA/BCL6/LCK/CARD11/LGALS9/DTX1/GPR183/NFKBID/CD22/CNR2/CD83/HLA-DMB/HLA-DQB1/CCR7/HLA-DRB5/INPP5D/RUNX1/TNF/RIPOR2/VAV3/CD19/CD81/HLA-DRA/TMEM131L/CD24/HLA-DQA1/TNFRSF13C/RHOH/TGFBR2/MAP3K8/BANK1/HLA-DPB1/EGR3/HLA-DRB1/CSK/NR4A3/HLA-DMA/CD84/SPI1/HLA-DPA1/ZFP36L1/ZFP36L2/LYN/TGFB1	CENT+SjD	GO_BP
GO:0022409	positive regulation of cell-cell adhesion	45	0.480133	1.78245	0.000541264	0.0258002	176	tags=64%, list=32%, signal=48%	IL4R/HLA-DOA/BCL6/LCK/CARD11/LGALS9/NFKBID/CD83/HLA-DMB/HLA-DQB1/CCR7/HLA-DRB5/RUNX1/TNF/CD81/HLA-DRA/CD24/HLA-DQA1/TNFRSF13C/ETS1/RHOH/TGFBR2/MAP3K8/HLA-DPB1/EGR3/HLA-DRB1/CSK/NR4A3/HLA-DMA	CENT+SjD	GO_BP
GO:0050865	regulation of cell activation	78	0.426428	1.69262	0.000532615	0.0258002	210	tags=59%, list=38%, signal=43%	IL4R/NRARP/HLA-DOA/BCL6/LCK/CARD11/LGALS9/DTX1/GPR183/NFKBID/CD22/CNR2/CD83/HLA-DMB/HLA-DQB1/CCR7/HLA-DRB5/INPP5D/RUNX1/TNF/RIPOR2/VAV3/CD19/CD81/HLA-DRA/TMEM131L/CD24/HLA-DQA1/TNFRSF13C/RHOH/TGFBR2/MAP3K8/BANK1/HLA-DPB1/EGR3/HLA-DRB1/CSK/NR4A3/HLA-DMA/CD84/SPI1/HLA-DPA1/ZFP36L1/ZFP36L2/LYN/TGFB1	CENT+SjD	GO_BP
GO:0048584	positive regulation of response to stimulus	148	0.381512	1.58917	0.000530217	0.0258002	206	tags=51%, list=37%, signal=43%	IL4R/NRARP/HLA-DOA/LCK/CCR6/CARD11/KLF2/SORL1/REL/LGALS9/PTGER4/PIK3CD/GPR183/GPR18/NFKBID/LFNG/MGAT5/CD22/FAM53B/S1PR1/PIK3AP1/HLA-DMB/HLA-DQB1/LTA/CCR7/TRAF5/CXCR4/HLA-DRB5/INPP5D/HHEX/TNF/RIPOR2/VAV3/PRKCB/VEGFB/CD19/SLC44A2/SWAP70/CD81/FCER2/HLA-DRA/SKIL/CD24/HLA-DQA1/APP/ETS1/JUP/SMAD3/TGFBR2/RASSF2/LTB/BANK1/RFTN1/HLA-DPB1/MAPRE2/FOXP1/HLA-DRB1/CSK/NFKB1/NR4A3/MS4A1/BCL7A/HLA-DMA/PMAIP1/TRI…	CENT+SjD	GO_BP
GO:0051249	regulation of lymphocyte activation	69	0.434906	1.70438	0.000604382	0.0276565	210	tags=61%, list=38%, signal=43%	IL4R/NRARP/HLA-DOA/BCL6/LCK/CARD11/LGALS9/DTX1/GPR183/NFKBID/CD22/CD83/HLA-DMB/HLA-DQB1/CCR7/HLA-DRB5/INPP5D/RUNX1/RIPOR2/VAV3/CD19/CD81/HLA-DRA/TMEM131L/CD24/HLA-DQA1/TNFRSF13C/RHOH/TGFBR2/MAP3K8/BANK1/HLA-DPB1/EGR3/HLA-DRB1/CSK/HLA-DMA/SPI1/HLA-DPA1/ZFP36L1/ZFP36L2/LYN/TGFB1	CENT+SjD	GO_BP
GO:0045785	positive regulation of cell adhesion	55	0.457047	1.74418	0.00063822	0.0280817	205	tags=67%, list=37%, signal=47%	IL4R/HLA-DOA/BCL6/LCK/CARD11/LGALS9/SPOCK2/NFKBID/CD83/HLA-DMB/HLA-DQB1/CCR7/HLA-DRB5/RUNX1/TNF/VAV3/CD81/HLA-DRA/CD24/HLA-DQA1/TNFRSF13C/ETS1/JUP/SMAD3/RHOH/TGFBR2/MAP3K8/HLA-DPB1/EGR3/HLA-DRB1/CSK/NR4A3/HLA-DMA/HLA-DPA1/PREX1/MAP4K4/LYN	CENT+SjD	GO_BP
GO:0050870	positive regulation of T cell activation	39	0.489953	1.78046	0.000750396	0.0317945	162	tags=64%, list=29%, signal=49%	IL4R/HLA-DOA/BCL6/LCK/CARD11/LGALS9/NFKBID/CD83/HLA-DMB/HLA-DQB1/CCR7/HLA-DRB5/RUNX1/CD81/HLA-DRA/CD24/HLA-DQA1/TNFRSF13C/RHOH/TGFBR2/MAP3K8/HLA-DPB1/EGR3/HLA-DRB1/CSK	CENT+SjD	GO_BP
GO:0048518	positive regulation of biological process	282	0.355627	1.51104	0.000850034	0.03473	215	tags=46%, list=39%, signal=58%	IL4R/NRARP/HLA-DOA/BCL6/LCK/SNX9/LYL1/BCL9L/CCR6/CARD11/KLF2/JUND/SORL1/MATK/REL/LGALS9/PTGER4/DTX1/PIK3CD/GPR183/LMO2/SPOCK2/GPR18/UBE2S/NFKBID/LFNG/IRF8/MGAT5/FOXO1/CD22/CD83/ITPR1/FAM53B/NRIP1/SESN3/S1PR1/CXCR5/YBX3/TCL1A/PIK3AP1/HLA-DMB/HLA-DQB1/MARCKSL1/LTA/CIITA/CCR7/TRAF5/CXCR4/HLA-DRB5/INPP5D/HHEX/RUNX1/TNF/RIPOR2/VAV3/PRKCB/VEGFB/TTN/PAX5/CD19/SLC44A2/SWAP70/BTG1/CD81/ALYREF/FCER2/BASP1/…	CENT+SjD	GO_BP
GO:0002682	regulation of immune system process	131	0.378786	1.56584	0.000880581	0.0347374	210	tags=53%, list=38%, signal=43%	IL4R/NRARP/HLA-DOA/BCL6/LCK/CCR6/CARD11/LGALS9/PTGER4/DTX1/PIK3CD/GPR183/GPR18/NFKBID/CD22/CNR2/CD83/PIK3AP1/HLA-DMB/HLA-DQB1/LTA/CCR7/HLA-DRB5/INPP5D/RUNX1/TNF/RIPOR2/VAV3/PRKCB/VEGFB/CD19/SWAP70/CD81/FCER2/HLA-DRA/TMEM131L/CD24/HLA-DQA1/TNFRSF13C/APP/ETS1/SMAD3/RHOH/TGFBR2/RASSF2/MAP3K8/BANK1/RFTN1/HLA-DPB1/EGR3/FOXP1/HLA-DRB1/CSK/NFKB1/NR4A3/MS4A1/HLA-DMA/LAT2/CD1C/CD84/SPI1/HLA-DPA1/CR2/ZFP36…	CENT+SjD	GO_BP
GO:0048583	regulation of response to stimulus	221	0.357036	1.51228	0.000950067	0.0357979	207	tags=47%, list=38%, signal=49%	IL4R/NRARP/HLA-DOA/PLEKHG1/ARHGAP24/BCL6/LCK/BCL9L/CCR6/CARD11/KLF2/SORL1/REL/LGALS9/PTGER4/DTX1/PIK3CD/CDKN2D/GPR183/GPR18/NFKBID/LFNG/MGAT5/FOXO1/CD22/ITPR1/FAM53B/SESN3/S1PR1/YBX3/PIK3AP1/HLA-DMB/HLA-DQB1/LTA/CCR7/TRAF5/CXCR4/SIPA1/HLA-DRB5/INPP5D/HHEX/TNF/RIPOR2/VAV3/GMIP/PRKCB/SIGLEC10/VEGFB/CD19/SLC44A2/SWAP70/CD81/TMC8/FCER2/HLA-DRA/SKIL/PIK3IP1/TMEM131L/CD24/ARHGAP9/HLA-DQA1/APP/ETS1/JUP/…	CENT+SjD	GO_BP
GO:0048522	positive regulation of cellular process	266	0.35494	1.50802	0.000970049	0.0357979	214	tags=47%, list=39%, signal=55%	IL4R/NRARP/HLA-DOA/BCL6/LCK/SNX9/LYL1/BCL9L/CCR6/CARD11/KLF2/JUND/SORL1/MATK/REL/LGALS9/PTGER4/DTX1/PIK3CD/GPR183/LMO2/SPOCK2/GPR18/NFKBID/LFNG/IRF8/MGAT5/FOXO1/CD83/ITPR1/FAM53B/NRIP1/SESN3/S1PR1/CXCR5/YBX3/TCL1A/PIK3AP1/HLA-DMB/HLA-DQB1/MARCKSL1/LTA/CIITA/CCR7/TRAF5/CXCR4/HLA-DRB5/INPP5D/HHEX/RUNX1/TNF/RIPOR2/VAV3/PRKCB/VEGFB/TTN/PAX5/CD19/SLC44A2/SWAP70/BTG1/CD81/ALYREF/FCER2/HLA-DRA/SKIL/STK1…	CENT+SjD	GO_BP
GO:0030217	T cell differentiation	47	0.462164	1.72649	0.00114149	0.0408084	213	tags=66%, list=39%, signal=44%	IL4R/NRARP/HLA-DOA/BCL6/LCK/CCR6/CARD11/LGALS9/PTGER4/DTX1/PIK3CD/GPR183/GPR18/NFKBID/LFNG/CD83/CCR7/RUNX1/HLA-DRA/TMEM131L/RHOH/TGFBR2/EGR3/FOXP1/HLA-DRB1/SPI1/ZFP36L1/PREX1/ZFP36L2/TGFB1/LY9	CENT+SjD	GO_BP
GO:0005886	plasma membrane	199	0.395675	1.66944	2.89083611063366e-05	0.00462534	224	tags=54%, list=41%, signal=50%	IL4R/HLA-DOA/CLEC17A/LCK/SNX9/CCR6/CARD11/SORL1/FMNL3/PTGER4/PIK3CD/GPR183/RASGEF1B/FCRL1/GPR18/ARRDC2/CD22/TSPAN33/CNR2/CD83/ITPR1/S1PR1/CXCR5/CD72/PIK3AP1/HLA-DMB/CEMIP2/HLA-DQB1/SLC2A3/MARCKSL1/LTA/CCR7/TRAF5/CXCR4/SIPA1/HLA-DRB5/INPP5D/TNF/RIPOR2/VAV3/GMIP/PRKCB/SIGLEC10/CD19/SLC44A2/SWAP70/CD69/CD81/DSP/TMC8/FCER2/BASP1/HLA-DRA/CLEC2D/STK17A/PIK3IP1/RASGRP2/TMEM131L/CD24/HLA-DQA1/TNFRSF13C/A…	CENT+SjD	GO_CC
GO:0071944	cell periphery	211	0.379239	1.60284	0.000200018	0.0160014	224	tags=52%, list=41%, signal=50%	IL4R/HLA-DOA/CLEC17A/LCK/SNX9/CCR6/COL19A1/CARD11/SORL1/FMNL3/LGALS9/PTGER4/PIK3CD/GPR183/RASGEF1B/FCRL1/SPOCK2/GPR18/ARRDC2/CD22/TSPAN33/CNR2/CD83/ITPR1/S1PR1/CXCR5/CD72/PIK3AP1/HLA-DMB/CEMIP2/HLA-DQB1/SLC2A3/MARCKSL1/LTA/CCR7/TRAF5/CXCR4/SIPA1/HLA-DRB5/INPP5D/TNF/RIPOR2/VAV3/GMIP/PRKCB/SIGLEC10/CD19/SLC44A2/SWAP70/CD69/CD81/DSP/TMC8/FCER2/BASP1/HLA-DRA/CLEC2D/STK17A/PIK3IP1/RASGRP2/TMEM131L/CD2…	CENT+SjD	GO_CC
GO:0005770	late endosome	21	0.574198	1.85692	0.000874456	0.0453453	189	tags=71%, list=34%, signal=49%	HLA-DOA/SORL1/RASGEF1B/HLA-DMB/HLA-DQB1/CXCR4/HLA-DRB5/CYB561A3/HLA-DRA/HLA-DQA1/HLA-DPB1/HLA-DRB1/HLA-DMA/CHMP1B/HLA-DPA1	CENT+SjD	GO_CC
GO:0031902	late endosome membrane	14	0.632692	1.85377	0.00141704	0.0453453	189	tags=93%, list=34%, signal=63%	HLA-DOA/SORL1/HLA-DMB/HLA-DQB1/HLA-DRB5/CYB561A3/HLA-DRA/HLA-DQA1/HLA-DPB1/HLA-DRB1/HLA-DMA/CHMP1B/HLA-DPA1	CENT+SjD	GO_CC
GO:0016020	membrane	256	0.350505	1.48756	0.00126005	0.0453453	228	tags=49%, list=41%, signal=54%	IL4R/HLA-DOA/CLEC17A/PLD4/LCK/SNX9/CCR6/CARD11/SORL1/MATK/FMNL3/PTGER4/PIK3CD/GPR183/RASGEF1B/FCRL1/GPR18/ARRDC2/LFNG/MGAT5/CD22/TSPAN33/CNR2/CD83/ITPR1/S1PR1/CXCR5/CD72/PIK3AP1/HLA-DMB/CEMIP2/HLA-DQB1/SLC2A3/MARCKSL1/LTA/CCR7/TRAF5/CXCR4/SIPA1/HLA-DRB5/INPP5D/TNF/RIPOR2/VAV3/GMIP/CYB561A3/PRKCB/SIGLEC10/VEGFB/CD19/SLC44A2/SWAP70/CD69/CD81/ALYREF/DSP/TMC8/FCER2/MPEG1/BASP1/HLA-DRA/CLEC2D/STK17A/P…	CENT+SjD	GO_CC
GO:0004930	G protein-coupled receptor activity	15	0.635672	1.89598	0.000864828	0.0257326	80	tags=60%, list=14%, signal=53%	CCR6/PTGER4/GPR183/GPR18/CNR2/S1PR1/CXCR5/CCR7/CXCR4	CENT+SjD	GO_MF
GO:0000987	cis-regulatory region sequence-specific DNA binding	51	0.457757	1.73252	0.000853277	0.0257326	190	tags=59%, list=34%, signal=43%	BCL6/LYL1/KLF2/SATB1/JUND/REL/IRF8/FOXO1/NRIP1/TGIF1/HHEX/RUNX1/PAX5/BACH2/SKIL/APP/ETS1/ZNF331/SMAD3/BCL11A/EGR3/SPIB/FOXP1/HMGA1/NFKB1/NR4A3/ELL3/NFATC1/SPI1/ZEB2	CENT+SjD	GO_MF
GO:0000978	RNA polymerase II cis-regulatory region sequence-specific DNA binding	49	0.455935	1.71582	0.00121105	0.0257326	190	tags=59%, list=34%, signal=43%	BCL6/LYL1/KLF2/SATB1/JUND/REL/IRF8/FOXO1/NRIP1/TGIF1/HHEX/RUNX1/PAX5/BACH2/SKIL/APP/ETS1/ZNF331/SMAD3/BCL11A/EGR3/SPIB/FOXP1/HMGA1/NFKB1/NR4A3/NFATC1/SPI1/ZEB2	CENT+SjD	GO_MF
GO:0003690	double-stranded DNA binding	63	0.440646	1.71173	0.000625978	0.0257326	190	tags=57%, list=34%, signal=42%	BCL6/LYL1/KLF2/SATB1/JUND/REL/ZBTB10/IRF8/FOXO1/NRIP1/YBX3/TGIF1/CIITA/HHEX/RUNX1/TNF/PAX5/BACH2/AFF3/BASP1/SKIL/APP/ETS1/ZNF331/SMAD3/BCL11A/EGR3/SPIB/FOXP1/HMGA1/NFKB1/NR4A3/ELL3/NFATC1/SPI1/ZEB2	CENT+SjD	GO_MF
GO:0000976	transcription cis-regulatory region binding	61	0.441991	1.71047	0.000899344	0.0257326	190	tags=57%, list=34%, signal=42%	BCL6/LYL1/KLF2/SATB1/JUND/REL/ZBTB10/IRF8/FOXO1/NRIP1/YBX3/TGIF1/CIITA/HHEX/RUNX1/TNF/PAX5/BACH2/BASP1/SKIL/APP/ETS1/ZNF331/SMAD3/BCL11A/EGR3/SPIB/FOXP1/HMGA1/NFKB1/NR4A3/ELL3/NFATC1/SPI1/ZEB2	CENT+SjD	GO_MF
GO:1990837	sequence-specific double-stranded DNA binding	62	0.434256	1.6839	0.00112106	0.0257326	190	tags=56%, list=34%, signal=42%	BCL6/LYL1/KLF2/SATB1/JUND/REL/ZBTB10/IRF8/FOXO1/NRIP1/YBX3/TGIF1/CIITA/HHEX/RUNX1/TNF/PAX5/BACH2/BASP1/SKIL/APP/ETS1/ZNF331/SMAD3/BCL11A/EGR3/SPIB/FOXP1/HMGA1/NFKB1/NR4A3/ELL3/NFATC1/SPI1/ZEB2	CENT+SjD	GO_MF
GO:0001067	transcription regulatory region nucleic acid binding	62	0.432494	1.67707	0.00124226	0.0257326	190	tags=56%, list=34%, signal=42%	BCL6/LYL1/KLF2/SATB1/JUND/REL/ZBTB10/IRF8/FOXO1/NRIP1/YBX3/TGIF1/CIITA/HHEX/RUNX1/TNF/PAX5/BACH2/BASP1/SKIL/APP/ETS1/ZNF331/SMAD3/BCL11A/EGR3/SPIB/FOXP1/HMGA1/NFKB1/NR4A3/ELL3/NFATC1/SPI1/ZEB2	CENT+SjD	GO_MF
GO:0030246	carbohydrate binding	15	0.618085	1.84352	0.00152749	0.0276857	174	tags=87%, list=32%, signal=61%	CLEC17A/LGALS9/CD22/CD72/SLC2A3/CHI3L2/SIGLEC10/CD69/FCER2/HLA-DRA/CLEC2D/HLA-DRB1/SELL	CENT+SjD	GO_MF
GO:0042605	peptide antigen binding	10	0.669742	1.7929	0.00310309	0.0321391	189	tags=100%, list=34%, signal=67%	HLA-DOA/HLA-DMB/HLA-DQB1/HLA-DRB5/HLA-DRA/HLA-DQA1/HLA-DPB1/HLA-DRB1/HLA-DMA/HLA-DPA1	CENT+SjD	GO_MF
GO:0023023	MHC protein complex binding	14	0.61124	1.79163	0.00290078	0.0321391	189	tags=86%, list=34%, signal=58%	HLA-DOA/HLA-DMB/HLA-DQB1/HLA-DRB5/CD81/HLA-DRA/HLA-DQA1/HLA-DPB1/HLA-DRB1/MS4A1/HLA-DMA/HLA-DPA1	CENT+SjD	GO_MF
GO:0023026	MHC class II protein complex binding	14	0.61124	1.79163	0.00290078	0.0321391	189	tags=86%, list=34%, signal=58%	HLA-DOA/HLA-DMB/HLA-DQB1/HLA-DRB5/CD81/HLA-DRA/HLA-DQA1/HLA-DPB1/HLA-DRB1/MS4A1/HLA-DMA/HLA-DPA1	CENT+SjD	GO_MF
GO:0000977	RNA polymerase II transcription regulatory region sequence-specific DNA binding	54	0.434564	1.65691	0.00232268	0.0321391	190	tags=57%, list=34%, signal=42%	BCL6/LYL1/KLF2/SATB1/JUND/REL/ZBTB10/IRF8/FOXO1/NRIP1/YBX3/TGIF1/HHEX/RUNX1/PAX5/BACH2/SKIL/APP/ETS1/ZNF331/SMAD3/BCL11A/EGR3/SPIB/FOXP1/HMGA1/NFKB1/NR4A3/NFATC1/SPI1/ZEB2	CENT+SjD	GO_MF
GO:0043565	sequence-specific DNA binding	64	0.415131	1.61554	0.00254283	0.0321391	190	tags=55%, list=34%, signal=41%	BCL6/LYL1/KLF2/SATB1/JUND/REL/ZBTB10/IRF8/FOXO1/NRIP1/YBX3/TGIF1/CIITA/HHEX/RUNX1/TNF/PAX5/BACH2/BASP1/SKIL/APP/ETS1/ZNF331/SMAD3/BCL11A/EGR3/SPIB/FOXP1/HMGA1/NFKB1/NR4A3/ELL3/NFATC1/SPI1/ZEB2	CENT+SjD	GO_MF
GO:0140110	transcription regulator activity	76	0.400944	1.58919	0.00267557	0.0321391	190	tags=53%, list=34%, signal=40%	BCL6/LYL1/BCL9L/KLF2/SATB1/JUND/REL/DTX1/LMO2/ZBTB10/IRF8/FOXO1/NRIP1/PARP15/TGIF1/CIITA/HHEX/RUNX1/PRKCB/PAX5/BACH2/BTG1/AFF3/BASP1/SKIL/ETS1/ZNF331/JUP/SMAD3/BCL11A/EGR3/SPIB/FOXP1/HMGA1/NFKB1/NR4A3/NFATC1/TRIM38/SPI1/ZEB2	CENT+SjD	GO_MF
GO:0001217	DNA-binding transcription repressor activity	20	0.54755	1.75125	0.0033888	0.0327584	190	tags=75%, list=34%, signal=51%	BCL6/SATB1/ZBTB10/IRF8/FOXO1/TGIF1/HHEX/BACH2/SKIL/SMAD3/BCL11A/FOXP1/NFKB1/SPI1/ZEB2	CENT+SjD	GO_MF
GO:0003823	antigen binding	15	0.573884	1.71169	0.0060538	0.0490623	210	tags=87%, list=38%, signal=55%	HLA-DOA/HLA-DMB/HLA-DQB1/HLA-DRB5/HLA-DRA/HLA-DQA1/HLA-DPB1/HLA-DRB1/HLA-DMA/CD1C/HLA-DPA1/METRNL/TGFB1	CENT+SjD	GO_MF
GO:0001227	DNA-binding transcription repressor activity, RNA polymerase II-specific	19	0.539658	1.70581	0.00585383	0.0490623	190	tags=74%, list=34%, signal=50%	BCL6/SATB1/ZBTB10/IRF8/FOXO1/TGIF1/HHEX/BACH2/SKIL/BCL11A/FOXP1/NFKB1/SPI1/ZEB2	CENT+SjD	GO_MF
GO:0003700	DNA-binding transcription factor activity	50	0.423002	1.59649	0.00609049	0.0490623	190	tags=56%, list=34%, signal=40%	BCL6/LYL1/KLF2/SATB1/JUND/REL/ZBTB10/IRF8/FOXO1/TGIF1/HHEX/RUNX1/PAX5/BACH2/AFF3/SKIL/ETS1/ZNF331/SMAD3/BCL11A/EGR3/SPIB/FOXP1/NFKB1/NR4A3/NFATC1/SPI1/ZEB2	CENT+SjD	GO_MF
hsa04640	Hematopoietic cell lineage	22	0.596547	1.949	0.000290357	0.0240996	209	tags=91%, list=38%, signal=59%	IL4R/HLA-DOA/CD22/HLA-DMB/HLA-DQB1/HLA-DRB5/TNF/CD19/FCER2/HLA-DRA/CD24/HLA-DQA1/HLA-DPB1/HLA-DRB1/MS4A1/HLA-DMA/CD1C/HLA-DPA1/CR2/CD37	CENT+SjD	KEGG
hsa04940	Type I diabetes mellitus	13	0.646556	1.86129	0.00124453	0.0298473	189	tags=92%, list=34%, signal=62%	HLA-DOA/HLA-DMB/HLA-DQB1/LTA/HLA-DRB5/TNF/HLA-DRA/HLA-DQA1/HLA-DPB1/HLA-DRB1/HLA-DMA/HLA-DPA1	CENT+SjD	KEGG
hsa04658	Th1 and Th2 cell differentiation	16	0.602319	1.82724	0.002049	0.0298473	189	tags=88%, list=34%, signal=59%	IL4R/HLA-DOA/LCK/HLA-DMB/HLA-DQB1/HLA-DRB5/HLA-DRA/HLA-DQA1/HLA-DPB1/HLA-DRB1/NFKB1/HLA-DMA/NFATC1/HLA-DPA1	CENT+SjD	KEGG
hsa04659	Th17 cell differentiation	23	0.551433	1.81861	0.00136038	0.0298473	221	tags=83%, list=40%, signal=52%	IL4R/HLA-DOA/LCK/HLA-DMB/HLA-DQB1/HLA-DRB5/RUNX1/HLA-DRA/HLA-DQA1/SMAD3/TGFBR2/HLA-DPB1/HLA-DRB1/NFKB1/HLA-DMA/NFATC1/HLA-DPA1/TGFB1/IL21R	CENT+SjD	KEGG
hsa05332	Graft-versus-host disease	12	0.64296	1.81124	0.002379	0.0298473	189	tags=92%, list=34%, signal=62%	HLA-DOA/HLA-DMB/HLA-DQB1/HLA-DRB5/TNF/HLA-DRA/HLA-DQA1/HLA-DPB1/HLA-DRB1/HLA-DMA/HLA-DPA1	CENT+SjD	KEGG
hsa05164	Influenza A	23	0.538156	1.77483	0.00251725	0.0298473	189	tags=65%, list=34%, signal=45%	HLA-DOA/PIK3CD/HLA-DMB/HLA-DQB1/CIITA/HLA-DRB5/TNF/PRKCB/HLA-DRA/HLA-DQA1/HLA-DPB1/HLA-DRB1/NFKB1/HLA-DMA/HLA-DPA1	CENT+SjD	KEGG
hsa05166	Human T-cell leukemia virus 1 infection	31	0.499967	1.75123	0.00195123	0.0298473	189	tags=68%, list=34%, signal=47%	HLA-DOA/LCK/PIK3CD/HLA-DMB/HLA-DQB1/LTA/HLA-DRB5/TNF/HLA-DRA/HLA-DQA1/TNFRSF13C/ETS1/SMAD3/TGFBR2/HLA-DPB1/HLA-DRB1/NFKB1/HLA-DMA/NFATC1/SPI1/HLA-DPA1	CENT+SjD	KEGG
hsa05321	Inflammatory bowel disease	19	0.553863	1.7511	0.00357708	0.0371122	221	tags=89%, list=40%, signal=56%	IL4R/HLA-DOA/HLA-DMB/HLA-DQB1/HLA-DRB5/TNF/HLA-DRA/HLA-DQA1/SMAD3/HLA-DPB1/HLA-DRB1/NFKB1/HLA-DMA/NFATC1/HLA-DPA1/TGFB1/IL21R	CENT+SjD	KEGG
hsa05310	Asthma	12	0.620473	1.74789	0.0047349	0.0375278	189	tags=92%, list=34%, signal=62%	HLA-DOA/HLA-DMB/HLA-DQB1/HLA-DRB5/TNF/HLA-DRA/HLA-DQA1/HLA-DPB1/HLA-DRB1/HLA-DMA/HLA-DPA1	CENT+SjD	KEGG
hsa05322	Systemic lupus erythematosus	12	0.620473	1.74789	0.0047349	0.0375278	189	tags=92%, list=34%, signal=62%	HLA-DOA/HLA-DMB/HLA-DQB1/HLA-DRB5/TNF/HLA-DRA/HLA-DQA1/HLA-DPB1/HLA-DRB1/HLA-DMA/HLA-DPA1	CENT+SjD	KEGG
hsa05323	Rheumatoid arthritis	15	0.575089	1.71648	0.00607326	0.0375278	210	tags=87%, list=38%, signal=55%	HLA-DOA/HLA-DMB/HLA-DQB1/HLA-DRB5/TNF/HLA-DRA/HLA-DQA1/LTB/HLA-DPB1/HLA-DRB1/HLA-DMA/HLA-DPA1/TGFB1	CENT+SjD	KEGG
hsa05330	Allograft rejection	13	0.595084	1.71312	0.00678214	0.0375278	189	tags=85%, list=34%, signal=57%	HLA-DOA/HLA-DMB/HLA-DQB1/HLA-DRB5/TNF/HLA-DRA/HLA-DQA1/HLA-DPB1/HLA-DRB1/HLA-DMA/HLA-DPA1	CENT+SjD	KEGG
hsa04662	B cell receptor signaling pathway	20	0.530088	1.69654	0.0062134	0.0375278	205	tags=75%, list=37%, signal=49%	CARD11/PIK3CD/CD22/CD72/PIK3AP1/INPP5D/VAV3/PRKCB/CD19/CD81/BANK1/NFKB1/NFATC1/CR2/LYN	CENT+SjD	KEGG
hsa05140	Leishmaniasis	19	0.535638	1.69348	0.00669611	0.0375278	219	tags=84%, list=40%, signal=53%	HLA-DOA/HLA-DMB/HLA-DQB1/MARCKSL1/HLA-DRB5/TNF/PRKCB/HLA-DRA/HLA-DQA1/HLA-DPB1/HLA-DRB1/NFKB1/HLA-DMA/HLA-DPA1/TGFB1/CYBB	CENT+SjD	KEGG
hsa05168	Herpes simplex virus 1 infection	25	0.501101	1.68122	0.00638743	0.0375278	189	tags=68%, list=34%, signal=47%	HLA-DOA/PIK3CD/HLA-DMB/HLA-DQB1/LTA/TRAF5/HLA-DRB5/TNF/ALYREF/HLA-DRA/HLA-DQA1/ZNF331/HLA-DPB1/HLA-DRB1/NFKB1/HLA-DMA/HLA-DPA1	CENT+SjD	KEGG
hsa05150	Staphylococcus aureus infection	12	0.596133	1.67933	0.00942361	0.048885	189	tags=83%, list=34%, signal=56%	HLA-DOA/HLA-DMB/HLA-DQB1/HLA-DRB5/HLA-DRA/HLA-DQA1/HLA-DPB1/HLA-DRB1/HLA-DMA/HLA-DPA1	CENT+SjD	KEGG
WP455	GPCRs class A rhodopsin like	11	0.699447	1.9212	0.000854671	0.0384602	80	tags=64%, list=14%, signal=56%	CCR6/PTGER4/GPR18/CNR2/CXCR5/CCR7/CXCR4	CENT+SjD	WikiPathway
R-HSA-373076	Class A/1 (Rhodopsin-like receptors)	13	0.688128	1.97961	0.000354355	0.0297658	80	tags=69%, list=14%, signal=61%	CCR6/PTGER4/GPR183/GPR18/CNR2/S1PR1/CXCR5/CCR7/CXCR4	CENT+SjD	Reactome
R-HSA-500792	GPCR ligand binding	14	0.646801	1.897	0.000984274	0.0413395	80	tags=64%, list=14%, signal=56%	CCR6/PTGER4/GPR183/GPR18/CNR2/S1PR1/CXCR5/CCR7/CXCR4	CENT+SjD	Reactome
R-HSA-909733	Interferon alpha/beta signaling	10	0.914823	2.0736	1.29395359875215e-06	6.98734943326163e-05	27	tags=80%, list=8%, signal=76%	ISG15/SOCS3/EGR1/XAF1/IFI6/MX1/STAT1/IFITM1	SSA+SjD	Reactome
GO:0030098	lymphocyte differentiation	43	0.545711	1.89909	5.72024844518102e-05	0.0128474	76	tags=44%, list=17%, signal=41%	HLA-DOA/IL4R/LCK/CCR6/GPR183/CCR7/IRF8/NFKBID/HHEX/GPR18/CD83/INPP5D/FCRL3/HLA-DRA/CD19/HLA-DRB1/MS4A1/TMEM131L/PAX5	SSA+CENT+SjD	GO_BP
GO:0046649	lymphocyte activation	81	0.490409	1.83826	2.08010193249454e-05	0.0128474	105	tags=46%, list=23%, signal=43%	HLA-DOA/IL4R/LCK/CCR6/GPR183/CCR7/IRF8/FCRL1/NFKBID/HHEX/GPR18/RIPOR2/CD83/CD24/HLA-DQB1/INPP5D/CD22/FCRL3/SWAP70/HLA-DMB/HLA-DRA/CD19/HLA-DRB1/CXCR5/HLA-DPB1/HLA-DQA1/MS4A1/TMEM131L/GAPT/PAX5/LAT2/HLA-DPA1/BANK1/MAP3K8/RHOH/ZFP36L1/HLA-DMA	SSA+CENT+SjD	GO_BP
GO:0045321	leukocyte activation	89	0.46705	1.7649	5.19075470249699e-05	0.0128474	110	tags=45%, list=25%, signal=42%	HLA-DOA/IL4R/LCK/CCR6/TNF/GPR183/CCR7/IRF8/FCRL1/NFKBID/HHEX/GPR18/RIPOR2/CD83/CD24/HLA-DQB1/INPP5D/CD22/FCRL3/SWAP70/HLA-DMB/HLA-DRA/CD19/HLA-DRB1/CXCR5/HLA-DPB1/HLA-DQA1/MS4A1/TMEM131L/GAPT/PAX5/LAT2/HLA-DPA1/FCER2/BANK1/MAP3K8/RHOH/ZFP36L1/HLA-DMA/PLSCR1	SSA+CENT+SjD	GO_BP
GO:0001775	cell activation	94	0.460859	1.74927	6.66358222507111e-05	0.0128474	110	tags=44%, list=25%, signal=42%	HLA-DOA/IL4R/LCK/CCR6/TNF/GPR183/CCR7/IRF8/FCRL1/NFKBID/HHEX/GPR18/RIPOR2/CD83/CD24/HLA-DQB1/INPP5D/CD22/FCRL3/SWAP70/HLA-DMB/HLA-DRA/CD19/HLA-DRB1/CXCR5/HLA-DPB1/HLA-DQA1/MS4A1/TMEM131L/GAPT/ZEB2/PAX5/LAT2/HLA-DPA1/FCER2/BANK1/MAP3K8/RHOH/ZFP36L1/HLA-DMA/PLSCR1	SSA+CENT+SjD	GO_BP
GO:0050794	regulation of cellular process	306	0.435424	1.70138	5.0816869596191e-05	0.0128474	274	tags=70%, list=61%, signal=85%	HLA-DOA/ARHGAP24/IL4R/LCK/PLEKHG1/CCR6/PLD4/TNF/SATB1/CLEC2D/GPR183/CCR7/SESN3/IRF8/BCL2A1/NFKBID/REL/TRAF5/TCL1A/HHEX/GPR18/RIPOR2/ITPR1/MARCKSL1/PARP15/PKIG/CD83/CD24/HLA-DQB1/INPP5D/TLR10/CD22/FCRL3/SWAP70/TGIF1/HLA-DMB/CXCR4/HLA-DRA/CD19/HLA-DRB1/PIK3AP1/CXCR5/ARHGAP9/HLA-DPB1/CKS2/LBH/RFTN1/HLA-DQA1/MGAT5/MS4A1/XAF1/S1PR1/STK17A/TMEM131L/SKIL/SPIB/ZEB2/PAX5/LAT2/BACH2/MAPRE2/HLA-DPA1/CYBB/DE…	SSA+CENT+SjD	GO_BP
GO:1903131	mononuclear cell differentiation	45	0.520324	1.82201	0.000218969	0.0257175	76	tags=42%, list=17%, signal=39%	HLA-DOA/IL4R/LCK/CCR6/GPR183/CCR7/IRF8/NFKBID/HHEX/GPR18/CD83/INPP5D/FCRL3/HLA-DRA/CD19/HLA-DRB1/MS4A1/TMEM131L/PAX5	SSA+CENT+SjD	GO_BP
GO:0002521	leukocyte differentiation	52	0.505688	1.80657	0.000196301	0.0257175	76	tags=38%, list=17%, signal=36%	HLA-DOA/IL4R/LCK/CCR6/TNF/GPR183/CCR7/IRF8/NFKBID/HHEX/GPR18/CD83/INPP5D/FCRL3/HLA-DRA/CD19/HLA-DRB1/MS4A1/TMEM131L/PAX5	SSA+CENT+SjD	GO_BP
GO:0050789	regulation of biological process	314	0.42009	1.63775	0.000240101	0.0257175	274	tags=68%, list=61%, signal=89%	HLA-DOA/ARHGAP24/IL4R/LCK/PLEKHG1/CCR6/PLD4/TNF/SATB1/CLEC2D/GPR183/SIGLEC10/CCR7/SESN3/IRF8/BCL2A1/NFKBID/REL/TRAF5/TCL1A/HHEX/GPR18/RIPOR2/ITPR1/MARCKSL1/PARP15/PKIG/CD83/CD24/HLA-DQB1/INPP5D/TLR10/CD22/FCRL3/SWAP70/TGIF1/HLA-DMB/CXCR4/HLA-DRA/CD19/HLA-DRB1/PIK3AP1/CXCR5/ARHGAP9/HLA-DPB1/CKS2/LBH/RFTN1/HLA-DQA1/MGAT5/MS4A1/XAF1/S1PR1/STK17A/TMEM131L/SKIL/SPIB/ZEB2/PAX5/LAT2/BACH2/MAPRE2/HLA-DPA…	SSA+CENT+SjD	GO_BP
GO:0002376	immune system process	166	0.410467	1.61019	0.000210339	0.0257175	176	tags=51%, list=39%, signal=49%	HLA-DOA/IL4R/LCK/CCR6/PLD4/TNF/IFI44L/GPR183/SIGLEC10/CCR7/IRF8/FCRL1/NFKBID/REL/HHEX/GPR18/RIPOR2/CD83/CD24/HLA-DQB1/INPP5D/TLR10/CD22/FCRL3/SWAP70/HLA-DMB/CXCR4/HLA-DRA/CD19/HLA-DRB1/PIK3AP1/CXCR5/HLA-DPB1/RFTN1/HLA-DQA1/MS4A1/S1PR1/VPREB3/TMEM131L/SKIL/GAPT/PAX5/LAT2/BACH2/HLA-DPA1/CYBB/FCER2/BANK1/MAP3K8/LTB/RHOH/LY86/SELL/ZFP36L1/TRIM22/HLA-DMA/PMAIP1/PLSCR1/SERPINB9/CIITA/MBP/IFI30/PARP14/S…	SSA+CENT+SjD	GO_BP
GO:0002768	immune response-regulating cell surface receptor signaling pathway	38	0.526808	1.79859	0.000527643	0.0373198	193	tags=79%, list=43%, signal=49%	LCK/CCR7/NFKBID/CD24/HLA-DQB1/INPP5D/CD22/FCRL3/CD19/HLA-DRB1/PIK3AP1/HLA-DPB1/RFTN1/MS4A1/LAT2/FCER2/BANK1/PLSCR1/SCIMP/LAPTM5/LYN/PRKCB/FOXP1/CD79B/PTPRC/CSK/SYK/NCR3/BLK/CD40	SSA+CENT+SjD	GO_BP
GO:0002250	adaptive immune response	48	0.502358	1.7755	0.000487729	0.0373198	84	tags=46%, list=19%, signal=42%	HLA-DOA/IL4R/CCR6/TNF/GPR183/SIGLEC10/NFKBID/HLA-DQB1/INPP5D/SWAP70/HLA-DMB/HLA-DRA/CD19/HLA-DRB1/HLA-DPB1/RFTN1/HLA-DQA1/GAPT/LAT2/BACH2/HLA-DPA1/FCER2	SSA+CENT+SjD	GO_BP
GO:0065007	biological regulation	318	0.413249	1.60875	0.000480192	0.0373198	274	tags=68%, list=61%, signal=91%	HLA-DOA/ARHGAP24/IL4R/LCK/PLEKHG1/CCR6/PLD4/TNF/SATB1/CLEC2D/GPR183/SIGLEC10/CCR7/SESN3/IRF8/BCL2A1/NFKBID/REL/TRAF5/TCL1A/HHEX/GPR18/RIPOR2/ITPR1/MARCKSL1/PARP15/PKIG/CD83/CD24/HLA-DQB1/INPP5D/TLR10/CD22/FCRL3/SWAP70/TGIF1/HLA-DMB/CXCR4/HLA-DRA/CD19/HLA-DRB1/PIK3AP1/CXCR5/ARHGAP9/HLA-DPB1/CKS2/LBH/RFTN1/HLA-DQA1/MGAT5/MS4A1/XAF1/S1PR1/STK17A/TMEM131L/SKIL/SPIB/ZEB2/PAX5/LAT2/BACH2/MAPRE2/HLA-DPA…	SSA+CENT+SjD	GO_BP
GO:0048584	positive regulation of response to stimulus	126	0.411353	1.59305	0.000532064	0.0373198	151	tags=46%, list=34%, signal=42%	HLA-DOA/IL4R/LCK/CCR6/TNF/GPR183/CCR7/NFKBID/REL/TRAF5/HHEX/GPR18/RIPOR2/CD24/HLA-DQB1/INPP5D/TLR10/CD22/FCRL3/SWAP70/HLA-DMB/CXCR4/HLA-DRA/CD19/HLA-DRB1/PIK3AP1/HLA-DPB1/RFTN1/HLA-DQA1/MGAT5/MS4A1/S1PR1/SKIL/ZEB2/LAT2/MAPRE2/HLA-DPA1/FCER2/BANK1/LTB/LY86/TRIM22/HLA-DMA/PMAIP1/PLSCR1/SLC44A2/ALOX5AP/PARP14/SCIMP/LAPTM5/TRIM38/NOTCH2NLB/LYN/PRKCB/ETS1/FOXP1/CD79B/PTPRC	SSA+CENT+SjD	GO_BP
GO:0006955	immune response	128	0.409893	1.5889	0.000541989	0.0373198	156	tags=48%, list=35%, signal=44%	HLA-DOA/IL4R/LCK/CCR6/PLD4/TNF/IFI44L/GPR183/SIGLEC10/CCR7/IRF8/NFKBID/REL/CD83/CD24/HLA-DQB1/INPP5D/TLR10/CD22/FCRL3/SWAP70/HLA-DMB/CXCR4/HLA-DRA/CD19/HLA-DRB1/PIK3AP1/CXCR5/HLA-DPB1/RFTN1/HLA-DQA1/MS4A1/VPREB3/GAPT/LAT2/BACH2/HLA-DPA1/CYBB/FCER2/BANK1/LTB/LY86/TRIM22/HLA-DMA/PLSCR1/SERPINB9/CIITA/MBP/PARP14/SCIMP/LAPTM5/POU2F2/TRIM38/LYN/PRKCB/ETS1/FOXP1/CD79B/PTPRC/SAMSN1/STAT1/GPR65	SSA+CENT+SjD	GO_BP
GO:0098552	side of membrane	52	0.531532	1.89822	6.7037415072127e-05	0.00506132	84	tags=46%, list=19%, signal=42%	IL4R/LCK/CCR6/CLEC17A/TNF/CLEC2D/CCR7/TRAF5/CD83/CD24/HLA-DQB1/CD69/CD22/CXCR4/HLA-DRA/CD19/HLA-DRB1/CXCR5/HLA-DPB1/HLA-DQA1/MS4A1/S1PR1/HLA-DPA1/FCER2	SSA+CENT+SjD	GO_CC
GO:0005886	plasma membrane	164	0.426981	1.67477	5.82035136088984e-05	0.00506132	204	tags=59%, list=46%, signal=51%	HLA-DOA/IL4R/LCK/CCR6/CLEC17A/TNF/CLEC2D/GPR183/SIGLEC10/CCR7/FCRL1/TRAF5/GPR18/RIPOR2/ITPR1/SLC2A3/MARCKSL1/CD83/CD24/HLA-DQB1/INPP5D/TLR10/CD69/CD22/FCRL3/SWAP70/HLA-DMB/CXCR4/HLA-DRA/CD19/HLA-DRB1/PIK3AP1/CXCR5/CD72/HLA-DPB1/RFTN1/HLA-DQA1/MS4A1/S1PR1/STK17A/TMEM131L/GAPT/ARRDC2/LAT2/HLA-DPA1/CYBB/FCER2/ARL4D/HVCN1/CD82/PIK3IP1/LTB/RHOH/CHMP1B/SELL/RASGEF1B/HLA-DMA/PLSCR1/SLC44A2/FCRL2/MBP/CD3…	SSA+CENT+SjD	GO_CC
GO:0009897	external side of plasma membrane	34	0.553248	1.85445	0.00023418	0.00878753	65	tags=44%, list=15%, signal=41%	IL4R/CCR6/CLEC17A/TNF/CLEC2D/CCR7/CD83/CD69/CD22/CXCR4/CD19/HLA-DRB1/CXCR5/MS4A1/S1PR1	SSA+CENT+SjD	GO_CC
GO:0005575	cellular_component	396	0.49632	1.80241	0.000290978	0.00878753	286	tags=68%, list=64%, signal=211%	HLA-DOA/ARHGAP24/IL4R/LCK/PLEKHG1/CCR6/PLD4/CLEC17A/TNF/IFI44L/SATB1/CLEC2D/GPR183/SIGLEC10/CCR7/SESN3/IRF8/BCL2A1/FCRL1/NFKBID/REL/TRAF5/TCL1A/HHEX/GPR18/RIPOR2/ITPR1/SLC2A3/MARCKSL1/PARP15/PKIG/CD83/STAG3/CD24/HLA-DQB1/INPP5D/TLR10/CD69/CD22/FCRL3/SWAP70/TGIF1/HLA-DMB/CXCR4/HLA-DRA/CD19/HLA-DRB1/PIK3AP1/CXCR5/CD72/CHI3L2/ARHGAP9/HLA-DPB1/CKS2/LBH/RFTN1/HLA-DQA1/MGAT5/MS4A1/XAF1/S1PR1/STK17A/VPR…	SSA+CENT+SjD	GO_CC
GO:0009986	cell surface	55	0.491473	1.76821	0.000278015	0.00878753	119	tags=47%, list=27%, signal=40%	IL4R/CCR6/CLEC17A/TNF/CLEC2D/CCR7/FCRL1/CD83/CD24/CD69/CD22/FCRL3/CXCR4/HLA-DRA/CD19/HLA-DRB1/CXCR5/HLA-DPB1/MS4A1/S1PR1/HLA-DPA1/FCER2/SELL/HLA-DMA/FCRL2/MBP	SSA+CENT+SjD	GO_CC
GO:0110165	cellular anatomical entity	393	0.478372	1.74723	0.000451318	0.0113582	286	tags=68%, list=64%, signal=199%	HLA-DOA/ARHGAP24/IL4R/LCK/PLEKHG1/CCR6/PLD4/CLEC17A/TNF/IFI44L/SATB1/CLEC2D/GPR183/SIGLEC10/CCR7/SESN3/IRF8/BCL2A1/FCRL1/NFKBID/REL/TRAF5/TCL1A/HHEX/GPR18/RIPOR2/ITPR1/SLC2A3/MARCKSL1/PARP15/PKIG/CD83/STAG3/CD24/HLA-DQB1/INPP5D/TLR10/CD69/CD22/FCRL3/SWAP70/TGIF1/HLA-DMB/CXCR4/HLA-DRA/CD19/HLA-DRB1/PIK3AP1/CXCR5/CD72/CHI3L2/ARHGAP9/HLA-DPB1/LBH/RFTN1/HLA-DQA1/MGAT5/MS4A1/XAF1/S1PR1/STK17A/VPREB3/T…	SSA+CENT+SjD	GO_CC
GO:0071944	cell periphery	173	0.401276	1.57655	0.000540752	0.0116648	204	tags=57%, list=46%, signal=51%	HLA-DOA/IL4R/LCK/CCR6/CLEC17A/TNF/CLEC2D/GPR183/SIGLEC10/CCR7/FCRL1/TRAF5/GPR18/RIPOR2/ITPR1/SLC2A3/MARCKSL1/CD83/CD24/HLA-DQB1/INPP5D/TLR10/CD69/CD22/FCRL3/SWAP70/HLA-DMB/CXCR4/HLA-DRA/CD19/HLA-DRB1/PIK3AP1/CXCR5/CD72/HLA-DPB1/RFTN1/HLA-DQA1/MS4A1/S1PR1/STK17A/TMEM131L/GAPT/ARRDC2/LAT2/HLA-DPA1/CYBB/FCER2/ARL4D/HVCN1/CD82/PIK3IP1/LTB/RHOH/CHMP1B/SELL/RASGEF1B/HLA-DMA/PLSCR1/SERPINB9/SLC44A2/FCRL…	SSA+CENT+SjD	GO_CC
GO:0016020	membrane	212	0.389598	1.53685	0.000790625	0.014923	213	tags=57%, list=48%, signal=57%	HLA-DOA/IL4R/LCK/CCR6/PLD4/CLEC17A/TNF/CLEC2D/GPR183/SIGLEC10/CCR7/BCL2A1/FCRL1/TRAF5/GPR18/RIPOR2/ITPR1/SLC2A3/MARCKSL1/CD83/CD24/HLA-DQB1/INPP5D/TLR10/CD69/CD22/FCRL3/SWAP70/HLA-DMB/CXCR4/HLA-DRA/CD19/HLA-DRB1/PIK3AP1/CXCR5/CD72/HLA-DPB1/RFTN1/HLA-DQA1/MGAT5/MS4A1/S1PR1/STK17A/TMEM131L/CYB561A3/GAPT/ARRDC2/LAT2/HLA-DPA1/CYBB/FCER2/ARL4D/HVCN1/CALHM6/CD82/PIK3IP1/LTB/RHOH/CHMP1B/NDUFAF6/SELL/RAS…	SSA+CENT+SjD	GO_CC
GO:0005770	late endosome	21	0.593868	1.81244	0.000925513	0.0155281	105	tags=62%, list=23%, signal=50%	HLA-DOA/HLA-DQB1/HLA-DMB/CXCR4/HLA-DRA/HLA-DRB1/HLA-DPB1/HLA-DQA1/CYB561A3/HLA-DPA1/CHMP1B/RASGEF1B/HLA-DMA	SSA+CENT+SjD	GO_CC
GO:0005768	endosome	36	0.513584	1.73689	0.00117684	0.0177704	105	tags=50%, list=23%, signal=42%	HLA-DOA/PLD4/TNF/HLA-DQB1/CD22/HLA-DMB/CXCR4/HLA-DRA/HLA-DRB1/HLA-DPB1/RFTN1/HLA-DQA1/S1PR1/CYB561A3/HLA-DPA1/CHMP1B/RASGEF1B/HLA-DMA	SSA+CENT+SjD	GO_CC
GO:0031902	late endosome membrane	14	0.654131	1.81651	0.00147462	0.0201534	105	tags=79%, list=23%, signal=62%	HLA-DOA/HLA-DQB1/HLA-DMB/HLA-DRA/HLA-DRB1/HLA-DPB1/HLA-DQA1/CYB561A3/HLA-DPA1/CHMP1B/HLA-DMA	SSA+CENT+SjD	GO_CC
GO:0012506	vesicle membrane	34	0.513027	1.71963	0.00173506	0.0201534	218	tags=85%, list=49%, signal=47%	HLA-DOA/GPR18/ITPR1/SLC2A3/HLA-DQB1/HLA-DMB/HLA-DRA/HLA-DRB1/HLA-DPB1/HLA-DQA1/CYB561A3/HLA-DPA1/CYBB/HVCN1/CHMP1B/SELL/HLA-DMA/SLC44A2/GGA2/LYN/PTPRC/AP1B1/HLA-DQA2/ITGB2/HLA-DRB5/AREG/CORO1A/RAB11FIP1/RHOB	SSA+CENT+SjD	GO_CC
GO:0030659	cytoplasmic vesicle membrane	34	0.513027	1.71963	0.00173506	0.0201534	218	tags=85%, list=49%, signal=47%	HLA-DOA/GPR18/ITPR1/SLC2A3/HLA-DQB1/HLA-DMB/HLA-DRA/HLA-DRB1/HLA-DPB1/HLA-DQA1/CYB561A3/HLA-DPA1/CYBB/HVCN1/CHMP1B/SELL/HLA-DMA/SLC44A2/GGA2/LYN/PTPRC/AP1B1/HLA-DQA2/ITGB2/HLA-DRB5/AREG/CORO1A/RAB11FIP1/RHOB	SSA+CENT+SjD	GO_CC
GO:0042611	MHC protein complex	11	0.669033	1.74599	0.00349722	0.0352054	105	tags=82%, list=23%, signal=64%	HLA-DOA/HLA-DQB1/HLA-DMB/HLA-DRA/HLA-DRB1/HLA-DPB1/HLA-DQA1/HLA-DPA1/HLA-DMA	SSA+CENT+SjD	GO_CC
GO:0042613	MHC class II protein complex	11	0.669033	1.74599	0.00349722	0.0352054	105	tags=82%, list=23%, signal=64%	HLA-DOA/HLA-DQB1/HLA-DMB/HLA-DRA/HLA-DRB1/HLA-DPB1/HLA-DQA1/HLA-DPA1/HLA-DMA	SSA+CENT+SjD	GO_CC
GO:0140375	immune receptor activity	17	0.699727	2.03455	6.05937749628744e-05	0.006487	84	tags=71%, list=19%, signal=60%	HLA-DOA/IL4R/CCR6/CCR7/HLA-DQB1/CXCR4/HLA-DRA/HLA-DRB1/CXCR5/HLA-DQA1/HLA-DPA1/FCER2	SSA+CENT+SjD	GO_MF
GO:0004888	transmembrane signaling receptor activity	40	0.550467	1.89326	9.90382069257979e-05	0.006487	84	tags=50%, list=19%, signal=45%	HLA-DOA/IL4R/CCR6/CLEC2D/GPR183/CCR7/GPR18/HLA-DQB1/TLR10/CD69/FCRL3/CXCR4/HLA-DRA/HLA-DRB1/CXCR5/CD72/HLA-DQA1/S1PR1/HLA-DPA1/FCER2	SSA+CENT+SjD	GO_MF
GO:0038023	signaling receptor activity	50	0.496351	1.76251	0.000466085	0.0152643	84	tags=42%, list=19%, signal=38%	HLA-DOA/IL4R/CCR6/CLEC2D/GPR183/CCR7/FCRL1/GPR18/HLA-DQB1/TLR10/CD69/FCRL3/CXCR4/HLA-DRA/HLA-DRB1/CXCR5/CD72/HLA-DQA1/S1PR1/HLA-DPA1/FCER2	SSA+CENT+SjD	GO_MF
GO:0060089	molecular transducer activity	50	0.496351	1.76251	0.000466085	0.0152643	84	tags=42%, list=19%, signal=38%	HLA-DOA/IL4R/CCR6/CLEC2D/GPR183/CCR7/FCRL1/GPR18/HLA-DQB1/TLR10/CD69/FCRL3/CXCR4/HLA-DRA/HLA-DRB1/CXCR5/CD72/HLA-DQA1/S1PR1/HLA-DPA1/FCER2	SSA+CENT+SjD	GO_MF
GO:0030246	carbohydrate binding	14	0.672157	1.86549	0.000854001	0.0223748	100	tags=86%, list=22%, signal=69%	CLEC17A/CLEC2D/SIGLEC10/SLC2A3/CD69/CD22/HLA-DRA/HLA-DRB1/CD72/CHI3L2/FCER2/SELL	SSA+CENT+SjD	GO_MF
hsa04640	Hematopoietic cell lineage	21	0.683981	2.08772	2.00806592700685e-05	0.001245	120	tags=81%, list=27%, signal=62%	HLA-DOA/IL4R/TNF/CD24/HLA-DQB1/CD22/HLA-DMB/HLA-DRA/CD19/HLA-DRB1/HLA-DPB1/HLA-DQA1/MS4A1/HLA-DPA1/FCER2/HLA-DMA/CD37	SSA+CENT+SjD	KEGG
hsa04940	Type I diabetes mellitus	13	0.683205	1.86062	0.000862456	0.0178241	105	tags=77%, list=23%, signal=61%	HLA-DOA/TNF/HLA-DQB1/HLA-DMB/HLA-DRA/HLA-DRB1/HLA-DPB1/HLA-DQA1/HLA-DPA1/HLA-DMA	SSA+CENT+SjD	KEGG
hsa05332	Graft-versus-host disease	13	0.683205	1.86062	0.000862456	0.0178241	105	tags=77%, list=23%, signal=61%	HLA-DOA/TNF/HLA-DQB1/HLA-DMB/HLA-DRA/HLA-DRB1/HLA-DPB1/HLA-DQA1/HLA-DPA1/HLA-DMA	SSA+CENT+SjD	KEGG
hsa05323	Rheumatoid arthritis	16	0.629937	1.80697	0.00171375	0.0223851	105	tags=69%, list=23%, signal=55%	HLA-DOA/TNF/HLA-DQB1/HLA-DMB/HLA-DRA/HLA-DRB1/HLA-DPB1/HLA-DQA1/HLA-DPA1/LTB/HLA-DMA	SSA+CENT+SjD	KEGG
hsa04658	Th1 and Th2 cell differentiation	15	0.632126	1.78581	0.00213205	0.0223851	80	tags=67%, list=18%, signal=57%	HLA-DOA/IL4R/LCK/HLA-DQB1/HLA-DMB/HLA-DRA/HLA-DRB1/HLA-DPB1/HLA-DQA1/HLA-DPA1	SSA+CENT+SjD	KEGG
hsa05330	Allograft rejection	14	0.64282	1.78457	0.00243172	0.0223851	105	tags=71%, list=23%, signal=56%	HLA-DOA/TNF/HLA-DQB1/HLA-DMB/HLA-DRA/HLA-DRB1/HLA-DPB1/HLA-DQA1/HLA-DPA1/HLA-DMA	SSA+CENT+SjD	KEGG
hsa05321	Inflammatory bowel disease	16	0.615111	1.76445	0.0027489	0.0223851	80	tags=62%, list=18%, signal=53%	HLA-DOA/IL4R/TNF/HLA-DQB1/HLA-DMB/HLA-DRA/HLA-DRB1/HLA-DPB1/HLA-DQA1/HLA-DPA1	SSA+CENT+SjD	KEGG
hsa05310	Asthma	13	0.643772	1.75323	0.00349708	0.0223851	105	tags=77%, list=23%, signal=61%	HLA-DOA/TNF/HLA-DQB1/HLA-DMB/HLA-DRA/HLA-DRB1/HLA-DPB1/HLA-DQA1/HLA-DPA1/HLA-DMA	SSA+CENT+SjD	KEGG
hsa05322	Systemic lupus erythematosus	13	0.643772	1.75323	0.00349708	0.0223851	105	tags=77%, list=23%, signal=61%	HLA-DOA/TNF/HLA-DQB1/HLA-DMB/HLA-DRA/HLA-DRB1/HLA-DPB1/HLA-DQA1/HLA-DPA1/HLA-DMA	SSA+CENT+SjD	KEGG
hsa05168	Herpes simplex virus 1 infection	21	0.56346	1.71985	0.00401347	0.0223851	171	tags=76%, list=38%, signal=49%	HLA-DOA/TNF/TRAF5/HLA-DQB1/HLA-DMB/HLA-DRA/HLA-DRB1/HLA-DPB1/HLA-DQA1/HLA-DPA1/ZNF331/HLA-DMA/POU2F2/STAT1/HLA-DQA2/SYK	SSA+CENT+SjD	KEGG
hsa05140	Leishmaniasis	19	0.574618	1.71633	0.00421423	0.0223851	82	tags=58%, list=18%, signal=49%	HLA-DOA/TNF/MARCKSL1/HLA-DQB1/HLA-DMB/HLA-DRA/HLA-DRB1/HLA-DPB1/HLA-DQA1/HLA-DPA1/CYBB	SSA+CENT+SjD	KEGG
hsa05166	Human T-cell leukemia virus 1 infection	26	0.527646	1.6833	0.00433259	0.0223851	195	tags=81%, list=44%, signal=48%	HLA-DOA/LCK/TNF/HLA-DQB1/HLA-DMB/HLA-DRA/HLA-DRB1/HLA-DPB1/HLA-DQA1/HLA-DPA1/PTTG1/HLA-DMA/ETS1/HLA-DQA2/TGFBR2/TNFRSF13C/RB1/CCND2/ITGB2/CD40/HLA-DRB5	SSA+CENT+SjD	KEGG
hsa04659	Th17 cell differentiation	19	0.570094	1.70281	0.00492411	0.0234281	80	tags=53%, list=18%, signal=45%	HLA-DOA/IL4R/LCK/HLA-DQB1/HLA-DMB/HLA-DRA/HLA-DRB1/HLA-DPB1/HLA-DQA1/HLA-DPA1	SSA+CENT+SjD	KEGG
hsa05164	Influenza A	21	0.555539	1.69568	0.0053067	0.0234281	164	tags=67%, list=37%, signal=44%	HLA-DOA/TNF/HLA-DQB1/HLA-DMB/HLA-DRA/HLA-DRB1/HLA-DPB1/HLA-DQA1/HLA-DPA1/HLA-DMA/CIITA/PRKCB/STAT1/HLA-DQA2	SSA+CENT+SjD	KEGG
hsa04612	Antigen processing and presentation	18	0.573655	1.6919	0.0056681	0.0234281	123	tags=67%, list=27%, signal=50%	HLA-DOA/TNF/HLA-DQB1/HLA-DMB/HLA-DRA/HLA-DRB1/HLA-DPB1/HLA-DQA1/HLA-DPA1/HLA-DMA/CIITA/IFI30	SSA+CENT+SjD	KEGG
hsa05320	Autoimmune thyroid disease	13	0.623091	1.69691	0.00655703	0.0254085	105	tags=69%, list=23%, signal=55%	HLA-DOA/HLA-DQB1/HLA-DMB/HLA-DRA/HLA-DRB1/HLA-DPB1/HLA-DQA1/HLA-DPA1/HLA-DMA	SSA+CENT+SjD	KEGG
hsa05150	Staphylococcus aureus infection	13	0.615876	1.67726	0.00812835	0.0296446	105	tags=69%, list=23%, signal=55%	HLA-DOA/HLA-DQB1/HLA-DMB/HLA-DRA/HLA-DRB1/HLA-DPB1/HLA-DQA1/HLA-DPA1/HLA-DMA	SSA+CENT+SjD	KEGG
hsa05169	Epstein-Barr virus infection	30	0.490978	1.60884	0.0091667	0.0315742	195	tags=70%, list=44%, signal=42%	HLA-DOA/TNF/TRAF5/HLA-DQB1/HLA-DMB/HLA-DRA/CD19/HLA-DRB1/HLA-DPB1/HLA-DQA1/HLA-DPA1/FCER2/HLA-DMA/LYN/STAT1/HLA-DQA2/SYK/RB1/CCND2/CD40/HLA-DRB5	SSA+CENT+SjD	KEGG
hsa04145	Phagosome	21	0.533397	1.62809	0.0100002	0.0326323	105	tags=48%, list=23%, signal=38%	HLA-DOA/HLA-DQB1/HLA-DMB/HLA-DRA/HLA-DRB1/HLA-DPB1/HLA-DQA1/HLA-DPA1/CYBB/HLA-DMA	SSA+CENT+SjD	KEGG
WP5218	Extrafollicular and follicular B cell activation by SARS CoV 2	25	0.573771	1.81438	0.00107237	0.0321712	100	tags=60%, list=22%, signal=49%	TNF/GPR183/CCR7/IRF8/CD69/CD22/CXCR4/CD19/CXCR5/MS4A1/ZEB2/PAX5/BACH2/CD82/SELL	SSA+CENT+SjD	WikiPathway
R-HSA-1280218	Adaptive Immune System	56	0.507027	1.82932	0.000144104	0.00979908	196	tags=71%, list=44%, signal=46%	HLA-DOA/LCK/CLEC2D/SIGLEC10/REL/ITPR1/HLA-DQB1/INPP5D/CD22/HLA-DMB/HLA-DRA/CD19/HLA-DRB1/PIK3AP1/HLA-DPB1/HLA-DQA1/HLA-DPA1/CYBB/MAP3K8/SELL/IFI30/RASGRP2/EVL/LYN/PRKCB/CD79B/PTPRC/AP1B1/HLA-DQA2/CSK/SYK/CLEC2B/WSB1/CD200/NCR3/BLK/ITGB2/CD40/HLA-DRB5/TUBA1A	SSA+CENT+SjD	Reactome
R-HSA-418594	G alpha (i) signalling events	14	0.668067	1.85454	0.00113142	0.033614	52	tags=50%, list=12%, signal=46%	CCR6/GPR183/CCR7/GPR18/ITPR1/CXCR4/CXCR5	SSA+CENT+SjD	Reactome
R-HSA-202424	Downstream TCR signaling	10	0.714746	1.81594	0.00176963	0.033614	80	tags=80%, list=18%, signal=67%	LCK/HLA-DQB1/INPP5D/HLA-DRA/HLA-DRB1/HLA-DPB1/HLA-DQA1/HLA-DPA1	SSA+CENT+SjD	Reactome
R-HSA-373076	Class A/1 (Rhodopsin-like receptors)	10	0.707961	1.7987	0.00214797	0.033614	65	tags=70%, list=15%, signal=61%	CCR6/GPR183/CCR7/GPR18/CXCR4/CXCR5/S1PR1	SSA+CENT+SjD	Reactome
R-HSA-168256	Immune System	122	0.394227	1.52625	0.00247162	0.033614	214	tags=58%, list=48%, signal=42%	HLA-DOA/IL4R/LCK/CCR6/PLD4/TNF/CLEC2D/SIGLEC10/IRF8/REL/ITPR1/SLC2A3/HLA-DQB1/INPP5D/TLR10/CD22/HLA-DMB/HLA-DRA/CD19/HLA-DRB1/PIK3AP1/ARHGAP9/HLA-DPB1/HLA-DQA1/XAF1/S1PR1/LAT2/HLA-DPA1/CYBB/FCER2/HVCN1/MAP3K8/LTB/LY86/SELL/TRIM22/CIITA/SLC44A2/IFI30/RASGRP2/ARHGAP45/TRIM38/EVL/PLAC8/LYN/PRKCB/CD79B/PTPRC/STAT1/AP1B1/COTL1/HLA-DQA2/TNFRSF13C/CSK/SYK/CLEC2B/AIM2/WSB1/CD200/NCR3/BLK/ITGB2/CD40/HLA-D…	SSA+CENT+SjD	Reactome

## Sheet: B_Plasma
Supplementary Data 3. Gene set enrichment analysis (GSEA) (adjusted p-values < 0.05) using scRNA-seq data by autoantibody-subgroups
GSEA was performed using ranked differential expression statistics derived from DEGs.
ID	Description	setSize	enrichmentScore	NES	pvalue	p.adjust	rank	leading_edge	core_enrichment	Groups (vs. Sicca)	Database
GO:0046649	lymphocyte activation	54	0.7162	1.76683	2.02642813822496e-06	0.00113058	52	tags=43%, list=15%, signal=43%	HLA-DRA/HLA-DRB5/MS4A1/HLA-DRB1/HLA-DQB1/HLA-DQA2/HLA-DQA1/HLA-DPA1/LAPTM5/LYN/CD81/CSK/LCP1/SOCS3/PTPRC/MYH9/LAT2/CORO1A/ZFP36L1/ZFP36L2/MAP3K8/HLA-DMA/TGFB1	CENT+SjD	GO_BP
GO:0045321	leukocyte activation	57	0.701234	1.73545	2.81940709133726e-06	0.00113058	52	tags=40%, list=15%, signal=41%	HLA-DRA/HLA-DRB5/MS4A1/HLA-DRB1/HLA-DQB1/HLA-DQA2/HLA-DQA1/HLA-DPA1/LAPTM5/LYN/CD81/CSK/LCP1/SOCS3/PTPRC/MYH9/LAT2/CORO1A/ZFP36L1/ZFP36L2/MAP3K8/HLA-DMA/TGFB1	CENT+SjD	GO_BP
GO:0042110	T cell activation	44	0.733393	1.78498	4.58844559463185e-06	0.00122664	52	tags=48%, list=15%, signal=46%	HLA-DRA/HLA-DRB5/HLA-DRB1/HLA-DQB1/HLA-DQA2/HLA-DQA1/HLA-DPA1/LAPTM5/LYN/CD81/CSK/LCP1/SOCS3/PTPRC/MYH9/CORO1A/ZFP36L1/ZFP36L2/MAP3K8/HLA-DMA/TGFB1	CENT+SjD	GO_BP
GO:0001775	cell activation	62	0.67292	1.67273	1.80922794729258e-05	0.0036275	52	tags=37%, list=15%, signal=38%	HLA-DRA/HLA-DRB5/MS4A1/HLA-DRB1/HLA-DQB1/HLA-DQA2/HLA-DQA1/HLA-DPA1/LAPTM5/LYN/CD81/CSK/LCP1/SOCS3/PTPRC/MYH9/LAT2/CORO1A/ZFP36L1/ZFP36L2/MAP3K8/HLA-DMA/TGFB1	CENT+SjD	GO_BP
GO:0019882	antigen processing and presentation	14	0.865514	1.84489	3.14366389873045e-05	0.00504244	15	tags=50%, list=4%, signal=50%	HLA-DRA/HLA-DRB5/HLA-DRB1/HLA-DQB1/HLA-DQA2/HLA-DQA1/HLA-DPA1	CENT+SjD	GO_BP
GO:0051249	regulation of lymphocyte activation	41	0.716456	1.73489	3.79335168955781e-05	0.00507045	52	tags=44%, list=15%, signal=42%	HLA-DRA/HLA-DRB5/HLA-DRB1/HLA-DQB1/HLA-DQA2/HLA-DQA1/HLA-DPA1/LAPTM5/LYN/CD81/CSK/PTPRC/CORO1A/ZFP36L1/ZFP36L2/MAP3K8/HLA-DMA/TGFB1	CENT+SjD	GO_BP
GO:0002478	antigen processing and presentation of exogenous peptide antigen	11	0.887463	1.81915	0.000125828	0.00531125	15	tags=64%, list=4%, signal=63%	HLA-DRA/HLA-DRB5/HLA-DRB1/HLA-DQB1/HLA-DQA2/HLA-DQA1/HLA-DPA1	CENT+SjD	GO_BP
GO:0002495	antigen processing and presentation of peptide antigen via MHC class II	11	0.887463	1.81915	0.000125828	0.00531125	15	tags=64%, list=4%, signal=63%	HLA-DRA/HLA-DRB5/HLA-DRB1/HLA-DQB1/HLA-DQA2/HLA-DQA1/HLA-DPA1	CENT+SjD	GO_BP
GO:0002504	antigen processing and presentation of peptide or polysaccharide antigen via MHC class II	11	0.887463	1.81915	0.000125828	0.00531125	15	tags=64%, list=4%, signal=63%	HLA-DRA/HLA-DRB5/HLA-DRB1/HLA-DQB1/HLA-DQA2/HLA-DQA1/HLA-DPA1	CENT+SjD	GO_BP
GO:0019884	antigen processing and presentation of exogenous antigen	11	0.887463	1.81915	0.000125828	0.00531125	15	tags=64%, list=4%, signal=63%	HLA-DRA/HLA-DRB5/HLA-DRB1/HLA-DQB1/HLA-DQA2/HLA-DQA1/HLA-DPA1	CENT+SjD	GO_BP
GO:0019886	antigen processing and presentation of exogenous peptide antigen via MHC class II	11	0.887463	1.81915	0.000125828	0.00531125	15	tags=64%, list=4%, signal=63%	HLA-DRA/HLA-DRB5/HLA-DRB1/HLA-DQB1/HLA-DQA2/HLA-DQA1/HLA-DPA1	CENT+SjD	GO_BP
GO:0048002	antigen processing and presentation of peptide antigen	11	0.887463	1.81915	0.000125828	0.00531125	15	tags=64%, list=4%, signal=63%	HLA-DRA/HLA-DRB5/HLA-DRB1/HLA-DQB1/HLA-DQA2/HLA-DQA1/HLA-DPA1	CENT+SjD	GO_BP
GO:0050870	positive regulation of T cell activation	24	0.769286	1.76901	8.22438406120394e-05	0.00531125	48	tags=58%, list=14%, signal=54%	HLA-DRA/HLA-DRB5/HLA-DRB1/HLA-DQB1/HLA-DQA2/HLA-DQA1/HLA-DPA1/LYN/CD81/CSK/PTPRC/CORO1A/MAP3K8/HLA-DMA	CENT+SjD	GO_BP
GO:1903039	positive regulation of leukocyte cell-cell adhesion	24	0.769286	1.76901	8.22438406120394e-05	0.00531125	48	tags=58%, list=14%, signal=54%	HLA-DRA/HLA-DRB5/HLA-DRB1/HLA-DQB1/HLA-DQA2/HLA-DQA1/HLA-DPA1/LYN/CD81/CSK/PTPRC/CORO1A/MAP3K8/HLA-DMA	CENT+SjD	GO_BP
GO:0022409	positive regulation of cell-cell adhesion	26	0.754458	1.75095	0.000124128	0.00531125	70	tags=65%, list=20%, signal=57%	HLA-DRA/HLA-DRB5/HLA-DRB1/HLA-DQB1/HLA-DQA2/HLA-DQA1/HLA-DPA1/LYN/CD81/CSK/PTPRC/CORO1A/MAP3K8/HLA-DMA/SASH3/CITED2/SYK	CENT+SjD	GO_BP
GO:1903037	regulation of leukocyte cell-cell adhesion	31	0.738523	1.74619	0.00012031	0.00531125	48	tags=48%, list=14%, signal=46%	HLA-DRA/HLA-DRB5/HLA-DRB1/HLA-DQB1/HLA-DQA2/HLA-DQA1/HLA-DPA1/LAPTM5/LYN/CD81/CSK/PTPRC/CORO1A/MAP3K8/HLA-DMA	CENT+SjD	GO_BP
GO:0030155	regulation of cell adhesion	42	0.706136	1.71294	7.3868407793515e-05	0.00531125	85	tags=57%, list=24%, signal=49%	HLA-DRA/HLA-DRB5/HLA-DRB1/HLA-DQB1/CXCR4/HLA-DQA2/HLA-DQA1/HLA-DPA1/LAPTM5/LYN/CD81/CSK/PTPRC/CORO1A/DUSP1/MAP3K8/HLA-DMA/TGFB1/SASH3/CITED2/SYK/TLN1/PELI1/RHOH	CENT+SjD	GO_BP
GO:0002694	regulation of leukocyte activation	44	0.697608	1.69788	6.68741883686911e-05	0.00531125	52	tags=41%, list=15%, signal=40%	HLA-DRA/HLA-DRB5/HLA-DRB1/HLA-DQB1/HLA-DQA2/HLA-DQA1/HLA-DPA1/LAPTM5/LYN/CD81/CSK/PTPRC/CORO1A/ZFP36L1/ZFP36L2/MAP3K8/HLA-DMA/TGFB1	CENT+SjD	GO_BP
GO:0050865	regulation of cell activation	45	0.696411	1.69741	0.000102229	0.00531125	52	tags=40%, list=15%, signal=39%	HLA-DRA/HLA-DRB5/HLA-DRB1/HLA-DQB1/HLA-DQA2/HLA-DQA1/HLA-DPA1/LAPTM5/LYN/CD81/CSK/PTPRC/CORO1A/ZFP36L1/ZFP36L2/MAP3K8/HLA-DMA/TGFB1	CENT+SjD	GO_BP
GO:0022407	regulation of cell-cell adhesion	36	0.718724	1.72259	0.000140213	0.00562254	70	tags=53%, list=20%, signal=47%	HLA-DRA/HLA-DRB5/HLA-DRB1/HLA-DQB1/HLA-DQA2/HLA-DQA1/HLA-DPA1/LAPTM5/LYN/CD81/CSK/PTPRC/CORO1A/MAP3K8/HLA-DMA/TGFB1/SASH3/CITED2/SYK	CENT+SjD	GO_BP
GO:0002250	adaptive immune response	32	0.735957	1.74496	0.000154281	0.00589208	71	tags=56%, list=20%, signal=49%	HLA-DRA/HLA-DRB5/HLA-DRB1/HLA-DQB1/HLA-DQA2/HLA-DQA1/HLA-DPA1/LYN/CD81/CSK/SOCS3/PTPRC/LAT2/HLA-DMA/TGFB1/SASH3/SYK/CD79B	CENT+SjD	GO_BP
GO:0050863	regulation of T cell activation	32	0.735016	1.74273	0.000164567	0.00599921	48	tags=47%, list=14%, signal=45%	HLA-DRA/HLA-DRB5/HLA-DRB1/HLA-DQB1/HLA-DQA2/HLA-DQA1/HLA-DPA1/LAPTM5/LYN/CD81/CSK/PTPRC/CORO1A/MAP3K8/HLA-DMA	CENT+SjD	GO_BP
GO:0007159	leukocyte cell-cell adhesion	36	0.709459	1.70038	0.000204434	0.00712853	48	tags=42%, list=14%, signal=40%	HLA-DRA/HLA-DRB5/HLA-DRB1/HLA-DQB1/HLA-DQA2/HLA-DQA1/HLA-DPA1/LAPTM5/LYN/CD81/CSK/PTPRC/CORO1A/MAP3K8/HLA-DMA	CENT+SjD	GO_BP
GO:0045785	positive regulation of cell adhesion	29	0.729425	1.71351	0.000248183	0.00829343	70	tags=59%, list=20%, signal=51%	HLA-DRA/HLA-DRB5/HLA-DRB1/HLA-DQB1/HLA-DQA2/HLA-DQA1/HLA-DPA1/LYN/CD81/CSK/PTPRC/CORO1A/MAP3K8/HLA-DMA/SASH3/CITED2/SYK	CENT+SjD	GO_BP
GO:0051251	positive regulation of lymphocyte activation	31	0.720101	1.70263	0.0002988	0.00958549	52	tags=48%, list=15%, signal=45%	HLA-DRA/HLA-DRB5/HLA-DRB1/HLA-DQB1/HLA-DQA2/HLA-DQA1/HLA-DPA1/LYN/CD81/CSK/PTPRC/CORO1A/MAP3K8/HLA-DMA/TGFB1	CENT+SjD	GO_BP
GO:0050867	positive regulation of cell activation	34	0.705681	1.68265	0.000338215	0.0104326	52	tags=44%, list=15%, signal=42%	HLA-DRA/HLA-DRB5/HLA-DRB1/HLA-DQB1/HLA-DQA2/HLA-DQA1/HLA-DPA1/LYN/CD81/CSK/PTPRC/CORO1A/MAP3K8/HLA-DMA/TGFB1	CENT+SjD	GO_BP
GO:0002696	positive regulation of leukocyte activation	33	0.707019	1.68103	0.000390124	0.0115825	52	tags=45%, list=15%, signal=43%	HLA-DRA/HLA-DRB5/HLA-DRB1/HLA-DQB1/HLA-DQA2/HLA-DQA1/HLA-DPA1/LYN/CD81/CSK/PTPRC/CORO1A/MAP3K8/HLA-DMA/TGFB1	CENT+SjD	GO_BP
GO:0098609	cell-cell adhesion	53	0.646443	1.593	0.000433262	0.0115825	85	tags=45%, list=24%, signal=40%	HLA-DRA/HLA-DRB5/HLA-DRB1/HLA-DQB1/HLA-DQA2/HLA-DQA1/HLA-DPA1/LAPTM5/LYN/CD81/CSK/PTPRC/MYH9/CORO1A/ZFP36L1/MAP3K8/HLA-DMA/TGFB1/SASH3/CITED2/SYK/TLN1/PELI1/RHOH	CENT+SjD	GO_BP
GO:0007155	cell adhesion	64	0.627074	1.56088	0.000421746	0.0115825	93	tags=47%, list=26%, signal=42%	HLA-DRA/HLA-DRB5/HLA-DRB1/HLA-DQB1/CXCR4/HLA-DQA2/HLA-DQA1/HLA-DPA1/LAPTM5/LYN/CD81/CSK/PTPRC/MYH9/CORO1A/ZFP36L1/DUSP1/MAP3K8/HLA-DMA/TGFB1/SASH3/CITED2/SYK/TLN1/ARF6/PELI1/RHOH/RHOB/KRT18/BGLAP	CENT+SjD	GO_BP
GO:0002376	immune system process	111	0.576473	1.46236	0.000430052	0.0115825	74	tags=34%, list=21%, signal=39%	HLA-DRA/HLA-DRB5/MS4A1/HLA-DRB1/HLA-DQB1/CXCR4/HLA-DQA2/HLA-DQA1/KLF2/HLA-DPA1/LAPTM5/LYN/FCMR/TMEM176B/TMEM176A/CD81/CSK/LCP1/SKIL/SOCS3/PTPRC/MYH9/LAT2/CORO1A/ZFP36L1/RB1/ZFP36L2/DUSP1/MAP3K8/HLA-DMA/TGFB1/POU2F2/SASH3/CITED2/SYK/CD79B/IFI30/PDE4B	CENT+SjD	GO_BP
GO:0002682	regulation of immune system process	71	0.615587	1.5397	0.000491292	0.0127102	52	tags=34%, list=15%, signal=36%	HLA-DRA/HLA-DRB5/MS4A1/HLA-DRB1/HLA-DQB1/HLA-DQA2/HLA-DQA1/HLA-DPA1/LAPTM5/LYN/TMEM176B/TMEM176A/CD81/CSK/PTPRC/LAT2/CORO1A/ZFP36L1/RB1/ZFP36L2/DUSP1/MAP3K8/HLA-DMA/TGFB1	CENT+SjD	GO_BP
GO:0007017	microtubule-based process	17	-0.589497	-2.06241	0.000844329	0.021161	36	tags=29%, list=10%, signal=28%	TUBB4B/TUBA1C/HSPB1/HSPA1B/HSPA1A	CENT+SjD	GO_BP
GO:0002684	positive regulation of immune system process	58	0.623233	1.54435	0.000995275	0.0241882	85	tags=47%, list=24%, signal=42%	HLA-DRA/HLA-DRB5/MS4A1/HLA-DRB1/HLA-DQB1/HLA-DQA2/HLA-DQA1/HLA-DPA1/LAPTM5/LYN/CD81/CSK/PTPRC/LAT2/CORO1A/ZFP36L1/RB1/MAP3K8/HLA-DMA/TGFB1/SASH3/SYK/CD79B/PDE4B/SFPQ/PELI1/RHOH	CENT+SjD	GO_BP
GO:0050794	regulation of cellular process	220	0.538013	1.36634	0.00127999	0.0301926	128	tags=43%, list=36%, signal=73%	MTRNR2L12/HLA-DRA/HLA-DRB5/MS4A1/HLA-DRB1/HLA-DQB1/CXCR4/HLA-DQA2/HLA-DQA1/KLF2/JUND/HLA-DPA1/LAPTM5/LYN/FCMR/STK17A/TMEM176B/TMEM176A/CD81/CSK/LCP1/BTG1/SKIL/HVCN1/SOCS3/PTPRC/MYH9/LAT2/CORO1A/ZFP36L1/RB1/PHACTR1/ZFP36L2/RESF1/DUSP1/MAP3K8/HLA-DMA/CTSZ/NR4A2/TGFB1/HMGA1/FCRL2/POU2F2/NR4A1/SASH3/CSRNP1/TLE5/RGS16/PNRC1/CITED2/SYK/CD79B/IFI30/PDE4B/TLN1/GNAI2/SEPTIN9/ARF6/MEF2B/BHLHE41/SFPQ/PIM2/P…	CENT+SjD	GO_BP
GO:0050778	positive regulation of immune response	43	0.643619	1.5639	0.00152165	0.0348676	84	tags=51%, list=24%, signal=44%	HLA-DRA/HLA-DRB5/MS4A1/HLA-DRB1/HLA-DQB1/HLA-DQA2/HLA-DQA1/HLA-DPA1/LAPTM5/LYN/CD81/CSK/PTPRC/LAT2/HLA-DMA/TGFB1/SASH3/SYK/CD79B/PDE4B/SFPQ/PELI1	CENT+SjD	GO_BP
GO:0048522	positive regulation of cellular process	149	0.539702	1.37546	0.00169998	0.0378718	85	tags=33%, list=24%, signal=43%	HLA-DRA/HLA-DRB5/MS4A1/HLA-DRB1/HLA-DQB1/CXCR4/HLA-DQA2/HLA-DQA1/KLF2/JUND/HLA-DPA1/LAPTM5/LYN/STK17A/CD81/CSK/LCP1/BTG1/SKIL/HVCN1/SOCS3/PTPRC/MYH9/CORO1A/ZFP36L1/RB1/ZFP36L2/RESF1/MAP3K8/HLA-DMA/NR4A2/TGFB1/HMGA1/POU2F2/NR4A1/SASH3/CSRNP1/TLE5/CITED2/SYK/PDE4B/GNAI2/SEPTIN9/ARF6/MEF2B/SFPQ/PIM2/PELI1/RHOH	CENT+SjD	GO_BP
GO:0050776	regulation of immune response	48	0.623924	1.5271	0.00228343	0.0481923	84	tags=46%, list=24%, signal=40%	HLA-DRA/HLA-DRB5/MS4A1/HLA-DRB1/HLA-DQB1/HLA-DQA2/HLA-DQA1/HLA-DPA1/LAPTM5/LYN/CD81/CSK/PTPRC/LAT2/HLA-DMA/TGFB1/SASH3/SYK/CD79B/PDE4B/SFPQ/PELI1	CENT+SjD	GO_BP
GO:0051239	regulation of multicellular organismal process	99	0.561248	1.41968	0.00228087	0.0481923	85	tags=37%, list=24%, signal=39%	HLA-DRA/HLA-DRB5/HLA-DRB1/HLA-DQB1/CXCR4/HLA-DQA2/HLA-DQA1/KLF2/HLA-DPA1/LAPTM5/LYN/TMEM176B/TMEM176A/CD81/CSK/BTG1/SKIL/PTPRC/CORO1A/ZFP36L1/RB1/ZFP36L2/MAP3K8/HLA-DMA/NR4A2/TGFB1/POU2F2/NR4A1/SASH3/CITED2/SYK/PDE4B/GNAI2/ARF6/BHLHE41/PELI1/RHOH	CENT+SjD	GO_BP
GO:0048518	positive regulation of biological process	159	0.532846	1.35831	0.00239	0.0491482	85	tags=32%, list=24%, signal=44%	HLA-DRA/HLA-DRB5/MS4A1/HLA-DRB1/HLA-DQB1/CXCR4/HLA-DQA2/HLA-DQA1/KLF2/JUND/HLA-DPA1/LAPTM5/LYN/STK17A/CD81/CSK/LCP1/BTG1/SKIL/HVCN1/SOCS3/PTPRC/MYH9/LAT2/CORO1A/ZFP36L1/RB1/ZFP36L2/RESF1/MAP3K8/HLA-DMA/NR4A2/TGFB1/HMGA1/POU2F2/NR4A1/SASH3/CSRNP1/TLE5/CITED2/SYK/CD79B/PDE4B/GNAI2/SEPTIN9/ARF6/MEF2B/SFPQ/PIM2/PELI1/RHOH	CENT+SjD	GO_BP
GO:0005765	lysosomal membrane	17	0.891554	1.96081	2.22955860578915e-07	9.2155089039285e-06	18	tags=53%, list=5%, signal=53%	HLA-DRA/HLA-DRB5/HLA-DRB1/HLA-DQB1/HLA-DQA2/HLA-DQA1/HLA-DPA1/LAPTM5/LYN	CENT+SjD	GO_CC
GO:0098852	lytic vacuole membrane	17	0.891554	1.96081	2.22955860578915e-07	9.2155089039285e-06	18	tags=53%, list=5%, signal=53%	HLA-DRA/HLA-DRB5/HLA-DRB1/HLA-DQB1/HLA-DQA2/HLA-DQA1/HLA-DPA1/LAPTM5/LYN	CENT+SjD	GO_CC
GO:0098552	side of membrane	34	0.810657	1.93281	8.97257116597302e-08	9.2155089039285e-06	35	tags=44%, list=10%, signal=44%	HLA-DRA/HLA-DRB5/MS4A1/HLA-DRB1/HLA-DQB1/CXCR4/HLA-DQA2/HLA-DQA1/CD69/HLA-DPA1/CD52/LYN/SOCS3/PTPRC/MYH9	CENT+SjD	GO_CC
GO:0030133	transport vesicle	13	0.912984	1.9268	5.3842973696458e-07	1.6691321845902e-05	17	tags=62%, list=5%, signal=61%	HLA-DRA/HLA-DRB5/HLA-DRB1/HLA-DQB1/HLA-DQA2/HLA-DQA1/HLA-DPA1/LAPTM5	CENT+SjD	GO_CC
GO:0005774	vacuolar membrane	18	0.864909	1.9187	1.79771875271088e-06	2.86021504072765e-05	18	tags=50%, list=5%, signal=50%	HLA-DRA/HLA-DRB5/HLA-DRB1/HLA-DQB1/HLA-DQA2/HLA-DQA1/HLA-DPA1/LAPTM5/LYN	CENT+SjD	GO_CC
GO:0005770	late endosome	15	0.882042	1.90397	2.28968588793283e-06	2.86021504072765e-05	15	tags=53%, list=4%, signal=53%	HLA-DRA/HLA-DRB5/HLA-DRB1/HLA-DQB1/CXCR4/HLA-DQA2/HLA-DQA1/HLA-DPA1	CENT+SjD	GO_CC
GO:0000139	Golgi membrane	10	0.938156	1.88946	1.95821441582016e-06	2.86021504072765e-05	15	tags=70%, list=4%, signal=69%	HLA-DRA/HLA-DRB5/HLA-DRB1/HLA-DQB1/HLA-DQA2/HLA-DQA1/HLA-DPA1	CENT+SjD	GO_CC
GO:0005802	trans-Golgi network	10	0.935593	1.8843	2.53728753612936e-06	2.86021504072765e-05	15	tags=70%, list=4%, signal=69%	HLA-DRA/HLA-DRB5/HLA-DRB1/HLA-DQB1/HLA-DQA2/HLA-DQA1/HLA-DPA1	CENT+SjD	GO_CC
GO:0098791	Golgi apparatus subcompartment	10	0.935593	1.8843	2.53728753612936e-06	2.86021504072765e-05	15	tags=70%, list=4%, signal=69%	HLA-DRA/HLA-DRB5/HLA-DRB1/HLA-DQB1/HLA-DQA2/HLA-DQA1/HLA-DPA1	CENT+SjD	GO_CC
GO:0000323	lytic vacuole	36	0.76262	1.82777	2.23062487945911e-06	2.86021504072765e-05	18	tags=28%, list=5%, signal=29%	HLA-DRA/HLA-DRB5/HLA-DRB1/HLA-DQB1/CXCR4/HLA-DQA2/HLA-DQA1/HLA-DPA1/LAPTM5/LYN	CENT+SjD	GO_CC
GO:0005764	lysosome	36	0.76262	1.82777	2.23062487945911e-06	2.86021504072765e-05	18	tags=28%, list=5%, signal=29%	HLA-DRA/HLA-DRB5/HLA-DRB1/HLA-DQB1/CXCR4/HLA-DQA2/HLA-DQA1/HLA-DPA1/LAPTM5/LYN	CENT+SjD	GO_CC
GO:0005789	endoplasmic reticulum membrane	25	0.803123	1.85673	3.57861433835416e-06	3.41344752273782e-05	15	tags=28%, list=4%, signal=29%	HLA-DRA/HLA-DRB5/HLA-DRB1/HLA-DQB1/HLA-DQA2/HLA-DQA1/HLA-DPA1	CENT+SjD	GO_CC
GO:0098827	endoplasmic reticulum subcompartment	25	0.803123	1.85673	3.57861433835416e-06	3.41344752273782e-05	15	tags=28%, list=4%, signal=29%	HLA-DRA/HLA-DRB5/HLA-DRB1/HLA-DQB1/HLA-DQA2/HLA-DQA1/HLA-DPA1	CENT+SjD	GO_CC
GO:0005773	vacuole	37	0.744767	1.78965	6.73118871029979e-06	5.96191000055125e-05	18	tags=27%, list=5%, signal=29%	HLA-DRA/HLA-DRB5/HLA-DRB1/HLA-DQB1/CXCR4/HLA-DQA2/HLA-DQA1/HLA-DPA1/LAPTM5/LYN	CENT+SjD	GO_CC
GO:0042175	nuclear outer membrane-endoplasmic reticulum membrane network	26	0.795076	1.84644	7.89303080322597e-06	6.52490546400014e-05	15	tags=27%, list=4%, signal=28%	HLA-DRA/HLA-DRB5/HLA-DRB1/HLA-DQB1/HLA-DQA2/HLA-DQA1/HLA-DPA1	CENT+SjD	GO_CC
GO:0031984	organelle subcompartment	28	0.774483	1.81289	1.23111923924498e-05	9.5411741041486e-05	15	tags=25%, list=4%, signal=26%	HLA-DRA/HLA-DRB5/HLA-DRB1/HLA-DQB1/HLA-DQA2/HLA-DQA1/HLA-DPA1	CENT+SjD	GO_CC
GO:0030666	endocytic vesicle membrane	12	0.88641	1.84512	2.35514942063821e-05	0.000171787	39	tags=83%, list=11%, signal=77%	HLA-DRA/HLA-DRB5/HLA-DRB1/HLA-DQB1/HLA-DQA2/HLA-DQA1/HLA-DPA1/LYN/HVCN1/CORO1A	CENT+SjD	GO_CC
GO:0005886	plasma membrane	108	0.609585	1.54581	4.01402259311755e-05	0.000276522	79	tags=36%, list=22%, signal=40%	HLA-DRA/HLA-DRB5/MS4A1/HLA-DRB1/HLA-DQB1/CXCR4/HLA-DQA2/HLA-DQA1/CD69/HLA-DPA1/CD52/LAPTM5/LYN/FCMR/CD37/STK17A/CD81/CSK/LCP1/HVCN1/SOCS3/PTPRC/MYH9/LAT2/LIMD2/CORO1A/CD82/HLA-DMA/CTSZ/TGFB1/FCRL2/SLC22A17/RGS16/SYK/CD79B/PDE4B/TLN1/GNAI2/ARF6	CENT+SjD	GO_CC
GO:0071944	cell periphery	117	0.591603	1.50216	5.13634743212427e-05	0.000335214	79	tags=34%, list=22%, signal=40%	HLA-DRA/HLA-DRB5/MS4A1/HLA-DRB1/HLA-DQB1/CXCR4/HLA-DQA2/HLA-DQA1/CD69/HLA-DPA1/CD52/LAPTM5/LYN/FCMR/CD37/STK17A/CD81/CSK/LCP1/HVCN1/SOCS3/PTPRC/MYH9/LAT2/LIMD2/CORO1A/CD82/HLA-DMA/CTSZ/TGFB1/FCRL2/SLC22A17/RGS16/SYK/CD79B/PDE4B/TLN1/GNAI2/SEPTIN9/ARF6	CENT+SjD	GO_CC
GO:0010008	endosome membrane	12	0.871002	1.81304	6.57675456709133e-05	0.000407759	15	tags=58%, list=4%, signal=58%	HLA-DRA/HLA-DRB5/HLA-DRB1/HLA-DQB1/HLA-DQA2/HLA-DQA1/HLA-DPA1	CENT+SjD	GO_CC
GO:0012506	vesicle membrane	21	0.786589	1.78058	0.000110812	0.000624574	48	tags=57%, list=14%, signal=53%	HLA-DRA/HLA-DRB5/HLA-DRB1/HLA-DQB1/HLA-DQA2/HLA-DQA1/HLA-DPA1/LYN/HVCN1/PTPRC/CORO1A/HLA-DMA	CENT+SjD	GO_CC
GO:0030659	cytoplasmic vesicle membrane	21	0.786589	1.78058	0.000110812	0.000624574	48	tags=57%, list=14%, signal=53%	HLA-DRA/HLA-DRB5/HLA-DRB1/HLA-DQB1/HLA-DQA2/HLA-DQA1/HLA-DPA1/LYN/HVCN1/PTPRC/CORO1A/HLA-DMA	CENT+SjD	GO_CC
GO:0030139	endocytic vesicle	16	0.823381	1.79568	0.000174684	0.000902534	39	tags=62%, list=11%, signal=58%	HLA-DRA/HLA-DRB5/HLA-DRB1/HLA-DQB1/HLA-DQA2/HLA-DQA1/HLA-DPA1/LYN/HVCN1/CORO1A	CENT+SjD	GO_CC
GO:0005794	Golgi apparatus	23	0.770233	1.76313	0.000170691	0.000902534	18	tags=35%, list=5%, signal=35%	HLA-DRA/HLA-DRB5/HLA-DRB1/HLA-DQB1/HLA-DQA2/HLA-DQA1/HLA-DPA1/LYN	CENT+SjD	GO_CC
GO:0005768	endosome	22	0.779402	1.7746	0.000243312	0.00116422	15	tags=36%, list=4%, signal=37%	HLA-DRA/HLA-DRB5/HLA-DRB1/HLA-DQB1/CXCR4/HLA-DQA2/HLA-DQA1/HLA-DPA1	CENT+SjD	GO_CC
GO:0098588	bounding membrane of organelle	39	0.688488	1.66157	0.000244111	0.00116422	50	tags=36%, list=14%, signal=35%	HLA-DRA/HLA-DRB5/HLA-DRB1/HLA-DQB1/HLA-DQA2/HLA-DQA1/HLA-DPA1/LAPTM5/LYN/HVCN1/PTPRC/CORO1A/HLA-DMA/CTSZ	CENT+SjD	GO_CC
GO:0098797	plasma membrane protein complex	28	0.72146	1.68878	0.00033163	0.00152304	18	tags=29%, list=5%, signal=29%	HLA-DRA/HLA-DRB5/HLA-DRB1/HLA-DQB1/HLA-DQA2/HLA-DQA1/HLA-DPA1/LYN	CENT+SjD	GO_CC
GO:0098796	membrane protein complex	34	0.677816	1.61608	0.00103492	0.00458322	18	tags=24%, list=5%, signal=25%	HLA-DRA/HLA-DRB5/HLA-DRB1/HLA-DQB1/HLA-DQA2/HLA-DQA1/HLA-DPA1/LYN	CENT+SjD	GO_CC
GO:0009986	cell surface	32	0.678509	1.60938	0.00156215	0.00648953	75	tags=41%, list=21%, signal=35%	HLA-DRA/MS4A1/HLA-DRB1/CXCR4/CD69/HLA-DPA1/LYN/PTPRC/HLA-DMA/TGFB1/FCRL2/CD79B/TLN1	CENT+SjD	GO_CC
GO:0016020	membrane	144	0.542389	1.38175	0.00157005	0.00648953	76	tags=28%, list=21%, signal=38%	HLA-DRA/HLA-DRB5/MS4A1/HLA-DRB1/HLA-DQB1/CXCR4/HLA-DQA2/HLA-DQA1/CD69/HLA-DPA1/CD52/LAPTM5/LYN/FCMR/CD37/STK17A/TMEM176B/TMEM176A/CD81/CSK/LCP1/HVCN1/SOCS3/PTPRC/MYH9/LAT2/LIMD2/CORO1A/CD82/HLA-DMA/CTSZ/TGFB1/FCRL2/NR4A1/SLC22A17/RGS16/SYK/CD79B/PDE4B/TLN1/GNAI2	CENT+SjD	GO_CC
GO:0031090	organelle membrane	56	0.609341	1.50627	0.00204207	0.00816827	50	tags=27%, list=14%, signal=27%	HLA-DRA/HLA-DRB5/HLA-DRB1/HLA-DQB1/HLA-DQA2/HLA-DQA1/HLA-DPA1/LAPTM5/LYN/TMEM176B/HVCN1/PTPRC/CORO1A/HLA-DMA/CTSZ	CENT+SjD	GO_CC
GO:0009897	external side of plasma membrane	19	0.711743	1.59067	0.00598058	0.0231747	34	tags=26%, list=10%, signal=25%	MS4A1/HLA-DRB1/CXCR4/CD69/PTPRC	CENT+SjD	GO_CC
GO:0032991	protein-containing complex	110	0.534961	1.35719	0.00656151	0.0246554	82	tags=33%, list=23%, signal=36%	HLA-DRA/HLA-DRB5/HLA-DRB1/HLA-DQB1/CXCR4/HLA-DQA2/HLA-DQA1/KLF2/JUND/CD69/HLA-DPA1/LAPTM5/LYN/SKIL/SOCS3/MYH9/CORO1A/ZFP36L1/RB1/ZFP36L2/HLA-DMA/NR4A2/HMGA1/POU2F2/NR4A1/BCAS4/CSRNP1/CITED2/SYK/CD79B/PDE4B/GNAI2/SEPTIN9/MEF2B/BHLHE41/SFPQ	CENT+SjD	GO_CC
GO:0005783	endoplasmic reticulum	44	0.591802	1.44136	0.0133111	0.0485462	15	tags=16%, list=4%, signal=17%	HLA-DRA/HLA-DRB5/HLA-DRB1/HLA-DQB1/HLA-DQA2/HLA-DQA1/HLA-DPA1	CENT+SjD	GO_CC
GO:0140375	immune receptor activity	11	0.934744	1.91811	5.70972833204866e-07	4.64010716032756e-05	15	tags=64%, list=4%, signal=63%	HLA-DRA/HLA-DRB1/HLA-DQB1/CXCR4/HLA-DQA2/HLA-DQA1/HLA-DPA1	CENT+SjD	GO_MF
GO:0033218	amide binding	12	0.912173	1.90029	8.43655847332284e-07	4.64010716032756e-05	15	tags=58%, list=4%, signal=58%	HLA-DRA/HLA-DRB5/HLA-DRB1/HLA-DQB1/HLA-DQA2/HLA-DQA1/HLA-DPA1	CENT+SjD	GO_MF
GO:0023023	MHC protein complex binding	12	0.901815	1.87871	2.31747806487189e-06	6.37306467839769e-05	26	tags=75%, list=7%, signal=72%	HLA-DRA/HLA-DRB5/MS4A1/HLA-DRB1/HLA-DQB1/HLA-DQA2/HLA-DQA1/HLA-DPA1/CD81	CENT+SjD	GO_MF
GO:0023026	MHC class II protein complex binding	12	0.901815	1.87871	2.31747806487189e-06	6.37306467839769e-05	26	tags=75%, list=7%, signal=72%	HLA-DRA/HLA-DRB5/MS4A1/HLA-DRB1/HLA-DQB1/HLA-DQA2/HLA-DQA1/HLA-DPA1/CD81	CENT+SjD	GO_MF
GO:0042277	peptide binding	11	0.91606	1.87977	4.00184940205149e-06	8.80406868451328e-05	15	tags=64%, list=4%, signal=63%	HLA-DRA/HLA-DRB5/HLA-DRB1/HLA-DQB1/HLA-DQA2/HLA-DQA1/HLA-DPA1	CENT+SjD	GO_MF
GO:0003823	antigen binding	12	0.874657	1.82214	2.98837687090576e-05	0.000547869	15	tags=58%, list=4%, signal=58%	HLA-DRA/HLA-DRB5/HLA-DRB1/HLA-DQB1/HLA-DQA2/HLA-DQA1/HLA-DPA1	CENT+SjD	GO_MF
GO:0004888	transmembrane signaling receptor activity	26	0.750152	1.74044	0.000198043	0.0031121	19	tags=35%, list=5%, signal=35%	HLA-DRA/HLA-DRB1/HLA-DQB1/CXCR4/HLA-DQA2/HLA-DQA1/CD69/HLA-DPA1/FCMR	CENT+SjD	GO_MF
GO:0044877	protein-containing complex binding	62	0.629157	1.56459	0.000401473	0.00552026	39	tags=26%, list=11%, signal=28%	HLA-DRA/HLA-DRB5/MS4A1/HLA-DRB1/HLA-DQB1/HLA-DQA2/HLA-DQA1/HLA-DPA1/LYN/CD81/LCP1/SKIL/PTPRC/MYH9/LIMD2/CORO1A	CENT+SjD	GO_MF
GO:0038023	signaling receptor activity	33	0.693839	1.65028	0.000636387	0.00700026	71	tags=45%, list=20%, signal=40%	HLA-DRA/HLA-DRB1/HLA-DQB1/CXCR4/HLA-DQA2/HLA-DQA1/CD69/HLA-DPA1/FCMR/PTPRC/NR4A2/FCRL2/NR4A1/SLC22A17/CD79B	CENT+SjD	GO_MF
GO:0060089	molecular transducer activity	33	0.693839	1.65028	0.000636387	0.00700026	71	tags=45%, list=20%, signal=40%	HLA-DRA/HLA-DRB1/HLA-DQB1/CXCR4/HLA-DQA2/HLA-DQA1/CD69/HLA-DPA1/FCMR/PTPRC/NR4A2/FCRL2/NR4A1/SLC22A17/CD79B	CENT+SjD	GO_MF
hsa04640	Hematopoietic cell lineage	12	0.918598	1.90954	1.81154612140901e-06	5.61579297636793e-05	20	tags=75%, list=6%, signal=73%	HLA-DRA/HLA-DRB5/MS4A1/HLA-DRB1/HLA-DQB1/HLA-DQA2/HLA-DQA1/HLA-DPA1/CD37	CENT+SjD	KEGG
hsa05416	Viral myocarditis	12	0.896885	1.8644	1.39216038733078e-05	0.000215785	15	tags=58%, list=4%, signal=58%	HLA-DRA/HLA-DRB5/HLA-DRB1/HLA-DQB1/HLA-DQA2/HLA-DQA1/HLA-DPA1	CENT+SjD	KEGG
hsa04672	Intestinal immune network for IgA production	13	0.87999	1.85418	3.67903157482725e-05	0.0002281	15	tags=62%, list=4%, signal=61%	HLA-DRA/HLA-DRB5/HLA-DRB1/HLA-DQB1/CXCR4/HLA-DQA2/HLA-DQA1/HLA-DPA1	CENT+SjD	KEGG
hsa04145	Phagosome	15	0.856216	1.84646	3.42678320296411e-05	0.0002281	15	tags=47%, list=4%, signal=47%	HLA-DRA/HLA-DRB5/HLA-DRB1/HLA-DQB1/HLA-DQA2/HLA-DQA1/HLA-DPA1	CENT+SjD	KEGG
hsa04514	Cell adhesion molecules	17	0.82724	1.81865	3.25665399908162e-05	0.0002281	15	tags=41%, list=4%, signal=41%	HLA-DRA/HLA-DRB5/HLA-DRB1/HLA-DQB1/HLA-DQA2/HLA-DQA1/HLA-DPA1	CENT+SjD	KEGG
hsa04659	Th17 cell differentiation	11	0.890686	1.8238	5.49793925940009e-05	0.000242754	15	tags=64%, list=4%, signal=63%	HLA-DRA/HLA-DRB5/HLA-DRB1/HLA-DQB1/HLA-DQA2/HLA-DQA1/HLA-DPA1	CENT+SjD	KEGG
hsa05150	Staphylococcus aureus infection	10	0.903748	1.81913	4.78996659220528e-05	0.000242754	15	tags=70%, list=4%, signal=69%	HLA-DRA/HLA-DRB5/HLA-DRB1/HLA-DQB1/HLA-DQA2/HLA-DQA1/HLA-DPA1	CENT+SjD	KEGG
hsa05169	Epstein-Barr virus infection	22	0.799409	1.81831	6.26462056001751e-05	0.000242754	18	tags=36%, list=5%, signal=37%	HLA-DRA/HLA-DRB5/HLA-DRB1/HLA-DQB1/HLA-DQA2/HLA-DQA1/HLA-DPA1/LYN	CENT+SjD	KEGG
hsa05140	Leishmaniasis	10	0.898477	1.80852	7.53155130389199e-05	0.00025942	15	tags=70%, list=4%, signal=69%	HLA-DRA/HLA-DRB5/HLA-DRB1/HLA-DQB1/HLA-DQA2/HLA-DQA1/HLA-DPA1	CENT+SjD	KEGG
hsa05323	Rheumatoid arthritis	11	0.884509	1.81115	8.59461466271357e-05	0.000266433	15	tags=64%, list=4%, signal=63%	HLA-DRA/HLA-DRB5/HLA-DRB1/HLA-DQB1/HLA-DQA2/HLA-DQA1/HLA-DPA1	CENT+SjD	KEGG
hsa05020	Prion disease	10	-0.799258	-2.33801	0.000137836	0.000386945	36	tags=60%, list=10%, signal=55%	TUBA1B/TUBB4B/CAV1/TUBA1C/HSPA1B/HSPA1A	CENT+SjD	KEGG
hsa05166	Human T-cell leukemia virus 1 infection	16	0.821765	1.78966	0.000149785	0.000386945	52	tags=62%, list=15%, signal=56%	HLA-DRA/HLA-DRB5/HLA-DRB1/HLA-DQB1/HLA-DQA2/HLA-DQA1/HLA-DPA1/RB1/HLA-DMA/TGFB1	CENT+SjD	KEGG
hsa05164	Influenza A	13	0.845521	1.78156	0.000212892	0.000507666	15	tags=54%, list=4%, signal=54%	HLA-DRA/HLA-DRB5/HLA-DRB1/HLA-DQB1/HLA-DQA2/HLA-DQA1/HLA-DPA1	CENT+SjD	KEGG
hsa05152	Tuberculosis	13	0.819966	1.72771	0.00078434	0.00173675	52	tags=77%, list=15%, signal=68%	HLA-DRA/HLA-DRB5/HLA-DRB1/HLA-DQB1/HLA-DQA2/HLA-DQA1/HLA-DPA1/CORO1A/HLA-DMA/TGFB1	CENT+SjD	KEGG
hsa05168	Herpes simplex virus 1 infection	15	0.790202	1.7041	0.00100107	0.00206887	15	tags=47%, list=4%, signal=47%	HLA-DRA/HLA-DRB5/HLA-DRB1/HLA-DQB1/HLA-DQA2/HLA-DQA1/HLA-DPA1	CENT+SjD	KEGG
hsa04612	Antigen processing and presentation	13	0.777958	1.6392	0.00383206	0.00742462	15	tags=54%, list=4%, signal=54%	HLA-DRA/HLA-DRB5/HLA-DRB1/HLA-DQB1/HLA-DQA2/HLA-DQA1/HLA-DPA1	CENT+SjD	KEGG
hsa05145	Toxoplasmosis	18	0.719635	1.59496	0.00595347	0.0108563	15	tags=39%, list=4%, signal=39%	HLA-DRA/HLA-DRB5/HLA-DRB1/HLA-DQB1/HLA-DQA2/HLA-DQA1/HLA-DPA1	CENT+SjD	KEGG
WP2328	Allograft rejection	11	0.880103	1.80128	4.47668894456186e-05	0.000537203	15	tags=64%, list=4%, signal=63%	HLA-DRA/HLA-DRB5/HLA-DRB1/HLA-DQB1/HLA-DQA2/HLA-DQA1/HLA-DPA1	CENT+SjD	WikiPathway
WP4217	Ebola virus infection in host	14	0.827225	1.76453	0.000321804	0.00193082	15	tags=50%, list=4%, signal=50%	HLA-DRA/HLA-DRB5/HLA-DRB1/HLA-DQB1/HLA-DQA2/HLA-DQA1/HLA-DPA1	CENT+SjD	WikiPathway
WP5115	Network map of SARS CoV 2 signaling pathway	13	0.807995	1.70313	0.00125472	0.00501888	50	tags=38%, list=14%, signal=34%	HLA-DRA/HLA-DRB5/HLA-DRB1/DUSP1/CTSZ	CENT+SjD	WikiPathway
WP5218	Extrafollicular and follicular B cell activation by SARS CoV 2	12	0.775833	1.61286	0.00590121	0.0177036	43	tags=42%, list=12%, signal=38%	MS4A1/CXCR4/CD69/PTPRC/CD82	CENT+SjD	WikiPathway
WP2877	Vitamin D receptor pathway	11	0.765869	1.56748	0.0116026	0.0278461	10	tags=27%, list=3%, signal=27%	HLA-DRB1/HLA-DQA2/HLA-DQA1	CENT+SjD	WikiPathway
R-HSA-2132295	MHC class II antigen presentation	15	0.876807	1.89036	4.7511338195138e-06	0.00020905	15	tags=47%, list=4%, signal=47%	HLA-DRA/HLA-DRB5/HLA-DRB1/HLA-DQB1/HLA-DQA2/HLA-DQA1/HLA-DPA1	CENT+SjD	Reactome
R-HSA-388841	Costimulation by the CD28 family	10	0.908541	1.8282	1.13682664171341e-05	0.000250102	28	tags=90%, list=8%, signal=85%	HLA-DRA/HLA-DRB5/HLA-DRB1/HLA-DQB1/HLA-DQA2/HLA-DQA1/HLA-DPA1/LYN/CSK	CENT+SjD	Reactome
R-HSA-877300	Interferon gamma signaling	13	0.87127	1.83535	3.55039155651774e-05	0.000520724	15	tags=54%, list=4%, signal=54%	HLA-DRA/HLA-DRB5/HLA-DRB1/HLA-DQB1/HLA-DQA2/HLA-DQA1/HLA-DPA1	CENT+SjD	Reactome
R-HSA-1280218	Adaptive Immune System	34	0.721807	1.72114	7.10174548478181e-05	0.000781192	34	tags=35%, list=10%, signal=35%	HLA-DRA/HLA-DRB5/HLA-DRB1/HLA-DQB1/HLA-DQA2/HLA-DQA1/HLA-DPA1/LYN/CD81/CSK/SOCS3/PTPRC	CENT+SjD	Reactome
R-HSA-1169410	Antiviral mechanism by IFN-stimulated genes	11	-0.71914	-2.18033	0.000529637	0.0046608	36	tags=45%, list=10%, signal=42%	TUBA1B/TUBB4B/TUBA1C/HSPA1B/HSPA1A	CENT+SjD	Reactome
R-HSA-913531	Interferon Signaling	27	0.712043	1.65922	0.000747959	0.00548503	15	tags=26%, list=4%, signal=27%	HLA-DRA/HLA-DRB5/HLA-DRB1/HLA-DQB1/HLA-DQA2/HLA-DQA1/HLA-DPA1	CENT+SjD	Reactome
R-HSA-1280215	Cytokine Signaling in Immune system	47	0.605817	1.48215	0.00600725	0.0377599	33	tags=23%, list=9%, signal=24%	HLA-DRA/HLA-DRB5/HLA-DRB1/HLA-DQB1/HLA-DQA2/HLA-DQA1/HLA-DPA1/LYN/CSK/LCP1/SOCS3	CENT+SjD	Reactome
GO:0045862	positive regulation of proteolysis	13	-0.818984	-2.16967	8.41421012332738e-06	0.00600775	7	tags=31%, list=2%, signal=31%	PERP/HSPA1B/CTSH/HSPA1A	SSA+SjD	GO_BP
WP4217	Ebola virus infection in host	11	0.769564	1.85571	0.00389082	0.0350174	27	tags=36%, list=8%, signal=34%	SOCS3/HLA-DQB1/STAT1/HLA-DPA1	SSA+SjD	WikiPathway
R-HSA-909733	Interferon alpha/beta signaling	10	0.910848	2.13962	5.07819741309866e-06	0.000208206	16	tags=70%, list=5%, signal=69%	SOCS3/IFITM1/XAF1/ISG15/MX1/STAT1/IFI6	SSA+SjD	Reactome
GO:0005615	extracellular space	73	-0.544312	-1.6678	0.000594827	0.0330129	109	tags=52%, list=35%, signal=44%	HSPB1/CD82/CD37/SDCBP/PSAT1/HSP90AA1/SLC3A2/TCN2/TUBB/SMOC1/TUBB4B/TNFAIP3/ITGB1/CORO1A/ITGB7/AHNAK/HSPA1B/RNASE6/LGMN/NENF/DNAJB1/MLLT3/CD40/PLTP/GRN/S100A10/PHGDH/ATP1B1/HSPA1A/MOXD1/CCL3/ASS1/CST3/GPRC5D/CTSH/CTSF/QPCT/ZP3	SSA+CENT+SjD	GO_CC
GO:0005576	extracellular region	88	-0.525999	-1.63768	0.00054286	0.0330129	109	tags=51%, list=35%, signal=46%	HSPB1/CD82/SPINK2/CD37/ICAM4/SDCBP/PSAT1/HSP90AA1/SLC3A2/TCN2/PLAUR/TUBB/SMOC1/TUBB4B/CNN2/TNFAIP3/ITGB1/CORO1A/ITGB7/AHNAK/HSPA1B/RNASE6/LGMN/NENF/DNAJB1/MLLT3/PLEK/CD40/PLTP/GRN/S100A10/PHGDH/ATP1B1/HSPA1A/MOXD1/CCL3/ASS1/CST3/GPRC5D/CTSH/CTSF/PLA2G2D/FCMR/QPCT/ZP3	SSA+CENT+SjD	GO_CC
GO:0140677	molecular function activator activity	29	-0.713376	-1.93684	2.15550675674981e-05	0.00215551	48	tags=38%, list=15%, signal=35%	NENF/DNAJB1/GRN/ATP1B1/HSPA1A/SMAP2/CCL3/GPRC5D/CTSH/CCND3/ZP3	SSA+CENT+SjD	GO_MF
R-HSA-909733	Interferon alpha/beta signaling	10	0.931043	2.47329	2.62410226896864e-08	1.02339988489777e-06	13	tags=70%, list=4%, signal=69%	SOCS3/IFI6/XAF1/IFITM1/ISG15/STAT1/MX1	SSA+CENT+SjD	Reactome
R-HSA-913531	Interferon Signaling	24	0.56183	1.92863	0.00138496	0.0270068	13	tags=29%, list=4%, signal=30%	SOCS3/IFI6/XAF1/IFITM1/ISG15/STAT1/MX1	SSA+CENT+SjD	Reactome

## Sheet: Acinar
Supplementary Data 3. Gene set enrichment analysis (GSEA) (adjusted p-values < 0.05) using scRNA-seq data by autoantibody-subgroups
GSEA was performed using ranked differential expression statistics derived from DEGs.
ID	Description	setSize	enrichmentScore	NES	pvalue	p.adjust	rank	leading_edge	core_enrichment	Groups (vs. Sicca)	Database
GO:0002376	immune system process	105	0.507168	1.98468	4.22339678550635e-06	0.00386863	87	tags=34%, list=17%, signal=36%	PI3/HLA-DRA/HLA-DRB1/SAA1/CD74/LY96/CXCL3/CXCL2/LCN2/DUSP1/HLA-DMA/ZFP36/PSMB9/LTF/JUNB/EDN3/CITED2/WFDC2/CTSC/HLA-C/HLA-A/PTN/HLA-B/IFI6/UBE2L6/TNFSF15/ASCL2/FOS/LGALS1/NFKBIA/HLA-F/B2M/STAT1/CXCL5/IFITM3/CXCL17	CENT+SjD	GO_BP
GO:0006955	immune response	74	0.53737	1.97889	2.68246145885061e-05	0.0103518	83	tags=36%, list=16%, signal=36%	PI3/HLA-DRA/HLA-DRB1/CD74/LY96/CXCL3/CXCL2/LCN2/HLA-DMA/LTF/JUNB/WFDC2/CTSC/HLA-C/HLA-A/HLA-B/IFI6/UBE2L6/TNFSF15/ASCL2/LGALS1/NFKBIA/HLA-F/B2M/STAT1/CXCL5/IFITM3	CENT+SjD	GO_BP
GO:0006952	defense response	84	0.515606	1.9411	3.39033625634809e-05	0.0103518	87	tags=37%, list=17%, signal=37%	PI3/HLA-DRB1/SAA2/SAA1/CD74/LY96/CXCL3/SERPINA3/CXCL2/LCN2/ZFP36/LTF/WFDC2/CTSC/HLA-C/HLA-A/PTN/IER3/HLA-B/IFI6/UBE2L6/LPO/FOS/LGALS1/STATH/NFKBIA/HLA-F/STAT1/CXCL5/IFITM3/CXCL17	CENT+SjD	GO_BP
GO:0050778	positive regulation of immune response	31	0.676769	2.08189	0.000114141	0.0209106	79	tags=39%, list=15%, signal=35%	HLA-DRA/HLA-DRB1/CD74/LY96/HLA-DMA/LTF/HLA-C/HLA-A/HLA-B/NFKBIA/HLA-F/B2M	CENT+SjD	GO_BP
GO:0002684	positive regulation of immune system process	49	0.5936	2.01467	0.000103283	0.0209106	92	tags=41%, list=18%, signal=37%	HLA-DRA/HLA-DRB1/CD74/LY96/HLA-DMA/LTF/EDN3/CTSC/HLA-C/HLA-A/PTN/HLA-B/ASCL2/FOS/LGALS1/NFKBIA/HLA-F/B2M/CXCL17/HLA-E	CENT+SjD	GO_BP
GO:0043207	response to external biotic stimulus	68	0.531721	1.92689	0.000212894	0.0278588	93	tags=41%, list=18%, signal=39%	PI3/HLA-DRB1/CD74/LY96/CXCL3/CXCL2/LCN2/ZFP36/LTF/WFDC2/HLA-C/HLA-A/IER3/HLA-B/IFI6/UBE2L6/LPO/GJB2/FOS/STATH/NFKBIA/HLA-F/B2M/STAT1/CXCL5/IFITM3/HLA-E/CLDN3	CENT+SjD	GO_BP
GO:0051707	response to other organism	68	0.531721	1.92689	0.000212894	0.0278588	93	tags=41%, list=18%, signal=39%	PI3/HLA-DRB1/CD74/LY96/CXCL3/CXCL2/LCN2/ZFP36/LTF/WFDC2/HLA-C/HLA-A/IER3/HLA-B/IFI6/UBE2L6/LPO/GJB2/FOS/STATH/NFKBIA/HLA-F/B2M/STAT1/CXCL5/IFITM3/HLA-E/CLDN3	CENT+SjD	GO_BP
GO:0050776	regulation of immune response	38	0.615547	1.98041	0.000311333	0.0341705	79	tags=37%, list=15%, signal=34%	HLA-DRA/HLA-DRB1/CD74/LY96/HLA-DMA/LTF/JUNB/HLA-C/HLA-A/HLA-B/ASCL2/NFKBIA/HLA-F/B2M	CENT+SjD	GO_BP
GO:0009607	response to biotic stimulus	69	0.518253	1.88272	0.000335736	0.0341705	93	tags=41%, list=18%, signal=38%	PI3/HLA-DRB1/CD74/LY96/CXCL3/CXCL2/LCN2/ZFP36/LTF/WFDC2/HLA-C/HLA-A/IER3/HLA-B/IFI6/UBE2L6/LPO/GJB2/FOS/STATH/NFKBIA/HLA-F/B2M/STAT1/CXCL5/IFITM3/HLA-E/CLDN3	CENT+SjD	GO_BP
GO:0009605	response to external stimulus	116	0.43152	1.71583	0.000452139	0.0414159	101	tags=35%, list=20%, signal=37%	PI3/HLA-DRB1/SAA1/CD74/LY96/CXCL3/CXCL2/LCN2/DUSP1/ZFP36/LTF/EDN3/CITED2/WFDC2/CTSC/HLA-C/HLA-A/BTG2/PTN/IER3/HLA-B/IFI6/UBE2L6/LPO/GJB2/FOS/LGALS1/STATH/NFKBIA/HLA-F/B2M/CCN1/STAT1/CXCL5/IFITM3/CXCL17/HLA-E/CLDN3/FAM107A/PTGER3/CDKN1A	CENT+SjD	GO_BP
GO:0098797	plasma membrane protein complex	20	0.754642	2.10818	0.000125191	0.00928578	92	tags=55%, list=18%, signal=47%	HLA-DRA/HLA-DRB1/CD74/HLA-DMA/HLA-C/HLA-A/HLA-B/GJB2/HLA-F/B2M/HLA-E	CENT+SjD	GO_CC
GO:0005576	extracellular region	229	0.367915	1.60817	0.000131713	0.00928578	49	tags=16%, list=10%, signal=26%	MTRNR2L12/MTRNR2L8/PI3/HLA-DRA/QPRT/PRSS21/HLA-DRB1/SAA2/SAA1/OPRPN/CD74/MFGE8/LY96/CXCL3/SERPINA3/PRR27/CXCL2/ERMN/LCN2/RARRES1/FDCSP/PSMB9/LTF/PLTP/EDN3/WFDC2/CTSC/PSCA/HLA-C/HLA-A/CHI3L2/BTG2/SLC13A2/PON3/PSAT1/GPRC5A/PTN	CENT+SjD	GO_CC
GO:0042611	MHC protein complex	10	0.837624	1.97749	0.000768466	0.0361179	92	tags=100%, list=18%, signal=84%	HLA-DRA/HLA-DRB1/CD74/HLA-DMA/HLA-C/HLA-A/HLA-B/HLA-F/B2M/HLA-E	CENT+SjD	GO_CC
hsa05168	Herpes simplex virus 1 infection	14	0.819652	2.10107	0.000121499	0.00473848	92	tags=86%, list=18%, signal=72%	HLA-DRA/HLA-DRB1/CD74/HLA-DMA/HLA-C/HLA-A/HLA-B/NFKBIA/HLA-F/B2M/STAT1/HLA-E	CENT+SjD	KEGG
hsa05167	Kaposi sarcoma-associated herpesvirus infection	15	0.771236	2.01084	0.000662852	0.0101974	101	tags=87%, list=20%, signal=72%	CXCL3/CXCL2/ZFP36/HLA-C/HLA-A/HLA-B/FOS/NFKBIA/HLA-F/STAT1/HLA-E/JUN/CDKN1A	CENT+SjD	KEGG
hsa05166	Human T-cell leukemia virus 1 infection	19	0.722565	1.99597	0.000784416	0.0101974	111	tags=79%, list=22%, signal=64%	HLA-DRA/HLA-DRB1/HLA-DMA/ZFP36/HLA-C/HLA-A/HLA-B/FOS/NFKBIA/HLA-F/B2M/HLA-E/JUN/CDKN1A/EGR1	CENT+SjD	KEGG
hsa04612	Antigen processing and presentation	13	0.775614	1.95517	0.00160808	0.0135839	92	tags=77%, list=18%, signal=65%	HLA-DRA/HLA-DRB1/CD74/HLA-DMA/HLA-C/HLA-A/HLA-B/HLA-F/B2M/HLA-E	CENT+SjD	KEGG
hsa05170	Human immunodeficiency virus 1 infection	10	0.820075	1.94048	0.00174153	0.0135839	97	tags=90%, list=19%, signal=74%	HLA-C/HLA-A/HLA-B/FOS/NFKBIA/HLA-F/B2M/HLA-E/JUN	CENT+SjD	KEGG
hsa04514	Cell adhesion molecules	13	0.766212	1.93147	0.00243445	0.0158239	93	tags=77%, list=18%, signal=65%	HLA-DRA/HLA-DRB1/HLA-DMA/HLA-C/HLA-A/HLA-B/CLDN4/HLA-F/HLA-E/CLDN3	CENT+SjD	KEGG
hsa05323	Rheumatoid arthritis	10	0.803089	1.90029	0.00334736	0.0186496	97	tags=90%, list=19%, signal=74%	HLA-DRA/HLA-DRB1/CXCL3/CXCL2/HLA-DMA/FOS/ATP6V0E2/CXCL5/JUN	CENT+SjD	KEGG
hsa05416	Viral myocarditis	10	0.779292	1.84398	0.00685303	0.0334085	92	tags=80%, list=18%, signal=67%	HLA-DRA/HLA-DRB1/HLA-DMA/HLA-C/HLA-A/HLA-B/HLA-F/HLA-E	CENT+SjD	KEGG
hsa04145	Phagosome	12	0.738171	1.82557	0.00822852	0.0356569	92	tags=75%, list=18%, signal=63%	HLA-DRA/HLA-DRB1/HLA-DMA/HLA-C/HLA-A/HLA-B/ATP6V0E2/HLA-F/HLA-E	CENT+SjD	KEGG
WP5115	Network map of SARS CoV 2 signaling pathway	20	0.762899	2.12777	9.45837953859813e-05	0.00170251	83	tags=65%, list=16%, signal=57%	HLA-DRA/HLA-DRB1/SAA2/SAA1/CXCL3/CXCL2/DUSP1/JUNB/IFI6/FOS/STAT1/CXCL5/IFITM3	CENT+SjD	WikiPathway
WP2328	Allograft rejection	10	0.831732	1.96801	0.000943841	0.00849457	92	tags=90%, list=18%, signal=75%	HLA-DRA/HLA-DRB1/HLA-DMA/HLA-C/HLA-A/HLA-B/HLA-F/STAT1/HLA-E	CENT+SjD	WikiPathway
WP4217	Ebola virus infection in host	14	0.746138	1.91815	0.00266377	0.0159826	113	tags=86%, list=22%, signal=69%	HLA-DRA/HLA-DRB1/MFGE8/HLA-DMA/HLA-C/HLA-A/HLA-B/HLA-F/STAT1/HLA-E/RHOB/FOLR1	CENT+SjD	WikiPathway
R-HSA-1280218	Adaptive Immune System	22	0.734793	2.09412	0.000269282	0.0141426	79	tags=59%, list=15%, signal=52%	HLA-DRA/HLA-DRB1/CD74/LY96/PSMB9/CTSC/HLA-C/HLA-A/HLA-B/UBE2L6/NFKBIA/HLA-F/B2M	CENT+SjD	Reactome
R-HSA-1280215	Cytokine Signaling in Immune system	47	0.576643	1.94008	0.000428563	0.0141426	111	tags=51%, list=22%, signal=44%	HLA-DRA/HLA-DRB1/SAA1/CXCL2/LCN2/PSMB9/JUNB/HLA-C/HLA-A/HLA-B/IFI6/UBE2L6/TNFSF15/FOS/NFKBIA/HLA-F/B2M/STAT1/IFITM3/HLA-E/JUN/CDKN1A/SOD2/EGR1	CENT+SjD	Reactome
GO:0019882	antigen processing and presentation	13	0.958417	2.23907	3.6473749496638e-11	1.6978530390685e-08	27	tags=92%, list=5%, signal=90%	HLA-DRA/HLA-DRB1/CD74/HLA-DMA/HLA-A/HLA-F/HLA-E/HLA-B/HLA-C/HLA-DPB1/HLA-DPA1/B2M	SSA+SjD	GO_BP
GO:0048002	antigen processing and presentation of peptide antigen	13	0.958417	2.23907	3.6473749496638e-11	1.6978530390685e-08	27	tags=92%, list=5%, signal=90%	HLA-DRA/HLA-DRB1/CD74/HLA-DMA/HLA-A/HLA-F/HLA-E/HLA-B/HLA-C/HLA-DPB1/HLA-DPA1/B2M	SSA+SjD	GO_BP
GO:0002478	antigen processing and presentation of exogenous peptide antigen	11	0.953064	2.14994	8.14966816204776e-10	1.89683526471662e-07	27	tags=91%, list=5%, signal=88%	HLA-DRA/HLA-DRB1/CD74/HLA-DMA/HLA-A/HLA-F/HLA-E/HLA-DPB1/HLA-DPA1/B2M	SSA+SjD	GO_BP
GO:0019884	antigen processing and presentation of exogenous antigen	11	0.953064	2.14994	8.14966816204776e-10	1.89683526471662e-07	27	tags=91%, list=5%, signal=88%	HLA-DRA/HLA-DRB1/CD74/HLA-DMA/HLA-A/HLA-F/HLA-E/HLA-DPB1/HLA-DPA1/B2M	SSA+SjD	GO_BP
GO:0006955	immune response	77	0.666968	2.03569	2.30481442516063e-09	4.29156445964909e-07	47	tags=32%, list=9%, signal=35%	HLA-DRA/HLA-DRB1/IFI27/IFI6/CD74/ISG15/IFIT1/UBE2L6/HLA-DMA/HLA-A/HLA-F/STAT1/HLA-E/IFITM3/HLA-B/HLA-C/HLA-DPB1/OAS1/MX1/HLA-DPA1/B2M/LFNG/LTF/TRIM29/ANXA1	SSA+SjD	GO_BP
GO:0045087	innate immune response	44	0.738618	2.11508	2.10529130357518e-08	3.26671033938082e-06	47	tags=43%, list=9%, signal=43%	IFI27/IFI6/CD74/ISG15/IFIT1/UBE2L6/HLA-A/HLA-F/STAT1/HLA-E/IFITM3/HLA-B/HLA-C/OAS1/MX1/HLA-DPA1/LTF/TRIM29/ANXA1	SSA+SjD	GO_BP
GO:0002709	regulation of T cell mediated immunity	11	0.932251	2.10299	2.89971449746773e-08	3.85662028163209e-06	27	tags=73%, list=5%, signal=70%	HLA-DRA/HLA-DRB1/HLA-A/HLA-F/HLA-E/HLA-B/HLA-C/B2M	SSA+SjD	GO_BP
GO:0051251	positive regulation of lymphocyte activation	27	0.812266	2.17461	4.4977787060414e-08	5.23428996915567e-06	27	tags=37%, list=5%, signal=37%	HLA-DRA/HLA-DRB1/CD74/HLA-DMA/HLA-A/HLA-F/HLA-E/HLA-DPB1/HLA-DPA1/B2M	SSA+SjD	GO_BP
GO:0002696	positive regulation of leukocyte activation	28	0.799989	2.15542	5.67103301972606e-08	5.27973174136496e-06	27	tags=36%, list=5%, signal=36%	HLA-DRA/HLA-DRB1/CD74/HLA-DMA/HLA-A/HLA-F/HLA-E/HLA-DPB1/HLA-DPA1/B2M	SSA+SjD	GO_BP
GO:0050867	positive regulation of cell activation	28	0.799989	2.15542	5.67103301972606e-08	5.27973174136496e-06	27	tags=36%, list=5%, signal=36%	HLA-DRA/HLA-DRB1/CD74/HLA-DMA/HLA-A/HLA-F/HLA-E/HLA-DPB1/HLA-DPA1/B2M	SSA+SjD	GO_BP
GO:0050870	positive regulation of T cell activation	21	0.845697	2.17164	7.49751722314422e-08	5.29544006681178e-06	27	tags=43%, list=5%, signal=42%	HLA-DRA/HLA-DRB1/CD74/HLA-DMA/HLA-A/HLA-E/HLA-DPB1/HLA-DPA1/B2M	SSA+SjD	GO_BP
GO:1903039	positive regulation of leukocyte cell-cell adhesion	21	0.845697	2.17164	7.49751722314422e-08	5.29544006681178e-06	27	tags=43%, list=5%, signal=42%	HLA-DRA/HLA-DRB1/CD74/HLA-DMA/HLA-A/HLA-E/HLA-DPB1/HLA-DPA1/B2M	SSA+SjD	GO_BP
GO:0044419	biological process involved in interspecies interaction between organisms	81	0.640921	1.96665	7.75087016103056e-08	5.29544006681178e-06	47	tags=30%, list=9%, signal=32%	HLA-DRB1/IFI27/IFI6/CD74/LY6E/ISG15/IFIT1/UBE2L6/HLA-A/HLA-F/STAT1/HLA-E/IFITM3/HLA-B/HLA-C/OAS1/MX1/HLA-DPA1/F2R/B2M/STATH/LTF/TRIM29/ANXA1	SSA+SjD	GO_BP
GO:0043207	response to external biotic stimulus	70	0.649771	1.96277	8.53185832461618e-08	5.29544006681178e-06	47	tags=33%, list=9%, signal=35%	HLA-DRB1/IFI27/IFI6/CD74/ISG15/IFIT1/UBE2L6/HLA-A/HLA-F/STAT1/HLA-E/IFITM3/HLA-B/HLA-C/OAS1/MX1/HLA-DPA1/F2R/B2M/STATH/LTF/TRIM29/ANXA1	SSA+SjD	GO_BP
GO:0051707	response to other organism	70	0.649771	1.96277	8.53185832461618e-08	5.29544006681178e-06	47	tags=33%, list=9%, signal=35%	HLA-DRB1/IFI27/IFI6/CD74/ISG15/IFIT1/UBE2L6/HLA-A/HLA-F/STAT1/HLA-E/IFITM3/HLA-B/HLA-C/OAS1/MX1/HLA-DPA1/F2R/B2M/STATH/LTF/TRIM29/ANXA1	SSA+SjD	GO_BP
GO:0050778	positive regulation of immune response	31	0.774277	2.1171	9.32422991056865e-08	5.42553627921213e-06	47	tags=48%, list=9%, signal=47%	HLA-DRA/HLA-DRB1/CD74/HLA-DMA/HLA-A/HLA-F/HLA-E/HLA-B/HLA-C/HLA-DPB1/OAS1/HLA-DPA1/B2M/LTF/ANXA1	SSA+SjD	GO_BP
GO:0019058	viral life cycle	23	0.828395	2.16078	1.09558123881352e-07	5.99991843138461e-06	36	tags=43%, list=7%, signal=42%	HLA-DRB1/IFI27/CD74/LY6E/ISG15/IFIT1/IFITM3/OAS1/MX1/LTF	SSA+SjD	GO_BP
GO:0016032	viral process	27	0.801615	2.14609	1.19135774335806e-07	6.16196699481306e-06	36	tags=41%, list=7%, signal=40%	HLA-DRB1/IFI27/CD74/LY6E/ISG15/IFIT1/STAT1/IFITM3/OAS1/MX1/LTF	SSA+SjD	GO_BP
GO:0002705	positive regulation of leukocyte mediated immunity	11	0.921742	2.07929	1.35472758245402e-07	6.30625689632347e-06	27	tags=73%, list=5%, signal=70%	HLA-DRA/HLA-DRB1/HLA-A/HLA-F/HLA-E/HLA-B/HLA-C/B2M	SSA+SjD	GO_BP
GO:0002708	positive regulation of lymphocyte mediated immunity	11	0.921742	2.07929	1.35472758245402e-07	6.30625689632347e-06	27	tags=73%, list=5%, signal=70%	HLA-DRA/HLA-DRB1/HLA-A/HLA-F/HLA-E/HLA-B/HLA-C/B2M	SSA+SjD	GO_BP
GO:0098542	defense response to other organism	52	0.693458	2.02506	1.58188862501042e-07	7.01303957087953e-06	47	tags=38%, list=9%, signal=39%	IFI27/IFI6/CD74/ISG15/IFIT1/UBE2L6/HLA-A/HLA-F/STAT1/HLA-E/IFITM3/HLA-B/HLA-C/OAS1/MX1/HLA-DPA1/STATH/LTF/TRIM29/ANXA1	SSA+SjD	GO_BP
GO:0002711	positive regulation of T cell mediated immunity	10	0.938109	2.07341	1.79749714663534e-07	7.27595584138044e-06	27	tags=80%, list=5%, signal=77%	HLA-DRA/HLA-DRB1/HLA-A/HLA-F/HLA-E/HLA-B/HLA-C/B2M	SSA+SjD	GO_BP
GO:0002376	immune system process	110	0.587512	1.86288	1.776799895403e-07	7.27595584138044e-06	36	tags=23%, list=7%, signal=27%	HLA-DRA/HLA-DRB1/IFI27/IFI6/CD74/ISG15/PSMB9/IFIT1/UBE2L6/HLA-DMA/HLA-A/HLA-F/STAT1/HLA-E/IFITM3/HLA-B/HLA-C/HLA-DPB1/OAS1/MX1/HLA-DPA1/F2R/B2M/LFNG/LTF	SSA+SjD	GO_BP
GO:0002703	regulation of leukocyte mediated immunity	12	0.916075	2.106	3.11107548049389e-07	1.15856450893592e-05	27	tags=67%, list=5%, signal=65%	HLA-DRA/HLA-DRB1/HLA-A/HLA-F/HLA-E/HLA-B/HLA-C/B2M	SSA+SjD	GO_BP
GO:0002706	regulation of lymphocyte mediated immunity	12	0.916075	2.106	3.11107548049389e-07	1.15856450893592e-05	27	tags=67%, list=5%, signal=65%	HLA-DRA/HLA-DRB1/HLA-A/HLA-F/HLA-E/HLA-B/HLA-C/B2M	SSA+SjD	GO_BP
GO:0002443	leukocyte mediated immunity	18	0.847898	2.11656	3.77016963428714e-07	1.21035445845563e-05	27	tags=50%, list=5%, signal=49%	HLA-DRA/HLA-DRB1/CD74/HLA-A/HLA-F/HLA-E/HLA-B/HLA-C/B2M	SSA+SjD	GO_BP
GO:0002449	lymphocyte mediated immunity	18	0.847898	2.11656	3.77016963428714e-07	1.21035445845563e-05	27	tags=50%, list=5%, signal=49%	HLA-DRA/HLA-DRB1/CD74/HLA-A/HLA-F/HLA-E/HLA-B/HLA-C/B2M	SSA+SjD	GO_BP
GO:0002821	positive regulation of adaptive immune response	12	0.914763	2.10298	3.6862198107707e-07	1.21035445845563e-05	27	tags=67%, list=5%, signal=65%	HLA-DRA/HLA-DRB1/HLA-A/HLA-F/HLA-E/HLA-B/HLA-C/B2M	SSA+SjD	GO_BP
GO:0002824	positive regulation of adaptive immune response based on somatic recombination of immune receptors built from immunoglobulin superfamily domains	12	0.914763	2.10298	3.6862198107707e-07	1.21035445845563e-05	27	tags=67%, list=5%, signal=65%	HLA-DRA/HLA-DRB1/HLA-A/HLA-F/HLA-E/HLA-B/HLA-C/B2M	SSA+SjD	GO_BP
GO:0006952	defense response	87	0.610123	1.88758	4.01720171021475e-07	1.24667159740331e-05	47	tags=26%, list=9%, signal=29%	HLA-DRB1/IFI27/IFI6/CD74/ISG15/IFIT1/UBE2L6/HLA-A/HLA-F/STAT1/HLA-E/IFITM3/HLA-B/HLA-C/OAS1/MX1/HLA-DPA1/F2R/STATH/LTF/SERPINA1/TRIM29/ANXA1	SSA+SjD	GO_BP
GO:0009607	response to biotic stimulus	71	0.64177	1.94175	4.32153693346672e-07	1.2978551242121e-05	47	tags=32%, list=9%, signal=34%	HLA-DRB1/IFI27/IFI6/CD74/ISG15/IFIT1/UBE2L6/HLA-A/HLA-F/STAT1/HLA-E/IFITM3/HLA-B/HLA-C/OAS1/MX1/HLA-DPA1/F2R/B2M/STATH/LTF/TRIM29/ANXA1	SSA+SjD	GO_BP
GO:0002699	positive regulation of immune effector process	17	0.859442	2.12248	4.54281523023468e-07	1.3216753060464e-05	27	tags=53%, list=5%, signal=52%	HLA-DRA/HLA-DRB1/CD74/HLA-A/HLA-F/HLA-E/HLA-B/HLA-C/B2M	SSA+SjD	GO_BP
GO:0050776	regulation of immune response	40	0.717296	2.03054	5.20308370861608e-07	1.4679002826429e-05	36	tags=38%, list=7%, signal=38%	HLA-DRA/HLA-DRB1/CD74/ISG15/HLA-DMA/HLA-A/HLA-F/HLA-E/HLA-B/HLA-C/HLA-DPB1/OAS1/HLA-DPA1/B2M/LTF	SSA+SjD	GO_BP
GO:0051607	defense response to virus	12	0.904342	2.07902	8.24955248222536e-07	2.19438096027195e-05	23	tags=67%, list=4%, signal=65%	IFI27/IFI6/ISG15/IFIT1/STAT1/IFITM3/OAS1/MX1	SSA+SjD	GO_BP
GO:0140546	defense response to symbiont	12	0.904342	2.07902	8.24955248222536e-07	2.19438096027195e-05	23	tags=67%, list=4%, signal=65%	IFI27/IFI6/ISG15/IFIT1/STAT1/IFITM3/OAS1/MX1	SSA+SjD	GO_BP
GO:0002456	T cell mediated immunity	14	0.873574	2.07281	9.85673382276093e-07	2.54906088583067e-05	27	tags=57%, list=5%, signal=56%	HLA-DRA/HLA-DRB1/HLA-A/HLA-F/HLA-E/HLA-B/HLA-C/B2M	SSA+SjD	GO_BP
GO:0002250	adaptive immune response	28	0.768611	2.07088	1.10041769067547e-06	2.76888883788881e-05	27	tags=43%, list=5%, signal=43%	HLA-DRA/HLA-DRB1/CD74/HLA-DMA/HLA-A/HLA-F/HLA-E/HLA-B/HLA-C/HLA-DPB1/HLA-DPA1/B2M	SSA+SjD	GO_BP
GO:0050792	regulation of viral process	15	0.869784	2.09421	1.22441025144821e-06	2.99980511604812e-05	36	tags=67%, list=7%, signal=64%	HLA-DRB1/CD74/LY6E/ISG15/IFIT1/STAT1/IFITM3/OAS1/MX1/LTF	SSA+SjD	GO_BP
GO:1903900	regulation of viral life cycle	13	0.884249	2.0658	1.49606331609923e-06	3.5713716597138e-05	36	tags=69%, list=7%, signal=66%	HLA-DRB1/CD74/LY6E/ISG15/IFIT1/IFITM3/OAS1/MX1/LTF	SSA+SjD	GO_BP
GO:0009615	response to virus	15	0.866669	2.08671	1.71828006286743e-06	3.99929684632395e-05	23	tags=53%, list=4%, signal=52%	IFI27/IFI6/ISG15/IFIT1/STAT1/IFITM3/OAS1/MX1	SSA+SjD	GO_BP
GO:0051240	positive regulation of multicellular organismal process	77	0.609781	1.86115	2.47930078434075e-06	5.62982690297863e-05	69	tags=30%, list=13%, signal=30%	HLA-DRA/HLA-DRB1/CD74/ISG15/HLA-DMA/HLA-A/HLA-F/PLAAT4/STAT1/HLA-E/HLA-DPB1/OAS1/HLA-DPA1/F2R/B2M/LTF/SCD/ANXA1/NKX3-1/UCP2/ITGA2/KLF4/EMP2	SSA+SjD	GO_BP
GO:0022409	positive regulation of cell-cell adhesion	27	0.761375	2.03836	3.16127723075573e-06	7.00749786150853e-05	27	tags=33%, list=5%, signal=33%	HLA-DRA/HLA-DRB1/CD74/HLA-DMA/HLA-A/HLA-E/HLA-DPB1/HLA-DPA1/B2M	SSA+SjD	GO_BP
GO:0050863	regulation of T cell activation	25	0.77069	2.0398	4.47817462626266e-06	9.69576878383845e-05	27	tags=36%, list=5%, signal=36%	HLA-DRA/HLA-DRB1/CD74/HLA-DMA/HLA-A/HLA-E/HLA-DPB1/HLA-DPA1/B2M	SSA+SjD	GO_BP
GO:0001909	leukocyte mediated cytotoxicity	10	0.906926	2.00448	5.98275916038813e-06	0.000123777	27	tags=80%, list=5%, signal=77%	HLA-DRA/HLA-DRB1/HLA-A/HLA-F/HLA-E/HLA-B/HLA-C/B2M	SSA+SjD	GO_BP
GO:0001913	T cell mediated cytotoxicity	10	0.906926	2.00448	5.98275916038813e-06	0.000123777	27	tags=80%, list=5%, signal=77%	HLA-DRA/HLA-DRB1/HLA-A/HLA-F/HLA-E/HLA-B/HLA-C/B2M	SSA+SjD	GO_BP
GO:0007159	leukocyte cell-cell adhesion	28	0.742053	1.99932	7.82829182283862e-06	0.000151836	27	tags=32%, list=5%, signal=32%	HLA-DRA/HLA-DRB1/CD74/HLA-DMA/HLA-A/HLA-E/HLA-DPB1/HLA-DPA1/B2M	SSA+SjD	GO_BP
GO:0051249	regulation of lymphocyte activation	34	0.711285	1.96988	7.75923450329639e-06	0.000151836	27	tags=29%, list=5%, signal=30%	HLA-DRA/HLA-DRB1/CD74/HLA-DMA/HLA-A/HLA-F/HLA-E/HLA-DPB1/HLA-DPA1/B2M	SSA+SjD	GO_BP
GO:0002684	positive regulation of immune system process	50	0.647602	1.8825	7.73865728249071e-06	0.000151836	36	tags=28%, list=7%, signal=29%	HLA-DRA/HLA-DRB1/CD74/HLA-DMA/HLA-A/HLA-F/HLA-E/HLA-B/HLA-C/HLA-DPB1/OAS1/HLA-DPA1/B2M/LTF	SSA+SjD	GO_BP
GO:1903037	regulation of leukocyte cell-cell adhesion	27	0.747241	2.00052	8.4871653877499e-06	0.000161256	27	tags=33%, list=5%, signal=33%	HLA-DRA/HLA-DRB1/CD74/HLA-DMA/HLA-A/HLA-E/HLA-DPB1/HLA-DPA1/B2M	SSA+SjD	GO_BP
GO:0044403	biological process involved in symbiotic interaction	22	0.772959	2.00151	9.09094546674261e-06	0.000169273	36	tags=32%, list=7%, signal=31%	HLA-DRB1/IFI27/CD74/LY6E/IFIT1/IFITM3/LTF	SSA+SjD	GO_BP
GO:0019079	viral genome replication	10	0.899852	1.98885	9.9181468470519e-06	0.000181055	36	tags=70%, list=7%, signal=66%	IFI27/ISG15/IFIT1/IFITM3/OAS1/MX1/LTF	SSA+SjD	GO_BP
GO:0002697	regulation of immune effector process	21	0.791258	2.03185	1.10641302073585e-05	0.00019809	27	tags=43%, list=5%, signal=42%	HLA-DRA/HLA-DRB1/CD74/HLA-A/HLA-F/HLA-E/HLA-B/HLA-C/B2M	SSA+SjD	GO_BP
GO:0019221	cytokine-mediated signaling pathway	19	0.794456	2.00347	1.31205487791497e-05	0.000230476	23	tags=37%, list=4%, signal=37%	IFI27/CD74/ISG15/STAT1/IFITM3/OAS1/MX1	SSA+SjD	GO_BP
GO:0045785	positive regulation of cell adhesion	38	0.68665	1.93012	1.56890058365522e-05	0.000265572	89	tags=42%, list=17%, signal=38%	HLA-DRA/HLA-DRB1/CD74/HLA-DMA/HLA-A/HLA-E/HLA-DPB1/HLA-DPA1/B2M/ANXA1/S100A10/ITGA2/EMP2/CEACAM6/SAA1/FOXA1	SSA+SjD	GO_BP
GO:0050865	regulation of cell activation	39	0.67734	1.9098	1.56872432645578e-05	0.000265572	27	tags=26%, list=5%, signal=26%	HLA-DRA/HLA-DRB1/CD74/HLA-DMA/HLA-A/HLA-F/HLA-E/HLA-DPB1/HLA-DPA1/B2M	SSA+SjD	GO_BP
GO:0042110	T cell activation	29	0.729532	1.9761	1.69705713771792e-05	0.000282136	47	tags=38%, list=9%, signal=37%	HLA-DRA/HLA-DRB1/CD74/HLA-DMA/HLA-A/HLA-E/HLA-DPB1/HLA-DPA1/B2M/LFNG/ANXA1	SSA+SjD	GO_BP
GO:0002694	regulation of leukocyte activation	38	0.682228	1.91769	2.05514474241338e-05	0.000335674	27	tags=26%, list=5%, signal=27%	HLA-DRA/HLA-DRB1/CD74/HLA-DMA/HLA-A/HLA-F/HLA-E/HLA-DPB1/HLA-DPA1/B2M	SSA+SjD	GO_BP
GO:0001906	cell killing	13	0.849454	1.98451	2.47547841364681e-05	0.000390622	36	tags=69%, list=7%, signal=66%	HLA-DRA/HLA-DRB1/HLA-A/HLA-F/HLA-E/HLA-B/HLA-C/B2M/LTF	SSA+SjD	GO_BP
GO:0002460	adaptive immune response based on somatic recombination of immune receptors built from immunoglobulin superfamily domains	23	0.759948	1.98224	2.43387644493369e-05	0.000390622	69	tags=52%, list=13%, signal=47%	HLA-DRA/HLA-DRB1/CD74/HLA-A/HLA-F/HLA-E/HLA-B/HLA-C/B2M/ANXA1/PKN1/EMP2	SSA+SjD	GO_BP
GO:0001816	cytokine production	46	0.659362	1.89815	2.69763723744111e-05	0.000411721	47	tags=33%, list=9%, signal=33%	HLA-DRB1/CD74/ISG15/HLA-A/HLA-F/STAT1/HLA-E/HLA-B/HLA-DPB1/OAS1/HLA-DPA1/F2R/B2M/LTF/ANXA1	SSA+SjD	GO_BP
GO:0001817	regulation of cytokine production	46	0.659362	1.89815	2.69763723744111e-05	0.000411721	47	tags=33%, list=9%, signal=33%	HLA-DRB1/CD74/ISG15/HLA-A/HLA-F/STAT1/HLA-E/HLA-B/HLA-DPB1/OAS1/HLA-DPA1/F2R/B2M/LTF/ANXA1	SSA+SjD	GO_BP
GO:0051701	biological process involved in interaction with host	18	0.786166	1.96246	4.06888994382012e-05	0.00061099	36	tags=33%, list=7%, signal=32%	HLA-DRB1/CD74/LY6E/IFIT1/IFITM3/LTF	SSA+SjD	GO_BP
GO:0002682	regulation of immune system process	69	0.588922	1.77615	4.93791451004413e-05	0.000729714	36	tags=23%, list=7%, signal=25%	HLA-DRA/HLA-DRB1/CD74/ISG15/HLA-DMA/HLA-A/HLA-F/STAT1/HLA-E/HLA-B/HLA-C/HLA-DPB1/OAS1/HLA-DPA1/B2M/LTF	SSA+SjD	GO_BP
GO:0002831	regulation of response to biotic stimulus	19	0.770349	1.94268	6.68282020571874e-05	0.000964188	36	tags=47%, list=7%, signal=46%	HLA-DRB1/ISG15/HLA-A/HLA-F/STAT1/HLA-E/HLA-B/OAS1/LTF	SSA+SjD	GO_BP
GO:0009605	response to external stimulus	120	0.521537	1.6677	6.73170941910181e-05	0.000964188	47	tags=20%, list=9%, signal=24%	HLA-DRB1/IFI27/IFI6/CD74/ISG15/IFIT1/UBE2L6/HLA-A/HLA-F/STAT1/HLA-E/IFITM3/HLA-B/HLA-C/OAS1/MX1/HLA-DPA1/F2R/B2M/STATH/LTF/F5/TRIM29/ANXA1	SSA+SjD	GO_BP
GO:0002819	regulation of adaptive immune response	17	0.793802	1.96037	7.15136577753985e-05	0.00099372	47	tags=53%, list=9%, signal=50%	HLA-DRA/HLA-DRB1/HLA-A/HLA-F/HLA-E/HLA-B/HLA-C/B2M/ANXA1	SSA+SjD	GO_BP
GO:0002822	regulation of adaptive immune response based on somatic recombination of immune receptors built from immunoglobulin superfamily domains	17	0.793802	1.96037	7.15136577753985e-05	0.00099372	47	tags=53%, list=9%, signal=50%	HLA-DRA/HLA-DRB1/HLA-A/HLA-F/HLA-E/HLA-B/HLA-C/B2M/ANXA1	SSA+SjD	GO_BP
GO:0002252	immune effector process	32	0.69018	1.89507	7.97306398372706e-05	0.00109161	69	tags=41%, list=13%, signal=38%	HLA-DRA/HLA-DRB1/CD74/HLA-A/HLA-F/HLA-E/HLA-B/HLA-C/B2M/LFNG/ANXA1/PKN1/EMP2	SSA+SjD	GO_BP
GO:0046649	lymphocyte activation	42	0.643865	1.8344	8.90836929425045e-05	0.00120198	47	tags=29%, list=9%, signal=28%	HLA-DRA/HLA-DRB1/CD74/HLA-DMA/HLA-A/HLA-F/HLA-E/HLA-DPB1/HLA-DPA1/B2M/LFNG/ANXA1	SSA+SjD	GO_BP
GO:0001819	positive regulation of cytokine production	32	0.679538	1.86585	0.000144865	0.00192671	27	tags=34%, list=5%, signal=35%	CD74/ISG15/HLA-A/HLA-F/STAT1/HLA-E/HLA-DPB1/OAS1/HLA-DPA1/F2R/B2M	SSA+SjD	GO_BP
GO:0022407	regulation of cell-cell adhesion	35	0.664302	1.8464	0.000152123	0.00199475	27	tags=26%, list=5%, signal=26%	HLA-DRA/HLA-DRB1/CD74/HLA-DMA/HLA-A/HLA-E/HLA-DPB1/HLA-DPA1/B2M	SSA+SjD	GO_BP
GO:0002702	positive regulation of production of molecular mediator of immune response	10	0.859435	1.89952	0.000176879	0.00228715	27	tags=50%, list=5%, signal=48%	CD74/HLA-A/HLA-F/HLA-E/B2M	SSA+SjD	GO_BP
GO:0048525	negative regulation of viral process	11	0.842758	1.90111	0.000187205	0.00238751	36	tags=73%, list=7%, signal=69%	LY6E/ISG15/IFIT1/STAT1/IFITM3/OAS1/MX1/LTF	SSA+SjD	GO_BP
GO:0044000	movement in host	16	0.783831	1.91376	0.000220335	0.00277206	18	tags=25%, list=4%, signal=25%	HLA-DRB1/CD74/LY6E/IFITM3	SSA+SjD	GO_BP
GO:0044409	entry into host	15	0.785341	1.89089	0.0002405	0.00294613	18	tags=27%, list=4%, signal=27%	HLA-DRB1/CD74/LY6E/IFITM3	SSA+SjD	GO_BP
GO:0046718	viral entry into host cell	15	0.785341	1.89089	0.0002405	0.00294613	18	tags=27%, list=4%, signal=27%	HLA-DRB1/CD74/LY6E/IFITM3	SSA+SjD	GO_BP
GO:0002683	negative regulation of immune system process	27	0.689207	1.84515	0.000274023	0.00331318	47	tags=37%, list=9%, signal=36%	HLA-DRB1/CD74/ISG15/HLA-A/HLA-F/HLA-E/HLA-B/OAS1/LTF/ANXA1	SSA+SjD	GO_BP
GO:0050777	negative regulation of immune response	13	0.806849	1.88497	0.000354584	0.00423228	22	tags=54%, list=4%, signal=53%	HLA-DRB1/ISG15/HLA-A/HLA-F/HLA-E/HLA-B/OAS1	SSA+SjD	GO_BP
GO:0032946	positive regulation of mononuclear cell proliferation	11	0.822534	1.85549	0.000449292	0.00516409	47	tags=55%, list=9%, signal=51%	CD74/HLA-A/HLA-E/HLA-DPB1/HLA-DPA1/ANXA1	SSA+SjD	GO_BP
GO:0050671	positive regulation of lymphocyte proliferation	11	0.822534	1.85549	0.000449292	0.00516409	47	tags=55%, list=9%, signal=51%	CD74/HLA-A/HLA-E/HLA-DPB1/HLA-DPA1/ANXA1	SSA+SjD	GO_BP
GO:0070665	positive regulation of leukocyte proliferation	11	0.822534	1.85549	0.000449292	0.00516409	47	tags=55%, list=9%, signal=51%	CD74/HLA-A/HLA-E/HLA-DPB1/HLA-DPA1/ANXA1	SSA+SjD	GO_BP
GO:0045621	positive regulation of lymphocyte differentiation	12	0.809285	1.86049	0.00046902	0.00526094	6	tags=25%, list=1%, signal=25%	HLA-DRA/HLA-DRB1/CD74	SSA+SjD	GO_BP
GO:0045582	positive regulation of T cell differentiation	10	0.839198	1.85479	0.000467467	0.00526094	6	tags=30%, list=1%, signal=30%	HLA-DRA/HLA-DRB1/CD74	SSA+SjD	GO_BP
GO:0002285	lymphocyte activation involved in immune response	16	0.759388	1.85408	0.000476957	0.00528627	47	tags=38%, list=9%, signal=35%	HLA-DRA/HLA-DRB1/CD74/HLA-F/LFNG/ANXA1	SSA+SjD	GO_BP
GO:0010033	response to organic substance	132	0.489198	1.5773	0.000494132	0.0054122	126	tags=36%, list=25%, signal=36%	HLA-DRB1/IFI27/CD74/ISG15/IFIT1/STAT1/IFITM3/OAS1/MX1/HLA-DPA1/F2R/B2M/LTF/CES1/F5/SCD/ANXA1/HSD17B2/NKX3-1/UCP2/TFF1/ME1/ITGA2/PKN1/KLF4/NQO1/PTPRN2/SRARP/TNFSF10/ERN2/FOXA1/FOS/SCGB2A1/SCNN1A/BTG2/EDEM3/JUNB/HMGCS2/SLC12A2/GSN/ALDH1A1/MT1X/CRYAB/MT2A/ADAM9/MIA3/ZYX	SSA+SjD	GO_BP
GO:0045321	leukocyte activation	49	0.594294	1.72327	0.000523875	0.00567126	35	tags=22%, list=7%, signal=23%	HLA-DRA/HLA-DRB1/CD74/HLA-DMA/HLA-A/HLA-F/HLA-E/HLA-DPB1/HLA-DPA1/B2M/LFNG	SSA+SjD	GO_BP
GO:0031348	negative regulation of defense response	18	0.738629	1.8438	0.000565811	0.00605483	22	tags=39%, list=4%, signal=39%	HLA-DRB1/ISG15/HLA-A/HLA-F/HLA-E/HLA-B/OAS1	SSA+SjD	GO_BP
GO:0010720	positive regulation of cell development	16	0.751889	1.83577	0.000631968	0.00668593	6	tags=19%, list=1%, signal=19%	HLA-DRA/HLA-DRB1/CD74	SSA+SjD	GO_BP
GO:0010628	positive regulation of gene expression	53	0.581578	1.70204	0.00064428	0.0067396	68	tags=30%, list=13%, signal=29%	CD74/ISG15/HLA-A/HLA-F/STAT1/HLA-E/HLA-DPB1/OAS1/HLA-DPA1/F2R/B2M/ANXA1/NKX3-1/S100A10/ITGA2/KLF4	SSA+SjD	GO_BP
GO:1902107	positive regulation of leukocyte differentiation	14	0.773971	1.83647	0.000678837	0.00694503	6	tags=21%, list=1%, signal=22%	HLA-DRA/HLA-DRB1/CD74	SSA+SjD	GO_BP
GO:1903708	positive regulation of hemopoiesis	14	0.773971	1.83647	0.000678837	0.00694503	6	tags=21%, list=1%, signal=22%	HLA-DRA/HLA-DRB1/CD74	SSA+SjD	GO_BP
GO:0002440	production of molecular mediator of immune response	13	0.784228	1.83212	0.000758076	0.0076714	27	tags=38%, list=5%, signal=37%	CD74/HLA-A/HLA-F/HLA-E/B2M	SSA+SjD	GO_BP
GO:0002700	regulation of production of molecular mediator of immune response	12	0.794578	1.82668	0.000814614	0.0081549	27	tags=42%, list=5%, signal=40%	CD74/HLA-A/HLA-F/HLA-E/B2M	SSA+SjD	GO_BP
GO:0002366	leukocyte activation involved in immune response	17	0.737532	1.82141	0.000865001	0.0085334	47	tags=35%, list=9%, signal=33%	HLA-DRA/HLA-DRB1/CD74/HLA-F/LFNG/ANXA1	SSA+SjD	GO_BP
GO:1903706	regulation of hemopoiesis	32	0.640191	1.75781	0.000870755	0.0085334	47	tags=28%, list=9%, signal=27%	HLA-DRA/HLA-DRB1/CD74/ISG15/STAT1/HLA-B/B2M/LTF/ANXA1	SSA+SjD	GO_BP
GO:0032943	mononuclear cell proliferation	18	0.728991	1.81974	0.000919443	0.00882475	69	tags=50%, list=13%, signal=45%	HLA-DRB1/CD74/HLA-A/HLA-E/HLA-DPB1/HLA-DPA1/ANXA1/PKN1/EMP2	SSA+SjD	GO_BP
GO:0046651	lymphocyte proliferation	18	0.728991	1.81974	0.000919443	0.00882475	69	tags=50%, list=13%, signal=45%	HLA-DRB1/CD74/HLA-A/HLA-E/HLA-DPB1/HLA-DPA1/ANXA1/PKN1/EMP2	SSA+SjD	GO_BP
GO:0001775	cell activation	57	0.56095	1.65483	0.00115074	0.010932	35	tags=21%, list=7%, signal=22%	HLA-DRA/HLA-DRB1/CD74/HLA-DMA/HLA-A/HLA-F/HLA-E/HLA-DPB1/HLA-DPA1/F2R/B2M/LFNG	SSA+SjD	GO_BP
GO:0030217	T cell differentiation	16	0.736607	1.79846	0.00120432	0.0113254	47	tags=38%, list=9%, signal=35%	HLA-DRA/HLA-DRB1/CD74/B2M/LFNG/ANXA1	SSA+SjD	GO_BP
GO:0071345	cellular response to cytokine stimulus	41	0.598781	1.70047	0.00132217	0.0121876	24	tags=22%, list=5%, signal=23%	IFI27/CD74/ISG15/IFIT1/STAT1/IFITM3/OAS1/MX1/HLA-DPA1	SSA+SjD	GO_BP
GO:0030155	regulation of cell adhesion	53	0.567426	1.66063	0.00132188	0.0121876	89	tags=32%, list=17%, signal=30%	HLA-DRA/HLA-DRB1/CD74/HLA-DMA/HLA-A/HLA-E/HLA-DPB1/HLA-DPA1/B2M/ANXA1/S100A10/ITGA2/KLF4/EMP2/CEACAM6/SAA1/FOXA1	SSA+SjD	GO_BP
GO:0032944	regulation of mononuclear cell proliferation	16	0.732406	1.7882	0.00146664	0.0127612	67	tags=50%, list=13%, signal=45%	HLA-DRB1/CD74/HLA-A/HLA-E/HLA-DPB1/HLA-DPA1/ANXA1/PKN1	SSA+SjD	GO_BP
GO:0050670	regulation of lymphocyte proliferation	16	0.732406	1.7882	0.00146664	0.0127612	67	tags=50%, list=13%, signal=45%	HLA-DRB1/CD74/HLA-A/HLA-E/HLA-DPB1/HLA-DPA1/ANXA1/PKN1	SSA+SjD	GO_BP
GO:0042098	T cell proliferation	11	0.792072	1.78677	0.00143524	0.0127612	47	tags=55%, list=9%, signal=51%	HLA-DRB1/HLA-A/HLA-E/HLA-DPB1/HLA-DPA1/ANXA1	SSA+SjD	GO_BP
GO:0042129	regulation of T cell proliferation	11	0.792072	1.78677	0.00143524	0.0127612	47	tags=55%, list=9%, signal=51%	HLA-DRB1/HLA-A/HLA-E/HLA-DPB1/HLA-DPA1/ANXA1	SSA+SjD	GO_BP
GO:0048584	positive regulation of response to stimulus	84	0.514641	1.58585	0.00144052	0.0127612	36	tags=19%, list=7%, signal=21%	HLA-DRA/HLA-DRB1/CD74/HLA-DMA/HLA-A/HLA-F/HLA-E/HLA-B/HLA-C/HLA-DPB1/OAS1/HLA-DPA1/F2R/B2M/LFNG/LTF	SSA+SjD	GO_BP
GO:0051239	regulation of multicellular organismal process	134	0.475303	1.53433	0.00141907	0.0127612	69	tags=22%, list=13%, signal=25%	HLA-DRA/HLA-DRB1/OPRPN/CD74/ISG15/HLA-DMA/HLA-A/HLA-F/PLAAT4/STAT1/HLA-E/HLA-B/HLA-DPB1/OAS1/HLA-DPA1/F2R/B2M/STATH/LFNG/LTF/SCD/ANXA1/NKX3-1/S100A10/UCP2/ITGA2/PKN1/KLF4/EMP2	SSA+SjD	GO_BP
GO:0043122	regulation of canonical NF-kappaB signal transduction	10	0.808094	1.78605	0.00152874	0.0131783	36	tags=50%, list=7%, signal=47%	HLA-DRB1/CD74/STAT1/F2R/LTF	SSA+SjD	GO_BP
GO:0007166	cell surface receptor signaling pathway	92	0.50229	1.56329	0.00154528	0.0131987	69	tags=23%, list=13%, signal=24%	HLA-DRB1/IFI27/IFI6/CD74/LY6E/ISG15/HLA-A/STAT1/IFITM3/HLA-DPB1/OAS1/MX1/F2R/LFNG/LTF/FMOD/ANXA1/NKX3-1/ITGA2/KLF4/EMP2	SSA+SjD	GO_BP
GO:0065003	protein-containing complex assembly	41	0.594966	1.68964	0.00163591	0.0138457	39	tags=22%, list=8%, signal=22%	HLA-DRA/HLA-DRB1/CD74/ISG15/HLA-DMA/HLA-DPB1/HLA-DPA1/B2M/FMOD	SSA+SjD	GO_BP
GO:0002263	cell activation involved in immune response	18	0.714289	1.78304	0.00166207	0.0138878	47	tags=33%, list=9%, signal=31%	HLA-DRA/HLA-DRB1/CD74/HLA-F/LFNG/ANXA1	SSA+SjD	GO_BP
GO:0045580	regulation of T cell differentiation	12	0.775191	1.78212	0.0016786	0.0138878	6	tags=25%, list=1%, signal=25%	HLA-DRA/HLA-DRB1/CD74	SSA+SjD	GO_BP
GO:1902105	regulation of leukocyte differentiation	21	0.687504	1.76542	0.00168563	0.0138878	47	tags=29%, list=9%, signal=27%	HLA-DRA/HLA-DRB1/CD74/HLA-B/LTF/ANXA1	SSA+SjD	GO_BP
GO:0045639	positive regulation of myeloid cell differentiation	11	0.784239	1.7691	0.00202182	0.0165115	16	tags=36%, list=3%, signal=36%	HLA-DRB1/CD74/ISG15/STAT1	SSA+SjD	GO_BP
GO:0098609	cell-cell adhesion	53	0.559499	1.63742	0.00209946	0.0169965	92	tags=30%, list=18%, signal=28%	HLA-DRA/HLA-DRB1/CD74/HLA-DMA/HLA-A/HLA-E/HLA-DPB1/HLA-DPA1/B2M/TRIM29/ANXA1/ITGA2/KLF4/CEACAM6/FOXA1/ALCAM	SSA+SjD	GO_BP
GO:0060284	regulation of cell development	38	0.594088	1.66994	0.00226961	0.0182156	57	tags=26%, list=11%, signal=25%	HLA-DRA/HLA-DRB1/CD74/ISG15/STAT1/HLA-B/B2M/LTF/ANXA1/S100A10	SSA+SjD	GO_BP
GO:0046631	alpha-beta T cell activation	12	0.767432	1.76428	0.00235744	0.0185998	17	tags=33%, list=3%, signal=33%	HLA-DRA/HLA-DRB1/HLA-A/HLA-E	SSA+SjD	GO_BP
GO:0046634	regulation of alpha-beta T cell activation	12	0.767432	1.76428	0.00235744	0.0185998	17	tags=33%, list=3%, signal=33%	HLA-DRA/HLA-DRB1/HLA-A/HLA-E	SSA+SjD	GO_BP
GO:0007249	canonical NF-kappaB signal transduction	12	0.765101	1.75892	0.00265367	0.020761	36	tags=42%, list=7%, signal=40%	HLA-DRB1/CD74/STAT1/F2R/LTF	SSA+SjD	GO_BP
GO:0045088	regulation of innate immune response	15	0.72805	1.75295	0.00282588	0.0219241	36	tags=47%, list=7%, signal=45%	ISG15/HLA-A/HLA-F/HLA-E/HLA-B/OAS1/LTF	SSA+SjD	GO_BP
GO:0045619	regulation of lymphocyte differentiation	16	0.715704	1.74742	0.00292136	0.0224776	6	tags=19%, list=1%, signal=19%	HLA-DRA/HLA-DRB1/CD74	SSA+SjD	GO_BP
GO:1903131	mononuclear cell differentiation	27	0.633603	1.69629	0.00307134	0.0234378	47	tags=26%, list=9%, signal=25%	HLA-DRA/HLA-DRB1/CD74/HLA-B/B2M/LFNG/ANXA1	SSA+SjD	GO_BP
GO:0030098	lymphocyte differentiation	23	0.657191	1.71421	0.00325537	0.0246403	47	tags=26%, list=9%, signal=25%	HLA-DRA/HLA-DRB1/CD74/B2M/LFNG/ANXA1	SSA+SjD	GO_BP
GO:0070663	regulation of leukocyte proliferation	18	0.693474	1.73108	0.00330056	0.0247808	47	tags=39%, list=9%, signal=37%	HLA-DRB1/CD74/HLA-A/HLA-E/HLA-DPB1/HLA-DPA1/ANXA1	SSA+SjD	GO_BP
GO:0045637	regulation of myeloid cell differentiation	17	0.701385	1.73214	0.00338891	0.0252406	36	tags=35%, list=7%, signal=34%	HLA-DRB1/CD74/ISG15/STAT1/B2M/LTF	SSA+SjD	GO_BP
GO:0002521	leukocyte differentiation	33	0.603703	1.66535	0.00364873	0.02696	60	tags=27%, list=12%, signal=26%	HLA-DRA/HLA-DRB1/CD74/HLA-B/B2M/LFNG/LTF/ANXA1/UCP2	SSA+SjD	GO_BP
GO:0045595	regulation of cell differentiation	61	0.530005	1.576	0.00370325	0.0271475	98	tags=31%, list=19%, signal=29%	HLA-DRA/HLA-DRB1/CD74/ISG15/PLAAT4/STAT1/HLA-B/B2M/ADIRF/LTF/ANXA1/S100A10/KLF4/EMP2/SPDEF/FOXA1/FOS/BTG2/JUNB	SSA+SjD	GO_BP
GO:0071310	cellular response to organic substance	93	0.485053	1.51158	0.00410909	0.0298872	120	tags=33%, list=23%, signal=31%	HLA-DRB1/IFI27/CD74/ISG15/IFIT1/STAT1/IFITM3/OAS1/MX1/HLA-DPA1/LTF/CES1/ANXA1/NKX3-1/UCP2/ITGA2/PKN1/KLF4/PTPRN2/SRARP/ERN2/FOXA1/FOS/SCGB2A1/SCNN1A/HMGCS2/SLC12A2/GSN/MT1X/MT2A/ADAM9	SSA+SjD	GO_BP
GO:0070661	leukocyte proliferation	22	0.657645	1.70291	0.00420372	0.0303385	69	tags=41%, list=13%, signal=37%	HLA-DRB1/CD74/HLA-A/HLA-E/HLA-DPB1/HLA-DPA1/ANXA1/PKN1/EMP2	SSA+SjD	GO_BP
GO:0034097	response to cytokine	46	0.553386	1.59307	0.00547223	0.0391896	126	tags=41%, list=25%, signal=34%	IFI27/CD74/ISG15/IFIT1/STAT1/IFITM3/OAS1/MX1/HLA-DPA1/ANXA1/NKX3-1/KLF4/FOS/SLC12A2/GSN/MT1X/MT2A/ADAM9/ZYX	SSA+SjD	GO_BP
GO:0032102	negative regulation of response to external stimulus	28	0.609653	1.6426	0.00637341	0.045295	36	tags=29%, list=7%, signal=28%	HLA-DRB1/ISG15/HLA-A/HLA-F/HLA-E/HLA-B/OAS1/LTF	SSA+SjD	GO_BP
GO:2000116	regulation of cysteine-type endopeptidase activity	16	0.689651	1.68381	0.00677279	0.0475274	108	tags=62%, list=21%, signal=51%	IFI6/PSMB9/F2R/LTF/EGLN3/NKX3-1/KLF4/TNFSF10/ATP2A3/GSN	SSA+SjD	GO_BP
GO:0007155	cell adhesion	79	0.490958	1.50266	0.00678963	0.0475274	126	tags=32%, list=25%, signal=28%	HLA-DRA/HLA-DRB1/CD74/HLA-DMA/HLA-A/HLA-E/HLA-DPB1/HLA-DPA1/B2M/TRIM29/ANXA1/S100A10/ITGA2/KLF4/EMP2/CEACAM6/SAA1/FOXA1/ALCAM/CLDN22/FUT2/ADAM9/SEMA3E/MIA3/ZYX	SSA+SjD	GO_BP
GO:0052548	regulation of endopeptidase activity	21	0.650142	1.66948	0.00703317	0.0485028	108	tags=52%, list=21%, signal=43%	IFI6/PSMB9/F2R/LTF/SERPINA1/EGLN3/NKX3-1/KLF4/TNFSF10/ATP2A3/GSN	SSA+SjD	GO_BP
GO:0050790	regulation of catalytic activity	66	0.507907	1.52436	0.00699561	0.0485028	69	tags=24%, list=13%, signal=24%	HLA-DRB1/IFI6/CD74/PSMB9/IFIT1/PLAAT4/OAS1/F2R/LTF/SERPINA1/ANXA1/EGLN3/NKX3-1/S100A10/KLF4/EMP2	SSA+SjD	GO_BP
GO:0030662	coated vesicle membrane	21	0.899787	2.30656	3.01528348219985e-11	1.59034993374999e-09	27	tags=52%, list=5%, signal=52%	HLA-DRA/HLA-DRB1/CD74/HLA-A/HLA-F/HLA-E/HLA-B/HLA-C/HLA-DPB1/HLA-DPA1/B2M	SSA+SjD	GO_CC
GO:0012507	ER to Golgi transport vesicle membrane	15	0.94565	2.27515	3.29037917327585e-11	1.59034993374999e-09	27	tags=73%, list=5%, signal=72%	HLA-DRA/HLA-DRB1/CD74/HLA-A/HLA-F/HLA-E/HLA-B/HLA-C/HLA-DPB1/HLA-DPA1/B2M	SSA+SjD	GO_CC
GO:0042611	MHC protein complex	12	0.97006	2.22925	1.13105871293107e-11	1.59034993374999e-09	27	tags=100%, list=5%, signal=97%	HLA-DRA/HLA-DRB1/CD74/HLA-DMA/HLA-A/HLA-F/HLA-E/HLA-B/HLA-C/HLA-DPB1/HLA-DPA1/B2M	SSA+SjD	GO_CC
GO:0098553	lumenal side of endoplasmic reticulum membrane	10	0.972167	2.14797	1.64200715088831e-10	4.7618207375761e-09	24	tags=100%, list=5%, signal=97%	HLA-DRA/HLA-DRB1/CD74/HLA-A/HLA-F/HLA-E/HLA-B/HLA-C/HLA-DPB1/HLA-DPA1	SSA+SjD	GO_CC
GO:0098576	lumenal side of membrane	10	0.972167	2.14797	1.64200715088831e-10	4.7618207375761e-09	24	tags=100%, list=5%, signal=97%	HLA-DRA/HLA-DRB1/CD74/HLA-A/HLA-F/HLA-E/HLA-B/HLA-C/HLA-DPB1/HLA-DPA1	SSA+SjD	GO_CC
GO:0030658	transport vesicle membrane	21	0.876446	2.24673	1.06288918867536e-09	2.56864887263213e-08	27	tags=52%, list=5%, signal=52%	HLA-DRA/HLA-DRB1/CD74/HLA-A/HLA-F/HLA-E/HLA-B/HLA-C/HLA-DPB1/HLA-DPA1/B2M	SSA+SjD	GO_CC
GO:0030134	COPII-coated ER to Golgi transport vesicle	20	0.884434	2.24836	1.69635413233983e-09	3.51387641698966e-08	52	tags=70%, list=10%, signal=65%	HLA-DRA/HLA-DRB1/CD74/HLA-A/HLA-F/HLA-E/HLA-B/HLA-C/HLA-DPB1/HLA-DPA1/B2M/SERPINA1/F5/LMAN1L	SSA+SjD	GO_CC
GO:0030133	transport vesicle	25	0.851491	2.24729	2.36308634685116e-09	4.21197312174773e-08	27	tags=44%, list=5%, signal=44%	HLA-DRA/HLA-DRB1/CD74/HLA-A/HLA-F/HLA-E/HLA-B/HLA-C/HLA-DPB1/HLA-DPA1/B2M	SSA+SjD	GO_CC
GO:0030135	coated vesicle	26	0.84497	2.24371	2.61432814453307e-09	4.21197312174773e-08	52	tags=54%, list=10%, signal=51%	HLA-DRA/HLA-DRB1/CD74/HLA-A/HLA-F/HLA-E/HLA-B/HLA-C/HLA-DPB1/HLA-DPA1/B2M/SERPINA1/F5/LMAN1L	SSA+SjD	GO_CC
GO:0005770	late endosome	16	0.898621	2.1902	2.55369430068452e-08	3.70285673599255e-07	27	tags=56%, list=5%, signal=55%	HLA-DRA/HLA-DRB1/CD74/HLA-DMA/IFITM3/HLA-DPB1/HLA-DPA1/F2R/B2M	SSA+SjD	GO_CC
GO:0005765	lysosomal membrane	22	0.835631	2.15862	6.86292545952566e-08	7.108029940223e-07	27	tags=41%, list=5%, signal=40%	HLA-DRA/HLA-DRB1/CD74/HLA-DMA/HLA-F/IFITM3/HLA-DPB1/HLA-DPA1/B2M	SSA+SjD	GO_CC
GO:0005774	vacuolar membrane	22	0.835631	2.15862	6.86292545952566e-08	7.108029940223e-07	27	tags=41%, list=5%, signal=40%	HLA-DRA/HLA-DRB1/CD74/HLA-DMA/HLA-F/IFITM3/HLA-DPB1/HLA-DPA1/B2M	SSA+SjD	GO_CC
GO:0098852	lytic vacuole membrane	22	0.835631	2.15862	6.86292545952566e-08	7.108029940223e-07	27	tags=41%, list=5%, signal=40%	HLA-DRA/HLA-DRB1/CD74/HLA-DMA/HLA-F/IFITM3/HLA-DPB1/HLA-DPA1/B2M	SSA+SjD	GO_CC
GO:0005768	endosome	34	0.76993	2.12783	6.2121492112844e-08	7.108029940223e-07	67	tags=53%, list=13%, signal=49%	HLA-DRA/HLA-DRB1/CD74/HLA-DMA/HLA-A/HLA-F/HLA-E/IFITM3/HLA-B/HLA-C/HLA-DPB1/HLA-DPA1/F2R/B2M/LTF/ANXA1/PDLIM4/PKN1	SSA+SjD	GO_CC
GO:0030666	endocytic vesicle membrane	16	0.885254	2.15762	1.05659899714955e-07	1.0213790305779e-06	27	tags=69%, list=5%, signal=67%	HLA-DRA/HLA-DRB1/CD74/HLA-A/HLA-F/HLA-E/HLA-B/HLA-C/HLA-DPB1/HLA-DPA1/B2M	SSA+SjD	GO_CC
GO:0098797	plasma membrane protein complex	23	0.824005	2.14475	1.20422717886474e-07	1.09133088084617e-06	27	tags=52%, list=5%, signal=52%	HLA-DRA/HLA-DRB1/CD74/HLA-DMA/HLA-A/HLA-F/HLA-E/HLA-B/HLA-C/HLA-DPB1/HLA-DPA1/B2M	SSA+SjD	GO_CC
GO:0010008	endosome membrane	24	0.814745	2.13528	1.53914683920237e-07	1.31280171579026e-06	27	tags=50%, list=5%, signal=50%	HLA-DRA/HLA-DRB1/HLA-DMA/HLA-A/HLA-F/HLA-E/IFITM3/HLA-B/HLA-C/HLA-DPB1/HLA-DPA1/B2M	SSA+SjD	GO_CC
GO:0031902	late endosome membrane	11	0.923475	2.0826	4.93165082470358e-07	3.9727187199001e-06	27	tags=64%, list=5%, signal=62%	HLA-DRA/HLA-DRB1/HLA-DMA/IFITM3/HLA-DPB1/HLA-DPA1/B2M	SSA+SjD	GO_CC
GO:0030139	endocytic vesicle	21	0.812637	2.08316	9.15129274841807e-07	6.98388130800327e-06	36	tags=57%, list=7%, signal=55%	HLA-DRA/HLA-DRB1/CD74/HLA-A/HLA-F/HLA-E/HLA-B/HLA-C/HLA-DPB1/HLA-DPA1/B2M/LTF	SSA+SjD	GO_CC
GO:0098552	side of membrane	32	0.752782	2.06364	2.50909425052962e-06	1.81909333163398e-05	27	tags=38%, list=5%, signal=38%	HLA-DRA/HLA-DRB1/CD74/LY6E/HLA-A/HLA-F/HLA-E/HLA-B/HLA-C/HLA-DPB1/HLA-DPA1/B2M	SSA+SjD	GO_CC
GO:0012506	vesicle membrane	47	0.677036	1.94921	2.89669688114238e-06	1.90918658075293e-05	27	tags=28%, list=5%, signal=29%	HLA-DRA/HLA-DRB1/CD74/HLA-DMA/HLA-A/HLA-F/HLA-E/IFITM3/HLA-B/HLA-C/HLA-DPB1/HLA-DPA1/B2M	SSA+SjD	GO_CC
GO:0030659	cytoplasmic vesicle membrane	47	0.677036	1.94921	2.89669688114238e-06	1.90918658075293e-05	27	tags=28%, list=5%, signal=29%	HLA-DRA/HLA-DRB1/CD74/HLA-DMA/HLA-A/HLA-F/HLA-E/IFITM3/HLA-B/HLA-C/HLA-DPB1/HLA-DPA1/B2M	SSA+SjD	GO_CC
GO:0009986	cell surface	42	0.689721	1.95931	3.4850596019147e-06	2.19710279251144e-05	76	tags=45%, list=15%, signal=42%	HLA-DRA/HLA-DRB1/CD74/HLA-DMA/HLA-A/HLA-F/HLA-E/HLA-B/HLA-C/HLA-DPB1/HLA-DPA1/F2R/B2M/LTF/ANXA1/S100A10/ITGA2/EMP2/CEACAM6	SSA+SjD	GO_CC
GO:0098796	membrane protein complex	40	0.697772	1.96979	3.8016836099443e-06	2.29685051434135e-05	27	tags=30%, list=5%, signal=31%	HLA-DRA/HLA-DRB1/CD74/HLA-DMA/HLA-A/HLA-F/HLA-E/HLA-B/HLA-C/HLA-DPB1/HLA-DPA1/B2M	SSA+SjD	GO_CC
GO:0005789	endoplasmic reticulum membrane	64	0.626375	1.86848	8.02603397737339e-06	4.31027750636719e-05	52	tags=28%, list=10%, signal=29%	HLA-DRA/HLA-DRB1/IFI27/IFI6/CD74/HLA-A/HLA-F/HLA-E/HLA-B/HLA-C/HLA-DPB1/MX1/HLA-DPA1/B2M/SCD/HSD17B2/DEGS2/LMAN1L	SSA+SjD	GO_CC
GO:0042175	nuclear outer membrane-endoplasmic reticulum membrane network	64	0.626375	1.86848	8.02603397737339e-06	4.31027750636719e-05	52	tags=28%, list=10%, signal=29%	HLA-DRA/HLA-DRB1/IFI27/IFI6/CD74/HLA-A/HLA-F/HLA-E/HLA-B/HLA-C/HLA-DPB1/MX1/HLA-DPA1/B2M/SCD/HSD17B2/DEGS2/LMAN1L	SSA+SjD	GO_CC
GO:0098827	endoplasmic reticulum subcompartment	64	0.626375	1.86848	8.02603397737339e-06	4.31027750636719e-05	52	tags=28%, list=10%, signal=29%	HLA-DRA/HLA-DRB1/IFI27/IFI6/CD74/HLA-A/HLA-F/HLA-E/HLA-B/HLA-C/HLA-DPB1/MX1/HLA-DPA1/B2M/SCD/HSD17B2/DEGS2/LMAN1L	SSA+SjD	GO_CC
GO:0005769	early endosome	20	0.792016	2.01342	1.1253381630622e-05	5.82764405871497e-05	64	tags=60%, list=12%, signal=55%	HLA-DRA/HLA-A/HLA-F/HLA-E/IFITM3/HLA-B/HLA-C/F2R/B2M/LTF/ANXA1/PDLIM4	SSA+SjD	GO_CC
GO:0030136	clathrin-coated vesicle	11	0.886947	2.00022	1.32339592580023e-05	6.61697962900115e-05	24	tags=45%, list=5%, signal=44%	HLA-DRA/HLA-DRB1/CD74/HLA-DPB1/HLA-DPA1	SSA+SjD	GO_CC
GO:0031984	organelle subcompartment	72	0.596179	1.80268	2.54451720699685e-05	0.000122985	52	tags=26%, list=10%, signal=28%	HLA-DRA/HLA-DRB1/IFI27/IFI6/CD74/HLA-A/HLA-F/HLA-E/HLA-B/HLA-C/HLA-DPB1/MX1/HLA-DPA1/B2M/ATP2C2/SCD/HSD17B2/DEGS2/LMAN1L	SSA+SjD	GO_CC
GO:0000139	Golgi membrane	42	0.659058	1.8722	3.14221032206259e-05	0.000146974	53	tags=38%, list=10%, signal=37%	HLA-DRA/HLA-DRB1/CD74/HLA-A/HLA-F/HLA-E/HLA-B/HLA-C/HLA-DPB1/HLA-DPA1/B2M/LFNG/ATP2C2/GALNT12/LMAN1L/QSOX1	SSA+SjD	GO_CC
GO:0098588	bounding membrane of organelle	82	0.569424	1.74636	3.66533518813039e-05	0.000163891	77	tags=33%, list=15%, signal=33%	HLA-DRA/HLA-DRB1/IFI27/CD74/HLA-DMA/HLA-A/HLA-F/HLA-E/IFITM3/HLA-B/HLA-C/HLA-DPB1/HLA-DPA1/B2M/LFNG/SERPINA1/ATP2C2/F5/GALNT12/ANXA1/LMAN1L/QSOX1/PDLIM4/EMP2/PTPRN2/CEACAM6/ST6GALNAC1	SSA+SjD	GO_CC
GO:0031410	cytoplasmic vesicle	97	0.552536	1.72618	3.8429551730304e-05	0.000163891	81	tags=29%, list=16%, signal=30%	HLA-DRA/HLA-DRB1/CD74/HLA-DMA/HLA-A/HLA-F/HLA-E/IFITM3/HLA-B/HLA-C/HLA-DPB1/HLA-DPA1/F2R/B2M/KLK12/LTF/SERPINA1/ATP2C2/F5/ANXA1/LMAN1L/QSOX1/PDLIM4/PKN1/EMP2/PTPRN2/CEACAM6/SAA1	SSA+SjD	GO_CC
GO:0097708	intracellular vesicle	97	0.552536	1.72618	3.8429551730304e-05	0.000163891	81	tags=29%, list=16%, signal=30%	HLA-DRA/HLA-DRB1/CD74/HLA-DMA/HLA-A/HLA-F/HLA-E/IFITM3/HLA-B/HLA-C/HLA-DPB1/HLA-DPA1/F2R/B2M/KLK12/LTF/SERPINA1/ATP2C2/F5/ANXA1/LMAN1L/QSOX1/PDLIM4/PKN1/EMP2/PTPRN2/CEACAM6/SAA1	SSA+SjD	GO_CC
GO:0009897	external side of plasma membrane	21	0.746028	1.91241	6.03251487156653e-05	0.000242976	27	tags=38%, list=5%, signal=38%	HLA-DRB1/CD74/HLA-A/HLA-F/HLA-E/HLA-B/HLA-C/B2M	SSA+SjD	GO_CC
GO:0005783	endoplasmic reticulum	110	0.529364	1.6763	5.90607065111831e-05	0.000242976	53	tags=22%, list=10%, signal=25%	HLA-DRA/HLA-DRB1/IFI27/IFI6/CD74/HLA-A/HLA-F/HLA-E/HLA-B/HLA-C/HLA-DPB1/OAS1/MX1/HLA-DPA1/B2M/CES1/SERPINA1/ATP2C2/F5/SCD/HSD17B2/DEGS2/LMAN1L/QSOX1	SSA+SjD	GO_CC
GO:0000323	lytic vacuole	34	0.681295	1.88287	7.06428353968188e-05	0.000262646	43	tags=32%, list=8%, signal=32%	HLA-DRA/HLA-DRB1/CD74/HLA-DMA/HLA-F/IFITM3/HLA-DPB1/HLA-DPA1/B2M/FMOD/TRIM29	SSA+SjD	GO_CC
GO:0005764	lysosome	34	0.681295	1.88287	7.06428353968188e-05	0.000262646	43	tags=32%, list=8%, signal=32%	HLA-DRA/HLA-DRB1/CD74/HLA-DMA/HLA-F/IFITM3/HLA-DPB1/HLA-DPA1/B2M/FMOD/TRIM29	SSA+SjD	GO_CC
GO:0005773	vacuole	34	0.681295	1.88287	7.06428353968188e-05	0.000262646	43	tags=32%, list=8%, signal=32%	HLA-DRA/HLA-DRB1/CD74/HLA-DMA/HLA-F/IFITM3/HLA-DPB1/HLA-DPA1/B2M/FMOD/TRIM29	SSA+SjD	GO_CC
GO:0031901	early endosome membrane	12	0.839102	1.9283	7.70928258473361e-05	0.000279461	64	tags=83%, list=12%, signal=75%	HLA-DRA/HLA-A/HLA-F/HLA-E/IFITM3/HLA-B/HLA-C/B2M/ANXA1/PDLIM4	SSA+SjD	GO_CC
GO:0005802	trans-Golgi network	10	0.863917	1.90879	8.74271638995306e-05	0.000309194	41	tags=60%, list=8%, signal=56%	HLA-DRA/HLA-DRB1/CD74/HLA-DPB1/HLA-DPA1/ATP2C2	SSA+SjD	GO_CC
GO:0005794	Golgi apparatus	79	0.562345	1.71778	0.000117892	0.000407008	53	tags=25%, list=10%, signal=27%	HLA-DRA/HLA-DRB1/CD74/HLA-A/HLA-F/HLA-E/HLA-B/HLA-C/HLA-DPB1/HLA-DPA1/F2R/B2M/LFNG/SERPINA1/FMOD/ATP2C2/GALNT12/MUC19/LMAN1L/QSOX1	SSA+SjD	GO_CC
GO:0031090	organelle membrane	129	0.499731	1.60584	0.000237297	0.000800187	88	tags=28%, list=17%, signal=31%	HLA-DRA/HLA-DRB1/IFI27/IFI6/CD74/HLA-DMA/HLA-A/HLA-F/HLA-E/IFITM3/HLA-B/HLA-C/HLA-DPB1/MX1/HLA-DPA1/B2M/LFNG/SERPINA1/ATP2C2/F5/GALNT12/SCD/ANXA1/HSD17B2/DEGS2/LMAN1L/QSOX1/UCP2/PDLIM4/EMP2/PTPRN2/CEACAM6/ST6GALNAC1/ERN2/SLC35A1/CYP51A1	SSA+SjD	GO_CC
GO:0098791	Golgi apparatus subcompartment	16	0.776177	1.89177	0.000250396	0.00082517	41	tags=44%, list=8%, signal=42%	HLA-DRA/HLA-DRB1/CD74/HLA-A/HLA-DPB1/HLA-DPA1/ATP2C2	SSA+SjD	GO_CC
GO:0055037	recycling endosome	10	0.832407	1.83918	0.000466265	0.00150241	64	tags=80%, list=12%, signal=71%	HLA-A/HLA-F/HLA-E/HLA-B/HLA-C/B2M/LTF/PDLIM4	SSA+SjD	GO_CC
GO:0005886	plasma membrane	158	0.462407	1.50798	0.00133172	0.00419781	122	tags=32%, list=24%, signal=36%	HLA-DRA/HLA-DRB1/IFI6/CD74/LY6E/HLA-DMA/HLA-A/HLA-F/HLA-E/IFITM3/HLA-B/HLA-C/HLA-DPB1/HLA-DPA1/F2R/VSIG2/B2M/LTF/ATP2C2/F5/MUC19/ANXA1/CKB/S100A10/MUC5B/PDLIM4/ITGA2/TMPRSS11E/PKN1/EMP2/SLC44A4/PTPRN2/CEACAM6/TM4SF1/TNFSF10/KCNE3/ENTPD8/SLC35A1/C19orf33/ALCAM/SCNN1A/TSPAN1/SLC12A2/GSN/CLDN22/TF/RASD1/CPD/CRYAB/ADAM9/SLC26A2	SSA+SjD	GO_CC
GO:0071944	cell periphery	181	0.440989	1.44958	0.00307832	0.00939053	122	tags=30%, list=24%, signal=36%	HLA-DRA/HLA-DRB1/IFI6/CD74/LY6E/HLA-DMA/HLA-A/HLA-F/HLA-E/IFITM3/HLA-B/HLA-C/HLA-DPB1/HLA-DPA1/F2R/VSIG2/B2M/FCGBP/LTF/SERPINA1/FMOD/ATP2C2/F5/MUC19/ANXA1/CKB/LMAN1L/S100A10/MUC5B/PDLIM4/ITGA2/TMPRSS11E/PKN1/EMP2/SLC44A4/PTPRN2/CEACAM6/TM4SF1/TNFSF10/KCNE3/ENTPD8/SLC35A1/C19orf33/ALCAM/SCNN1A/TSPAN1/SLC12A2/GSN/CLDN22/TF/RASD1/CPD/CRYAB/ADAM9/SLC26A2	SSA+SjD	GO_CC
GO:0012505	endomembrane system	198	0.436335	1.43996	0.00310859	0.00939053	97	tags=25%, list=19%, signal=33%	HLA-DRA/HLA-DRB1/IFI27/IFI6/CD74/HLA-DMA/HLA-A/HLA-F/HLA-E/IFITM3/HLA-B/HLA-C/HLA-DPB1/OAS1/MX1/HLA-DPA1/F2R/B2M/KLK12/LFNG/LTF/CES1/SERPINA1/FMOD/ATP2C2/F5/GALNT12/SCD/MUC19/ANXA1/HSD17B2/DEGS2/LMAN1L/QSOX1/MUC5B/PDLIM4/PKN1/EMP2/PTPRN2/CEACAM6/ST6GALNAC1/ERN2/BPIFB2/SLC35A1/CYP51A1/FOS/SCNN1A/DEFB1/EDEM3	SSA+SjD	GO_CC
GO:0043226	organelle	397	0.429049	1.39675	0.00495183	0.0146534	214	tags=45%, list=42%, signal=116%	HLA-DRA/HLA-DRB1/IFI27/IFI6/CD74/ISG15/PSMB9/UBE2L6/HLA-DMA/HLA-A/HLA-F/STAT1/HLA-E/IFITM3/HLA-B/HLA-C/HLA-DPB1/OAS1/MX1/HLA-DPA1/F2R/B2M/ADIRF/C5orf46/FCGBP/KLK12/LFNG/LTF/CES1/SERPINA1/FMOD/PEBP4/ATP2C2/F5/TRIM29/GALNT12/SCD/MUC19/ANXA1/HSD17B2/EGLN3/DEGS2/CKB/LMAN1L/QSOX1/NKX3-1/S100A10/TUBB2A/UCP2/MUC5B/ME1/PDLIM4/PKN1/KLF4/EMP2/SPDEF/NQO1/SLC44A4/PTPRN2/SRARP/CEACAM6/ST6GALNAC1/TNFSF10/ERN2/…	SSA+SjD	GO_CC
GO:0043227	membrane-bounded organelle	387	0.424234	1.386	0.00526174	0.015259	214	tags=45%, list=42%, signal=107%	HLA-DRA/HLA-DRB1/IFI27/IFI6/CD74/ISG15/PSMB9/UBE2L6/HLA-DMA/HLA-A/HLA-F/STAT1/HLA-E/IFITM3/HLA-B/HLA-C/HLA-DPB1/OAS1/MX1/HLA-DPA1/F2R/B2M/ADIRF/C5orf46/FCGBP/KLK12/LFNG/LTF/CES1/SERPINA1/FMOD/PEBP4/ATP2C2/F5/TRIM29/GALNT12/SCD/MUC19/ANXA1/HSD17B2/EGLN3/DEGS2/CKB/LMAN1L/QSOX1/NKX3-1/S100A10/TUBB2A/UCP2/MUC5B/ME1/PDLIM4/PKN1/KLF4/EMP2/SPDEF/NQO1/SLC44A4/PTPRN2/SRARP/CEACAM6/ST6GALNAC1/TNFSF10/ERN2/…	SSA+SjD	GO_CC
GO:0045335	phagocytic vesicle	12	0.735923	1.69119	0.00611979	0.0173994	36	tags=58%, list=7%, signal=56%	HLA-A/HLA-F/HLA-E/HLA-B/HLA-C/B2M/LTF	SSA+SjD	GO_CC
GO:0031982	vesicle	198	0.425002	1.40256	0.0063379	0.017673	202	tags=47%, list=39%, signal=46%	HLA-DRA/HLA-DRB1/CD74/PSMB9/HLA-DMA/HLA-A/HLA-F/HLA-E/IFITM3/HLA-B/HLA-C/HLA-DPB1/HLA-DPA1/F2R/B2M/ADIRF/C5orf46/FCGBP/KLK12/LFNG/LTF/SERPINA1/PEBP4/ATP2C2/F5/ANXA1/CKB/LMAN1L/QSOX1/S100A10/TUBB2A/MUC5B/PDLIM4/PKN1/EMP2/SLC44A4/PTPRN2/CEACAM6/TNFSF10/SAA1/KCNE3/BPIFB2/ALCAM/SCNN1A/BTG2/DEFB1/AMY1C/TSPAN1/SLC12A2/GSN/ALDH1A1/TF/FUT2/CPD/CRYAB/ADAM9/SLC26A2/PON3/ZYX/GALNT7/DNAJB1/CMBL/STEAP1/SFN/SC…	SSA+SjD	GO_CC
GO:0016020	membrane	268	0.406171	1.34817	0.0105032	0.0287353	126	tags=29%, list=25%, signal=45%	HLA-DRA/HLA-DRB1/IFI27/IFI6/CD74/LY6E/HLA-DMA/HLA-A/HLA-F/PLAAT4/HLA-E/IFITM3/HLA-B/HLA-C/HLA-DPB1/OAS1/MX1/HLA-DPA1/F2R/VSIG2/B2M/LFNG/LTF/SERPINA1/ATP2C2/F5/GALNT12/SCD/MUC19/ANXA1/HSD17B2/DEGS2/CKB/LMAN1L/QSOX1/S100A10/UCP2/MUC5B/PDLIM4/ITGA2/TMPRSS11E/PKN1/EMP2/SLC44A4/PTPRN2/CEACAM6/ST6GALNAC1/TM4SF1/TNFSF10/ERN2/KCNE3/STARD10/ENTPD8/SLC35A1/CYP51A1/C19orf33/ALCAM/SCNN1A/DEFB1/EDEM3/IER3/ATP…	SSA+SjD	GO_CC
GO:0110165	cellular anatomical entity	479	0.488293	1.4528	0.0147972	0.0397332	217	tags=44%, list=42%, signal=382%	HLA-DRA/HLA-DRB1/IFI27/OPRPN/IFI6/CD74/LY6E/ISG15/PSMB9/IFIT1/UBE2L6/HLA-DMA/HLA-A/HLA-F/PLAAT4/STAT1/HLA-E/IFITM3/HLA-B/HLA-C/HLA-DPB1/OAS1/MX1/HLA-DPA1/F2R/VSIG2/B2M/STATH/ADIRF/C5orf46/FCGBP/KLK12/LFNG/LTF/CES1/SERPINA1/FMOD/PEBP4/ATP2C2/F5/TRIM29/GALNT12/SCD/MUC19/ANXA1/HSD17B2/EGLN3/DEGS2/CKB/LMAN1L/QSOX1/CAPN9/NKX3-1/S100A10/TUBB2A/UCP2/MUC5B/TFF1/ME1/PDLIM4/ITGA2/TMPRSS11E/PKN1/KLF4/EMP2/S…	SSA+SjD	GO_CC
GO:0032991	protein-containing complex	134	0.42933	1.38415	0.0176752	0.0465982	27	tags=12%, list=5%, signal=15%	HLA-DRA/HLA-DRB1/CD74/PSMB9/UBE2L6/HLA-DMA/HLA-A/HLA-F/STAT1/HLA-E/IFITM3/HLA-B/HLA-C/HLA-DPB1/HLA-DPA1/B2M	SSA+SjD	GO_CC
GO:0003823	antigen binding	11	0.968127	2.18453	8.42003987605247e-11	5.34672532129332e-09	27	tags=100%, list=5%, signal=97%	HLA-DRA/HLA-DRB1/HLA-DMA/HLA-A/HLA-F/HLA-E/HLA-B/HLA-C/HLA-DPB1/HLA-DPA1/B2M	SSA+SjD	GO_MF
GO:0042605	peptide antigen binding	11	0.968127	2.18453	8.42003987605247e-11	5.34672532129332e-09	27	tags=100%, list=5%, signal=97%	HLA-DRA/HLA-DRB1/HLA-DMA/HLA-A/HLA-F/HLA-E/HLA-B/HLA-C/HLA-DPB1/HLA-DPA1/B2M	SSA+SjD	GO_MF
GO:0033218	amide binding	31	0.811595	2.21801	1.1087801152341e-09	4.69383582115767e-08	27	tags=39%, list=5%, signal=39%	HLA-DRA/HLA-DRB1/CD74/HLA-DMA/HLA-A/HLA-F/HLA-E/HLA-B/HLA-C/HLA-DPB1/HLA-DPA1/B2M	SSA+SjD	GO_MF
GO:0042277	peptide binding	25	0.846	2.23497	4.02187883266875e-09	1.27694652937233e-07	27	tags=48%, list=5%, signal=48%	HLA-DRA/HLA-DRB1/CD74/HLA-DMA/HLA-A/HLA-F/HLA-E/HLA-B/HLA-C/HLA-DPB1/HLA-DPA1/B2M	SSA+SjD	GO_MF
GO:0044877	protein-containing complex binding	55	0.604855	1.77821	7.82450032202469e-05	0.00198742	27	tags=20%, list=5%, signal=21%	HLA-DRA/HLA-DRB1/CD74/ISG15/HLA-DMA/HLA-A/STAT1/HLA-E/HLA-DPB1/HLA-DPA1/B2M	SSA+SjD	GO_MF
GO:0004888	transmembrane signaling receptor activity	18	0.752624	1.87908	0.000294402	0.0062315	25	tags=28%, list=5%, signal=27%	HLA-DRA/HLA-DRB1/CD74/HLA-DPA1/F2R	SSA+SjD	GO_MF
GO:0005102	signaling receptor binding	64	0.5559	1.66264	0.000726272	0.0131767	25	tags=17%, list=5%, signal=19%	HLA-DRA/HLA-DRB1/CD74/ISG15/HLA-A/HLA-F/STAT1/HLA-E/HLA-B/HLA-C/F2R	SSA+SjD	GO_MF
GO:0038023	signaling receptor activity	27	0.659839	1.76579	0.00106217	0.0149883	74	tags=30%, list=14%, signal=27%	HLA-DRA/HLA-DRB1/CD74/HLA-DPA1/F2R/NKX3-1/ITGA2/PTPRN2	SSA+SjD	GO_MF
GO:0060089	molecular transducer activity	27	0.659839	1.76579	0.00106217	0.0149883	74	tags=30%, list=14%, signal=27%	HLA-DRA/HLA-DRB1/CD74/HLA-DPA1/F2R/NKX3-1/ITGA2/PTPRN2	SSA+SjD	GO_MF
hsa05168	Herpes simplex virus 1 infection	16	0.951918	2.31704	1.17711076920269e-12	5.06157630757156e-11	27	tags=88%, list=5%, signal=86%	HLA-DRA/HLA-DRB1/CD74/HLA-DMA/HLA-A/HLA-F/STAT1/HLA-E/HLA-B/HLA-C/HLA-DPB1/OAS1/HLA-DPA1/B2M	SSA+SjD	KEGG
hsa05169	Epstein-Barr virus infection	23	0.868664	2.26498	6.90015627007557e-10	5.56132442597593e-09	27	tags=61%, list=5%, signal=60%	HLA-DRA/HLA-DRB1/ISG15/HLA-DMA/HLA-A/HLA-F/STAT1/HLA-E/HLA-B/HLA-C/HLA-DPB1/OAS1/HLA-DPA1/B2M	SSA+SjD	KEGG
hsa04612	Antigen processing and presentation	15	0.930403	2.2361	8.34458615252561e-10	5.56132442597593e-09	27	tags=80%, list=5%, signal=78%	HLA-DRA/HLA-DRB1/CD74/HLA-DMA/HLA-A/HLA-F/HLA-E/HLA-B/HLA-C/HLA-DPB1/HLA-DPA1/B2M	SSA+SjD	KEGG
hsa05416	Viral myocarditis	12	0.953362	2.18693	9.05331883298406e-10	5.56132442597593e-09	24	tags=83%, list=5%, signal=81%	HLA-DRA/HLA-DRB1/HLA-DMA/HLA-A/HLA-F/HLA-E/HLA-B/HLA-C/HLA-DPB1/HLA-DPA1	SSA+SjD	KEGG
hsa05320	Autoimmune thyroid disease	10	0.972167	2.14345	5.25705779174993e-10	5.56132442597593e-09	24	tags=100%, list=5%, signal=97%	HLA-DRA/HLA-DRB1/HLA-DMA/HLA-A/HLA-F/HLA-E/HLA-B/HLA-C/HLA-DPB1/HLA-DPA1	SSA+SjD	KEGG
hsa05330	Allograft rejection	10	0.972167	2.14345	5.25705779174993e-10	5.56132442597593e-09	24	tags=100%, list=5%, signal=97%	HLA-DRA/HLA-DRB1/HLA-DMA/HLA-A/HLA-F/HLA-E/HLA-B/HLA-C/HLA-DPB1/HLA-DPA1	SSA+SjD	KEGG
hsa05332	Graft-versus-host disease	10	0.972167	2.14345	5.25705779174993e-10	5.56132442597593e-09	24	tags=100%, list=5%, signal=97%	HLA-DRA/HLA-DRB1/HLA-DMA/HLA-A/HLA-F/HLA-E/HLA-B/HLA-C/HLA-DPB1/HLA-DPA1	SSA+SjD	KEGG
hsa04514	Cell adhesion molecules	15	0.908262	2.18289	2.76813071713226e-08	1.48787026045859e-07	24	tags=67%, list=5%, signal=65%	HLA-DRA/HLA-DRB1/HLA-DMA/HLA-A/HLA-F/HLA-E/HLA-B/HLA-C/HLA-DPB1/HLA-DPA1	SSA+SjD	KEGG
hsa04940	Type I diabetes mellitus	12	0.930724	2.13501	3.96789179382486e-08	1.89577052371632e-07	24	tags=83%, list=5%, signal=81%	HLA-DRA/HLA-DRB1/HLA-DMA/HLA-A/HLA-F/HLA-E/HLA-B/HLA-C/HLA-DPB1/HLA-DPA1	SSA+SjD	KEGG
hsa05166	Human T-cell leukemia virus 1 infection	21	0.808763	2.07341	1.26570350031411e-06	5.44252505135069e-06	27	tags=52%, list=5%, signal=52%	HLA-DRA/HLA-DRB1/HLA-DMA/HLA-A/HLA-F/HLA-E/HLA-B/HLA-C/HLA-DPB1/HLA-DPA1/B2M	SSA+SjD	KEGG
hsa04145	Phagosome	15	0.84934	2.04128	9.62583161003181e-06	3.76282508392153e-05	24	tags=67%, list=5%, signal=65%	HLA-DRA/HLA-DRB1/HLA-DMA/HLA-A/HLA-F/HLA-E/HLA-B/HLA-C/HLA-DPB1/HLA-DPA1	SSA+SjD	KEGG
hsa05164	Influenza A	11	0.882357	1.98783	1.08428771803212e-05	3.88536432294844e-05	24	tags=73%, list=5%, signal=71%	HLA-DRA/HLA-DRB1/HLA-DMA/STAT1/HLA-DPB1/OAS1/MX1/HLA-DPA1	SSA+SjD	KEGG
hsa05145	Toxoplasmosis	10	0.887641	1.95709	2.80857972460861e-05	9.28991755062849e-05	24	tags=60%, list=5%, signal=58%	HLA-DRA/HLA-DRB1/HLA-DMA/STAT1/HLA-DPB1/HLA-DPA1	SSA+SjD	KEGG
hsa04658	Th1 and Th2 cell differentiation	10	0.870551	1.91941	9.63303547802933e-05	0.000258888	24	tags=60%, list=5%, signal=58%	HLA-DRA/HLA-DRB1/HLA-DMA/STAT1/HLA-DPB1/HLA-DPA1	SSA+SjD	KEGG
hsa04659	Th17 cell differentiation	10	0.870551	1.91941	9.63303547802933e-05	0.000258888	24	tags=60%, list=5%, signal=58%	HLA-DRA/HLA-DRB1/HLA-DMA/STAT1/HLA-DPB1/HLA-DPA1	SSA+SjD	KEGG
hsa05165	Human papillomavirus infection	21	0.745076	1.91014	9.52601300561668e-05	0.000258888	35	tags=43%, list=7%, signal=42%	ISG15/HLA-A/HLA-F/STAT1/HLA-E/HLA-B/HLA-C/MX1/LFNG	SSA+SjD	KEGG
hsa05323	Rheumatoid arthritis	10	0.846925	1.86732	0.000404828	0.00102398	24	tags=50%, list=5%, signal=49%	HLA-DRA/HLA-DRB1/HLA-DMA/HLA-DPB1/HLA-DPA1	SSA+SjD	KEGG
hsa04144	Endocytosis	11	0.825631	1.86004	0.000437019	0.00104399	20	tags=45%, list=4%, signal=45%	HLA-A/HLA-F/HLA-E/HLA-B/HLA-C	SSA+SjD	KEGG
hsa05140	Leishmaniasis	10	0.826652	1.82262	0.000822306	0.00186101	24	tags=60%, list=5%, signal=58%	HLA-DRA/HLA-DRB1/HLA-DMA/STAT1/HLA-DPB1/HLA-DPA1	SSA+SjD	KEGG
hsa05170	Human immunodeficiency virus 1 infection	10	0.810187	1.78631	0.00163196	0.00340894	27	tags=60%, list=5%, signal=58%	HLA-A/HLA-F/HLA-E/HLA-B/HLA-C/B2M	SSA+SjD	KEGG
hsa05167	Kaposi sarcoma-associated herpesvirus infection	13	0.764581	1.78483	0.00166483	0.00340894	20	tags=46%, list=4%, signal=46%	HLA-A/HLA-F/STAT1/HLA-E/HLA-B/HLA-C	SSA+SjD	KEGG
hsa05160	Hepatitis C	12	0.751709	1.72436	0.00398165	0.00778232	23	tags=33%, list=4%, signal=33%	IFIT1/STAT1/OAS1/MX1	SSA+SjD	KEGG
hsa05163	Human cytomegalovirus infection	16	0.699573	1.70282	0.00452429	0.00845846	27	tags=38%, list=5%, signal=37%	HLA-A/HLA-F/HLA-E/HLA-B/HLA-C/B2M	SSA+SjD	KEGG
hsa04218	Cellular senescence	14	0.70837	1.67919	0.00716711	0.0128411	20	tags=36%, list=4%, signal=35%	HLA-A/HLA-F/HLA-E/HLA-B/HLA-C	SSA+SjD	KEGG
hsa05203	Viral carcinogenesis	14	0.659635	1.56366	0.0248848	0.0428018	20	tags=36%, list=4%, signal=35%	HLA-A/HLA-F/HLA-E/HLA-B/HLA-C	SSA+SjD	KEGG
WP2328	Allograft rejection	12	0.963605	2.21309	8.85041488068841e-11	1.77008297613768e-09	24	tags=92%, list=5%, signal=89%	HLA-DRA/HLA-DRB1/HLA-DMA/HLA-A/HLA-F/STAT1/HLA-E/HLA-B/HLA-C/HLA-DPB1/HLA-DPA1	SSA+SjD	WikiPathway
WP4217	Ebola virus infection in host	17	0.888693	2.19221	1.43421757797124e-08	1.43421757797124e-07	24	tags=65%, list=5%, signal=64%	HLA-DRA/HLA-DRB1/HLA-DMA/HLA-A/HLA-F/STAT1/HLA-E/HLA-B/HLA-C/HLA-DPB1/HLA-DPA1	SSA+SjD	WikiPathway
WP5115	Network map of SARS CoV 2 signaling pathway	21	0.757674	1.94352	5.05915882483618e-05	0.000337277	23	tags=38%, list=4%, signal=38%	HLA-DRA/HLA-DRB1/IFI27/IFI6/IFIT1/STAT1/IFITM3/MX1	SSA+SjD	WikiPathway
R-HSA-913531	Interferon Signaling	28	0.882401	2.36922	8.84087799245133e-13	5.92338825494239e-11	27	tags=68%, list=5%, signal=68%	HLA-DRA/HLA-DRB1/IFI27/IFI6/ISG15/IFIT1/UBE2L6/HLA-A/HLA-F/STAT1/HLA-E/IFITM3/HLA-B/HLA-C/HLA-DPB1/OAS1/MX1/HLA-DPA1/B2M	SSA+SjD	Reactome
R-HSA-909733	Interferon alpha/beta signaling	15	0.942337	2.26461	5.2743779332401e-11	1.76691660763543e-09	23	tags=87%, list=4%, signal=85%	IFI27/IFI6/ISG15/IFIT1/HLA-A/HLA-F/STAT1/HLA-E/IFITM3/HLA-B/HLA-C/OAS1/MX1	SSA+SjD	Reactome
R-HSA-1280215	Cytokine Signaling in Immune system	50	0.763909	2.2194	9.15894618784611e-11	2.0454979819523e-09	27	tags=40%, list=5%, signal=42%	HLA-DRA/HLA-DRB1/IFI27/IFI6/ISG15/PSMB9/IFIT1/UBE2L6/HLA-A/HLA-F/STAT1/HLA-E/IFITM3/HLA-B/HLA-C/HLA-DPB1/OAS1/MX1/HLA-DPA1/B2M	SSA+SjD	Reactome
R-HSA-877300	Interferon gamma signaling	15	0.905621	2.17638	1.79356740880682e-08	3.00422540975142e-07	43	tags=87%, list=8%, signal=82%	HLA-DRA/HLA-DRB1/HLA-A/HLA-F/STAT1/HLA-E/HLA-B/HLA-C/HLA-DPB1/OAS1/HLA-DPA1/B2M/TRIM29	SSA+SjD	Reactome
R-HSA-168256	Immune System	90	0.635195	1.97088	2.98377337550386e-08	3.99825632317517e-07	61	tags=32%, list=12%, signal=34%	HLA-DRA/HLA-DRB1/IFI27/IFI6/CD74/ISG15/PSMB9/IFIT1/UBE2L6/HLA-A/HLA-F/STAT1/HLA-E/IFITM3/HLA-B/HLA-C/HLA-DPB1/OAS1/MX1/HLA-DPA1/B2M/LTF/SERPINA1/TRIM29/MUC19/ANXA1/QSOX1/TUBB2A/MUC5B	SSA+SjD	Reactome
R-HSA-1280218	Adaptive Immune System	23	0.826606	2.14895	2.17883384885719e-07	2.43303113122386e-06	27	tags=57%, list=5%, signal=56%	HLA-DRA/HLA-DRB1/CD74/PSMB9/UBE2L6/HLA-A/HLA-F/HLA-E/HLA-B/HLA-C/HLA-DPB1/HLA-DPA1/B2M	SSA+SjD	Reactome
R-HSA-983169	Class I MHC mediated antigen processing & presentation	12	0.831571	1.90707	0.000149625	0.00125311	27	tags=67%, list=5%, signal=65%	PSMB9/UBE2L6/HLA-A/HLA-F/HLA-E/HLA-B/HLA-C/B2M	SSA+SjD	Reactome
R-HSA-9694516	SARS-CoV-2 Infection	11	0.84614	1.90357	0.000148618	0.00125311	27	tags=73%, list=5%, signal=70%	ISG15/HLA-A/HLA-F/STAT1/HLA-E/HLA-B/HLA-C/B2M	SSA+SjD	Reactome
R-HSA-9824446	Viral Infection Pathways	19	0.741631	1.86462	0.000293272	0.00218325	27	tags=47%, list=5%, signal=47%	ISG15/PSMB9/HLA-A/HLA-F/STAT1/HLA-E/HLA-B/HLA-C/B2M	SSA+SjD	Reactome
R-HSA-9679506	SARS-CoV Infections	14	0.797113	1.88838	0.0003269	0.00219023	27	tags=57%, list=5%, signal=56%	ISG15/HLA-A/HLA-F/STAT1/HLA-E/HLA-B/HLA-C/B2M	SSA+SjD	Reactome
R-HSA-1169410	Antiviral mechanism by IFN-stimulated genes	10	0.82605	1.82205	0.000934001	0.00539788	23	tags=60%, list=4%, signal=58%	ISG15/IFIT1/UBE2L6/STAT1/OAS1/MX1	SSA+SjD	Reactome
R-HSA-5663205	Infectious disease	24	0.683579	1.79057	0.000966784	0.00539788	36	tags=42%, list=7%, signal=41%	ISG15/PSMB9/HLA-A/HLA-F/STAT1/HLA-E/HLA-B/HLA-C/B2M/LTF	SSA+SjD	Reactome
GO:0002376	immune system process	115	0.746077	2.13447	2.63946443572244e-14	2.47581764070765e-11	76	tags=39%, list=15%, signal=43%	HLA-DRB5/HLA-DRB1/HLA-DRA/IFI27/CD74/IFI44L/PSMB9/IFI6/TAP1/HLA-F/HLA-DMA/ISG15/UBE2L6/HLA-E/HLA-B/STAT1/IFIT1/HLA-C/HLA-A/CFB/B2M/IFITM3/SAMHD1/IRF1/LTF/MX1/HLA-DPA1/HLA-DPB1/CXCL17/TF/PI3/OAS1/EDN3/IFI30/LCN2/LFNG/PTN/SLC12A2/NQO1/EMP2/ZFP36/BPIFB1/DEFB1/ANXA1/ITGA2	SSA+CENT+SjD	GO_BP
GO:0006955	immune response	82	0.780575	2.16095	4.75279687997373e-13	2.22906173670768e-10	53	tags=39%, list=10%, signal=42%	HLA-DRB5/HLA-DRB1/HLA-DRA/IFI27/CD74/IFI44L/IFI6/TAP1/HLA-F/HLA-DMA/ISG15/UBE2L6/HLA-E/HLA-B/STAT1/IFIT1/HLA-C/HLA-A/CFB/B2M/IFITM3/SAMHD1/IRF1/LTF/MX1/HLA-DPA1/HLA-DPB1/TF/PI3/OAS1/LCN2/LFNG	SSA+CENT+SjD	GO_BP
GO:0044419	biological process involved in interspecies interaction between organisms	86	0.733778	2.04223	2.65827081292669e-10	8.31152674175079e-08	76	tags=43%, list=15%, signal=44%	HLA-DRB1/IFI27/CD74/IFI44L/IFI6/HLA-F/ISG15/UBE2L6/LY6E/HLA-E/HLA-B/STAT1/IFIT1/HLA-C/HLA-A/CFB/B2M/IFITM3/SAMHD1/IRF1/LTF/MX1/HLA-DPA1/TF/PI3/OAS1/LCN2/B3GALT5/NQO1/ZFP36/BPIFB1/LPO/SOD2/DEFB1/ANXA1/ST6GALNAC1/ITGA2	SSA+CENT+SjD	GO_BP
GO:0050776	regulation of immune response	44	0.824358	2.10857	5.85851814111088e-10	1.3738225040905e-07	44	tags=43%, list=8%, signal=43%	HLA-DRB5/HLA-DRB1/HLA-DRA/CD74/HLA-F/HLA-DMA/ISG15/HLA-E/HLA-B/HLA-C/HLA-A/CFB/B2M/SAMHD1/IRF1/LTF/HLA-DPA1/HLA-DPB1/OAS1	SSA+CENT+SjD	GO_BP
GO:0043207	response to external biotic stimulus	75	0.743904	2.03927	1.43769394311165e-09	2.24759486439788e-07	73	tags=45%, list=14%, signal=46%	HLA-DRB1/IFI27/CD74/IFI44L/IFI6/HLA-F/ISG15/UBE2L6/HLA-E/HLA-B/STAT1/IFIT1/HLA-C/HLA-A/CFB/B2M/IFITM3/SAMHD1/IRF1/LTF/MX1/HLA-DPA1/TF/PI3/OAS1/LCN2/B3GALT5/NQO1/ZFP36/BPIFB1/LPO/SOD2/DEFB1/ANXA1	SSA+CENT+SjD	GO_BP
GO:0051707	response to other organism	75	0.743904	2.03927	1.43769394311165e-09	2.24759486439788e-07	73	tags=45%, list=14%, signal=46%	HLA-DRB1/IFI27/CD74/IFI44L/IFI6/HLA-F/ISG15/UBE2L6/HLA-E/HLA-B/STAT1/IFIT1/HLA-C/HLA-A/CFB/B2M/IFITM3/SAMHD1/IRF1/LTF/MX1/HLA-DPA1/TF/PI3/OAS1/LCN2/B3GALT5/NQO1/ZFP36/BPIFB1/LPO/SOD2/DEFB1/ANXA1	SSA+CENT+SjD	GO_BP
GO:0006952	defense response	92	0.710395	1.99051	1.89274805797112e-09	2.5362823976813e-07	75	tags=39%, list=14%, signal=41%	HLA-DRB1/IFI27/CD74/IFI44L/IFI6/TAP1/HLA-F/ISG15/UBE2L6/HLA-E/HLA-B/STAT1/IFIT1/HLA-C/HLA-A/CFB/IFITM3/SAMHD1/IRF1/LTF/MX1/HLA-DPA1/SERPINA1/CXCL17/TF/PI3/OAS1/LCN2/PTN/NQO1/ZFP36/BPIFB1/LPO/DEFB1/ANXA1/ELF3	SSA+CENT+SjD	GO_BP
GO:0009607	response to biotic stimulus	76	0.74021	2.03217	2.1954106273449e-09	2.5741189605619e-07	73	tags=45%, list=14%, signal=45%	HLA-DRB1/IFI27/CD74/IFI44L/IFI6/HLA-F/ISG15/UBE2L6/HLA-E/HLA-B/STAT1/IFIT1/HLA-C/HLA-A/CFB/B2M/IFITM3/SAMHD1/IRF1/LTF/MX1/HLA-DPA1/TF/PI3/OAS1/LCN2/B3GALT5/NQO1/ZFP36/BPIFB1/LPO/SOD2/DEFB1/ANXA1	SSA+CENT+SjD	GO_BP
GO:0050778	positive regulation of immune response	34	0.847165	2.08979	3.77456997394011e-09	3.93394070617314e-07	44	tags=50%, list=8%, signal=49%	HLA-DRB5/HLA-DRB1/HLA-DRA/CD74/HLA-F/HLA-DMA/HLA-E/HLA-B/HLA-C/HLA-A/CFB/B2M/IRF1/LTF/HLA-DPA1/HLA-DPB1/OAS1	SSA+CENT+SjD	GO_BP
GO:0002250	adaptive immune response	31	0.854637	2.07892	5.78408854840808e-09	5.42547505840678e-07	35	tags=48%, list=7%, signal=48%	HLA-DRB5/HLA-DRB1/HLA-DRA/CD74/TAP1/HLA-F/HLA-DMA/HLA-E/HLA-B/HLA-C/HLA-A/B2M/IRF1/HLA-DPA1/HLA-DPB1	SSA+CENT+SjD	GO_BP
GO:0019882	antigen processing and presentation	15	0.935847	2.00981	7.54186794379427e-09	5.89522677606586e-07	35	tags=93%, list=7%, signal=90%	HLA-DRB5/HLA-DRB1/HLA-DRA/CD74/TAP1/HLA-F/HLA-DMA/HLA-E/HLA-B/HLA-C/HLA-A/B2M/HLA-DPA1/HLA-DPB1	SSA+CENT+SjD	GO_BP
GO:0048002	antigen processing and presentation of peptide antigen	15	0.935847	2.00981	7.54186794379427e-09	5.89522677606586e-07	35	tags=93%, list=7%, signal=90%	HLA-DRB5/HLA-DRB1/HLA-DRA/CD74/TAP1/HLA-F/HLA-DMA/HLA-E/HLA-B/HLA-C/HLA-A/B2M/HLA-DPA1/HLA-DPB1	SSA+CENT+SjD	GO_BP
GO:0045087	innate immune response	47	0.800567	2.06791	8.83685122635427e-09	6.37612803870793e-07	73	tags=55%, list=14%, signal=52%	IFI27/CD74/IFI6/HLA-F/ISG15/UBE2L6/HLA-E/HLA-B/STAT1/IFIT1/HLA-C/HLA-A/CFB/IFITM3/SAMHD1/IRF1/LTF/MX1/HLA-DPA1/PI3/OAS1/LCN2/NQO1/BPIFB1/DEFB1/ANXA1	SSA+CENT+SjD	GO_BP
GO:0098542	defense response to other organism	56	0.767325	2.02933	1.10711426663091e-08	7.4176655864271e-07	73	tags=52%, list=14%, signal=50%	IFI27/CD74/IFI44L/IFI6/HLA-F/ISG15/UBE2L6/HLA-E/HLA-B/STAT1/IFIT1/HLA-C/HLA-A/CFB/IFITM3/SAMHD1/IRF1/LTF/MX1/HLA-DPA1/TF/PI3/OAS1/LCN2/NQO1/BPIFB1/LPO/DEFB1/ANXA1	SSA+CENT+SjD	GO_BP
GO:0050870	positive regulation of T cell activation	22	0.890185	2.05007	4.27889772723334e-08	2.36094474596757e-06	35	tags=45%, list=7%, signal=44%	HLA-DRB5/HLA-DRB1/HLA-DRA/CD74/HLA-DMA/HLA-E/HLA-A/B2M/HLA-DPA1/HLA-DPB1	SSA+CENT+SjD	GO_BP
GO:1903039	positive regulation of leukocyte cell-cell adhesion	22	0.890185	2.05007	4.27889772723334e-08	2.36094474596757e-06	35	tags=45%, list=7%, signal=44%	HLA-DRB5/HLA-DRB1/HLA-DRA/CD74/HLA-DMA/HLA-E/HLA-A/B2M/HLA-DPA1/HLA-DPB1	SSA+CENT+SjD	GO_BP
GO:0019883	antigen processing and presentation of endogenous antigen	10	0.96875	1.92263	3.82084669997063e-08	2.36094474596757e-06	26	tags=100%, list=5%, signal=97%	HLA-DRB1/HLA-DRA/CD74/TAP1/HLA-F/HLA-E/HLA-B/HLA-C/HLA-A/B2M	SSA+CENT+SjD	GO_BP
GO:0002699	positive regulation of immune effector process	17	0.91463	2.01104	5.29401272264603e-08	2.75876885213443e-06	26	tags=53%, list=5%, signal=52%	HLA-DRB1/HLA-DRA/CD74/HLA-F/HLA-E/HLA-B/HLA-C/HLA-A/B2M	SSA+CENT+SjD	GO_BP
GO:0051251	positive regulation of lymphocyte activation	28	0.852634	2.04251	5.76435694038766e-08	2.84577200530717e-06	35	tags=39%, list=7%, signal=39%	HLA-DRB5/HLA-DRB1/HLA-DRA/CD74/HLA-F/HLA-DMA/HLA-E/HLA-A/B2M/HLA-DPA1/HLA-DPB1	SSA+CENT+SjD	GO_BP
GO:0022409	positive regulation of cell-cell adhesion	28	0.851789	2.04049	6.4385434517997e-08	3.01967687889406e-06	35	tags=36%, list=7%, signal=35%	HLA-DRB5/HLA-DRB1/HLA-DRA/CD74/HLA-DMA/HLA-E/HLA-A/B2M/HLA-DPA1/HLA-DPB1	SSA+CENT+SjD	GO_BP
GO:0002684	positive regulation of immune system process	54	0.759952	1.99987	9.53497510712095e-08	3.88861158716498e-06	46	tags=35%, list=9%, signal=36%	HLA-DRB5/HLA-DRB1/HLA-DRA/CD74/HLA-F/HLA-DMA/HLA-E/HLA-B/HLA-C/HLA-A/CFB/B2M/IRF1/LTF/HLA-DPA1/HLA-DPB1/CXCL17/OAS1/EDN3	SSA+CENT+SjD	GO_BP
GO:0002821	positive regulation of adaptive immune response	12	0.945453	1.94513	9.35446992605829e-08	3.88861158716498e-06	26	tags=67%, list=5%, signal=65%	HLA-DRB1/HLA-DRA/HLA-F/HLA-E/HLA-B/HLA-C/HLA-A/B2M	SSA+CENT+SjD	GO_BP
GO:0002824	positive regulation of adaptive immune response based on somatic recombination of immune receptors built from immunoglobulin superfamily domains	12	0.945453	1.94513	9.35446992605829e-08	3.88861158716498e-06	26	tags=67%, list=5%, signal=65%	HLA-DRB1/HLA-DRA/HLA-F/HLA-E/HLA-B/HLA-C/HLA-A/B2M	SSA+CENT+SjD	GO_BP
GO:0002682	regulation of immune system process	74	0.71524	1.95771	1.15275273335358e-07	4.5053419328569e-06	46	tags=30%, list=9%, signal=32%	HLA-DRB5/HLA-DRB1/HLA-DRA/CD74/HLA-F/HLA-DMA/ISG15/HLA-E/HLA-B/STAT1/HLA-C/HLA-A/CFB/B2M/SAMHD1/IRF1/LTF/HLA-DPA1/HLA-DPB1/CXCL17/OAS1/EDN3	SSA+CENT+SjD	GO_BP
GO:0002696	positive regulation of leukocyte activation	29	0.842211	2.02901	1.31515248665741e-07	4.74466550955636e-06	35	tags=38%, list=7%, signal=37%	HLA-DRB5/HLA-DRB1/HLA-DRA/CD74/HLA-F/HLA-DMA/HLA-E/HLA-A/B2M/HLA-DPA1/HLA-DPB1	SSA+CENT+SjD	GO_BP
GO:0050867	positive regulation of cell activation	29	0.842211	2.02901	1.31515248665741e-07	4.74466550955636e-06	35	tags=38%, list=7%, signal=37%	HLA-DRB5/HLA-DRB1/HLA-DRA/CD74/HLA-F/HLA-DMA/HLA-E/HLA-A/B2M/HLA-DPA1/HLA-DPB1	SSA+CENT+SjD	GO_BP
GO:0002697	regulation of immune effector process	21	0.877185	2.00432	2.27466688668648e-07	7.90236125819231e-06	26	tags=43%, list=5%, signal=42%	HLA-DRB1/HLA-DRA/CD74/HLA-F/HLA-E/HLA-B/HLA-C/HLA-A/B2M	SSA+CENT+SjD	GO_BP
GO:0002703	regulation of leukocyte mediated immunity	12	0.936895	1.92753	3.07239084229163e-07	9.93759520713638e-06	26	tags=67%, list=5%, signal=65%	HLA-DRB1/HLA-DRA/HLA-F/HLA-E/HLA-B/HLA-C/HLA-A/B2M	SSA+CENT+SjD	GO_BP
GO:0002706	regulation of lymphocyte mediated immunity	12	0.936895	1.92753	3.07239084229163e-07	9.93759520713638e-06	26	tags=67%, list=5%, signal=65%	HLA-DRB1/HLA-DRA/HLA-F/HLA-E/HLA-B/HLA-C/HLA-A/B2M	SSA+CENT+SjD	GO_BP
GO:0051607	defense response to virus	15	0.907328	1.94856	5.5669777601812e-07	1.65945053590686e-05	44	tags=73%, list=8%, signal=69%	IFI27/IFI44L/IFI6/ISG15/STAT1/IFIT1/IFITM3/SAMHD1/IRF1/MX1/OAS1	SSA+CENT+SjD	GO_BP
GO:0140546	defense response to symbiont	15	0.907328	1.94856	5.5669777601812e-07	1.65945053590686e-05	44	tags=73%, list=8%, signal=69%	IFI27/IFI44L/IFI6/ISG15/STAT1/IFIT1/IFITM3/SAMHD1/IRF1/MX1/OAS1	SSA+CENT+SjD	GO_BP
GO:0009605	response to external stimulus	126	0.630176	1.81508	5.66123850202768e-07	1.65945053590686e-05	76	tags=32%, list=15%, signal=36%	HLA-DRB1/IFI27/CD74/IFI44L/IFI6/HLA-F/ISG15/UBE2L6/HLA-E/HLA-B/STAT1/IFIT1/HLA-C/HLA-A/CFB/B2M/IFITM3/SAMHD1/IRF1/LTF/MX1/HLA-DPA1/CXCL17/TF/PI3/OAS1/EDN3/LCN2/BHLHE40/PTN/SLC12A2/B3GALT5/NQO1/ZFP36/BPIFB1/LPO/SOD2/DEFB1/ANXA1/ITGA2	SSA+CENT+SjD	GO_BP
GO:0002705	positive regulation of leukocyte mediated immunity	11	0.945547	1.91418	6.5716267897849e-07	1.81299586141713e-05	26	tags=73%, list=5%, signal=71%	HLA-DRB1/HLA-DRA/HLA-F/HLA-E/HLA-B/HLA-C/HLA-A/B2M	SSA+CENT+SjD	GO_BP
GO:0002708	positive regulation of lymphocyte mediated immunity	11	0.945547	1.91418	6.5716267897849e-07	1.81299586141713e-05	26	tags=73%, list=5%, signal=71%	HLA-DRB1/HLA-DRA/HLA-F/HLA-E/HLA-B/HLA-C/HLA-A/B2M	SSA+CENT+SjD	GO_BP
GO:0050863	regulation of T cell activation	27	0.83076	1.97819	9.89335567841439e-07	2.65141932181506e-05	35	tags=41%, list=7%, signal=40%	HLA-DRB5/HLA-DRB1/HLA-DRA/CD74/HLA-DMA/HLA-E/HLA-A/B2M/IRF1/HLA-DPA1/HLA-DPB1	SSA+CENT+SjD	GO_BP
GO:1903037	regulation of leukocyte cell-cell adhesion	29	0.819067	1.97326	1.06778566647422e-06	2.70698095987249e-05	35	tags=38%, list=7%, signal=37%	HLA-DRB5/HLA-DRB1/HLA-DRA/CD74/HLA-DMA/HLA-E/HLA-A/B2M/IRF1/HLA-DPA1/HLA-DPB1	SSA+CENT+SjD	GO_BP
GO:0051249	regulation of lymphocyte activation	36	0.792331	1.97128	1.03985816191347e-06	2.70698095987249e-05	35	tags=33%, list=7%, signal=33%	HLA-DRB5/HLA-DRB1/HLA-DRA/CD74/HLA-F/HLA-DMA/HLA-E/HLA-A/B2M/IRF1/HLA-DPA1/HLA-DPB1	SSA+CENT+SjD	GO_BP
GO:0002478	antigen processing and presentation of exogenous peptide antigen	12	0.929412	1.91213	1.19172627861749e-06	2.8662544854954e-05	48	tags=100%, list=9%, signal=93%	HLA-DRB5/HLA-DRB1/HLA-DRA/CD74/HLA-F/HLA-DMA/HLA-E/HLA-A/B2M/HLA-DPA1/HLA-DPB1/IFI30	SSA+CENT+SjD	GO_BP
GO:0019884	antigen processing and presentation of exogenous antigen	12	0.929412	1.91213	1.19172627861749e-06	2.8662544854954e-05	48	tags=100%, list=9%, signal=93%	HLA-DRB5/HLA-DRB1/HLA-DRA/CD74/HLA-F/HLA-DMA/HLA-E/HLA-A/B2M/HLA-DPA1/HLA-DPB1/IFI30	SSA+CENT+SjD	GO_BP
GO:0009615	response to virus	18	0.882462	1.96099	1.29911433448246e-06	3.04642311436136e-05	44	tags=61%, list=8%, signal=58%	IFI27/IFI44L/IFI6/ISG15/STAT1/IFIT1/IFITM3/SAMHD1/IRF1/MX1/OAS1	SSA+CENT+SjD	GO_BP
GO:0002443	leukocyte mediated immunity	18	0.881172	1.95812	1.46296240868531e-06	3.26728271273052e-05	26	tags=50%, list=5%, signal=49%	HLA-DRB1/HLA-DRA/CD74/HLA-F/HLA-E/HLA-B/HLA-C/HLA-A/B2M	SSA+CENT+SjD	GO_BP
GO:0002449	lymphocyte mediated immunity	18	0.881172	1.95812	1.46296240868531e-06	3.26728271273052e-05	26	tags=50%, list=5%, signal=49%	HLA-DRB1/HLA-DRA/CD74/HLA-F/HLA-E/HLA-B/HLA-C/HLA-A/B2M	SSA+CENT+SjD	GO_BP
GO:0002711	positive regulation of T cell mediated immunity	10	0.946758	1.87899	1.6493071223974e-06	3.59779088560178e-05	26	tags=80%, list=5%, signal=78%	HLA-DRB1/HLA-DRA/HLA-F/HLA-E/HLA-B/HLA-C/HLA-A/B2M	SSA+CENT+SjD	GO_BP
GO:0002709	regulation of T cell mediated immunity	11	0.938087	1.89907	1.74849703138272e-06	3.72747776235679e-05	26	tags=73%, list=5%, signal=71%	HLA-DRB1/HLA-DRA/HLA-F/HLA-E/HLA-B/HLA-C/HLA-A/B2M	SSA+CENT+SjD	GO_BP
GO:0051240	positive regulation of multicellular organismal process	80	0.673668	1.8595	2.11376061489513e-06	4.40601657060362e-05	49	tags=28%, list=9%, signal=29%	HLA-DRB5/HLA-DRB1/HLA-DRA/CD74/HLA-F/HLA-DMA/PLAAT4/ISG15/HLA-E/STAT1/HLA-A/B2M/IRF1/LTF/HLA-DPA1/HLA-DPB1/CXCL17/TF/OAS1/SCD/EDN3/LCN2	SSA+CENT+SjD	GO_BP
GO:0050896	response to stimulus	305	0.532562	1.58461	2.43547384419264e-06	4.9662488388102e-05	76	tags=21%, list=15%, signal=42%	HLA-DRB5/HLA-DRB1/HLA-DRA/IFI27/CD74/IFI44L/IFI6/ID1/TAP1/HLA-F/HLA-DMA/ISG15/UBE2L6/LY6E/ID3/HLA-E/HLA-B/STAT1/IFIT1/HLA-C/NCOA7/HLA-A/CFB/B2M/IFITM3/S100P/SAMHD1/IRF1/LTF/MX1/HLA-DPA1/HLA-DPB1/SERPINA1/CXCL17/TF/PI3/CES1/OAS1/SCD/EDN3/LCN2/BHLHE40/HSD17B2/S100A6/LFNG/SCGB2A1/PTN/SLC12A2/TFF1/B3GALT5/MUC1/SRARP/NQO1/EMP2/ZFP36/S100A10/BPIFB1/LPO/SOD2/DEFB1/ANXA1/ELF3/ITGA2	SSA+CENT+SjD	GO_BP
GO:0002819	regulation of adaptive immune response	18	0.87563	1.94581	2.56401426431944e-06	5.11711782964177e-05	31	tags=50%, list=6%, signal=49%	HLA-DRB1/HLA-DRA/HLA-F/HLA-E/HLA-B/HLA-C/HLA-A/B2M/IRF1	SSA+CENT+SjD	GO_BP
GO:0007159	leukocyte cell-cell adhesion	30	0.811809	1.96403	2.75925145575942e-06	5.39203721979653e-05	35	tags=37%, list=7%, signal=36%	HLA-DRB5/HLA-DRB1/HLA-DRA/CD74/HLA-DMA/HLA-E/HLA-A/B2M/IRF1/HLA-DPA1/HLA-DPB1	SSA+CENT+SjD	GO_BP
GO:0042110	T cell activation	31	0.796805	1.93824	2.83224075820038e-06	5.42171802284073e-05	35	tags=35%, list=7%, signal=35%	HLA-DRB5/HLA-DRB1/HLA-DRA/CD74/HLA-DMA/HLA-E/HLA-A/B2M/IRF1/HLA-DPA1/HLA-DPB1	SSA+CENT+SjD	GO_BP
GO:0002694	regulation of leukocyte activation	40	0.766138	1.93447	3.5959443569597e-06	6.7459916136564e-05	35	tags=30%, list=7%, signal=30%	HLA-DRB5/HLA-DRB1/HLA-DRA/CD74/HLA-F/HLA-DMA/HLA-E/HLA-A/B2M/IRF1/HLA-DPA1/HLA-DPB1	SSA+CENT+SjD	GO_BP
GO:0002822	regulation of adaptive immune response based on somatic recombination of immune receptors built from immunoglobulin superfamily domains	17	0.878679	1.93199	4.01207911047148e-06	7.37907883455342e-05	26	tags=47%, list=5%, signal=46%	HLA-DRB1/HLA-DRA/HLA-F/HLA-E/HLA-B/HLA-C/HLA-A/B2M	SSA+CENT+SjD	GO_BP
GO:0002456	T cell mediated immunity	14	0.896304	1.90048	6.3234324501592e-06	0.000114065	26	tags=57%, list=5%, signal=56%	HLA-DRB1/HLA-DRA/HLA-F/HLA-E/HLA-B/HLA-C/HLA-A/B2M	SSA+CENT+SjD	GO_BP
GO:0002831	regulation of response to biotic stimulus	21	0.838344	1.91557	6.6263647988829e-06	0.000117274	44	tags=52%, list=8%, signal=50%	HLA-DRB1/HLA-F/ISG15/HLA-E/HLA-B/STAT1/HLA-A/SAMHD1/IRF1/LTF/OAS1	SSA+CENT+SjD	GO_BP
GO:0002440	production of molecular mediator of immune response	14	0.894954	1.89762	7.30379125577335e-06	0.000125844	30	tags=43%, list=6%, signal=42%	CD74/HLA-F/HLA-E/HLA-A/B2M/SAMHD1	SSA+CENT+SjD	GO_BP
GO:0046649	lymphocyte activation	43	0.742521	1.89297	7.49974522832857e-06	0.000125844	35	tags=28%, list=7%, signal=28%	HLA-DRB5/HLA-DRB1/HLA-DRA/CD74/HLA-F/HLA-DMA/HLA-E/HLA-A/B2M/IRF1/HLA-DPA1/HLA-DPB1	SSA+CENT+SjD	GO_BP
GO:0048583	regulation of response to stimulus	143	0.582552	1.69179	7.5130701142169e-06	0.000125844	82	tags=27%, list=16%, signal=31%	HLA-DRB5/HLA-DRB1/HLA-DRA/CD74/IFI6/HLA-F/HLA-DMA/ISG15/HLA-E/HLA-B/STAT1/HLA-C/NCOA7/HLA-A/CFB/B2M/SAMHD1/IRF1/LTF/HLA-DPA1/HLA-DPB1/CXCL17/OAS1/EDN3/LFNG/PTN/SLC12A2/MUC1/SRARP/EMP2/ZFP36/BPIFB1/SOD2/ANXA1/ITGA2/TNFSF10/NOTCH2NLB/IER3	SSA+CENT+SjD	GO_BP
GO:0045785	positive regulation of cell adhesion	39	0.758418	1.90906	7.67309345578663e-06	0.00012627	35	tags=26%, list=7%, signal=26%	HLA-DRB5/HLA-DRB1/HLA-DRA/CD74/HLA-DMA/HLA-E/HLA-A/B2M/HLA-DPA1/HLA-DPB1	SSA+CENT+SjD	GO_BP
GO:0002460	adaptive immune response based on somatic recombination of immune receptors built from immunoglobulin superfamily domains	23	0.831491	1.92959	8.84271419747818e-06	0.000143008	26	tags=39%, list=5%, signal=39%	HLA-DRB1/HLA-DRA/CD74/HLA-F/HLA-E/HLA-B/HLA-C/HLA-A/B2M	SSA+CENT+SjD	GO_BP
GO:0050865	regulation of cell activation	41	0.747947	1.89514	1.36144403672375e-05	0.000216447	35	tags=29%, list=7%, signal=30%	HLA-DRB5/HLA-DRB1/HLA-DRA/CD74/HLA-F/HLA-DMA/HLA-E/HLA-A/B2M/IRF1/HLA-DPA1/HLA-DPB1	SSA+CENT+SjD	GO_BP
GO:0016032	viral process	27	0.797982	1.90014	1.50620713659544e-05	0.00023547	44	tags=41%, list=8%, signal=39%	HLA-DRB1/IFI27/CD74/ISG15/LY6E/STAT1/IFIT1/IFITM3/LTF/MX1/OAS1	SSA+CENT+SjD	GO_BP
GO:0001816	cytokine production	47	0.723445	1.8687	1.7076720899944e-05	0.000254253	44	tags=32%, list=8%, signal=32%	HLA-DRB1/CD74/HLA-F/ISG15/HLA-E/HLA-B/STAT1/HLA-A/B2M/IRF1/LTF/HLA-DPA1/HLA-DPB1/CXCL17/OAS1	SSA+CENT+SjD	GO_BP
GO:0001817	regulation of cytokine production	47	0.723445	1.8687	1.7076720899944e-05	0.000254253	44	tags=32%, list=8%, signal=32%	HLA-DRB1/CD74/HLA-F/ISG15/HLA-E/HLA-B/STAT1/HLA-A/B2M/IRF1/LTF/HLA-DPA1/HLA-DPB1/CXCL17/OAS1	SSA+CENT+SjD	GO_BP
GO:0048518	positive regulation of biological process	208	0.545411	1.61461	1.66440366194831e-05	0.000254253	86	tags=25%, list=16%, signal=35%	HLA-DRB5/HLA-DRB1/HLA-DRA/CD74/HLA-F/HLA-DMA/PLAAT4/ISG15/ID3/HLA-E/HLA-B/STAT1/IFIT1/HLA-C/NCOA7/HLA-A/CFB/B2M/IRF1/LTF/HLA-DPA1/HLA-DPB1/ADIRF/CXCL17/TF/CES1/OAS1/SCD/EDN3/LCN2/S100A6/LFNG/PTN/SLC12A2/MUC1/SRARP/NQO1/EMP2/ZFP36/S100A10/BPIFB1/SOD2/DEFB1/ANXA1/ELF3/ITGA2/TNFSF10/NOTCH2NLB/IER3/SERTAD1/KCNMA1/NKX3-1	SSA+CENT+SjD	GO_BP
GO:0019058	viral life cycle	23	0.819665	1.90215	2.09145776590843e-05	0.000306529	44	tags=43%, list=8%, signal=42%	HLA-DRB1/IFI27/CD74/ISG15/LY6E/IFIT1/IFITM3/LTF/MX1/OAS1	SSA+CENT+SjD	GO_BP
GO:0045321	leukocyte activation	49	0.710231	1.844	2.74369208040348e-05	0.000384117	35	tags=24%, list=7%, signal=25%	HLA-DRB5/HLA-DRB1/HLA-DRA/CD74/HLA-F/HLA-DMA/HLA-E/HLA-A/B2M/IRF1/HLA-DPA1/HLA-DPB1	SSA+CENT+SjD	GO_BP
GO:0001909	leukocyte mediated cytotoxicity	10	0.921032	1.82793	2.73313000365004e-05	0.000384117	26	tags=80%, list=5%, signal=78%	HLA-DRB1/HLA-DRA/HLA-F/HLA-E/HLA-B/HLA-C/HLA-A/B2M	SSA+CENT+SjD	GO_BP
GO:0001913	T cell mediated cytotoxicity	10	0.921032	1.82793	2.73313000365004e-05	0.000384117	26	tags=80%, list=5%, signal=78%	HLA-DRB1/HLA-DRA/HLA-F/HLA-E/HLA-B/HLA-C/HLA-A/B2M	SSA+CENT+SjD	GO_BP
GO:0065003	protein-containing complex assembly	43	0.720549	1.83695	3.26922593722029e-05	0.000450961	35	tags=23%, list=7%, signal=24%	HLA-DRB5/HLA-DRB1/HLA-DRA/CD74/HLA-DMA/ISG15/B2M/SAMHD1/HLA-DPA1/HLA-DPB1	SSA+CENT+SjD	GO_BP
GO:0002252	immune effector process	32	0.771536	1.88596	3.42818852755605e-05	0.000466035	26	tags=31%, list=5%, signal=32%	HLA-DRB1/HLA-DRA/CD74/HLA-F/HLA-E/HLA-B/HLA-C/HLA-A/CFB/B2M	SSA+CENT+SjD	GO_BP
GO:0022407	regulation of cell-cell adhesion	37	0.751561	1.87747	3.67796149041545e-05	0.000492847	35	tags=30%, list=7%, signal=30%	HLA-DRB5/HLA-DRB1/HLA-DRA/CD74/HLA-DMA/HLA-E/HLA-A/B2M/IRF1/HLA-DPA1/HLA-DPB1	SSA+CENT+SjD	GO_BP
GO:0050792	regulation of viral process	15	0.861494	1.85013	4.77256005388565e-05	0.000630516	44	tags=67%, list=8%, signal=63%	HLA-DRB1/CD74/ISG15/LY6E/STAT1/IFIT1/IFITM3/LTF/MX1/OAS1	SSA+CENT+SjD	GO_BP
GO:0048584	positive regulation of response to stimulus	87	0.623504	1.73735	5.4727405285731e-05	0.000712976	81	tags=32%, list=16%, signal=33%	HLA-DRB5/HLA-DRB1/HLA-DRA/CD74/HLA-F/HLA-DMA/HLA-E/HLA-B/HLA-C/HLA-A/CFB/B2M/IRF1/LTF/HLA-DPA1/HLA-DPB1/CXCL17/OAS1/EDN3/LFNG/PTN/SRARP/EMP2/BPIFB1/ANXA1/ITGA2/TNFSF10/NOTCH2NLB	SSA+CENT+SjD	GO_BP
GO:0002700	regulation of production of molecular mediator of immune response	12	0.893966	1.83921	5.82066752874785e-05	0.000747916	26	tags=42%, list=5%, signal=41%	CD74/HLA-F/HLA-E/HLA-A/B2M	SSA+CENT+SjD	GO_BP
GO:0002702	positive regulation of production of molecular mediator of immune response	10	0.910827	1.80767	7.08668845525666e-05	0.000898286	26	tags=50%, list=5%, signal=48%	CD74/HLA-F/HLA-E/HLA-A/B2M	SSA+CENT+SjD	GO_BP
GO:0045582	positive regulation of T cell differentiation	10	0.903681	1.79349	0.000115464	0.00144407	5	tags=30%, list=1%, signal=30%	HLA-DRB1/HLA-DRA/CD74	SSA+CENT+SjD	GO_BP
GO:1903900	regulation of viral life cycle	13	0.877474	1.83365	0.000157758	0.00192178	44	tags=69%, list=8%, signal=65%	HLA-DRB1/CD74/ISG15/LY6E/IFIT1/IFITM3/LTF/MX1/OAS1	SSA+CENT+SjD	GO_BP
GO:0048522	positive regulation of cellular process	187	0.52954	1.5609	0.000156968	0.00192178	86	tags=24%, list=16%, signal=31%	HLA-DRB5/HLA-DRB1/HLA-DRA/CD74/HLA-F/HLA-DMA/PLAAT4/ISG15/ID3/HLA-E/HLA-B/STAT1/HLA-C/NCOA7/HLA-A/B2M/IRF1/LTF/HLA-DPA1/HLA-DPB1/ADIRF/CXCL17/TF/OAS1/EDN3/S100A6/LFNG/PTN/SLC12A2/MUC1/SRARP/NQO1/EMP2/ZFP36/S100A10/SOD2/DEFB1/ANXA1/ELF3/ITGA2/TNFSF10/NOTCH2NLB/SERTAD1/KCNMA1/NKX3-1	SSA+CENT+SjD	GO_BP
GO:0098609	cell-cell adhesion	55	0.670067	1.76813	0.000165932	0.00197018	35	tags=20%, list=7%, signal=21%	HLA-DRB5/HLA-DRB1/HLA-DRA/CD74/HLA-DMA/HLA-E/HLA-A/B2M/IRF1/HLA-DPA1/HLA-DPB1	SSA+CENT+SjD	GO_BP
GO:0007166	cell surface receptor signaling pathway	96	0.6019	1.69414	0.000164977	0.00197018	89	tags=29%, list=17%, signal=30%	HLA-DRB1/IFI27/CD74/IFI6/ID1/ISG15/LY6E/STAT1/HLA-A/IFITM3/SAMHD1/IRF1/LTF/MX1/HLA-DPB1/TF/OAS1/EDN3/LFNG/PTN/EMP2/BPIFB1/ANXA1/ITGA2/TNFSF10/NOTCH2NLB/NKX3-1/GPRC5A	SSA+CENT+SjD	GO_BP
GO:1903706	regulation of hemopoiesis	33	0.740244	1.81765	0.000177426	0.00205464	32	tags=27%, list=6%, signal=27%	HLA-DRB1/HLA-DRA/CD74/ISG15/HLA-B/STAT1/B2M/IRF1/LTF	SSA+CENT+SjD	GO_BP
GO:0045621	positive regulation of lymphocyte differentiation	12	0.876512	1.8033	0.000175939	0.00205464	5	tags=25%, list=1%, signal=25%	HLA-DRB1/HLA-DRA/CD74	SSA+CENT+SjD	GO_BP
GO:0030097	hemopoiesis	46	0.695195	1.79009	0.000194321	0.00222284	73	tags=33%, list=14%, signal=31%	HLA-DRB1/HLA-DRA/CD74/ISG15/HLA-B/STAT1/B2M/IRF1/LTF/TF/LFNG/PTN/ZFP36/SOD2/ANXA1	SSA+CENT+SjD	GO_BP
GO:0001906	cell killing	13	0.866065	1.80981	0.000229493	0.00259354	32	tags=69%, list=6%, signal=67%	HLA-DRB1/HLA-DRA/HLA-F/HLA-E/HLA-B/HLA-C/HLA-A/B2M/LTF	SSA+CENT+SjD	GO_BP
GO:0001819	positive regulation of cytokine production	33	0.734795	1.80427	0.000278813	0.00311341	44	tags=36%, list=8%, signal=36%	CD74/HLA-F/ISG15/HLA-E/STAT1/HLA-A/B2M/IRF1/HLA-DPA1/HLA-DPB1/CXCL17/OAS1	SSA+CENT+SjD	GO_BP
GO:0001775	cell activation	57	0.659927	1.74942	0.000283039	0.00312342	35	tags=21%, list=7%, signal=22%	HLA-DRB5/HLA-DRB1/HLA-DRA/CD74/HLA-F/HLA-DMA/HLA-E/HLA-A/B2M/IRF1/HLA-DPA1/HLA-DPB1	SSA+CENT+SjD	GO_BP
GO:0044403	biological process involved in symbiotic interaction	22	0.797392	1.83637	0.000312944	0.00341328	32	tags=32%, list=6%, signal=31%	HLA-DRB1/IFI27/CD74/LY6E/IFIT1/IFITM3/LTF	SSA+CENT+SjD	GO_BP
GO:0019221	cytokine-mediated signaling pathway	21	0.790095	1.80533	0.000348563	0.00375807	44	tags=43%, list=8%, signal=41%	IFI27/CD74/ISG15/STAT1/IFITM3/SAMHD1/IRF1/MX1/OAS1	SSA+CENT+SjD	GO_BP
GO:1902107	positive regulation of leukocyte differentiation	14	0.846747	1.7954	0.000368726	0.00375941	5	tags=21%, list=1%, signal=22%	HLA-DRB1/HLA-DRA/CD74	SSA+CENT+SjD	GO_BP
GO:1903708	positive regulation of hemopoiesis	14	0.846747	1.7954	0.000368726	0.00375941	5	tags=21%, list=1%, signal=22%	HLA-DRB1/HLA-DRA/CD74	SSA+CENT+SjD	GO_BP
GO:0030155	regulation of cell adhesion	54	0.660084	1.73706	0.000368447	0.00375941	35	tags=20%, list=7%, signal=21%	HLA-DRB5/HLA-DRB1/HLA-DRA/CD74/HLA-DMA/HLA-E/HLA-A/B2M/IRF1/HLA-DPA1/HLA-DPB1	SSA+CENT+SjD	GO_BP
GO:0050794	regulation of cellular process	300	0.482994	1.43749	0.000361715	0.00375941	87	tags=20%, list=17%, signal=40%	HLA-DRB5/HLA-DRB1/HLA-DRA/IFI27/CD74/IFI6/ID1/HLA-F/HLA-DMA/PLAAT4/ISG15/LY6E/ID3/HLA-E/HLA-B/STAT1/HLA-C/NCOA7/HLA-A/B2M/IFITM3/SAMHD1/IRF1/LTF/MX1/HLA-DPA1/HLA-DPB1/ADIRF/CXCL17/TF/CES1/OAS1/EDN3/IFI30/BHLHE40/S100A6/LFNG/SCGB2A1/PTN/SLC12A2/TFF1/MUC1/SRARP/NQO1/EMP2/RARRES1/ZFP36/S100A10/BPIFB1/SOD2/DEFB1/ANXA1/ELF3/ITGA2/TNFSF10/NOTCH2NLB/IER3/SERTAD1/KCNMA1/NKX3-1/CYP51A1	SSA+CENT+SjD	GO_BP
GO:0050789	regulation of biological process	330	0.482002	1.43227	0.000361196	0.00375941	97	tags=23%, list=19%, signal=50%	HLA-DRB5/HLA-DRB1/HLA-DRA/IFI27/CD74/PSMB9/IFI6/ID1/HLA-F/HLA-DMA/PLAAT4/ISG15/LY6E/ID3/HLA-E/HLA-B/STAT1/IFIT1/HLA-C/NCOA7/HLA-A/CFB/B2M/IFITM3/SAMHD1/IRF1/LTF/MX1/HLA-DPA1/HLA-DPB1/ADIRF/SERPINA1/CXCL17/TF/CES1/OAS1/SCD/EDN3/IFI30/LCN2/BHLHE40/S100A6/LFNG/SCGB2A1/PTN/SLC12A2/TFF1/MUC1/SRARP/NQO1/EMP2/RARRES1/ZFP36/S100A10/BPIFB1/SOD2/DEFB1/ANXA1/ELF3/ITGA2/PDLIM4/TNFSF10/NOTCH2NLB/IER3/SERTAD1/…	SSA+CENT+SjD	GO_BP
GO:0045088	regulation of innate immune response	17	0.819016	1.80081	0.000386527	0.00387674	44	tags=53%, list=8%, signal=50%	HLA-F/ISG15/HLA-E/HLA-B/HLA-A/SAMHD1/IRF1/LTF/OAS1	SSA+CENT+SjD	GO_BP
GO:0019079	viral genome replication	10	0.88465	1.75572	0.0003885	0.00387674	44	tags=70%, list=8%, signal=65%	IFI27/ISG15/IFIT1/IFITM3/LTF/MX1/OAS1	SSA+CENT+SjD	GO_BP
GO:0060284	regulation of cell development	39	0.704896	1.77433	0.00039686	0.00391847	73	tags=36%, list=14%, signal=33%	HLA-DRB1/HLA-DRA/CD74/ISG15/HLA-B/STAT1/B2M/IRF1/LTF/BHLHE40/PTN/ZFP36/S100A10/ANXA1	SSA+CENT+SjD	GO_BP
GO:0045595	regulation of cell differentiation	65	0.635548	1.71394	0.000439886	0.00429805	73	tags=31%, list=14%, signal=30%	HLA-DRB1/HLA-DRA/CD74/PLAAT4/ISG15/ID3/HLA-B/STAT1/B2M/IRF1/LTF/ADIRF/EDN3/BHLHE40/PTN/EMP2/ZFP36/S100A10/SOD2/ANXA1	SSA+CENT+SjD	GO_BP
GO:0002521	leukocyte differentiation	32	0.726711	1.77638	0.000483418	0.0046747	53	tags=28%, list=10%, signal=27%	HLA-DRB1/HLA-DRA/CD74/HLA-B/B2M/IRF1/LTF/TF/LFNG	SSA+CENT+SjD	GO_BP
GO:0043933	protein-containing complex organization	55	0.65134	1.71872	0.000497795	0.00476461	35	tags=18%, list=7%, signal=19%	HLA-DRB5/HLA-DRB1/HLA-DRA/CD74/HLA-DMA/ISG15/B2M/SAMHD1/HLA-DPA1/HLA-DPB1	SSA+CENT+SjD	GO_BP
GO:0051701	biological process involved in interaction with host	18	0.805595	1.79018	0.000506094	0.00479511	32	tags=33%, list=6%, signal=32%	HLA-DRB1/CD74/LY6E/IFIT1/IFITM3/LTF	SSA+CENT+SjD	GO_BP
GO:0048585	negative regulation of response to stimulus	78	0.606363	1.66921	0.000531843	0.00498868	89	tags=31%, list=17%, signal=30%	HLA-DRB1/CD74/IFI6/HLA-F/ISG15/HLA-E/HLA-B/STAT1/NCOA7/HLA-A/SAMHD1/LTF/CXCL17/OAS1/LFNG/SLC12A2/MUC1/ZFP36/BPIFB1/SOD2/ANXA1/IER3/NKX3-1/GPRC5A	SSA+CENT+SjD	GO_BP
GO:0006950	response to stress	191	0.510556	1.50623	0.000563501	0.00523331	76	tags=23%, list=15%, signal=31%	HLA-DRB1/IFI27/CD74/IFI44L/IFI6/TAP1/HLA-F/ISG15/UBE2L6/HLA-E/HLA-B/STAT1/IFIT1/HLA-C/NCOA7/HLA-A/CFB/B2M/IFITM3/SAMHD1/IRF1/LTF/MX1/HLA-DPA1/SERPINA1/CXCL17/TF/PI3/OAS1/LCN2/PTN/SLC12A2/TFF1/MUC1/NQO1/ZFP36/S100A10/BPIFB1/LPO/SOD2/DEFB1/ANXA1/ELF3/ITGA2	SSA+CENT+SjD	GO_BP
GO:0002683	negative regulation of immune system process	29	0.734132	1.76864	0.00060454	0.00550543	44	tags=38%, list=8%, signal=37%	HLA-DRB1/CD74/HLA-F/ISG15/HLA-E/HLA-B/HLA-A/SAMHD1/IRF1/LTF/OAS1	SSA+CENT+SjD	GO_BP
GO:0016567	protein ubiquitination	13	0.841892	1.75929	0.000602418	0.00550543	15	tags=23%, list=3%, signal=23%	IFI27/ISG15/UBE2L6	SSA+CENT+SjD	GO_BP
GO:0043687	post-translational protein modification	17	0.805622	1.77136	0.000676422	0.0061008	15	tags=18%, list=3%, signal=18%	IFI27/ISG15/UBE2L6	SSA+CENT+SjD	GO_BP
GO:1902105	regulation of leukocyte differentiation	22	0.766511	1.76525	0.000840078	0.00736443	32	tags=27%, list=6%, signal=27%	HLA-DRB1/HLA-DRA/CD74/HLA-B/IRF1/LTF	SSA+CENT+SjD	GO_BP
GO:0002285	lymphocyte activation involved in immune response	15	0.816515	1.75353	0.000829234	0.00736443	11	tags=27%, list=2%, signal=27%	HLA-DRB1/HLA-DRA/CD74/HLA-F	SSA+CENT+SjD	GO_BP
GO:0045639	positive regulation of myeloid cell differentiation	11	0.856838	1.73459	0.000837977	0.00736443	20	tags=36%, list=4%, signal=36%	HLA-DRB1/CD74/ISG15/STAT1	SSA+CENT+SjD	GO_BP
GO:0043122	regulation of canonical NF-kappaB signal transduction	10	0.870139	1.72692	0.000911482	0.00791639	32	tags=40%, list=6%, signal=38%	HLA-DRB1/CD74/STAT1/LTF	SSA+CENT+SjD	GO_BP
GO:0070647	protein modification by small protein conjugation or removal	16	0.807488	1.75583	0.000987936	0.00850169	15	tags=19%, list=3%, signal=19%	IFI27/ISG15/UBE2L6	SSA+CENT+SjD	GO_BP
GO:0032446	protein modification by small protein conjugation	15	0.811995	1.74382	0.000997892	0.0085093	15	tags=20%, list=3%, signal=20%	IFI27/ISG15/UBE2L6	SSA+CENT+SjD	GO_BP
GO:0002366	leukocyte activation involved in immune response	16	0.805241	1.75095	0.00105751	0.00877953	11	tags=25%, list=2%, signal=25%	HLA-DRB1/HLA-DRA/CD74/HLA-F	SSA+CENT+SjD	GO_BP
GO:1903131	mononuclear cell differentiation	26	0.735433	1.73997	0.00105766	0.00877953	31	tags=23%, list=6%, signal=23%	HLA-DRB1/HLA-DRA/CD74/HLA-B/B2M/IRF1	SSA+CENT+SjD	GO_BP
GO:0010468	regulation of gene expression	149	0.524603	1.52803	0.00105562	0.00877953	76	tags=20%, list=15%, signal=24%	HLA-DRB1/IFI27/CD74/ID1/HLA-F/ISG15/ID3/HLA-E/HLA-B/STAT1/NCOA7/HLA-A/B2M/IRF1/LTF/HLA-DPA1/HLA-DPB1/ADIRF/CXCL17/TF/OAS1/EDN3/BHLHE40/MUC1/ZFP36/S100A10/SOD2/ANXA1/ELF3/ITGA2	SSA+CENT+SjD	GO_BP
GO:0002263	cell activation involved in immune response	17	0.795984	1.75016	0.00111817	0.00920035	11	tags=24%, list=2%, signal=24%	HLA-DRB1/HLA-DRA/CD74/HLA-F	SSA+CENT+SjD	GO_BP
GO:0007249	canonical NF-kappaB signal transduction	12	0.838989	1.7261	0.00114584	0.00934608	32	tags=33%, list=6%, signal=32%	HLA-DRB1/CD74/STAT1/LTF	SSA+CENT+SjD	GO_BP
GO:0031348	negative regulation of defense response	19	0.777655	1.74451	0.00119653	0.00967539	44	tags=47%, list=8%, signal=45%	HLA-DRB1/HLA-F/ISG15/HLA-E/HLA-B/HLA-A/SAMHD1/CXCL17/OAS1	SSA+CENT+SjD	GO_BP
GO:0065007	biological regulation	343	0.468175	1.38923	0.00123339	0.00988822	97	tags=22%, list=19%, signal=53%	HLA-DRB5/HLA-DRB1/HLA-DRA/IFI27/CD74/PSMB9/IFI6/ID1/HLA-F/HLA-DMA/PLAAT4/ISG15/LY6E/ID3/HLA-E/HLA-B/STAT1/IFIT1/HLA-C/NCOA7/HLA-A/CFB/B2M/IFITM3/SAMHD1/IRF1/LTF/MX1/HLA-DPA1/HLA-DPB1/ADIRF/SERPINA1/CXCL17/TF/CES1/OAS1/SCD/EDN3/IFI30/LCN2/BHLHE40/HSD17B2/S100A6/LFNG/SCGB2A1/PTN/SLC12A2/TFF1/MUC1/SRARP/NQO1/EMP2/RARRES1/ZFP36/S100A10/BPIFB1/SOD2/DEFB1/ANXA1/ELF3/ITGA2/PDLIM4/TNFSF10/NOTCH2NLB/IER3/…	SSA+CENT+SjD	GO_BP
GO:0050777	negative regulation of immune response	14	0.815401	1.72894	0.00133309	0.0105969	44	tags=57%, list=8%, signal=54%	HLA-DRB1/HLA-F/ISG15/HLA-E/HLA-B/HLA-A/SAMHD1/OAS1	SSA+CENT+SjD	GO_BP
GO:0010720	positive regulation of cell development	16	0.79791	1.73501	0.00136363	0.0107486	5	tags=19%, list=1%, signal=19%	HLA-DRB1/HLA-DRA/CD74	SSA+CENT+SjD	GO_BP
GO:0030217	T cell differentiation	17	0.786085	1.7284	0.00155991	0.0121933	31	tags=29%, list=6%, signal=29%	HLA-DRB1/HLA-DRA/CD74/B2M/IRF1	SSA+CENT+SjD	GO_BP
GO:0010557	positive regulation of macromolecule biosynthetic process	100	0.555125	1.56881	0.00170648	0.0130137	76	tags=23%, list=15%, signal=24%	HLA-DRB1/CD74/HLA-F/ISG15/ID3/HLA-E/STAT1/NCOA7/HLA-A/B2M/IRF1/HLA-DPA1/HLA-DPB1/ADIRF/CXCL17/TF/OAS1/MUC1/ZFP36/S100A10/ANXA1/ELF3/ITGA2	SSA+CENT+SjD	GO_BP
GO:0009891	positive regulation of biosynthetic process	104	0.551656	1.56495	0.00169809	0.0130137	76	tags=23%, list=15%, signal=25%	HLA-DRB1/CD74/HLA-F/ISG15/ID3/HLA-E/STAT1/NCOA7/HLA-A/B2M/IRF1/HLA-DPA1/HLA-DPB1/ADIRF/CXCL17/TF/OAS1/MUC1/ZFP36/S100A10/SOD2/ANXA1/ELF3/ITGA2	SSA+CENT+SjD	GO_BP
GO:0031328	positive regulation of cellular biosynthetic process	104	0.551656	1.56495	0.00169809	0.0130137	76	tags=23%, list=15%, signal=25%	HLA-DRB1/CD74/HLA-F/ISG15/ID3/HLA-E/STAT1/NCOA7/HLA-A/B2M/IRF1/HLA-DPA1/HLA-DPB1/ADIRF/CXCL17/TF/OAS1/MUC1/ZFP36/S100A10/SOD2/ANXA1/ELF3/ITGA2	SSA+CENT+SjD	GO_BP
GO:0032101	regulation of response to external stimulus	58	0.619446	1.64607	0.00172937	0.0130819	82	tags=36%, list=16%, signal=34%	HLA-DRB1/CD74/HLA-F/ISG15/HLA-E/HLA-B/STAT1/HLA-A/SAMHD1/IRF1/LTF/CXCL17/OAS1/EDN3/PTN/SLC12A2/ZFP36/BPIFB1/ANXA1/ITGA2/IER3	SSA+CENT+SjD	GO_BP
GO:0044409	entry into host	15	0.797783	1.7133	0.00181307	0.013391	27	tags=27%, list=5%, signal=26%	HLA-DRB1/CD74/LY6E/IFITM3	SSA+CENT+SjD	GO_BP
GO:0046718	viral entry into host cell	15	0.797783	1.7133	0.00181307	0.013391	27	tags=27%, list=5%, signal=26%	HLA-DRB1/CD74/LY6E/IFITM3	SSA+CENT+SjD	GO_BP
GO:0048525	negative regulation of viral process	11	0.840032	1.70057	0.00180827	0.013391	44	tags=73%, list=8%, signal=68%	ISG15/LY6E/STAT1/IFIT1/IFITM3/LTF/MX1/OAS1	SSA+CENT+SjD	GO_BP
GO:0030099	myeloid cell differentiation	23	0.740836	1.71921	0.00189555	0.0134699	41	tags=30%, list=8%, signal=29%	HLA-DRB1/CD74/ISG15/STAT1/B2M/LTF/TF	SSA+CENT+SjD	GO_BP
GO:0046631	alpha-beta T cell activation	13	0.818332	1.71006	0.00189331	0.0134699	31	tags=38%, list=6%, signal=37%	HLA-DRB1/HLA-DRA/HLA-E/HLA-A/IRF1	SSA+CENT+SjD	GO_BP
GO:0046634	regulation of alpha-beta T cell activation	13	0.818332	1.71006	0.00189331	0.0134699	31	tags=38%, list=6%, signal=37%	HLA-DRB1/HLA-DRA/HLA-E/HLA-A/IRF1	SSA+CENT+SjD	GO_BP
GO:0045597	positive regulation of cell differentiation	45	0.64871	1.66494	0.00187725	0.0134699	73	tags=31%, list=14%, signal=29%	HLA-DRB1/HLA-DRA/CD74/PLAAT4/ISG15/STAT1/LTF/ADIRF/EDN3/PTN/EMP2/ZFP36/SOD2/ANXA1	SSA+CENT+SjD	GO_BP
GO:0071310	cellular response to organic substance	96	0.558818	1.57289	0.00185874	0.0134699	76	tags=23%, list=15%, signal=24%	HLA-DRB1/IFI27/CD74/ISG15/ID3/STAT1/IFIT1/IFITM3/SAMHD1/IRF1/LTF/MX1/HLA-DPA1/CES1/OAS1/SCGB2A1/SLC12A2/SRARP/ZFP36/SOD2/ANXA1/ITGA2	SSA+CENT+SjD	GO_BP
GO:0051239	regulation of multicellular organismal process	137	0.522439	1.51309	0.0019732	0.0139162	56	tags=20%, list=11%, signal=25%	HLA-DRB5/HLA-DRB1/HLA-DRA/CD74/ID1/HLA-F/HLA-DMA/PLAAT4/ISG15/HLA-E/HLA-B/STAT1/HLA-A/B2M/IRF1/LTF/HLA-DPA1/HLA-DPB1/CXCL17/TF/OAS1/SCD/EDN3/LCN2/BHLHE40/LFNG/PTN/SLC12A2	SSA+CENT+SjD	GO_BP
GO:0045580	regulation of T cell differentiation	13	0.815733	1.70463	0.00206543	0.014458	31	tags=31%, list=6%, signal=30%	HLA-DRB1/HLA-DRA/CD74/IRF1	SSA+CENT+SjD	GO_BP
GO:0048519	negative regulation of biological process	201	0.490373	1.44962	0.00212416	0.014759	75	tags=20%, list=14%, signal=28%	HLA-DRB1/IFI27/CD74/IFI6/ID1/HLA-F/PLAAT4/ISG15/LY6E/ID3/HLA-E/HLA-B/STAT1/IFIT1/NCOA7/HLA-A/B2M/IFITM3/SAMHD1/IRF1/LTF/MX1/SERPINA1/CXCL17/CES1/OAS1/IFI30/BHLHE40/LFNG/PTN/SLC12A2/TFF1/MUC1/NQO1/RARRES1/ZFP36/BPIFB1/SOD2/ANXA1/ELF3	SSA+CENT+SjD	GO_BP
GO:0045637	regulation of myeloid cell differentiation	17	0.778132	1.71091	0.00215351	0.0148529	32	tags=35%, list=6%, signal=34%	HLA-DRB1/CD74/ISG15/STAT1/B2M/LTF	SSA+CENT+SjD	GO_BP
GO:0080134	regulation of response to stress	67	0.598664	1.62056	0.0021781	0.0149128	73	tags=30%, list=14%, signal=29%	HLA-DRB1/CD74/HLA-F/ISG15/HLA-E/HLA-B/STAT1/NCOA7/HLA-A/SAMHD1/IRF1/LTF/CXCL17/OAS1/PTN/SLC12A2/MUC1/ZFP36/BPIFB1/ANXA1	SSA+CENT+SjD	GO_BP
GO:2000026	regulation of multicellular organismal development	68	0.597687	1.62073	0.00219788	0.0149392	73	tags=25%, list=14%, signal=25%	HLA-DRB1/HLA-DRA/CD74/PLAAT4/ISG15/HLA-B/STAT1/B2M/IRF1/LTF/BHLHE40/PTN/SLC12A2/EMP2/ZFP36/S100A10/ANXA1	SSA+CENT+SjD	GO_BP
GO:0010556	regulation of macromolecule biosynthetic process	153	0.510319	1.48885	0.00236742	0.0159758	50	tags=15%, list=10%, signal=19%	HLA-DRB1/IFI27/CD74/ID1/HLA-F/ISG15/ID3/HLA-E/HLA-B/STAT1/NCOA7/HLA-A/B2M/IRF1/LTF/HLA-DPA1/HLA-DPB1/ADIRF/CXCL17/TF/OAS1/EDN3/BHLHE40	SSA+CENT+SjD	GO_BP
GO:0007155	cell adhesion	80	0.574198	1.58494	0.00240184	0.0160923	35	tags=14%, list=7%, signal=15%	HLA-DRB5/HLA-DRB1/HLA-DRA/CD74/HLA-DMA/HLA-E/HLA-A/B2M/IRF1/HLA-DPA1/HLA-DPB1	SSA+CENT+SjD	GO_BP
GO:0030098	lymphocyte differentiation	23	0.734822	1.70526	0.0025053	0.0166665	31	tags=22%, list=6%, signal=21%	HLA-DRB1/HLA-DRA/CD74/B2M/IRF1	SSA+CENT+SjD	GO_BP
GO:0010628	positive regulation of gene expression	55	0.617913	1.63051	0.00253639	0.0167544	76	tags=31%, list=15%, signal=30%	CD74/HLA-F/ISG15/ID3/HLA-E/STAT1/HLA-A/B2M/IRF1/HLA-DPA1/HLA-DPB1/CXCL17/OAS1/ZFP36/S100A10/ANXA1/ITGA2	SSA+CENT+SjD	GO_BP
GO:0060255	regulation of macromolecule metabolic process	185	0.492615	1.45127	0.00259759	0.0170387	89	tags=22%, list=17%, signal=28%	HLA-DRB1/IFI27/CD74/PSMB9/IFI6/ID1/HLA-F/ISG15/ID3/HLA-E/HLA-B/STAT1/NCOA7/HLA-A/B2M/IRF1/LTF/HLA-DPA1/HLA-DPB1/ADIRF/SERPINA1/CXCL17/TF/OAS1/EDN3/BHLHE40/MUC1/NQO1/EMP2/ZFP36/S100A10/SOD2/ANXA1/ELF3/ITGA2/TNFSF10/IER3/SERTAD1/NKX3-1/CYP51A1/GPRC5A	SSA+CENT+SjD	GO_BP
GO:0031347	regulation of defense response	40	0.658728	1.66326	0.00263539	0.0171666	44	tags=30%, list=8%, signal=30%	HLA-DRB1/HLA-F/ISG15/HLA-E/HLA-B/STAT1/HLA-A/SAMHD1/IRF1/LTF/CXCL17/OAS1	SSA+CENT+SjD	GO_BP
GO:0071345	cellular response to cytokine stimulus	43	0.646889	1.64917	0.00279497	0.0180806	44	tags=26%, list=8%, signal=26%	IFI27/CD74/ISG15/STAT1/IFIT1/IFITM3/SAMHD1/IRF1/MX1/HLA-DPA1/OAS1	SSA+CENT+SjD	GO_BP
GO:0045619	regulation of lymphocyte differentiation	17	0.769819	1.69263	0.00295417	0.0186207	31	tags=24%, list=6%, signal=23%	HLA-DRB1/HLA-DRA/CD74/IRF1	SSA+CENT+SjD	GO_BP
GO:0044000	movement in host	16	0.7781	1.69193	0.00297772	0.0186207	27	tags=25%, list=5%, signal=24%	HLA-DRB1/CD74/LY6E/IFITM3	SSA+CENT+SjD	GO_BP
GO:0002520	immune system development	10	0.83971	1.66653	0.00291375	0.0186207	30	tags=30%, list=6%, signal=29%	HLA-E/HLA-B/SAMHD1	SSA+CENT+SjD	GO_BP
GO:0009617	response to bacterium	45	0.638613	1.63903	0.00294996	0.0186207	72	tags=40%, list=14%, signal=38%	HLA-DRB1/ISG15/HLA-E/HLA-B/HLA-A/CFB/B2M/LTF/TF/PI3/OAS1/LCN2/B3GALT5/NQO1/ZFP36/LPO/SOD2/DEFB1	SSA+CENT+SjD	GO_BP
GO:0031326	regulation of cellular biosynthetic process	157	0.5051	1.47585	0.00296603	0.0186207	50	tags=15%, list=10%, signal=20%	HLA-DRB1/IFI27/CD74/ID1/HLA-F/ISG15/ID3/HLA-E/HLA-B/STAT1/NCOA7/HLA-A/B2M/IRF1/LTF/HLA-DPA1/HLA-DPB1/ADIRF/CXCL17/TF/CES1/OAS1/EDN3/BHLHE40	SSA+CENT+SjD	GO_BP
GO:0009889	regulation of biosynthetic process	158	0.504054	1.47308	0.00304783	0.0189329	50	tags=15%, list=10%, signal=20%	HLA-DRB1/IFI27/CD74/ID1/HLA-F/ISG15/ID3/HLA-E/HLA-B/STAT1/NCOA7/HLA-A/B2M/IRF1/LTF/HLA-DPA1/HLA-DPB1/ADIRF/CXCL17/TF/CES1/OAS1/EDN3/BHLHE40	SSA+CENT+SjD	GO_BP
GO:0022607	cellular component assembly	69	0.587958	1.59643	0.00309181	0.0190797	35	tags=14%, list=7%, signal=16%	HLA-DRB5/HLA-DRB1/HLA-DRA/CD74/HLA-DMA/ISG15/B2M/SAMHD1/HLA-DPA1/HLA-DPB1	SSA+CENT+SjD	GO_BP
GO:0002833	positive regulation of response to biotic stimulus	14	0.794001	1.68356	0.00336108	0.020472	44	tags=43%, list=8%, signal=40%	HLA-DRB1/HLA-F/HLA-E/IRF1/LTF/OAS1	SSA+CENT+SjD	GO_BP
GO:0051094	positive regulation of developmental process	58	0.604563	1.60652	0.00335286	0.020472	73	tags=24%, list=14%, signal=23%	HLA-DRB1/HLA-DRA/CD74/PLAAT4/ISG15/STAT1/LTF/ADIRF/EDN3/PTN/EMP2/ZFP36/SOD2/ANXA1	SSA+CENT+SjD	GO_BP
GO:0090087	regulation of peptide transport	10	0.832535	1.65229	0.00397466	0.0240436	5	tags=20%, list=1%, signal=20%	HLA-DRB1/CD74	SSA+CENT+SjD	GO_BP
GO:0044085	cellular component biogenesis	71	0.578776	1.57618	0.00399872	0.0240436	35	tags=14%, list=7%, signal=15%	HLA-DRB5/HLA-DRB1/HLA-DRA/CD74/HLA-DMA/ISG15/B2M/SAMHD1/HLA-DPA1/HLA-DPB1	SSA+CENT+SjD	GO_BP
GO:0010467	gene expression	168	0.492833	1.4457	0.0043758	0.0261433	50	tags=14%, list=10%, signal=19%	HLA-DRB1/IFI27/CD74/ID1/HLA-F/ISG15/ID3/HLA-E/HLA-B/STAT1/NCOA7/HLA-A/B2M/SAMHD1/IRF1/LTF/HLA-DPA1/HLA-DPB1/ADIRF/CXCL17/TF/OAS1/EDN3/BHLHE40	SSA+CENT+SjD	GO_BP
GO:0010033	response to organic substance	136	0.508989	1.47315	0.00444628	0.0263962	86	tags=23%, list=16%, signal=26%	HLA-DRB1/IFI27/CD74/ISG15/ID3/STAT1/IFIT1/B2M/IFITM3/S100P/SAMHD1/IRF1/LTF/MX1/HLA-DPA1/CES1/OAS1/SCD/HSD17B2/SCGB2A1/SLC12A2/TFF1/SRARP/NQO1/ZFP36/SOD2/ANXA1/ITGA2/TNFSF10/KCNMA1/NKX3-1	SSA+CENT+SjD	GO_BP
GO:0050793	regulation of developmental process	95	0.540641	1.52004	0.00508872	0.0300203	73	tags=23%, list=14%, signal=24%	HLA-DRB1/HLA-DRA/CD74/PLAAT4/ISG15/ID3/HLA-B/STAT1/B2M/IRF1/LTF/ADIRF/EDN3/BHLHE40/LFNG/PTN/SLC12A2/EMP2/ZFP36/S100A10/SOD2/ANXA1	SSA+CENT+SjD	GO_BP
GO:0034097	response to cytokine	48	0.616814	1.59693	0.00514909	0.0301866	73	tags=29%, list=14%, signal=28%	IFI27/CD74/ISG15/STAT1/IFIT1/IFITM3/SAMHD1/IRF1/MX1/HLA-DPA1/OAS1/SLC12A2/ZFP36/ANXA1	SSA+CENT+SjD	GO_BP
GO:0048468	cell development	84	0.55253	1.53361	0.00519358	0.0302583	73	tags=24%, list=14%, signal=24%	HLA-DRB1/HLA-DRA/CD74/ISG15/HLA-B/STAT1/B2M/IRF1/LTF/TF/EDN3/BHLHE40/S100A6/LFNG/PTN/ZFP36/S100A10/SOD2/DEFB1/ANXA1	SSA+CENT+SjD	GO_BP
GO:0015833	peptide transport	16	0.759098	1.65061	0.00602502	0.0348856	10	tags=19%, list=2%, signal=19%	HLA-DRB1/CD74/TAP1	SSA+CENT+SjD	GO_BP
GO:0019222	regulation of metabolic process	209	0.468997	1.38858	0.00611166	0.0351702	97	tags=23%, list=19%, signal=31%	HLA-DRB1/IFI27/CD74/PSMB9/IFI6/ID1/HLA-F/ISG15/ID3/HLA-E/HLA-B/STAT1/NCOA7/HLA-A/B2M/IRF1/LTF/HLA-DPA1/HLA-DPB1/ADIRF/SERPINA1/CXCL17/TF/CES1/OAS1/SCD/EDN3/LCN2/BHLHE40/MUC1/NQO1/EMP2/ZFP36/S100A10/SOD2/ANXA1/ELF3/ITGA2/TNFSF10/IER3/SERTAD1/NKX3-1/CYP51A1/GPRC5A/ALDH1A1/SDR16C5/ERN2/CSTA	SSA+CENT+SjD	GO_BP
GO:0031325	positive regulation of cellular metabolic process	126	0.508086	1.46343	0.00631922	0.0361428	76	tags=21%, list=15%, signal=24%	HLA-DRB1/CD74/HLA-F/ISG15/ID3/HLA-E/STAT1/NCOA7/HLA-A/B2M/IRF1/LTF/HLA-DPA1/HLA-DPB1/ADIRF/CXCL17/TF/OAS1/EDN3/MUC1/EMP2/ZFP36/S100A10/SOD2/ANXA1/ELF3/ITGA2	SSA+CENT+SjD	GO_BP
GO:0032102	negative regulation of response to external stimulus	28	0.680384	1.62988	0.00648654	0.036875	67	tags=43%, list=13%, signal=39%	HLA-DRB1/HLA-F/ISG15/HLA-E/HLA-B/HLA-A/SAMHD1/LTF/CXCL17/OAS1/SLC12A2/ZFP36	SSA+CENT+SjD	GO_BP
GO:0051603	proteolysis involved in protein catabolic process	20	0.725565	1.6432	0.00654724	0.0369959	15	tags=20%, list=3%, signal=20%	IFI27/PSMB9/ISG15/UBE2L6	SSA+CENT+SjD	GO_BP
GO:0032944	regulation of mononuclear cell proliferation	17	0.7469	1.64224	0.00708172	0.0393057	35	tags=41%, list=7%, signal=40%	HLA-DRB1/CD74/HLA-E/HLA-A/IRF1/HLA-DPA1/HLA-DPB1	SSA+CENT+SjD	GO_BP
GO:0050670	regulation of lymphocyte proliferation	17	0.7469	1.64224	0.00708172	0.0393057	35	tags=41%, list=7%, signal=40%	HLA-DRB1/CD74/HLA-E/HLA-A/IRF1/HLA-DPA1/HLA-DPB1	SSA+CENT+SjD	GO_BP
GO:0010604	positive regulation of macromolecule metabolic process	129	0.504605	1.45556	0.0070365	0.0393057	86	tags=23%, list=16%, signal=26%	HLA-DRB1/CD74/HLA-F/ISG15/ID3/HLA-E/STAT1/NCOA7/HLA-A/B2M/IRF1/LTF/HLA-DPA1/HLA-DPB1/ADIRF/CXCL17/TF/OAS1/EDN3/MUC1/EMP2/ZFP36/S100A10/ANXA1/ELF3/ITGA2/TNFSF10/IER3/SERTAD1/NKX3-1	SSA+CENT+SjD	GO_BP
GO:0051259	protein complex oligomerization	15	0.760023	1.63221	0.0078707	0.0434277	30	tags=33%, list=6%, signal=32%	HLA-DRB1/CD74/ISG15/B2M/SAMHD1	SSA+CENT+SjD	GO_BP
GO:0032943	mononuclear cell proliferation	19	0.723467	1.62295	0.00853887	0.0465666	35	tags=37%, list=7%, signal=36%	HLA-DRB1/CD74/HLA-E/HLA-A/IRF1/HLA-DPA1/HLA-DPB1	SSA+CENT+SjD	GO_BP
GO:0046651	lymphocyte proliferation	19	0.723467	1.62295	0.00853887	0.0465666	35	tags=37%, list=7%, signal=36%	HLA-DRB1/CD74/HLA-E/HLA-A/IRF1/HLA-DPA1/HLA-DPB1	SSA+CENT+SjD	GO_BP
GO:0035710	CD4-positive, alpha-beta T cell activation	10	0.809617	1.60681	0.00883091	0.0476057	3	tags=20%, list=1%, signal=20%	HLA-DRB1/HLA-DRA	SSA+CENT+SjD	GO_BP
GO:2000514	regulation of CD4-positive, alpha-beta T cell activation	10	0.809617	1.60681	0.00883091	0.0476057	3	tags=20%, list=1%, signal=20%	HLA-DRB1/HLA-DRA	SSA+CENT+SjD	GO_BP
GO:0070663	regulation of leukocyte proliferation	19	0.722403	1.62056	0.00890599	0.0477361	35	tags=37%, list=7%, signal=36%	HLA-DRB1/CD74/HLA-E/HLA-A/IRF1/HLA-DPA1/HLA-DPB1	SSA+CENT+SjD	GO_BP
GO:0042098	T cell proliferation	12	0.783634	1.61222	0.00936979	0.0496546	35	tags=50%, list=7%, signal=48%	HLA-DRB1/HLA-E/HLA-A/IRF1/HLA-DPA1/HLA-DPB1	SSA+CENT+SjD	GO_BP
GO:0042129	regulation of T cell proliferation	12	0.783634	1.61222	0.00936979	0.0496546	35	tags=50%, list=7%, signal=48%	HLA-DRB1/HLA-E/HLA-A/IRF1/HLA-DPA1/HLA-DPB1	SSA+CENT+SjD	GO_BP
GO:0002764	immune response-regulating signaling pathway	18	0.728247	1.6183	0.00952003	0.0499122	44	tags=33%, list=8%, signal=32%	HLA-DRB1/HLA-A/IRF1/LTF/HLA-DPB1/OAS1	SSA+CENT+SjD	GO_BP
GO:0051222	positive regulation of protein transport	10	0.807341	1.60229	0.00957803	0.0499122	2	tags=10%, list=0%, signal=10%	HLA-DRB1	SSA+CENT+SjD	GO_BP
GO:1904951	positive regulation of establishment of protein localization	10	0.807341	1.60229	0.00957803	0.0499122	2	tags=10%, list=0%, signal=10%	HLA-DRB1	SSA+CENT+SjD	GO_BP
GO:0030139	endocytic vesicle	23	0.904909	2.09584	8.54112110060507e-10	6.32042961444776e-08	41	tags=65%, list=8%, signal=63%	HLA-DRB5/HLA-DRB1/HLA-DRA/CD74/TAP1/HLA-F/HLA-E/HLA-B/HLA-C/HLA-A/B2M/LTF/HLA-DPA1/HLA-DPB1/TF	SSA+CENT+SjD	GO_CC
GO:0030658	transport vesicle membrane	22	0.910629	2.09254	5.95255324676646e-10	6.32042961444776e-08	35	tags=55%, list=7%, signal=53%	HLA-DRB5/HLA-DRB1/HLA-DRA/CD74/HLA-F/HLA-E/HLA-B/HLA-C/HLA-A/B2M/HLA-DPA1/HLA-DPB1	SSA+CENT+SjD	GO_CC
GO:0030133	transport vesicle	26	0.890212	2.10397	1.62905426045291e-09	8.03666768490103e-08	35	tags=46%, list=7%, signal=45%	HLA-DRB5/HLA-DRB1/HLA-DRA/CD74/HLA-F/HLA-E/HLA-B/HLA-C/HLA-A/B2M/HLA-DPA1/HLA-DPB1	SSA+CENT+SjD	GO_CC
GO:0030135	coated vesicle	27	0.872435	2.07449	5.37890880250189e-09	1.35426602798827e-07	41	tags=52%, list=8%, signal=50%	HLA-DRB5/HLA-DRB1/HLA-DRA/CD74/HLA-F/HLA-E/HLA-B/HLA-C/HLA-A/B2M/HLA-DPA1/HLA-DPB1/SERPINA1/TF	SSA+CENT+SjD	GO_CC
GO:0030666	endocytic vesicle membrane	18	0.921354	2.04339	5.49026768103353e-09	1.35426602798827e-07	41	tags=78%, list=8%, signal=74%	HLA-DRB5/HLA-DRB1/HLA-DRA/CD74/TAP1/HLA-F/HLA-E/HLA-B/HLA-C/HLA-A/B2M/HLA-DPA1/HLA-DPB1/TF	SSA+CENT+SjD	GO_CC
GO:0042611	MHC protein complex	13	0.956778	1.99908	3.90166968165461e-09	1.35426602798827e-07	35	tags=100%, list=7%, signal=96%	HLA-DRB5/HLA-DRB1/HLA-DRA/CD74/HLA-F/HLA-DMA/HLA-E/HLA-B/HLA-C/HLA-A/B2M/HLA-DPA1/HLA-DPB1	SSA+CENT+SjD	GO_CC
GO:0030662	coated vesicle membrane	22	0.894799	2.05617	8.51102875200974e-09	1.79947465042492e-07	41	tags=59%, list=8%, signal=57%	HLA-DRB5/HLA-DRB1/HLA-DRA/CD74/HLA-F/HLA-E/HLA-B/HLA-C/HLA-A/B2M/HLA-DPA1/HLA-DPB1/TF	SSA+CENT+SjD	GO_CC
GO:0005768	endosome	35	0.835311	2.06882	1.17627240314586e-08	2.17610394581985e-07	41	tags=46%, list=8%, signal=45%	HLA-DRB5/HLA-DRB1/HLA-DRA/CD74/HLA-F/HLA-DMA/HLA-E/HLA-B/HLA-C/HLA-A/B2M/IFITM3/LTF/HLA-DPA1/HLA-DPB1/TF	SSA+CENT+SjD	GO_CC
GO:0030134	COPII-coated ER to Golgi transport vesicle	21	0.895557	2.04144	1.82464232609409e-08	2.79522268545439e-07	39	tags=62%, list=7%, signal=60%	HLA-DRB5/HLA-DRB1/HLA-DRA/CD74/HLA-F/HLA-E/HLA-B/HLA-C/HLA-A/B2M/HLA-DPA1/HLA-DPB1/SERPINA1	SSA+CENT+SjD	GO_CC
GO:0012507	ER to Golgi transport vesicle membrane	16	0.9289	2.01707	1.88866397665837e-08	2.79522268545439e-07	35	tags=75%, list=7%, signal=72%	HLA-DRB5/HLA-DRB1/HLA-DRA/CD74/HLA-F/HLA-E/HLA-B/HLA-C/HLA-A/B2M/HLA-DPA1/HLA-DPB1	SSA+CENT+SjD	GO_CC
GO:0098797	plasma membrane protein complex	24	0.859762	2.00554	1.76336452541284e-07	2.37252681601e-06	41	tags=58%, list=8%, signal=56%	HLA-DRB5/HLA-DRB1/HLA-DRA/CD74/HLA-F/HLA-DMA/HLA-E/HLA-B/HLA-C/HLA-A/B2M/HLA-DPA1/HLA-DPB1/TF	SSA+CENT+SjD	GO_CC
GO:0098552	side of membrane	33	0.819397	2.01102	1.93332960857811e-07	2.38443985057967e-06	35	tags=39%, list=7%, signal=39%	HLA-DRB5/HLA-DRB1/HLA-DRA/CD74/HLA-F/LY6E/HLA-E/HLA-B/HLA-C/HLA-A/B2M/HLA-DPA1/HLA-DPB1	SSA+CENT+SjD	GO_CC
GO:0098553	lumenal side of endoplasmic reticulum membrane	11	0.953033	1.92699	2.33388275591119e-07	2.4672474848204e-06	35	tags=100%, list=7%, signal=95%	HLA-DRB5/HLA-DRB1/HLA-DRA/CD74/HLA-F/HLA-E/HLA-B/HLA-C/HLA-A/HLA-DPA1/HLA-DPB1	SSA+CENT+SjD	GO_CC
GO:0098576	lumenal side of membrane	11	0.953033	1.92699	2.33388275591119e-07	2.4672474848204e-06	35	tags=100%, list=7%, signal=95%	HLA-DRB5/HLA-DRB1/HLA-DRA/CD74/HLA-F/HLA-E/HLA-B/HLA-C/HLA-A/HLA-DPA1/HLA-DPB1	SSA+CENT+SjD	GO_CC
GO:0005770	late endosome	17	0.902405	1.98011	3.52863750496036e-07	3.48158900489422e-06	41	tags=59%, list=8%, signal=56%	HLA-DRB5/HLA-DRB1/HLA-DRA/CD74/HLA-DMA/B2M/IFITM3/HLA-DPA1/HLA-DPB1/TF	SSA+CENT+SjD	GO_CC
GO:0010008	endosome membrane	25	0.854352	2.00617	4.24899085750637e-07	3.93031654319339e-06	41	tags=56%, list=8%, signal=54%	HLA-DRB5/HLA-DRB1/HLA-DRA/HLA-F/HLA-DMA/HLA-E/HLA-B/HLA-C/HLA-A/B2M/IFITM3/HLA-DPA1/HLA-DPB1/TF	SSA+CENT+SjD	GO_CC
GO:0098796	membrane protein complex	42	0.776928	1.9755	8.7390763471595e-07	7.18546277433114e-06	41	tags=36%, list=8%, signal=36%	HLA-DRB5/HLA-DRB1/HLA-DRA/CD74/TAP1/HLA-F/HLA-DMA/HLA-E/HLA-B/HLA-C/HLA-A/B2M/HLA-DPA1/HLA-DPB1/TF	SSA+CENT+SjD	GO_CC
GO:0030659	cytoplasmic vesicle membrane	50	0.755134	1.96622	8.43675528476884e-07	7.18546277433114e-06	41	tags=32%, list=8%, signal=33%	HLA-DRB5/HLA-DRB1/HLA-DRA/CD74/TAP1/HLA-F/HLA-DMA/HLA-E/HLA-B/HLA-C/HLA-A/B2M/IFITM3/HLA-DPA1/HLA-DPB1/TF	SSA+CENT+SjD	GO_CC
GO:0012506	vesicle membrane	51	0.747648	1.95201	1.58820440031126e-06	1.23712763813719e-05	41	tags=31%, list=8%, signal=32%	HLA-DRB5/HLA-DRB1/HLA-DRA/CD74/TAP1/HLA-F/HLA-DMA/HLA-E/HLA-B/HLA-C/HLA-A/B2M/IFITM3/HLA-DPA1/HLA-DPB1/TF	SSA+CENT+SjD	GO_CC
GO:0009986	cell surface	42	0.766058	1.94786	2.64240731645182e-06	1.95538141417435e-05	41	tags=33%, list=8%, signal=33%	HLA-DRB1/HLA-DRA/CD74/HLA-F/HLA-DMA/HLA-E/HLA-B/HLA-C/HLA-A/B2M/LTF/HLA-DPA1/HLA-DPB1/TF	SSA+CENT+SjD	GO_CC
GO:0005765	lysosomal membrane	23	0.84079	1.94734	3.52932105536346e-06	2.27104137475562e-05	35	tags=43%, list=7%, signal=42%	HLA-DRB5/HLA-DRB1/HLA-DRA/CD74/HLA-F/HLA-DMA/B2M/IFITM3/HLA-DPA1/HLA-DPB1	SSA+CENT+SjD	GO_CC
GO:0005774	vacuolar membrane	23	0.84079	1.94734	3.52932105536346e-06	2.27104137475562e-05	35	tags=43%, list=7%, signal=42%	HLA-DRB5/HLA-DRB1/HLA-DRA/CD74/HLA-F/HLA-DMA/B2M/IFITM3/HLA-DPA1/HLA-DPB1	SSA+CENT+SjD	GO_CC
GO:0098852	lytic vacuole membrane	23	0.84079	1.94734	3.52932105536346e-06	2.27104137475562e-05	35	tags=43%, list=7%, signal=42%	HLA-DRB5/HLA-DRB1/HLA-DRA/CD74/HLA-F/HLA-DMA/B2M/IFITM3/HLA-DPA1/HLA-DPB1	SSA+CENT+SjD	GO_CC
GO:0005789	endoplasmic reticulum membrane	65	0.696134	1.87457	5.48003596237424e-06	3.11940508627457e-05	35	tags=25%, list=7%, signal=26%	HLA-DRB5/HLA-DRB1/HLA-DRA/IFI27/CD74/IFI6/TAP1/HLA-F/HLA-E/HLA-B/HLA-C/HLA-A/B2M/MX1/HLA-DPA1/HLA-DPB1	SSA+CENT+SjD	GO_CC
GO:0042175	nuclear outer membrane-endoplasmic reticulum membrane network	65	0.696134	1.87457	5.48003596237424e-06	3.11940508627457e-05	35	tags=25%, list=7%, signal=26%	HLA-DRB5/HLA-DRB1/HLA-DRA/IFI27/CD74/IFI6/TAP1/HLA-F/HLA-E/HLA-B/HLA-C/HLA-A/B2M/MX1/HLA-DPA1/HLA-DPB1	SSA+CENT+SjD	GO_CC
GO:0098827	endoplasmic reticulum subcompartment	65	0.696134	1.87457	5.48003596237424e-06	3.11940508627457e-05	35	tags=25%, list=7%, signal=26%	HLA-DRB5/HLA-DRB1/HLA-DRA/IFI27/CD74/IFI6/TAP1/HLA-F/HLA-E/HLA-B/HLA-C/HLA-A/B2M/MX1/HLA-DPA1/HLA-DPB1	SSA+CENT+SjD	GO_CC
GO:0031902	late endosome membrane	12	0.91715	1.88656	5.94307538894287e-06	3.25768576875387e-05	35	tags=67%, list=7%, signal=64%	HLA-DRB5/HLA-DRB1/HLA-DRA/HLA-DMA/B2M/IFITM3/HLA-DPA1/HLA-DPB1	SSA+CENT+SjD	GO_CC
GO:0031984	organelle subcompartment	73	0.673775	1.83979	1.25928334984333e-05	6.65621199202903e-05	35	tags=22%, list=7%, signal=24%	HLA-DRB5/HLA-DRB1/HLA-DRA/IFI27/CD74/IFI6/TAP1/HLA-F/HLA-E/HLA-B/HLA-C/HLA-A/B2M/MX1/HLA-DPA1/HLA-DPB1	SSA+CENT+SjD	GO_CC
GO:0031410	cytoplasmic vesicle	101	0.616622	1.74274	1.57002207221245e-05	7.74544222291475e-05	41	tags=20%, list=8%, signal=23%	HLA-DRB5/HLA-DRB1/HLA-DRA/CD74/TAP1/HLA-F/HLA-DMA/HLA-E/HLA-B/HLA-C/HLA-A/B2M/IFITM3/S100P/LTF/HLA-DPA1/HLA-DPB1/KLK12/SERPINA1/TF	SSA+CENT+SjD	GO_CC
GO:0097708	intracellular vesicle	101	0.616622	1.74274	1.57002207221245e-05	7.74544222291475e-05	41	tags=20%, list=8%, signal=23%	HLA-DRB5/HLA-DRB1/HLA-DRA/CD74/TAP1/HLA-F/HLA-DMA/HLA-E/HLA-B/HLA-C/HLA-A/B2M/IFITM3/S100P/LTF/HLA-DPA1/HLA-DPB1/KLK12/SERPINA1/TF	SSA+CENT+SjD	GO_CC
GO:0009897	external side of plasma membrane	21	0.828734	1.88911	2.07493257351561e-05	9.90612970581648e-05	26	tags=38%, list=5%, signal=38%	HLA-DRB1/CD74/HLA-F/HLA-E/HLA-B/HLA-C/HLA-A/B2M	SSA+CENT+SjD	GO_CC
GO:0045335	phagocytic vesicle	13	0.88882	1.85709	2.84965786462588e-05	0.000131797	32	tags=62%, list=6%, signal=59%	TAP1/HLA-F/HLA-E/HLA-B/HLA-C/HLA-A/B2M/LTF	SSA+CENT+SjD	GO_CC
GO:0098791	Golgi apparatus subcompartment	17	0.851546	1.86851	3.13345176106659e-05	0.000140531	35	tags=41%, list=7%, signal=40%	HLA-DRB5/HLA-DRB1/HLA-DRA/CD74/HLA-A/HLA-DPA1/HLA-DPB1	SSA+CENT+SjD	GO_CC
GO:0000139	Golgi membrane	44	0.71983	1.84163	3.53285548225057e-05	0.000153783	35	tags=27%, list=7%, signal=28%	HLA-DRB5/HLA-DRB1/HLA-DRA/CD74/HLA-F/HLA-E/HLA-B/HLA-C/HLA-A/B2M/HLA-DPA1/HLA-DPB1	SSA+CENT+SjD	GO_CC
GO:0030670	phagocytic vesicle membrane	10	0.918959	1.82417	3.70973183536038e-05	0.000156869	26	tags=70%, list=5%, signal=68%	TAP1/HLA-F/HLA-E/HLA-B/HLA-C/HLA-A/B2M	SSA+CENT+SjD	GO_CC
GO:0098588	bounding membrane of organelle	85	0.631935	1.75467	4.47991072427154e-05	0.000184174	41	tags=21%, list=8%, signal=23%	HLA-DRB5/HLA-DRB1/HLA-DRA/IFI27/CD74/TAP1/HLA-F/HLA-DMA/HLA-E/HLA-B/HLA-C/HLA-A/B2M/IFITM3/HLA-DPA1/HLA-DPB1/SERPINA1/TF	SSA+CENT+SjD	GO_CC
GO:0005783	endoplasmic reticulum	112	0.591428	1.68708	5.89945329621267e-05	0.000235978	58	tags=21%, list=11%, signal=24%	HLA-DRB5/HLA-DRB1/HLA-DRA/IFI27/CD74/IFI6/TAP1/HLA-F/HLA-E/HLA-B/HLA-C/HLA-A/B2M/MX1/HLA-DPA1/HLA-DPB1/SERPINA1/TF/CES1/OAS1/SCD/HSD17B2/PTN/B3GALT5	SSA+CENT+SjD	GO_CC
GO:0032991	protein-containing complex	140	0.57127	1.65825	6.34461557613137e-05	0.000247106	35	tags=15%, list=7%, signal=19%	HLA-DRB5/HLA-DRB1/HLA-DRA/CD74/PSMB9/TAP1/HLA-F/HLA-DMA/UBE2L6/HLA-E/HLA-B/STAT1/HLA-C/HLA-A/CFB/B2M/IFITM3/IRF1/LTF/HLA-DPA1/HLA-DPB1	SSA+CENT+SjD	GO_CC
GO:0030665	clathrin-coated vesicle membrane	10	0.913804	1.81394	6.5397198044962e-05	0.000248174	41	tags=70%, list=8%, signal=66%	HLA-DRB5/HLA-DRB1/HLA-DRA/CD74/HLA-DPA1/HLA-DPB1/TF	SSA+CENT+SjD	GO_CC
GO:0030136	clathrin-coated vesicle	12	0.885315	1.82107	0.000103501	0.000382954	41	tags=58%, list=8%, signal=55%	HLA-DRB5/HLA-DRB1/HLA-DRA/CD74/HLA-DPA1/HLA-DPB1/TF	SSA+CENT+SjD	GO_CC
GO:0005769	early endosome	20	0.804393	1.81853	0.000215494	0.000777881	41	tags=50%, list=8%, signal=48%	HLA-DRA/HLA-F/HLA-E/HLA-B/HLA-C/HLA-A/B2M/IFITM3/LTF/TF	SSA+CENT+SjD	GO_CC
GO:0055037	recycling endosome	10	0.890647	1.76797	0.000341388	0.00120299	41	tags=80%, list=8%, signal=75%	HLA-F/HLA-E/HLA-B/HLA-C/HLA-A/B2M/LTF/TF	SSA+CENT+SjD	GO_CC
GO:0005802	trans-Golgi network	11	0.874207	1.76761	0.000483985	0.00166581	35	tags=55%, list=7%, signal=52%	HLA-DRB5/HLA-DRB1/HLA-DRA/CD74/HLA-DPA1/HLA-DPB1	SSA+CENT+SjD	GO_CC
GO:0031090	organelle membrane	133	0.546531	1.58036	0.00058134	0.00195542	58	tags=19%, list=11%, signal=22%	HLA-DRB5/HLA-DRB1/HLA-DRA/IFI27/CD74/IFI6/TAP1/HLA-F/HLA-DMA/HLA-E/HLA-B/HLA-C/HLA-A/B2M/IFITM3/MX1/HLA-DPA1/HLA-DPB1/SERPINA1/TF/SCD/HSD17B2/LFNG/SLC12A2/B3GALT5	SSA+CENT+SjD	GO_CC
GO:0031901	early endosome membrane	12	0.849647	1.7477	0.000679093	0.00223346	27	tags=67%, list=5%, signal=65%	HLA-DRA/HLA-F/HLA-E/HLA-B/HLA-C/HLA-A/B2M/IFITM3	SSA+CENT+SjD	GO_CC
GO:0000323	lytic vacuole	35	0.700299	1.73443	0.000803919	0.00247875	35	tags=29%, list=7%, signal=29%	HLA-DRB5/HLA-DRB1/HLA-DRA/CD74/HLA-F/HLA-DMA/B2M/IFITM3/HLA-DPA1/HLA-DPB1	SSA+CENT+SjD	GO_CC
GO:0005764	lysosome	35	0.700299	1.73443	0.000803919	0.00247875	35	tags=29%, list=7%, signal=29%	HLA-DRB5/HLA-DRB1/HLA-DRA/CD74/HLA-F/HLA-DMA/B2M/IFITM3/HLA-DPA1/HLA-DPB1	SSA+CENT+SjD	GO_CC
GO:0005773	vacuole	35	0.700299	1.73443	0.000803919	0.00247875	35	tags=29%, list=7%, signal=29%	HLA-DRB5/HLA-DRB1/HLA-DRA/CD74/HLA-F/HLA-DMA/B2M/IFITM3/HLA-DPA1/HLA-DPB1	SSA+CENT+SjD	GO_CC
GO:0005886	plasma membrane	165	0.516017	1.51285	0.00123205	0.00372129	99	tags=27%, list=19%, signal=32%	HLA-DRB5/HLA-DRB1/HLA-DRA/CD74/IFI6/HLA-F/HLA-DMA/LY6E/HLA-E/HLA-B/HLA-C/HLA-A/CFB/B2M/IFITM3/S100P/SAMHD1/LTF/HLA-DPA1/HLA-DPB1/VSIG2/TF/PI3/S100A6/PTN/SLC12A2/MUC1/CALD1/EMP2/S100A10/LPO/ANXA1/ITGA2/MUC5B/PDLIM4/TNFSF10/MSMO1/KCNMA1/GPRC5A/CKB/SLC4A11/ATP2C2/SDR16C5/CSTA/SLC35A1	SSA+CENT+SjD	GO_CC
GO:0005794	Golgi apparatus	81	0.576715	1.59292	0.00226013	0.00668998	77	tags=26%, list=15%, signal=26%	HLA-DRB5/HLA-DRB1/HLA-DRA/CD74/HLA-F/HLA-E/HLA-B/HLA-C/HLA-A/B2M/HLA-DPA1/HLA-DPB1/SERPINA1/LFNG/B3GALT5/MUC1/EMP2/DEFB1/ST6GALNAC1/ELF3/MUC5B	SSA+CENT+SjD	GO_CC
GO:0012505	endomembrane system	201	0.477957	1.41398	0.00462353	0.0134173	59	tags=16%, list=11%, signal=24%	HLA-DRB5/HLA-DRB1/HLA-DRA/IFI27/CD74/IFI6/TAP1/HLA-F/HLA-DMA/HLA-E/HLA-B/HLA-C/HLA-A/B2M/IFITM3/S100P/LTF/MX1/HLA-DPA1/HLA-DPB1/KLK12/SERPINA1/TF/CES1/OAS1/SCD/LCN2/HSD17B2/S100A6/LFNG/PTN/B3GALT5/MUC1	SSA+CENT+SjD	GO_CC
GO:0043231	intracellular membrane-bounded organelle	342	0.449158	1.3331	0.00503198	0.0143218	78	tags=17%, list=15%, signal=43%	HLA-DRB5/HLA-DRB1/HLA-DRA/IFI27/CD74/PSMB9/IFI6/ID1/TAP1/HLA-F/HLA-DMA/ISG15/UBE2L6/ID3/HLA-E/HLA-B/STAT1/HLA-C/NCOA7/HLA-A/B2M/IFITM3/S100P/SAMHD1/IRF1/LTF/MX1/HLA-DPA1/HLA-DPB1/KLK12/ADIRF/SERPINA1/TF/CES1/OAS1/SCD/IFI30/LCN2/BHLHE40/HSD17B2/S100A6/LFNG/PTN/SLC12A2/B3GALT5/MUC1/SRARP/NQO1/EMP2/MSMB/ZFP36/S100A10/SOD2/DEFB1/ANXA1/ST6GALNAC1/ELF3/MUC5B/PDLIM4	SSA+CENT+SjD	GO_CC
GO:0071944	cell periphery	188	0.470989	1.39006	0.00874522	0.0244206	132	tags=33%, list=25%, signal=39%	HLA-DRB5/HLA-DRB1/HLA-DRA/CD74/IFI6/HLA-F/HLA-DMA/LY6E/HLA-E/HLA-B/HLA-C/HLA-A/CFB/B2M/IFITM3/S100P/SAMHD1/LTF/HLA-DPA1/HLA-DPB1/VSIG2/SERPINA1/TF/PI3/S100A6/PTN/SLC12A2/MUC1/CALD1/EMP2/S100A10/LPO/ANXA1/ITGA2/MUC5B/PDLIM4/TNFSF10/MSMO1/KCNMA1/FCGBP/GPRC5A/CKB/SLC4A11/ATP2C2/SDR16C5/CSTA/SLC35A1/FOLR1/FMOD/CTSC/NFKBIA/GSN/TM4SF1/ALCAM/TSPAN1/CLDN22/CST3/CEACAM6/ATP1B3/F5/MDK/GPR160	SSA+CENT+SjD	GO_CC
GO:0016020	membrane	276	0.443593	1.32056	0.0113657	0.0311504	97	tags=22%, list=19%, signal=38%	HLA-DRB5/HLA-DRB1/HLA-DRA/IFI27/CD74/IFI6/TAP1/HLA-F/HLA-DMA/PLAAT4/LY6E/HLA-E/HLA-B/HLA-C/HLA-A/CFB/B2M/IFITM3/S100P/SAMHD1/LTF/MX1/HLA-DPA1/HLA-DPB1/VSIG2/SERPINA1/TF/PI3/OAS1/SCD/HSD17B2/S100A6/LFNG/PTN/SLC12A2/B3GALT5/MUC1/CALD1/EMP2/RARRES1/S100A10/LPO/DEFB1/ANXA1/ST6GALNAC1/ITGA2/MUC5B/PDLIM4/TNFSF10/IER3/MSMO1/KCNMA1/CYP51A1/GPRC5A/CKB/SLC4A11/ATP2C2/SDR16C5/ERN2/CSTA	SSA+CENT+SjD	GO_CC
GO:0043229	intracellular organelle	358	0.434953	1.28825	0.012726	0.0342444	79	tags=17%, list=15%, signal=46%	HLA-DRB5/HLA-DRB1/HLA-DRA/IFI27/CD74/PSMB9/IFI6/ID1/TAP1/HLA-F/HLA-DMA/ISG15/UBE2L6/ID3/HLA-E/HLA-B/STAT1/HLA-C/NCOA7/HLA-A/B2M/IFITM3/S100P/SAMHD1/IRF1/LTF/MX1/HLA-DPA1/HLA-DPB1/KLK12/ADIRF/SERPINA1/TF/CES1/OAS1/SCD/IFI30/LCN2/BHLHE40/HSD17B2/S100A6/LFNG/PTN/SLC12A2/B3GALT5/MUC1/SRARP/NQO1/CALD1/EMP2/MSMB/ZFP36/S100A10/SOD2/DEFB1/ANXA1/ST6GALNAC1/ELF3/MUC5B/PDLIM4/MYBPC1	SSA+CENT+SjD	GO_CC
GO:0110165	cellular anatomical entity	489	0.492633	1.3448	0.0175098	0.046276	97	tags=20%, list=19%, signal=253%	HLA-DRB5/HLA-DRB1/HLA-DRA/IFI27/CD74/IFI44L/PSMB9/IFI6/ID1/TAP1/HLA-F/HLA-DMA/PLAAT4/ISG15/UBE2L6/LY6E/ID3/HLA-E/HLA-B/STAT1/IFIT1/HLA-C/NCOA7/HLA-A/CFB/B2M/IFITM3/S100P/SAMHD1/IRF1/LTF/MX1/HLA-DPA1/HLA-DPB1/KLK12/ADIRF/VSIG2/SERPINA1/CXCL17/TF/PI3/CES1/OAS1/SCD/EDN3/FDCSP/IFI30/LCN2/BHLHE40/HSD17B2/S100A6/LFNG/SCGB2A1/PTN/SLC12A2/TFF1/B3GALT5/MUC1/SRARP/NQO1/CALD1/EMP2/CAPN12/MSMB/RARRES1/ZFP36/…	SSA+CENT+SjD	GO_CC
GO:0003823	antigen binding	13	0.956778	1.99831	8.7004811216826e-10	5.56830791787686e-08	35	tags=100%, list=7%, signal=96%	HLA-DRB5/HLA-DRB1/HLA-DRA/TAP1/HLA-F/HLA-DMA/HLA-E/HLA-B/HLA-C/HLA-A/B2M/HLA-DPA1/HLA-DPB1	SSA+CENT+SjD	GO_MF
GO:0042605	peptide antigen binding	13	0.956778	1.99831	8.7004811216826e-10	5.56830791787686e-08	35	tags=100%, list=7%, signal=96%	HLA-DRB5/HLA-DRB1/HLA-DRA/TAP1/HLA-F/HLA-DMA/HLA-E/HLA-B/HLA-C/HLA-A/B2M/HLA-DPA1/HLA-DPB1	SSA+CENT+SjD	GO_MF
GO:0033218	amide binding	32	0.861035	2.10777	3.3891483390914e-09	1.08452746850925e-07	35	tags=44%, list=7%, signal=43%	HLA-DRB5/HLA-DRB1/HLA-DRA/CD74/TAP1/HLA-F/HLA-DMA/HLA-E/HLA-B/HLA-C/HLA-A/B2M/HLA-DPA1/HLA-DPB1	SSA+CENT+SjD	GO_MF
GO:0042277	peptide binding	26	0.883067	2.09193	2.6868031312533e-09	1.08452746850925e-07	35	tags=54%, list=7%, signal=53%	HLA-DRB5/HLA-DRB1/HLA-DRA/CD74/TAP1/HLA-F/HLA-DMA/HLA-E/HLA-B/HLA-C/HLA-A/B2M/HLA-DPA1/HLA-DPB1	SSA+CENT+SjD	GO_MF
GO:0044877	protein-containing complex binding	56	0.676151	1.79164	5.93991304262139e-05	0.00149089	35	tags=21%, list=7%, signal=22%	HLA-DRB5/HLA-DRB1/HLA-DRA/CD74/HLA-DMA/ISG15/HLA-E/STAT1/HLA-A/B2M/HLA-DPA1/HLA-DPB1	SSA+CENT+SjD	GO_MF
GO:0005102	signaling receptor binding	65	0.657037	1.77374	6.98856184142846e-05	0.00149089	81	tags=32%, list=16%, signal=31%	HLA-DRB1/HLA-DRA/CD74/TAP1/HLA-F/ISG15/HLA-E/HLA-B/STAT1/HLA-C/HLA-A/TF/EDN3/PTN/TFF1/EMP2/DEFB1/ANXA1/ITGA2/TNFSF10/NOTCH2NLB	SSA+CENT+SjD	GO_MF
GO:0005488	binding	432	0.484153	1.4047	0.00111228	0.0203388	97	tags=21%, list=19%, signal=99%	HLA-DRB5/HLA-DRB1/HLA-DRA/IFI27/CD74/IFI44L/PSMB9/IFI6/ID1/TAP1/HLA-F/HLA-DMA/PLAAT4/ISG15/UBE2L6/LY6E/ID3/HLA-E/HLA-B/STAT1/IFIT1/HLA-C/NCOA7/HLA-A/CFB/B2M/IFITM3/S100P/SAMHD1/IRF1/LTF/MX1/HLA-DPA1/HLA-DPB1/ADIRF/SERPINA1/CXCL17/TF/OAS1/SCD/EDN3/FDCSP/IFI30/LCN2/BHLHE40/S100A6/LFNG/SCGB2A1/PTN/SLC12A2/TFF1/B3GALT5/MUC1/SRARP/NQO1/CALD1/EMP2/CAPN12/MSMB/RARRES1/ZFP36/S100A10/BPIFB1/LPO/SOD2/DEFB1…	SSA+CENT+SjD	GO_MF
GO:0004888	transmembrane signaling receptor activity	19	0.774088	1.73733	0.0014288	0.0228609	34	tags=21%, list=7%, signal=20%	HLA-DRB1/HLA-DRA/CD74/HLA-DPA1	SSA+CENT+SjD	GO_MF
hsa05168	Herpes simplex virus 1 infection	18	0.93297	2.07344	1.53305254328145e-09	6.89873644476653e-08	44	tags=89%, list=8%, signal=84%	HLA-DRB5/HLA-DRB1/HLA-DRA/CD74/TAP1/HLA-F/HLA-DMA/HLA-E/HLA-B/STAT1/HLA-C/HLA-A/B2M/HLA-DPA1/HLA-DPB1/OAS1	SSA+CENT+SjD	KEGG
hsa04612	Antigen processing and presentation	17	0.926827	2.0391	9.34279895764774e-09	1.64958947977951e-07	35	tags=82%, list=7%, signal=79%	HLA-DRB5/HLA-DRB1/HLA-DRA/CD74/TAP1/HLA-F/HLA-DMA/HLA-E/HLA-B/HLA-C/HLA-A/B2M/HLA-DPA1/HLA-DPB1	SSA+CENT+SjD	KEGG
hsa04940	Type I diabetes mellitus	13	0.949798	1.98737	1.09972631985301e-08	1.64958947977951e-07	35	tags=85%, list=7%, signal=81%	HLA-DRB5/HLA-DRB1/HLA-DRA/HLA-F/HLA-DMA/HLA-E/HLA-B/HLA-C/HLA-A/HLA-DPA1/HLA-DPB1	SSA+CENT+SjD	KEGG
hsa05416	Viral myocarditis	13	0.945444	1.97826	2.6189344314096e-08	2.191552235082e-07	35	tags=85%, list=7%, signal=81%	HLA-DRB5/HLA-DRB1/HLA-DRA/HLA-F/HLA-DMA/HLA-E/HLA-B/HLA-C/HLA-A/HLA-DPA1/HLA-DPB1	SSA+CENT+SjD	KEGG
hsa05320	Autoimmune thyroid disease	11	0.953033	1.92992	3.40908125457199e-08	2.191552235082e-07	35	tags=100%, list=7%, signal=95%	HLA-DRB5/HLA-DRB1/HLA-DRA/HLA-F/HLA-DMA/HLA-E/HLA-B/HLA-C/HLA-A/HLA-DPA1/HLA-DPB1	SSA+CENT+SjD	KEGG
hsa05330	Allograft rejection	11	0.953033	1.92992	3.40908125457199e-08	2.191552235082e-07	35	tags=100%, list=7%, signal=95%	HLA-DRB5/HLA-DRB1/HLA-DRA/HLA-F/HLA-DMA/HLA-E/HLA-B/HLA-C/HLA-A/HLA-DPA1/HLA-DPB1	SSA+CENT+SjD	KEGG
hsa05332	Graft-versus-host disease	11	0.953033	1.92992	3.40908125457199e-08	2.191552235082e-07	35	tags=100%, list=7%, signal=95%	HLA-DRB5/HLA-DRB1/HLA-DRA/HLA-F/HLA-DMA/HLA-E/HLA-B/HLA-C/HLA-A/HLA-DPA1/HLA-DPB1	SSA+CENT+SjD	KEGG
hsa05169	Epstein-Barr virus infection	25	0.873069	2.05354	6.93036697080183e-08	3.89833142107603e-07	44	tags=64%, list=8%, signal=62%	HLA-DRB5/HLA-DRB1/HLA-DRA/TAP1/HLA-F/HLA-DMA/ISG15/HLA-E/HLA-B/STAT1/HLA-C/HLA-A/B2M/HLA-DPA1/HLA-DPB1/OAS1	SSA+CENT+SjD	KEGG
hsa04145	Phagosome	17	0.901959	1.98439	4.05645173797125e-07	2.02822586898562e-06	35	tags=71%, list=7%, signal=68%	HLA-DRB5/HLA-DRB1/HLA-DRA/TAP1/HLA-F/HLA-DMA/HLA-E/HLA-B/HLA-C/HLA-A/HLA-DPA1/HLA-DPB1	SSA+CENT+SjD	KEGG
hsa04514	Cell adhesion molecules	16	0.910069	1.9799	7.03817838535693e-07	3.16718027341062e-06	35	tags=69%, list=7%, signal=66%	HLA-DRB5/HLA-DRB1/HLA-DRA/HLA-F/HLA-DMA/HLA-E/HLA-B/HLA-C/HLA-A/HLA-DPA1/HLA-DPB1	SSA+CENT+SjD	KEGG
hsa05166	Human T-cell leukemia virus 1 infection	22	0.859122	1.97965	1.03440785649114e-06	4.2316685038274e-06	35	tags=55%, list=7%, signal=53%	HLA-DRB5/HLA-DRB1/HLA-DRA/HLA-F/HLA-DMA/HLA-E/HLA-B/HLA-C/HLA-A/B2M/HLA-DPA1/HLA-DPB1	SSA+CENT+SjD	KEGG
hsa05145	Toxoplasmosis	11	0.900749	1.82405	2.6838042134618e-05	0.000100643	35	tags=64%, list=7%, signal=61%	HLA-DRB5/HLA-DRB1/HLA-DRA/HLA-DMA/STAT1/HLA-DPA1/HLA-DPB1	SSA+CENT+SjD	KEGG
hsa04658	Th1 and Th2 cell differentiation	11	0.896732	1.81591	3.62619282095038e-05	0.000116556	35	tags=64%, list=7%, signal=61%	HLA-DRB5/HLA-DRB1/HLA-DRA/HLA-DMA/STAT1/HLA-DPA1/HLA-DPB1	SSA+CENT+SjD	KEGG
hsa04659	Th17 cell differentiation	11	0.896732	1.81591	3.62619282095038e-05	0.000116556	35	tags=64%, list=7%, signal=61%	HLA-DRB5/HLA-DRB1/HLA-DRA/HLA-DMA/STAT1/HLA-DPA1/HLA-DPB1	SSA+CENT+SjD	KEGG
hsa05152	Tuberculosis	10	0.913945	1.8161	7.31402193447955e-05	0.000219421	35	tags=80%, list=7%, signal=76%	HLA-DRB5/HLA-DRB1/HLA-DRA/CD74/HLA-DMA/STAT1/HLA-DPA1/HLA-DPB1	SSA+CENT+SjD	KEGG
hsa05164	Influenza A	12	0.887522	1.82929	0.000139615	0.000392668	44	tags=75%, list=8%, signal=70%	HLA-DRB5/HLA-DRB1/HLA-DRA/HLA-DMA/STAT1/MX1/HLA-DPA1/HLA-DPB1/OAS1	SSA+CENT+SjD	KEGG
hsa05170	Human immunodeficiency virus 1 infection	12	0.880708	1.81524	0.000195279	0.000516915	30	tags=67%, list=6%, signal=64%	TAP1/HLA-F/HLA-E/HLA-B/HLA-C/HLA-A/B2M/SAMHD1	SSA+CENT+SjD	KEGG
hsa05150	Staphylococcus aureus infection	10	0.901019	1.79041	0.000208501	0.000521252	35	tags=70%, list=7%, signal=67%	HLA-DRB5/HLA-DRB1/HLA-DRA/HLA-DMA/CFB/HLA-DPA1/HLA-DPB1	SSA+CENT+SjD	KEGG
hsa05140	Leishmaniasis	11	0.887366	1.79695	0.000264108	0.000625518	35	tags=64%, list=7%, signal=61%	HLA-DRB5/HLA-DRB1/HLA-DRA/HLA-DMA/STAT1/HLA-DPA1/HLA-DPB1	SSA+CENT+SjD	KEGG
hsa05323	Rheumatoid arthritis	11	0.868001	1.75773	0.000528216	0.00118848	35	tags=55%, list=7%, signal=52%	HLA-DRB5/HLA-DRB1/HLA-DRA/HLA-DMA/HLA-DPA1/HLA-DPB1	SSA+CENT+SjD	KEGG
hsa05163	Human cytomegalovirus infection	17	0.790778	1.73978	0.00135022	0.00289332	26	tags=41%, list=5%, signal=40%	TAP1/HLA-F/HLA-E/HLA-B/HLA-C/HLA-A/B2M	SSA+CENT+SjD	KEGG
hsa05165	Human papillomavirus infection	22	0.748953	1.72579	0.00163314	0.00334052	33	tags=41%, list=6%, signal=40%	HLA-F/ISG15/HLA-E/HLA-B/STAT1/HLA-C/HLA-A/IRF1/MX1	SSA+CENT+SjD	KEGG
hsa04144	Endocytosis	11	0.814948	1.6503	0.00554626	0.0108514	24	tags=45%, list=5%, signal=44%	HLA-F/HLA-E/HLA-B/HLA-C/HLA-A	SSA+CENT+SjD	KEGG
hsa05167	Kaposi sarcoma-associated herpesvirus infection	13	0.7896	1.65217	0.00590988	0.011081	24	tags=46%, list=5%, signal=45%	HLA-F/HLA-E/HLA-B/STAT1/HLA-C/HLA-A	SSA+CENT+SjD	KEGG
hsa05203	Viral carcinogenesis	14	0.740797	1.57208	0.0182019	0.0327634	24	tags=36%, list=5%, signal=35%	HLA-F/HLA-E/HLA-B/HLA-C/HLA-A	SSA+CENT+SjD	KEGG
hsa04218	Cellular senescence	14	0.735974	1.56184	0.0206383	0.0357201	24	tags=36%, list=5%, signal=35%	HLA-F/HLA-E/HLA-B/HLA-C/HLA-A	SSA+CENT+SjD	KEGG
hsa05207	Chemical carcinogenesis - receptor activation	10	-0.735856	-1.71948	0.0275073	0.0458455	3	tags=20%, list=1%, signal=20%	GNAS/GSTM1	SSA+CENT+SjD	KEGG
WP2328	Allograft rejection	13	0.951325	1.98568	1.1959373855546e-08	2.39187477110919e-07	35	tags=92%, list=7%, signal=88%	HLA-DRB5/HLA-DRB1/HLA-DRA/HLA-F/HLA-DMA/HLA-E/HLA-B/STAT1/HLA-C/HLA-A/HLA-DPA1/HLA-DPB1	SSA+CENT+SjD	WikiPathway
WP4217	Ebola virus infection in host	18	0.906266	2.00948	9.14131344559124e-08	9.14131344559124e-07	35	tags=67%, list=7%, signal=64%	HLA-DRB5/HLA-DRB1/HLA-DRA/HLA-F/HLA-DMA/HLA-E/HLA-B/STAT1/HLA-C/HLA-A/HLA-DPA1/HLA-DPB1	SSA+CENT+SjD	WikiPathway
WP5115	Network map of SARS CoV 2 signaling pathway	24	0.852388	1.98744	4.00488867727622e-07	2.66992578485081e-06	41	tags=50%, list=8%, signal=48%	HLA-DRB5/HLA-DRB1/HLA-DRA/IFI27/IFI44L/IFI6/STAT1/IFIT1/CFB/IFITM3/MX1/TF	SSA+CENT+SjD	WikiPathway
R-HSA-913531	Interferon Signaling	31	0.912397	2.21918	1.17716902651272e-13	8.12246628293775e-12	48	tags=74%, list=9%, signal=72%	HLA-DRB5/HLA-DRB1/HLA-DRA/IFI27/IFI6/HLA-F/ISG15/UBE2L6/HLA-E/HLA-B/STAT1/IFIT1/HLA-C/HLA-A/B2M/IFITM3/SAMHD1/IRF1/MX1/HLA-DPA1/HLA-DPB1/OAS1/IFI30	SSA+CENT+SjD	Reactome
R-HSA-1280215	Cytokine Signaling in Immune system	53	0.826009	2.1701	3.94914521198475e-12	1.36245509813474e-10	49	tags=47%, list=9%, signal=48%	HLA-DRB5/HLA-DRB1/HLA-DRA/IFI27/PSMB9/IFI6/HLA-F/ISG15/UBE2L6/HLA-E/HLA-B/STAT1/IFIT1/HLA-C/HLA-A/B2M/IFITM3/SAMHD1/IRF1/MX1/HLA-DPA1/HLA-DPB1/OAS1/IFI30/LCN2	SSA+CENT+SjD	Reactome
R-HSA-168256	Immune System	96	0.723908	2.03442	2.96990807083681e-10	6.83078856292466e-09	49	tags=33%, list=9%, signal=37%	HLA-DRB5/HLA-DRB1/HLA-DRA/IFI27/CD74/PSMB9/IFI6/TAP1/HLA-F/ISG15/UBE2L6/HLA-E/HLA-B/STAT1/IFIT1/HLA-C/HLA-A/CFB/B2M/IFITM3/S100P/SAMHD1/IRF1/LTF/MX1/HLA-DPA1/HLA-DPB1/SERPINA1/PI3/OAS1/IFI30/LCN2	SSA+CENT+SjD	Reactome
R-HSA-909733	Interferon alpha/beta signaling	17	0.925334	2.03471	8.81722392594787e-09	1.52097112722601e-07	44	tags=88%, list=8%, signal=84%	IFI27/IFI6/HLA-F/ISG15/HLA-E/HLA-B/STAT1/IFIT1/HLA-C/HLA-A/IFITM3/SAMHD1/IRF1/MX1/OAS1	SSA+CENT+SjD	Reactome
R-HSA-1280218	Adaptive Immune System	25	0.877864	2.06235	1.61993671083869e-08	2.16127147448618e-07	35	tags=60%, list=7%, signal=59%	HLA-DRB5/HLA-DRB1/HLA-DRA/CD74/PSMB9/TAP1/HLA-F/UBE2L6/HLA-E/HLA-B/HLA-C/HLA-A/B2M/HLA-DPA1/HLA-DPB1	SSA+CENT+SjD	Reactome
R-HSA-877300	Interferon gamma signaling	17	0.920888	2.02493	1.8793664995532e-08	2.16127147448618e-07	48	tags=88%, list=9%, signal=83%	HLA-DRB5/HLA-DRB1/HLA-DRA/HLA-F/HLA-E/HLA-B/STAT1/HLA-C/HLA-A/B2M/IRF1/HLA-DPA1/HLA-DPB1/OAS1/IFI30	SSA+CENT+SjD	Reactome
R-HSA-983169	Class I MHC mediated antigen processing & presentation	13	0.912795	1.90533	9.96970733592343e-07	9.82728294541023e-06	26	tags=69%, list=5%, signal=67%	PSMB9/TAP1/HLA-F/UBE2L6/HLA-E/HLA-B/HLA-C/HLA-A/B2M	SSA+CENT+SjD	Reactome
R-HSA-1236975	Antigen processing-Cross presentation	10	0.929312	1.84305	1.73100779887595e-05	0.000149299	26	tags=80%, list=5%, signal=78%	PSMB9/TAP1/HLA-F/HLA-E/HLA-B/HLA-C/HLA-A/B2M	SSA+CENT+SjD	Reactome
R-HSA-9824446	Viral Infection Pathways	19	0.829638	1.85894	4.08788638076291e-05	0.000313405	26	tags=47%, list=5%, signal=47%	PSMB9/HLA-F/ISG15/HLA-E/HLA-B/STAT1/HLA-C/HLA-A/B2M	SSA+CENT+SjD	Reactome
R-HSA-9694516	SARS-CoV-2 Infection	11	0.889457	1.79821	6.98019778025751e-05	0.000481634	26	tags=73%, list=5%, signal=71%	HLA-F/ISG15/HLA-E/HLA-B/STAT1/HLA-C/HLA-A/B2M	SSA+CENT+SjD	Reactome
R-HSA-5663205	Infectious disease	24	0.780551	1.82136	0.000149499	0.000937768	32	tags=42%, list=6%, signal=41%	PSMB9/HLA-F/ISG15/HLA-E/HLA-B/STAT1/HLA-C/HLA-A/B2M/LTF	SSA+CENT+SjD	Reactome
R-HSA-9679506	SARS-CoV Infections	14	0.844	1.78936	0.00031199	0.00179394	26	tags=57%, list=5%, signal=56%	HLA-F/ISG15/HLA-E/HLA-B/STAT1/HLA-C/HLA-A/B2M	SSA+CENT+SjD	Reactome
R-HSA-1169410	Antiviral mechanism by IFN-stimulated genes	10	0.843128	1.67212	0.00301394	0.015997	44	tags=60%, list=8%, signal=56%	ISG15/UBE2L6/STAT1/IFIT1/MX1/OAS1	SSA+CENT+SjD	Reactome

## Sheet: Duct
Supplementary Data 3. Gene set enrichment analysis (GSEA) (adjusted p-values < 0.05) using scRNA-seq data by autoantibody-subgroups
GSEA was performed using ranked differential expression statistics derived from DEGs.
ID	Description	setSize	enrichmentScore	NES	pvalue	p.adjust	rank	leading_edge	core_enrichment	Groups (vs. Sicca)	Database
GO:0002478	antigen processing and presentation of exogenous peptide antigen	11	0.935387	2.30237	2.41092053658282e-08	1.24041861607186e-05	18	tags=55%, list=3%, signal=54%	HLA-DQB1/HLA-DRA/HLA-DRB1/HLA-DPB1/CD74/HLA-DMA	CENT+SjD	GO_BP
GO:0019884	antigen processing and presentation of exogenous antigen	11	0.935387	2.30237	2.41092053658282e-08	1.24041861607186e-05	18	tags=55%, list=3%, signal=54%	HLA-DQB1/HLA-DRA/HLA-DRB1/HLA-DPB1/CD74/HLA-DMA	CENT+SjD	GO_BP
GO:0048002	antigen processing and presentation of peptide antigen	14	0.874266	2.29829	2.63115659040145e-07	9.02486710507697e-05	18	tags=43%, list=3%, signal=43%	HLA-DQB1/HLA-DRA/HLA-DRB1/HLA-DPB1/CD74/HLA-DMA	CENT+SjD	GO_BP
GO:0002250	adaptive immune response	30	0.713971	2.26831	1.41785986813894e-06	0.000364744	69	tags=37%, list=13%, signal=34%	HLA-DQB1/HLA-DRA/HLA-DRB1/HLA-DPB1/CD74/HLA-DMA/C3/NFKBIZ/CTSC/SERPING1/JUNB	CENT+SjD	GO_BP
GO:0050778	positive regulation of immune response	40	0.642963	2.17789	4.17894153122536e-06	0.000860026	54	tags=30%, list=10%, signal=29%	HLA-DQB1/HLA-DRA/LTF/HLA-DRB1/HLA-DPB1/CD74/HLA-DMA/C3/CFB/NFKBIZ/KCNN4/SERPING1	CENT+SjD	GO_BP
GO:0002253	activation of immune response	25	0.730945	2.22599	1.05383382527812e-05	0.00180733	70	tags=40%, list=13%, signal=37%	HLA-DQB1/LTF/HLA-DRB1/HLA-DPB1/C3/CFB/NFKBIZ/KCNN4/SERPING1/GBP2	CENT+SjD	GO_BP
GO:0019882	antigen processing and presentation	15	0.819075	2.19447	1.36902571656019e-05	0.00201247	18	tags=40%, list=3%, signal=40%	HLA-DQB1/HLA-DRA/HLA-DRB1/HLA-DPB1/CD74/HLA-DMA	CENT+SjD	GO_BP
GO:0050776	regulation of immune response	48	0.583788	2.05123	2.34215832950481e-05	0.0030126	70	tags=29%, list=13%, signal=28%	HLA-DQB1/HLA-DRA/LTF/HLA-DRB1/HLA-DPB1/CD74/HLA-DMA/C3/CFB/NFKBIZ/KCNN4/SERPING1/JUNB/GBP2	CENT+SjD	GO_BP
GO:0002768	immune response-regulating cell surface receptor signaling pathway	14	0.807425	2.12258	2.76302193697542e-05	0.00315906	44	tags=43%, list=8%, signal=40%	HLA-DQB1/LTF/HLA-DRB1/HLA-DPB1/NFKBIZ/KCNN4	CENT+SjD	GO_BP
GO:0002429	immune response-activating cell surface receptor signaling pathway	11	0.852836	2.09918	3.27420009899073e-05	0.00336915	44	tags=55%, list=8%, signal=51%	HLA-DQB1/LTF/HLA-DRB1/HLA-DPB1/NFKBIZ/KCNN4	CENT+SjD	GO_BP
GO:0002684	positive regulation of immune system process	60	0.541479	1.98737	5.37748856065065e-05	0.0050304	70	tags=28%, list=13%, signal=28%	HLA-DQB1/HLA-DRA/LTF/HLA-DRB1/HLA-DPB1/CD74/HLA-DMA/C3/CFB/CDKN1A/NFKBIZ/KCNN4/CTSC/SERPING1/CD83/ITGA2/GBP2	CENT+SjD	GO_BP
GO:0051251	positive regulation of lymphocyte activation	24	0.698412	2.10629	9.47016427201115e-05	0.00812067	38	tags=33%, list=7%, signal=32%	HLA-DQB1/HLA-DRA/HLA-DRB1/HLA-DPB1/CD74/HLA-DMA/CDKN1A/NFKBIZ	CENT+SjD	GO_BP
GO:0050870	positive regulation of T cell activation	20	0.722247	2.08255	0.000115158	0.00846414	38	tags=35%, list=7%, signal=34%	HLA-DQB1/HLA-DRA/HLA-DRB1/HLA-DPB1/CD74/HLA-DMA/NFKBIZ	CENT+SjD	GO_BP
GO:0002460	adaptive immune response based on somatic recombination of immune receptors built from immunoglobulin superfamily domains	23	0.683388	2.03975	0.000108017	0.00846414	69	tags=35%, list=13%, signal=32%	HLA-DRA/HLA-DRB1/CD74/C3/NFKBIZ/CTSC/SERPING1/JUNB	CENT+SjD	GO_BP
GO:0002376	immune system process	127	0.427561	1.7673	0.000125414	0.0086034	70	tags=22%, list=13%, signal=25%	HLA-DQB1/HLA-DRA/LTF/HLA-DRB1/HLA-DPB1/SAA1/PI3/CD74/HLA-DMA/C3/IL32/LCN2/CFB/CDKN1A/VIM/NFKBIZ/ZFP36/CXCL2/PSMB9/KCNN4/DUSP1/CTSC/MYC/SERPING1/CD83/ITGA2/JUNB/GBP2	CENT+SjD	GO_BP
GO:0002757	immune response-activating signaling pathway	16	0.746562	2.0334	0.000154098	0.00926427	70	tags=44%, list=13%, signal=39%	HLA-DQB1/LTF/HLA-DRB1/HLA-DPB1/NFKBIZ/KCNN4/GBP2	CENT+SjD	GO_BP
GO:0042110	T cell activation	29	0.635668	2.00477	0.000180064	0.00926427	83	tags=34%, list=15%, signal=31%	HLA-DQB1/HLA-DRA/HLA-DRB1/HLA-DPB1/CD74/HLA-DMA/NFKBIZ/CD83/JUNB/EGR1	CENT+SjD	GO_BP
GO:0045785	positive regulation of cell adhesion	38	0.588392	1.96821	0.000165772	0.00926427	85	tags=32%, list=15%, signal=29%	HLA-DQB1/HLA-DRA/HLA-DRB1/HLA-DPB1/SAA1/CD74/HLA-DMA/NFKBIZ/CD83/ITGA2/CCN1/TPM1	CENT+SjD	GO_BP
GO:0051240	positive regulation of multicellular organismal process	82	0.477022	1.84805	0.000176771	0.00926427	107	tags=34%, list=19%, signal=32%	HLA-DQB1/HLA-DRA/LTF/HLA-DRB1/HLA-DPB1/SAA1/KRT17/CD74/HLA-DMA/C3/TENT5A/LCN2/CDKN1A/G0S2/NFKBIZ/CTSC/MYC/MAP1B/CD83/ITGA2/CCN1/EGR1/TPM1/IL33/S100A1/FOS/PLA2R1/CRABP2	CENT+SjD	GO_BP
GO:0006955	immune response	92	0.454423	1.79292	0.000166061	0.00926427	70	tags=23%, list=13%, signal=24%	HLA-DQB1/HLA-DRA/LTF/HLA-DRB1/HLA-DPB1/PI3/CD74/HLA-DMA/C3/IL32/LCN2/CFB/VIM/NFKBIZ/CXCL2/KCNN4/CTSC/SERPING1/CD83/JUNB/GBP2	CENT+SjD	GO_BP
GO:0022409	positive regulation of cell-cell adhesion	25	0.677955	2.06462	0.000200127	0.00936049	38	tags=28%, list=7%, signal=27%	HLA-DQB1/HLA-DRA/HLA-DRB1/HLA-DPB1/CD74/HLA-DMA/NFKBIZ	CENT+SjD	GO_BP
GO:0002696	positive regulation of leukocyte activation	27	0.644124	1.99743	0.000195186	0.00936049	64	tags=37%, list=12%, signal=34%	HLA-DQB1/HLA-DRA/HLA-DRB1/HLA-DPB1/CD74/HLA-DMA/CDKN1A/NFKBIZ/CTSC/CD83	CENT+SjD	GO_BP
GO:0050863	regulation of T cell activation	24	0.682241	2.05752	0.00022063	0.0098708	69	tags=38%, list=13%, signal=34%	HLA-DQB1/HLA-DRA/HLA-DRB1/HLA-DPB1/CD74/HLA-DMA/NFKBIZ/CD83/JUNB	CENT+SjD	GO_BP
GO:1903039	positive regulation of leukocyte cell-cell adhesion	21	0.698653	2.03941	0.000234495	0.010054	38	tags=33%, list=7%, signal=32%	HLA-DQB1/HLA-DRA/HLA-DRB1/HLA-DPB1/CD74/HLA-DMA/NFKBIZ	CENT+SjD	GO_BP
GO:0050867	positive regulation of cell activation	28	0.63145	1.97466	0.000247564	0.0101897	64	tags=36%, list=12%, signal=33%	HLA-DQB1/HLA-DRA/HLA-DRB1/HLA-DPB1/CD74/HLA-DMA/CDKN1A/NFKBIZ/CTSC/CD83	CENT+SjD	GO_BP
GO:0006959	humoral immune response	25	0.665312	2.02611	0.000313296	0.0123993	64	tags=36%, list=12%, signal=33%	HLA-DQB1/LTF/HLA-DRB1/PI3/C3/CFB/CXCL2/SERPING1/CD83	CENT+SjD	GO_BP
GO:0002764	immune response-regulating signaling pathway	19	0.709744	2.02069	0.000343504	0.0126238	44	tags=32%, list=8%, signal=30%	HLA-DQB1/LTF/HLA-DRB1/HLA-DPB1/NFKBIZ/KCNN4	CENT+SjD	GO_BP
GO:0002449	lymphocyte mediated immunity	20	0.697088	2.01001	0.000337961	0.0126238	54	tags=35%, list=10%, signal=33%	HLA-DRA/HLA-DRB1/CD74/C3/NFKBIZ/CTSC/SERPING1	CENT+SjD	GO_BP
GO:1990778	protein localization to cell periphery	14	-0.746101	-2.05193	0.000377611	0.012952	106	tags=50%, list=19%, signal=41%	SKAP1/GAS6/RAMP2/WDR72/SNCA/ANK2/MAL	CENT+SjD	GO_BP
GO:1903037	regulation of leukocyte cell-cell adhesion	27	0.628428	1.94875	0.000372671	0.012952	38	tags=26%, list=7%, signal=25%	HLA-DQB1/HLA-DRA/HLA-DRB1/HLA-DPB1/CD74/HLA-DMA/NFKBIZ	CENT+SjD	GO_BP
GO:0051249	regulation of lymphocyte activation	32	0.600508	1.9357	0.000403388	0.0133899	69	tags=31%, list=13%, signal=29%	HLA-DQB1/HLA-DRA/HLA-DRB1/HLA-DPB1/CD74/HLA-DMA/CDKN1A/NFKBIZ/CD83/JUNB	CENT+SjD	GO_BP
GO:0002682	regulation of immune system process	82	0.458139	1.77489	0.00043844	0.0140986	70	tags=26%, list=13%, signal=26%	HLA-DQB1/HLA-DRA/LTF/HLA-DRB1/HLA-DPB1/CD74/HLA-DMA/C3/CFB/CDKN1A/NFKBIZ/ZFP36/KCNN4/DUSP1/CTSC/MYC/SERPING1/CD83/ITGA2/JUNB/GBP2	CENT+SjD	GO_BP
GO:0022407	regulation of cell-cell adhesion	33	0.586645	1.90333	0.000508228	0.0158475	38	tags=21%, list=7%, signal=21%	HLA-DQB1/HLA-DRA/HLA-DRB1/HLA-DPB1/CD74/HLA-DMA/NFKBIZ	CENT+SjD	GO_BP
GO:0032943	mononuclear cell proliferation	15	0.73067	1.95762	0.000644603	0.0184249	38	tags=33%, list=7%, signal=32%	HLA-DRB1/HLA-DPB1/CD74/CDKN1A/NFKBIZ	CENT+SjD	GO_BP
GO:0046651	lymphocyte proliferation	15	0.73067	1.95762	0.000644603	0.0184249	38	tags=33%, list=7%, signal=32%	HLA-DRB1/HLA-DPB1/CD74/CDKN1A/NFKBIZ	CENT+SjD	GO_BP
GO:0007159	leukocyte cell-cell adhesion	28	0.611171	1.91124	0.000636594	0.0184249	38	tags=25%, list=7%, signal=25%	HLA-DQB1/HLA-DRA/HLA-DRB1/HLA-DPB1/CD74/HLA-DMA/NFKBIZ	CENT+SjD	GO_BP
GO:0002521	leukocyte differentiation	34	0.568203	1.85608	0.000822354	0.0228703	160	tags=56%, list=29%, signal=42%	HLA-DRA/LTF/HLA-DRB1/CD74/NFKBIZ/MYC/CD83/JUNB/EGR1/ITM2A/IL33/FOS/TF/HLA-B/MDK/XBP1/IRF1/SFRP1/ZFP36L2	CENT+SjD	GO_BP
GO:0046649	lymphocyte activation	41	0.54031	1.83957	0.000963474	0.0260899	95	tags=29%, list=17%, signal=26%	HLA-DQB1/HLA-DRA/HLA-DRB1/HLA-DPB1/CD74/HLA-DMA/CDKN1A/NFKBIZ/CD83/JUNB/EGR1/ITM2A	CENT+SjD	GO_BP
GO:0002443	leukocyte mediated immunity	22	0.640443	1.8905	0.00104148	0.027479	54	tags=32%, list=10%, signal=30%	HLA-DRA/HLA-DRB1/CD74/C3/NFKBIZ/CTSC/SERPING1	CENT+SjD	GO_BP
GO:0043903	regulation of biological process involved in symbiotic interaction	10	0.791972	1.89658	0.00120432	0.0309811	15	tags=30%, list=3%, signal=30%	LTF/HLA-DRB1/CD74	CENT+SjD	GO_BP
GO:0019883	antigen processing and presentation of endogenous antigen	10	0.787835	1.88668	0.00141131	0.0354205	15	tags=30%, list=3%, signal=30%	HLA-DRA/HLA-DRB1/CD74	CENT+SjD	GO_BP
GO:0007586	digestion	10	0.787266	1.88531	0.00144895	0.0354992	48	tags=70%, list=9%, signal=65%	AQP5/SERPINA3/AKR1C1/GCNT3/SGK1/KCNN4/AKR1C2	CENT+SjD	GO_BP
GO:0048518	positive regulation of biological process	227	0.346142	1.52493	0.00148675	0.0355783	164	tags=40%, list=30%, signal=48%	HLA-DQB1/HLA-DRA/LTF/HLA-DRB1/HLA-DPB1/SAA1/KRT17/CD74/CA2/HLA-DMA/C3/TENT5A/AKR1C1/AREG/NR4A2/LCN2/CFB/CDKN1A/VIM/G0S2/SGK1/NFKBIZ/ZFP36/KCNN4/CTSC/MYC/AKR1C2/MAP1B/SERPING1/IER2/FOSB/MMP7/CD83/PHLDA2/ITGA2/FSCN1/JUNB/GBP2/S100B/HEY1/NR4A1/ODAM/BTG2/NUPR1/CCN1/EGR1/TPM1/PHLDA1/SERTAD1/AKR1C3/IL33/S100A1/FOS/PLA2R1/CRABP2/COLCA2/PLTP/IGFBP3/IER3/PPP1R15A/CSRNP1/JUN/SPRY1/JUND/CCL28/PTGES/TF/HLA-B…	CENT+SjD	GO_BP
GO:0019932	second-messenger-mediated signaling	12	-0.723503	-1.90482	0.00161325	0.0373807	67	tags=67%, list=12%, signal=60%	FHL2/NCALD/DEFB1/ADM/THBS1/ANK2/RCAN2/IGF1	CENT+SjD	GO_BP
GO:0002694	regulation of leukocyte activation	38	0.538793	1.8023	0.00163473	0.0373807	69	tags=29%, list=13%, signal=27%	HLA-DQB1/HLA-DRA/HLA-DRB1/HLA-DPB1/CD74/HLA-DMA/CDKN1A/NFKBIZ/CTSC/CD83/JUNB	CENT+SjD	GO_BP
GO:0002824	positive regulation of adaptive immune response based on somatic recombination of immune receptors built from immunoglobulin superfamily domains	12	0.747574	1.88297	0.00175645	0.0392911	38	tags=33%, list=7%, signal=32%	HLA-DRA/HLA-DRB1/C3/NFKBIZ	CENT+SjD	GO_BP
GO:0072657	protein localization to membrane	18	-0.631073	-1.86066	0.0021069	0.0461276	106	tags=39%, list=19%, signal=32%	SKAP1/GAS6/TM9SF3/RAMP2/WDR72/ANK2/MAL	CENT+SjD	GO_BP
GO:0050865	regulation of cell activation	39	0.529441	1.78199	0.00226757	0.0486111	69	tags=28%, list=13%, signal=27%	HLA-DQB1/HLA-DRA/HLA-DRB1/HLA-DPB1/CD74/HLA-DMA/CDKN1A/NFKBIZ/CTSC/CD83/JUNB	CENT+SjD	GO_BP
GO:0005770	late endosome	16	0.828862	2.26561	1.41853828910983e-06	0.000103077	18	tags=38%, list=3%, signal=37%	HLA-DQB1/HLA-DRA/HLA-DRB1/HLA-DPB1/CD74/HLA-DMA	CENT+SjD	GO_CC
GO:0042611	MHC protein complex	12	0.883198	2.23117	1.9696160504137e-06	0.000103077	18	tags=50%, list=3%, signal=49%	HLA-DQB1/HLA-DRA/HLA-DRB1/HLA-DPB1/CD74/HLA-DMA	CENT+SjD	GO_CC
GO:0098791	Golgi apparatus subcompartment	13	0.858679	2.21865	9.59974474375346e-07	0.000103077	15	tags=38%, list=3%, signal=38%	HLA-DQB1/HLA-DRA/HLA-DRB1/HLA-DPB1/CD74	CENT+SjD	GO_CC
GO:0098553	lumenal side of endoplasmic reticulum membrane	10	0.882094	2.11858	1.03652573430801e-05	0.000325469	15	tags=50%, list=3%, signal=50%	HLA-DQB1/HLA-DRA/HLA-DRB1/HLA-DPB1/CD74	CENT+SjD	GO_CC
GO:0098576	lumenal side of membrane	10	0.882094	2.11858	1.03652573430801e-05	0.000325469	15	tags=50%, list=3%, signal=50%	HLA-DQB1/HLA-DRA/HLA-DRB1/HLA-DPB1/CD74	CENT+SjD	GO_CC
GO:0031902	late endosome membrane	12	0.855798	2.16195	1.65115507566499e-05	0.000432052	18	tags=42%, list=3%, signal=41%	HLA-DQB1/HLA-DRA/HLA-DRB1/HLA-DPB1/HLA-DMA	CENT+SjD	GO_CC
GO:0012507	ER to Golgi transport vesicle membrane	15	0.787195	2.11301	3.68926992481184e-05	0.000761269	27	tags=40%, list=5%, signal=39%	HLA-DQB1/HLA-DRA/HLA-DRB1/HLA-DPB1/CD74/AREG	CENT+SjD	GO_CC
GO:0030139	endocytic vesicle	27	0.665938	2.07228	3.87907858813246e-05	0.000761269	33	tags=33%, list=6%, signal=33%	HLA-DQB1/HLA-DRA/LTF/HLA-DRB1/HLA-DPB1/SAA1/CD74/AREG/VIM	CENT+SjD	GO_CC
GO:0030134	COPII-coated ER to Golgi transport vesicle	17	0.745768	2.07076	7.7652278228197e-05	0.0013546	46	tags=41%, list=8%, signal=39%	HLA-DQB1/HLA-DRA/HLA-DRB1/HLA-DPB1/CD74/AREG/CTSC	CENT+SjD	GO_CC
GO:0030665	clathrin-coated vesicle membrane	11	0.796415	1.96639	0.000412688	0.00647921	27	tags=55%, list=5%, signal=53%	HLA-DQB1/HLA-DRA/HLA-DRB1/HLA-DPB1/CD74/AREG	CENT+SjD	GO_CC
GO:0030662	coated vesicle membrane	21	0.658028	1.92666	0.000687074	0.00980642	27	tags=29%, list=5%, signal=28%	HLA-DQB1/HLA-DRA/HLA-DRB1/HLA-DPB1/CD74/AREG	CENT+SjD	GO_CC
GO:0005882	intermediate filament	11	0.770147	1.90154	0.00105048	0.0137438	33	tags=36%, list=6%, signal=35%	HLA-DRB1/KRT17/KRT6B/VIM	CENT+SjD	GO_CC
GO:0030136	clathrin-coated vesicle	14	0.723282	1.90631	0.00115128	0.0139039	27	tags=43%, list=5%, signal=42%	HLA-DQB1/HLA-DRA/HLA-DRB1/HLA-DPB1/CD74/AREG	CENT+SjD	GO_CC
GO:0030666	endocytic vesicle membrane	21	0.643674	1.88463	0.00126566	0.0141935	27	tags=29%, list=5%, signal=28%	HLA-DQB1/HLA-DRA/HLA-DRB1/HLA-DPB1/CD74/AREG	CENT+SjD	GO_CC
GO:0016323	basolateral plasma membrane	17	-0.657562	-1.91376	0.0014747	0.0144705	116	tags=47%, list=21%, signal=38%	CA12/MUC20/ATP6V0A4/SLC4A11/CLDN1/RHCG/ANK2/BSND	CENT+SjD	GO_CC
GO:0005768	endosome	41	0.531706	1.81509	0.00145743	0.0144705	18	tags=17%, list=3%, signal=18%	HLA-DQB1/HLA-DRA/LTF/HLA-DRB1/HLA-DPB1/CD74/HLA-DMA	CENT+SjD	GO_CC
GO:0005765	lysosomal membrane	27	0.583253	1.81498	0.00214114	0.0186755	18	tags=22%, list=3%, signal=23%	HLA-DQB1/HLA-DRA/HLA-DRB1/HLA-DPB1/CD74/HLA-DMA	CENT+SjD	GO_CC
GO:0098852	lytic vacuole membrane	27	0.583253	1.81498	0.00214114	0.0186755	18	tags=22%, list=3%, signal=23%	HLA-DQB1/HLA-DRA/HLA-DRB1/HLA-DPB1/CD74/HLA-DMA	CENT+SjD	GO_CC
GO:0045121	membrane raft	14	-0.671835	-1.85091	0.00309852	0.0243234	24	tags=43%, list=4%, signal=42%	KCNMA1/SKAP1/MAL/MALL/PTGS2/TFPI	CENT+SjD	GO_CC
GO:0098857	membrane microdomain	14	-0.671835	-1.85091	0.00309852	0.0243234	24	tags=43%, list=4%, signal=42%	KCNMA1/SKAP1/MAL/MALL/PTGS2/TFPI	CENT+SjD	GO_CC
GO:0030135	coated vesicle	24	0.591396	1.79039	0.00327259	0.0244665	46	tags=29%, list=8%, signal=28%	HLA-DQB1/HLA-DRA/HLA-DRB1/HLA-DPB1/CD74/AREG/CTSC	CENT+SjD	GO_CC
GO:0030658	transport vesicle membrane	23	0.596691	1.7896	0.00347303	0.0247848	27	tags=26%, list=5%, signal=26%	HLA-DQB1/HLA-DRA/HLA-DRB1/HLA-DPB1/CD74/AREG	CENT+SjD	GO_CC
GO:0005774	vacuolar membrane	29	0.550429	1.74023	0.00470327	0.0301818	18	tags=21%, list=3%, signal=21%	HLA-DQB1/HLA-DRA/HLA-DRB1/HLA-DPB1/CD74/HLA-DMA	CENT+SjD	GO_CC
GO:0098797	plasma membrane protein complex	31	0.538735	1.72957	0.00491835	0.0301818	18	tags=19%, list=3%, signal=20%	HLA-DQB1/HLA-DRA/HLA-DRB1/HLA-DPB1/CD74/HLA-DMA	CENT+SjD	GO_CC
GO:0098552	side of membrane	35	0.52149	1.71782	0.00499826	0.0301818	15	tags=17%, list=3%, signal=18%	HLA-DQB1/HLA-DRA/HLA-DRB1/MFGE8/HLA-DPB1/CD74	CENT+SjD	GO_CC
GO:0030659	cytoplasmic vesicle membrane	54	0.461271	1.66175	0.00493125	0.0301818	27	tags=17%, list=5%, signal=18%	HLA-DQB1/HLA-DRA/HLA-DRB1/MFGE8/HLA-DPB1/AQP5/CD74/HLA-DMA/AREG	CENT+SjD	GO_CC
GO:0000323	lytic vacuole	42	0.491505	1.68546	0.00562299	0.0315289	20	tags=19%, list=4%, signal=20%	HLA-DQB1/HLA-DRA/HLA-DRB1/HLA-DPB1/SERPINA3/CD74/HLA-DMA/C3	CENT+SjD	GO_CC
GO:0005764	lysosome	42	0.491505	1.68546	0.00562299	0.0315289	20	tags=19%, list=4%, signal=20%	HLA-DQB1/HLA-DRA/HLA-DRB1/HLA-DPB1/SERPINA3/CD74/HLA-DMA/C3	CENT+SjD	GO_CC
GO:0012506	vesicle membrane	55	0.452178	1.63491	0.00623173	0.0337373	27	tags=16%, list=5%, signal=17%	HLA-DQB1/HLA-DRA/HLA-DRB1/MFGE8/HLA-DPB1/AQP5/CD74/HLA-DMA/AREG	CENT+SjD	GO_CC
GO:0010008	endosome membrane	29	0.539548	1.70583	0.00674664	0.0353074	18	tags=17%, list=3%, signal=18%	HLA-DQB1/HLA-DRA/HLA-DRB1/HLA-DPB1/HLA-DMA	CENT+SjD	GO_CC
GO:0000139	Golgi membrane	34	0.510707	1.67249	0.007684	0.0389157	34	tags=18%, list=6%, signal=18%	HLA-DQB1/HLA-DRA/HLA-DRB1/HLA-DPB1/CD74/GCNT3	CENT+SjD	GO_CC
GO:0005773	vacuole	44	0.471811	1.63367	0.00911154	0.0447035	20	tags=18%, list=4%, signal=19%	HLA-DQB1/HLA-DRA/HLA-DRB1/HLA-DPB1/SERPINA3/CD74/HLA-DMA/C3	CENT+SjD	GO_CC
GO:0003823	antigen binding	12	0.867979	2.18816	4.4148755137976e-06	0.000335531	18	tags=42%, list=3%, signal=41%	HLA-DQB1/HLA-DRA/HLA-DRB1/HLA-DPB1/HLA-DMA	CENT+SjD	GO_MF
GO:0042605	peptide antigen binding	12	0.867979	2.18816	4.4148755137976e-06	0.000335531	18	tags=42%, list=3%, signal=41%	HLA-DQB1/HLA-DRA/HLA-DRB1/HLA-DPB1/HLA-DMA	CENT+SjD	GO_MF
GO:0042277	peptide binding	30	0.631954	2.00872	0.000158575	0.00803446	18	tags=20%, list=3%, signal=20%	HLA-DQB1/HLA-DRA/HLA-DRB1/HLA-DPB1/CD74/HLA-DMA	CENT+SjD	GO_MF
GO:0033218	amide binding	34	0.604978	1.97896	0.000297593	0.0113085	18	tags=18%, list=3%, signal=18%	HLA-DQB1/HLA-DRA/HLA-DRB1/HLA-DPB1/CD74/HLA-DMA	CENT+SjD	GO_MF
hsa05168	Herpes simplex virus 1 infection	17	0.850769	2.3541	1.54593921535806e-07	4.78493247063461e-06	20	tags=41%, list=4%, signal=41%	HLA-DQB1/HLA-DRA/HLA-DRB1/HLA-DPB1/CD74/HLA-DMA/C3	CENT+SjD	KEGG
hsa05145	Toxoplasmosis	11	0.905204	2.22745	1.62201100699478e-07	4.78493247063461e-06	22	tags=55%, list=4%, signal=53%	HLA-DQB1/HLA-DRA/HLA-DRB1/HLA-DPB1/HLA-DMA/LAMB3	CENT+SjD	KEGG
hsa04612	Antigen processing and presentation	16	0.84763	2.31061	3.60924625626343e-07	7.09818430398475e-06	18	tags=38%, list=3%, signal=37%	HLA-DQB1/HLA-DRA/HLA-DRB1/HLA-DPB1/CD74/HLA-DMA	CENT+SjD	KEGG
hsa05150	Staphylococcus aureus infection	16	0.839072	2.28728	7.02138759981677e-07	1.03565467097297e-05	31	tags=50%, list=6%, signal=49%	HLA-DQB1/HLA-DRA/HLA-DRB1/HLA-DPB1/KRT17/HLA-DMA/C3/CFB	CENT+SjD	KEGG
hsa05166	Human T-cell leukemia virus 1 infection	20	0.739129	2.13227	1.62338247801992e-05	0.000156768	133	tags=70%, list=24%, signal=55%	HLA-DQB1/HLA-DRA/HLA-DRB1/HLA-DPB1/HLA-DMA/CDKN1A/ZFP36/MYC/MMP7/EGR1/FOS/JUN/HLA-B/HLA-C	CENT+SjD	KEGG
hsa05416	Viral myocarditis	13	0.826373	2.12867	1.87300921104119e-05	0.000156768	18	tags=38%, list=3%, signal=38%	HLA-DQB1/HLA-DRA/HLA-DRB1/HLA-DPB1/HLA-DMA	CENT+SjD	KEGG
hsa04940	Type I diabetes mellitus	10	0.87593	2.09794	2.65708307504489e-05	0.000156768	18	tags=50%, list=3%, signal=49%	HLA-DQB1/HLA-DRA/HLA-DRB1/HLA-DPB1/HLA-DMA	CENT+SjD	KEGG
hsa05320	Autoimmune thyroid disease	10	0.87593	2.09794	2.65708307504489e-05	0.000156768	18	tags=50%, list=3%, signal=49%	HLA-DQB1/HLA-DRA/HLA-DRB1/HLA-DPB1/HLA-DMA	CENT+SjD	KEGG
hsa05330	Allograft rejection	10	0.87593	2.09794	2.65708307504489e-05	0.000156768	18	tags=50%, list=3%, signal=49%	HLA-DQB1/HLA-DRA/HLA-DRB1/HLA-DPB1/HLA-DMA	CENT+SjD	KEGG
hsa05332	Graft-versus-host disease	10	0.87593	2.09794	2.65708307504489e-05	0.000156768	18	tags=50%, list=3%, signal=49%	HLA-DQB1/HLA-DRA/HLA-DRB1/HLA-DPB1/HLA-DMA	CENT+SjD	KEGG
hsa04640	Hematopoietic cell lineage	10	0.860698	2.06146	7.1381181074655e-05	0.000382863	18	tags=50%, list=3%, signal=49%	HLA-DQB1/HLA-DRA/HLA-DRB1/HLA-DPB1/HLA-DMA	CENT+SjD	KEGG
hsa05164	Influenza A	11	0.810652	1.99479	0.00028122	0.00138267	18	tags=45%, list=3%, signal=45%	HLA-DQB1/HLA-DRA/HLA-DRB1/HLA-DPB1/HLA-DMA	CENT+SjD	KEGG
hsa05140	Leishmaniasis	12	0.791639	1.99645	0.000336003	0.00151275	20	tags=50%, list=4%, signal=49%	HLA-DQB1/HLA-DRA/HLA-DRB1/HLA-DPB1/HLA-DMA/C3	CENT+SjD	KEGG
hsa05169	Epstein-Barr virus infection	23	0.665581	1.98688	0.000358957	0.00151275	47	tags=35%, list=9%, signal=33%	HLA-DQB1/HLA-DRA/HLA-DRB1/HLA-DPB1/HLA-DMA/CDKN1A/VIM/MYC	CENT+SjD	KEGG
hsa05152	Tuberculosis	14	0.755942	1.98697	0.000388141	0.00152669	20	tags=50%, list=4%, signal=49%	HLA-DQB1/HLA-DRA/HLA-DRB1/HLA-DPB1/CD74/HLA-DMA/C3	CENT+SjD	KEGG
hsa04514	Cell adhesion molecules	16	0.714664	1.94815	0.00071426	0.00263383	18	tags=31%, list=3%, signal=31%	HLA-DQB1/HLA-DRA/HLA-DRB1/HLA-DPB1/HLA-DMA	CENT+SjD	KEGG
hsa04145	Phagosome	25	0.557338	1.69827	0.00864861	0.0300158	20	tags=24%, list=4%, signal=24%	HLA-DQB1/HLA-DRA/HLA-DRB1/HLA-DPB1/HLA-DMA/C3	CENT+SjD	KEGG
hsa05323	Rheumatoid arthritis	15	0.634984	1.70015	0.0112776	0.0369654	42	tags=40%, list=8%, signal=38%	HLA-DQB1/HLA-DRA/HLA-DRB1/HLA-DPB1/HLA-DMA/CXCL2	CENT+SjD	KEGG
WP2328	Allograft rejection	14	0.848372	2.23046	1.51024866332039e-06	4.68177085629322e-05	33	tags=50%, list=6%, signal=48%	HLA-DQB1/HLA-DRA/HLA-DRB1/HLA-DPB1/HLA-DMA/C3/VIM	CENT+SjD	WikiPathway
WP4217	Ebola virus infection in host	18	0.676117	1.89823	0.00119869	0.0185619	18	tags=33%, list=3%, signal=33%	HLA-DQB1/HLA-DRA/HLA-DRB1/MFGE8/HLA-DPB1/HLA-DMA	CENT+SjD	WikiPathway
WP5115	Network map of SARS CoV 2 signaling pathway	28	0.588207	1.84065	0.00179631	0.0185619	129	tags=57%, list=23%, signal=46%	SAA2/HLA-DRA/HLA-DRB1/SAA1/CFB/CXCL2/DUSP1/JUNB/EGR1/IL33/FOS/DDIT4/IGFBP3/JUN/TF/TNFSF10	CENT+SjD	WikiPathway
R-HSA-877300	Interferon gamma signaling	16	0.766927	2.09319	8.21334860572725e-05	0.00563527	7	tags=25%, list=1%, signal=25%	HLA-DQB1/HLA-DRA/HLA-DRB1/HLA-DPB1	CENT+SjD	Reactome
R-HSA-1280218	Adaptive Immune System	27	0.647817	2.01288	0.000219556	0.00563527	46	tags=30%, list=8%, signal=29%	HLA-DQB1/HLA-DRA/HLA-DRB1/HLA-DPB1/CD74/C3/PSMB9/CTSC	CENT+SjD	Reactome
R-HSA-2132295	MHC class II antigen presentation	10	0.833609	2.00223	0.000207241	0.00563527	46	tags=60%, list=8%, signal=56%	HLA-DQB1/HLA-DRA/HLA-DRB1/HLA-DPB1/CD74/CTSC	CENT+SjD	Reactome
R-HSA-168256	Immune System	104	0.429999	1.72989	0.000332415	0.00639899	72	tags=23%, list=13%, signal=25%	HLA-DQB1/HLA-DRA/LTF/HLA-DRB1/HLA-DPB1/SAA1/SERPINA3/PI3/CD74/C3/IL32/LCN2/CFB/CDKN1A/VIM/CXCL2/PSMB9/CTSC/MYC/SERPING1/FSCN1/JUNB/GBP2/S100B	CENT+SjD	Reactome
R-HSA-1280215	Cytokine Signaling in Immune system	62	0.479908	1.7705	0.000599151	0.00922693	72	tags=26%, list=13%, signal=25%	HLA-DQB1/HLA-DRA/HLA-DRB1/HLA-DPB1/SAA1/IL32/LCN2/CDKN1A/VIM/CXCL2/PSMB9/MYC/FSCN1/JUNB/GBP2/S100B	CENT+SjD	Reactome
R-HSA-5663202	Diseases of signal transduction by growth factor receptors and second messengers	13	0.743531	1.92019	0.000894254	0.0114763	75	tags=54%, list=14%, signal=48%	AREG/CDKN1A/PSMB9/MYC/JUNB/HEY1/NR4A1	CENT+SjD	Reactome
R-HSA-1257604	PIP3 activates AKT signaling	11	0.734356	1.81215	0.00343759	0.0378135	119	tags=82%, list=22%, signal=65%	AREG/CDKN1A/SGK1/PSMB9/NR4A1/EGR1/IL33/IER3/JUN	CENT+SjD	Reactome
R-HSA-449147	Signaling by Interleukins	28	0.563214	1.76532	0.00393436	0.0378682	101	tags=46%, list=18%, signal=40%	SAA1/IL32/LCN2/CDKN1A/VIM/CXCL2/PSMB9/MYC/FSCN1/JUNB/S100B/IL33/FOS	CENT+SjD	Reactome
R-HSA-983712	Ion channel transport	16	-0.633377	-1.8081	0.00453202	0.0387739	109	tags=62%, list=20%, signal=52%	ATP2A3/ATP6V0A4/CLCNKB/FXYD2/SCNN1A/ATP6V1C2/SCNN1B/BSND/ATP6V1G3/ATP6V0D2	CENT+SjD	Reactome
GO:0006952	defense response	93	0.549675	2.1125	2.7382354287689e-07	0.000261228	98	tags=41%, list=20%, signal=40%	HLA-DRB1/LTF/BST2/IFI6/CD74/IFI27/CTSC/VIM/IFIT1/IFITM1/ISG15/SAA2/ODAM/SAA1/DMBT1/SERPINA3/NR4A1/IER3/NFKBIZ/NUPR1/HLA-A/HLA-C/CST3/ZFP36/TAP1/UBE2L6/ANG/HLA-F/LCN2/HLA-B/ZYX/LSP1/HSPA1B/MX1/PTN/SAMHD1/TF/IFITM3	SSA+SjD	GO_BP
GO:0043207	response to external biotic stimulus	76	0.553664	2.06126	3.48013720129328e-06	0.000830013	127	tags=49%, list=26%, signal=43%	HLA-DRB1/LTF/BST2/IFI6/CD74/IFI27/TENT5A/VIM/IFIT1/IFITM1/ISG15/DMBT1/NR4A1/IER3/NFKBIZ/HLA-A/HLA-C/ZFP36/UBE2L6/ANG/HLA-F/LCN2/HLA-B/ZYX/CD24/HSPA1B/MX1/SAMHD1/TF/IFITM3/HSPA1A/B2M/KLK7/STAT1/RNASE4/IRF1/GSN	SSA+SjD	GO_BP
GO:0051707	response to other organism	76	0.553664	2.06126	3.48013720129328e-06	0.000830013	127	tags=49%, list=26%, signal=43%	HLA-DRB1/LTF/BST2/IFI6/CD74/IFI27/TENT5A/VIM/IFIT1/IFITM1/ISG15/DMBT1/NR4A1/IER3/NFKBIZ/HLA-A/HLA-C/ZFP36/UBE2L6/ANG/HLA-F/LCN2/HLA-B/ZYX/CD24/HSPA1B/MX1/SAMHD1/TF/IFITM3/HSPA1A/B2M/KLK7/STAT1/RNASE4/IRF1/GSN	SSA+SjD	GO_BP
GO:0009607	response to biotic stimulus	77	0.549541	2.05014	3.22456120509132e-06	0.000830013	127	tags=48%, list=26%, signal=42%	HLA-DRB1/LTF/BST2/IFI6/CD74/IFI27/TENT5A/VIM/IFIT1/IFITM1/ISG15/DMBT1/NR4A1/IER3/NFKBIZ/HLA-A/HLA-C/ZFP36/UBE2L6/ANG/HLA-F/LCN2/HLA-B/ZYX/CD24/HSPA1B/MX1/SAMHD1/TF/IFITM3/HSPA1A/B2M/KLK7/STAT1/RNASE4/IRF1/GSN	SSA+SjD	GO_BP
GO:0044419	biological process involved in interspecies interaction between organisms	84	0.52655	1.99181	7.30353205355625e-06	0.00139351	129	tags=46%, list=27%, signal=41%	HLA-DRB1/LTF/BST2/IFI6/CD74/IFI27/TENT5A/VIM/IFIT1/IFITM1/ISG15/DMBT1/ANPEP/NR4A1/IER3/NFKBIZ/HLA-A/HLA-C/ZFP36/UBE2L6/ANG/HLA-F/LCN2/HLA-B/ZYX/CD24/HSPA1B/MX1/SAMHD1/TF/IFITM3/HSPA1A/B2M/KLK7/STAT1/RNASE4/IRF1/GSN/LY6E	SSA+SjD	GO_BP
GO:0019058	viral life cycle	25	0.710208	2.12697	1.60137532093331e-05	0.00235847	29	tags=36%, list=6%, signal=36%	HLA-DRB1/LTF/BST2/CD74/IFI27/IFIT1/IFITM1/ISG15/ANPEP	SSA+SjD	GO_BP
GO:0006955	immune response	83	0.525627	1.98474	1.73053292432958e-05	0.00235847	111	tags=43%, list=23%, signal=40%	HLA-DRB1/HLA-DRA/LTF/BST2/IFI6/CD74/IFI27/CTSC/VIM/IFIT1/IFITM1/ISG15/DMBT1/NFKBIZ/HLA-A/HLA-C/TAP1/UBE2L6/ANG/PIGR/HLA-F/LCN2/HLA-B/ZYX/CD24/HSPA1B/MX1/SAMHD1/TF/ALCAM/IFITM3/JUNB/HSPA1A/B2M/CCL28/KLK7	SSA+SjD	GO_BP
GO:1903900	regulation of viral life cycle	15	0.795076	2.10069	2.98771740706791e-05	0.00259117	18	tags=47%, list=4%, signal=46%	HLA-DRB1/LTF/BST2/CD74/IFIT1/IFITM1/ISG15	SSA+SjD	GO_BP
GO:0019079	viral genome replication	12	0.835845	2.08278	2.6613621914065e-05	0.00259117	18	tags=50%, list=4%, signal=49%	LTF/BST2/IFI27/IFIT1/IFITM1/ISG15	SSA+SjD	GO_BP
GO:0043122	regulation of canonical NF-kappaB signal transduction	14	0.796497	2.06716	2.81612550736791e-05	0.00259117	9	tags=29%, list=2%, signal=29%	HLA-DRB1/LTF/BST2/CD74	SSA+SjD	GO_BP
GO:0050790	regulation of catalytic activity	65	0.540157	1.95906	2.75129988052835e-05	0.00259117	85	tags=32%, list=18%, signal=31%	HLA-DRB1/LTF/IFI6/SGK1/CD74/IFIT1/ODAM/S100A1/PSMB9/SERPINB5/SERPINA3/DUSP1/S100A10/CST3/ZFP36/GPRC5A/ANG/PPP1R1B/SFN/CD24/EGR1	SSA+SjD	GO_BP
GO:0043123	positive regulation of canonical NF-kappaB signal transduction	10	0.856825	2.029	4.12389930486097e-05	0.0032785	9	tags=40%, list=2%, signal=40%	HLA-DRB1/LTF/BST2/CD74	SSA+SjD	GO_BP
GO:0009605	response to external stimulus	131	0.446097	1.80015	4.6772386110303e-05	0.00343237	131	tags=41%, list=27%, signal=41%	HLA-DRB1/LTF/BST2/IFI6/KRT5/CD74/IFI27/CTSC/TENT5A/VIM/IFIT1/IFITM1/ISG15/SAA1/DMBT1/DUSP1/NR4A1/IER3/NFKBIZ/NUPR1/HLA-A/HLA-C/ZFP36/UBE2L6/ANG/ATF3/HLA-F/LCN2/HLA-B/ZYX/CD24/LSP1/HSPA1B/MX1/PTN/RDH11/SAMHD1/TF/ALDH1A3/IFITM3/HSPA1A/B2M/TUBA1A/NR4A2/CCL28/KLK7/BHLHE40/STAT1/RNASE4/CCN1/IRF1/GSN/FOSB/SOX15	SSA+SjD	GO_BP
GO:0007249	canonical NF-kappaB signal transduction	16	0.771312	2.07133	5.50466957749811e-05	0.00375104	9	tags=25%, list=2%, signal=25%	HLA-DRB1/LTF/BST2/CD74	SSA+SjD	GO_BP
GO:0016032	viral process	28	0.669396	2.05745	5.96501703864909e-05	0.00379375	29	tags=32%, list=6%, signal=32%	HLA-DRB1/LTF/BST2/CD74/IFI27/IFIT1/IFITM1/ISG15/ANPEP	SSA+SjD	GO_BP
GO:0050792	regulation of viral process	17	0.745076	2.03068	9.14035890690977e-05	0.00544994	18	tags=41%, list=4%, signal=41%	HLA-DRB1/LTF/BST2/CD74/IFIT1/IFITM1/ISG15	SSA+SjD	GO_BP
GO:0002376	immune system process	115	0.45045	1.78659	0.000128751	0.00722519	111	tags=37%, list=23%, signal=37%	HLA-DRB1/HLA-DRA/LTF/BST2/IFI6/CD74/IFI27/CTSC/VIM/IFIT1/IFITM1/ISG15/SAA1/PSMB9/DMBT1/DUSP1/NFKBIZ/HLA-A/HLA-C/ZFP36/TAP1/UBE2L6/ANG/PIGR/HLA-F/LCN2/HLA-B/ZYX/CD24/HSPA1B/EGR1/MX1/PTN/SAMHD1/TF/ALCAM/IFITM3/JUNB/HSPA1A/B2M/CCL28/KLK7	SSA+SjD	GO_BP
GO:0009615	response to virus	19	0.727493	2.0394	0.000148245	0.00785696	28	tags=37%, list=6%, signal=36%	BST2/IFI6/IFI27/IFIT1/IFITM1/ISG15/DMBT1	SSA+SjD	GO_BP
GO:0051607	defense response to virus	16	0.740326	1.98812	0.000285005	0.0118215	28	tags=44%, list=6%, signal=43%	BST2/IFI6/IFI27/IFIT1/IFITM1/ISG15/DMBT1	SSA+SjD	GO_BP
GO:0140546	defense response to symbiont	16	0.740326	1.98812	0.000285005	0.0118215	28	tags=44%, list=6%, signal=43%	BST2/IFI6/IFI27/IFIT1/IFITM1/ISG15/DMBT1	SSA+SjD	GO_BP
GO:0008544	epidermis development	29	0.637185	1.97289	0.00027099	0.0118215	58	tags=31%, list=12%, signal=29%	HLA-DRB1/KRT6B/KRT5/CALML5/LAMB3/KRT14/NFKBIZ/ZFP36/KRT15	SSA+SjD	GO_BP
GO:0045087	innate immune response	52	0.550472	1.91677	0.000272253	0.0118215	104	tags=46%, list=22%, signal=41%	LTF/BST2/IFI6/CD74/IFI27/VIM/IFIT1/IFITM1/ISG15/DMBT1/NFKBIZ/HLA-A/HLA-C/UBE2L6/ANG/HLA-F/LCN2/HLA-B/ZYX/HSPA1B/MX1/SAMHD1/IFITM3/HSPA1A	SSA+SjD	GO_BP
GO:0098542	defense response to other organism	57	0.53618	1.89844	0.000255305	0.0118215	127	tags=53%, list=26%, signal=44%	LTF/BST2/IFI6/CD74/IFI27/VIM/IFIT1/IFITM1/ISG15/DMBT1/NFKBIZ/HLA-A/HLA-C/UBE2L6/ANG/HLA-F/LCN2/HLA-B/ZYX/HSPA1B/MX1/SAMHD1/TF/IFITM3/HSPA1A/KLK7/STAT1/RNASE4/IRF1/GSN	SSA+SjD	GO_BP
GO:0065009	regulation of molecular function	83	0.482325	1.82123	0.00030238	0.0120196	127	tags=41%, list=26%, signal=36%	HLA-DRB1/LTF/IFI6/SGK1/CD74/IFIT1/ODAM/S100A1/PSMB9/SERPINB5/SERPINA3/FXYD5/DUSP1/NUPR1/S100A10/CST3/ZFP36/GPRC5A/ANG/PPP1R1B/SFN/CD24/HSPA1B/EGR1/SPRY1/HSPA1A/B2M/SERTAD1/BHLHE40/ATP1B3/TIMP1/TPM1/CCN1/GSN	SSA+SjD	GO_BP
GO:0002573	myeloid leukocyte differentiation	13	0.771068	1.96233	0.000358594	0.013684	9	tags=23%, list=2%, signal=23%	HLA-DRB1/LTF/CD74	SSA+SjD	GO_BP
GO:0044403	biological process involved in symbiotic interaction	23	0.669582	1.96692	0.000389471	0.0142906	29	tags=30%, list=6%, signal=30%	HLA-DRB1/LTF/CD74/IFI27/IFIT1/IFITM1/ANPEP	SSA+SjD	GO_BP
GO:0045103	intermediate filament-based process	10	0.811647	1.92201	0.000524292	0.0178634	70	tags=70%, list=15%, signal=61%	KRT6B/KRT5/KRT13/VIM/KRT14/KRT15/KRT23	SSA+SjD	GO_BP
GO:0045104	intermediate filament cytoskeleton organization	10	0.811647	1.92201	0.000524292	0.0178634	70	tags=70%, list=15%, signal=61%	KRT6B/KRT5/KRT13/VIM/KRT14/KRT15/KRT23	SSA+SjD	GO_BP
GO:0051246	regulation of protein metabolic process	91	0.457374	1.75218	0.000611943	0.0201308	85	tags=29%, list=18%, signal=29%	HLA-DRB1/LTF/IFI6/CD74/CTSC/KRT13/VIM/ISG15/ODAM/PSMB9/SERPINB5/SERPINA3/DUSP1/IER3/NUPR1/S100A10/CST3/ZFP36/GPRC5A/ANG/IBTK/PPP1R1B/SFN/CD24/HSPA1B/EGR1	SSA+SjD	GO_BP
GO:0002443	leukocyte mediated immunity	22	0.665919	1.93449	0.000636381	0.0202291	78	tags=45%, list=16%, signal=40%	HLA-DRB1/HLA-DRA/BST2/CD74/CTSC/NFKBIZ/HLA-A/HLA-C/HLA-F/HLA-B	SSA+SjD	GO_BP
GO:0051336	regulation of hydrolase activity	36	0.589073	1.91111	0.000657339	0.0202291	75	tags=31%, list=16%, signal=28%	LTF/IFI6/ODAM/PSMB9/SERPINB5/SERPINA3/S100A10/CST3/ANG/PPP1R1B/SFN	SSA+SjD	GO_BP
GO:0001906	cell killing	15	0.731851	1.93364	0.000808734	0.0238845	78	tags=53%, list=16%, signal=46%	HLA-DRB1/HLA-DRA/LTF/CTSC/HLA-A/HLA-C/HLA-F/HLA-B	SSA+SjD	GO_BP
GO:0002460	adaptive immune response based on somatic recombination of immune receptors built from immunoglobulin superfamily domains	21	0.667622	1.91801	0.000868283	0.0238845	105	tags=52%, list=22%, signal=43%	HLA-DRB1/HLA-DRA/CD74/CTSC/NFKBIZ/HLA-A/HLA-C/HLA-F/HLA-B/JUNB/B2M	SSA+SjD	GO_BP
GO:1902107	positive regulation of leukocyte differentiation	11	0.77934	1.8967	0.000951376	0.0238845	41	tags=36%, list=9%, signal=34%	HLA-DRB1/HLA-DRA/CD74/NFKBIZ	SSA+SjD	GO_BP
GO:1903708	positive regulation of hemopoiesis	11	0.77934	1.8967	0.000951376	0.0238845	41	tags=36%, list=9%, signal=34%	HLA-DRB1/HLA-DRA/CD74/NFKBIZ	SSA+SjD	GO_BP
GO:0034097	response to cytokine	54	0.516413	1.80964	0.000905948	0.0238845	127	tags=44%, list=26%, signal=37%	BST2/CD74/IFI27/VIM/IFIT1/IFITM1/ISG15/DUSP1/NFKBIZ/ZFP36/ZYX/CD24/LSP1/HSPA1B/EGR1/MX1/SAMHD1/IFITM3/HSPA1A/TUBA1A/STAT1/TIMP1/IRF1/GSN	SSA+SjD	GO_BP
GO:0009888	tissue development	107	0.434895	1.70784	0.000850577	0.0238845	103	tags=33%, list=21%, signal=33%	HLA-DRB1/KRT6B/LTF/KRT5/KRT13/TENT5A/CALML5/VIM/ISG15/LAMB3/ODAM/SERPINB5/DMBT1/KRT14/PHLDA2/DUSP1/NR4A1/MEST/NFKBIZ/NUPR1/ZFP36/KRT15/ATF3/KRT23/SFN/CD24/EGR1/PTN/DUSP4/MBOAT2/MGP/ALDH1A3/JUNB/SPRY1/RHOB	SSA+SjD	GO_BP
GO:0048856	anatomical structure development	210	0.372449	1.57657	0.000927337	0.0238845	127	tags=34%, list=26%, signal=44%	HLA-DRB1/HLA-DRA/KRT6B/LTF/SGK1/KRT5/CD74/CTSC/KRT13/TENT5A/CALML5/VIM/ISG15/LAMB3/ODAM/S100A1/SERPINB5/DMBT1/ANPEP/KRT14/PHLDA2/DUSP1/NR4A1/MEST/IER3/NFKBIZ/CSRNP1/NUPR1/S100A10/PDLIM3/RBBP8/CST3/ZFP36/ANG/KRT15/TNFAIP2/ATF3/IGFBP7/TM4SF1/KRT23/SFN/SCGB3A1/HLA-B/CD24/HSPA1B/EGR1/PTN/DUSP4/SAMHD1/MBOAT2/TF/MGP/ALDH1A3/ALCAM/JUNB/SPRY1/RHOB/HSPA1A/B2M/TUBA1A/NR4A2/KLK7/CRABP2/BHLHE40/STAT1/CRYAB/T…	SSA+SjD	GO_BP
GO:0007010	cytoskeleton organization	59	0.500503	1.78325	0.00104872	0.0256533	106	tags=36%, list=22%, signal=32%	HLA-DRB1/KRT6B/BST2/KRT5/KRT13/VIM/ODAM/KRT14/S100A10/PDLIM3/ANG/KRT15/KRT23/ZYX/HSPA1B/TF/RHOV/SPRY1/RHOB/HSPA1A/TUBA1A	SSA+SjD	GO_BP
GO:0019883	antigen processing and presentation of endogenous antigen	10	0.791557	1.87444	0.00110101	0.0259745	78	tags=80%, list=16%, signal=68%	HLA-DRB1/HLA-DRA/CD74/HLA-A/HLA-C/TAP1/HLA-F/HLA-B	SSA+SjD	GO_BP
GO:0006950	response to stress	181	0.379796	1.58754	0.0011163	0.0259745	127	tags=34%, list=26%, signal=40%	HLA-DRB1/LTF/BST2/IFI6/SGK1/CD74/IFI27/CTSC/KRT13/VIM/IFIT1/IFITM1/ISG15/SAA2/ODAM/SAA1/DMBT1/SERPINA3/DUSP1/NR4A1/IER3/NFKBIZ/NUPR1/HLA-A/S100A10/HLA-C/RBBP8/CST3/ZFP36/TAP1/UBE2L6/ANG/ATF3/HLA-F/LCN2/SFN/HLA-B/ZYX/CD24/LSP1/HSPA1B/EGR1/MX1/PTN/SAMHD1/TF/IFITM3/JUNB/GADD45B/RHOB/HSPA1A/B2M/NR4A2/KLK7/STAT1/CRYAB/RNASE4/TIMP1/TPM1/CCN1/IRF1/GSN	SSA+SjD	GO_BP
GO:0002250	adaptive immune response	25	0.631823	1.89222	0.0011445	0.0259964	105	tags=52%, list=22%, signal=43%	HLA-DRB1/HLA-DRA/CD74/CTSC/NFKBIZ/HLA-A/HLA-C/TAP1/HLA-F/HLA-B/ALCAM/JUNB/B2M	SSA+SjD	GO_BP
GO:0051701	biological process involved in interaction with host	20	0.66244	1.87954	0.00126764	0.0281238	29	tags=30%, list=6%, signal=29%	HLA-DRB1/LTF/CD74/IFIT1/IFITM1/ANPEP	SSA+SjD	GO_BP
GO:1902105	regulation of leukocyte differentiation	21	0.649912	1.86713	0.00142529	0.030903	9	tags=19%, list=2%, signal=20%	HLA-DRB1/HLA-DRA/LTF/CD74	SSA+SjD	GO_BP
GO:0002697	regulation of immune effector process	23	0.63478	1.86469	0.00172016	0.0359683	111	tags=52%, list=23%, signal=42%	HLA-DRB1/HLA-DRA/BST2/CD74/NFKBIZ/HLA-A/HLA-C/HLA-F/HLA-B/JUNB/B2M/KLK7	SSA+SjD	GO_BP
GO:0030216	keratinocyte differentiation	12	0.747889	1.86361	0.00173432	0.0359683	75	tags=50%, list=16%, signal=43%	KRT6B/KRT5/KRT14/NFKBIZ/ZFP36/SFN	SSA+SjD	GO_BP
GO:0043903	regulation of biological process involved in symbiotic interaction	10	0.776277	1.83826	0.00178259	0.0361829	17	tags=40%, list=4%, signal=39%	HLA-DRB1/LTF/CD74/IFITM1	SSA+SjD	GO_BP
GO:0048002	antigen processing and presentation of peptide antigen	11	0.759849	1.84927	0.00204113	0.0405675	78	tags=73%, list=16%, signal=62%	HLA-DRB1/HLA-DRA/CD74/HLA-A/HLA-C/TAP1/HLA-F/HLA-B	SSA+SjD	GO_BP
GO:0002824	positive regulation of adaptive immune response based on somatic recombination of immune receptors built from immunoglobulin superfamily domains	12	0.741605	1.84795	0.00214644	0.0410011	78	tags=58%, list=16%, signal=50%	HLA-DRB1/HLA-DRA/NFKBIZ/HLA-A/HLA-C/HLA-F/HLA-B	SSA+SjD	GO_BP
GO:0002449	lymphocyte mediated immunity	19	0.658229	1.84523	0.0021489	0.0410011	78	tags=47%, list=16%, signal=41%	HLA-DRB1/HLA-DRA/CD74/CTSC/NFKBIZ/HLA-A/HLA-C/HLA-F/HLA-B	SSA+SjD	GO_BP
GO:0043086	negative regulation of catalytic activity	27	0.598202	1.82329	0.00253726	0.0474616	75	tags=41%, list=16%, signal=36%	LTF/IFI6/IFIT1/SERPINB5/SERPINA3/DUSP1/CST3/ZFP36/GPRC5A/PPP1R1B/SFN	SSA+SjD	GO_BP
GO:0019882	antigen processing and presentation	12	0.734119	1.82929	0.00276461	0.049763	78	tags=67%, list=16%, signal=57%	HLA-DRB1/HLA-DRA/CD74/HLA-A/HLA-C/TAP1/HLA-F/HLA-B	SSA+SjD	GO_BP
GO:0002699	positive regulation of immune effector process	19	0.652425	1.82896	0.00272745	0.049763	78	tags=42%, list=16%, signal=37%	HLA-DRB1/HLA-DRA/CD74/NFKBIZ/HLA-A/HLA-C/HLA-F/HLA-B	SSA+SjD	GO_BP
GO:0002252	immune effector process	33	0.565693	1.8023	0.00282263	0.0498665	48	tags=24%, list=10%, signal=23%	HLA-DRB1/HLA-DRA/BST2/CD74/CTSC/NFKBIZ/HLA-A/HLA-C	SSA+SjD	GO_BP
GO:0043230	extracellular organelle	146	0.459669	1.8779	6.3208001861356e-06	0.000187096	108	tags=33%, list=22%, signal=37%	HLA-DRB1/HLA-DRA/KRT6B/LTF/BST2/KRT5/CD74/CTSC/KRT13/VIM/SAA2/SAA1/TSPAN1/PSMB9/DMBT1/ANPEP/SERPINA3/KRT14/PDZK1IP1/MMP7/MEST/HLA-A/S100A10/HLA-C/CST3/GPRC5A/CPD/KRT15/PIGR/BCAM/IGFBP7/PLPP1/LCN2/SFN/SCGB3A1/HLA-B/LSP1/HSPA1B/ALDH1A1/TF/MGP/ALDH1A3/ALCAM/RHOB/HSPA1A/B2M/TUBA1A/CCL28	SSA+SjD	GO_CC
GO:0065010	extracellular membrane-bounded organelle	146	0.459669	1.8779	6.3208001861356e-06	0.000187096	108	tags=33%, list=22%, signal=37%	HLA-DRB1/HLA-DRA/KRT6B/LTF/BST2/KRT5/CD74/CTSC/KRT13/VIM/SAA2/SAA1/TSPAN1/PSMB9/DMBT1/ANPEP/SERPINA3/KRT14/PDZK1IP1/MMP7/MEST/HLA-A/S100A10/HLA-C/CST3/GPRC5A/CPD/KRT15/PIGR/BCAM/IGFBP7/PLPP1/LCN2/SFN/SCGB3A1/HLA-B/LSP1/HSPA1B/ALDH1A1/TF/MGP/ALDH1A3/ALCAM/RHOB/HSPA1A/B2M/TUBA1A/CCL28	SSA+SjD	GO_CC
GO:0070062	extracellular exosome	146	0.459669	1.8779	6.3208001861356e-06	0.000187096	108	tags=33%, list=22%, signal=37%	HLA-DRB1/HLA-DRA/KRT6B/LTF/BST2/KRT5/CD74/CTSC/KRT13/VIM/SAA2/SAA1/TSPAN1/PSMB9/DMBT1/ANPEP/SERPINA3/KRT14/PDZK1IP1/MMP7/MEST/HLA-A/S100A10/HLA-C/CST3/GPRC5A/CPD/KRT15/PIGR/BCAM/IGFBP7/PLPP1/LCN2/SFN/SCGB3A1/HLA-B/LSP1/HSPA1B/ALDH1A1/TF/MGP/ALDH1A3/ALCAM/RHOB/HSPA1A/B2M/TUBA1A/CCL28	SSA+SjD	GO_CC
GO:1903561	extracellular vesicle	146	0.459669	1.8779	6.3208001861356e-06	0.000187096	108	tags=33%, list=22%, signal=37%	HLA-DRB1/HLA-DRA/KRT6B/LTF/BST2/KRT5/CD74/CTSC/KRT13/VIM/SAA2/SAA1/TSPAN1/PSMB9/DMBT1/ANPEP/SERPINA3/KRT14/PDZK1IP1/MMP7/MEST/HLA-A/S100A10/HLA-C/CST3/GPRC5A/CPD/KRT15/PIGR/BCAM/IGFBP7/PLPP1/LCN2/SFN/SCGB3A1/HLA-B/LSP1/HSPA1B/ALDH1A1/TF/MGP/ALDH1A3/ALCAM/RHOB/HSPA1A/B2M/TUBA1A/CCL28	SSA+SjD	GO_CC
GO:0005576	extracellular region	210	0.430548	1.82373	2.55041802350995e-06	0.000187096	129	tags=36%, list=27%, signal=47%	HLA-DRB1/HLA-DRA/KRT6B/LTF/BST2/KRT5/CD74/CTSC/KRT13/CALML5/VIM/ISG15/SAA2/LAMB3/ODAM/CHI3L2/S100A1/SAA1/TSPAN1/PSMB9/SERPINB5/DMBT1/ANPEP/SERPINA3/KRT14/MUC15/PDZK1IP1/MMP7/MEST/HLA-A/S100A10/HLA-C/CST3/TCN1/GPRC5A/ANG/CPD/KRT15/TNFAIP2/PIGR/HLA-F/BCAM/IGFBP7/FAM3D/PLPP1/LCN2/SFN/SCGB3A1/HLA-B/FDCSP/LSP1/HSPA1B/ALDH1A1/PTN/TF/MGP/ALDH1A3/ALCAM/RHOB/HSPA1A/B2M/TUBA1A/CCL28/SCCPDH/KLK7/CRABP2/ATP1…	SSA+SjD	GO_CC
GO:0031982	vesicle	193	0.417888	1.75691	3.06675261064806e-05	0.000756466	112	tags=32%, list=23%, signal=41%	HLA-DRB1/HLA-DRA/KRT6B/LTF/BST2/KRT5/CD74/CTSC/KRT13/CALML5/VIM/SAA2/SAA1/TSPAN1/PSMB9/DMBT1/ANPEP/SERPINA3/KRT14/PDZK1IP1/MMP7/MEST/SLC31A2/HLA-A/S100A10/HLA-C/CST3/TAP1/TCN1/GPRC5A/ANG/CPD/KRT15/PIGR/HLA-F/BCAM/IGFBP7/PLPP1/LCN2/SFN/SCGB3A1/HLA-B/ZYX/PHLDA1/LSP1/HSPA1B/ALDH1A1/TF/MGP/ALDH1A3/ALCAM/IFITM3/RHOV/RHOB/HSPA1A/B2M/TUBA1A/CCL28/CYB561/SCCPDH/KLK7/CRABP2	SSA+SjD	GO_CC
GO:0005882	intermediate filament	11	0.825389	2.00415	6.23738639154002e-05	0.00131876	70	tags=73%, list=15%, signal=64%	HLA-DRB1/KRT6B/KRT5/KRT13/VIM/KRT14/KRT15/KRT23	SSA+SjD	GO_CC
GO:0005615	extracellular space	190	0.398572	1.67347	0.000257258	0.00475927	122	tags=34%, list=25%, signal=42%	HLA-DRB1/HLA-DRA/KRT6B/LTF/BST2/KRT5/CD74/CTSC/KRT13/VIM/SAA2/ODAM/CHI3L2/SAA1/TSPAN1/PSMB9/SERPINB5/DMBT1/ANPEP/SERPINA3/KRT14/PDZK1IP1/MMP7/MEST/HLA-A/S100A10/HLA-C/CST3/TCN1/GPRC5A/ANG/CPD/KRT15/TNFAIP2/PIGR/HLA-F/BCAM/IGFBP7/FAM3D/PLPP1/LCN2/SFN/SCGB3A1/HLA-B/LSP1/HSPA1B/ALDH1A1/PTN/TF/MGP/ALDH1A3/ALCAM/RHOB/HSPA1A/B2M/TUBA1A/CCL28/KLK7/CRABP2/ATP1B3/PRR4/CRYAB/RNASE4/TIMP1	SSA+SjD	GO_CC
GO:0045111	intermediate filament cytoskeleton	12	0.774051	1.92624	0.000443701	0.00729642	70	tags=67%, list=15%, signal=58%	HLA-DRB1/KRT6B/KRT5/KRT13/VIM/KRT14/KRT15/KRT23	SSA+SjD	GO_CC
GO:0005765	lysosomal membrane	24	0.635847	1.88313	0.0010816	0.0133398	64	tags=42%, list=13%, signal=38%	HLA-DRB1/HLA-DRA/BST2/CD74/IFITM1/TSPAN1/ANPEP/SLC31A2/PIGR/HLA-F	SSA+SjD	GO_CC
GO:0098852	lytic vacuole membrane	24	0.635847	1.88313	0.0010816	0.0133398	64	tags=42%, list=13%, signal=38%	HLA-DRB1/HLA-DRA/BST2/CD74/IFITM1/TSPAN1/ANPEP/SLC31A2/PIGR/HLA-F	SSA+SjD	GO_CC
GO:0098791	Golgi apparatus subcompartment	10	0.794496	1.8812	0.000918592	0.0133398	45	tags=40%, list=9%, signal=37%	HLA-DRB1/HLA-DRA/CD74/HLA-A	SSA+SjD	GO_CC
GO:0030134	COPII-coated ER to Golgi transport vesicle	14	0.724967	1.8787	0.00121511	0.0138335	78	tags=57%, list=16%, signal=49%	HLA-DRB1/HLA-DRA/CD74/CTSC/HLA-A/HLA-C/HLA-F/HLA-B	SSA+SjD	GO_CC
GO:0030139	endocytic vesicle	25	0.615799	1.84047	0.00192845	0.0178382	79	tags=52%, list=16%, signal=46%	HLA-DRB1/HLA-DRA/LTF/CD74/VIM/SAA1/DMBT1/HLA-A/HLA-C/TAP1/HLA-F/HLA-B/ZYX	SSA+SjD	GO_CC
GO:0031410	cytoplasmic vesicle	104	0.420428	1.64415	0.00189089	0.0178382	111	tags=36%, list=23%, signal=35%	HLA-DRB1/HLA-DRA/LTF/BST2/CD74/CTSC/CALML5/VIM/SAA1/DMBT1/ANPEP/SERPINA3/SLC31A2/HLA-A/HLA-C/CST3/TAP1/TCN1/GPRC5A/ANG/PIGR/HLA-F/LCN2/HLA-B/ZYX/PHLDA1/HSPA1B/TF/IFITM3/RHOV/RHOB/HSPA1A/B2M/TUBA1A/CYB561/SCCPDH/KLK7	SSA+SjD	GO_CC
GO:0097708	intracellular vesicle	104	0.420428	1.64415	0.00189089	0.0178382	111	tags=36%, list=23%, signal=35%	HLA-DRB1/HLA-DRA/LTF/BST2/CD74/CTSC/CALML5/VIM/SAA1/DMBT1/ANPEP/SERPINA3/SLC31A2/HLA-A/HLA-C/CST3/TAP1/TCN1/GPRC5A/ANG/PIGR/HLA-F/LCN2/HLA-B/ZYX/PHLDA1/HSPA1B/TF/IFITM3/RHOV/RHOB/HSPA1A/B2M/TUBA1A/CYB561/SCCPDH/KLK7	SSA+SjD	GO_CC
GO:0099513	polymeric cytoskeletal fiber	28	0.59513	1.82323	0.00210382	0.0183156	70	tags=36%, list=15%, signal=32%	HLA-DRB1/KRT6B/KRT5/KRT13/VIM/SAA1/KRT14/PDLIM3/KRT15/KRT23	SSA+SjD	GO_CC
GO:0000323	lytic vacuole	39	0.535678	1.76242	0.00293528	0.0228643	64	tags=31%, list=13%, signal=29%	HLA-DRB1/HLA-DRA/BST2/CD74/CTSC/IFITM1/TSPAN1/ANPEP/SERPINA3/SLC31A2/PIGR/HLA-F	SSA+SjD	GO_CC
GO:0005764	lysosome	39	0.535678	1.76242	0.00293528	0.0228643	64	tags=31%, list=13%, signal=29%	HLA-DRB1/HLA-DRA/BST2/CD74/CTSC/IFITM1/TSPAN1/ANPEP/SERPINA3/SLC31A2/PIGR/HLA-F	SSA+SjD	GO_CC
GO:0005770	late endosome	14	0.698991	1.81139	0.00317278	0.0229717	9	tags=29%, list=2%, signal=29%	HLA-DRB1/HLA-DRA/BST2/CD74	SSA+SjD	GO_CC
GO:0012507	ER to Golgi transport vesicle membrane	12	0.723529	1.80051	0.0032595	0.0229717	78	tags=58%, list=16%, signal=50%	HLA-DRB1/HLA-DRA/CD74/HLA-A/HLA-C/HLA-F/HLA-B	SSA+SjD	GO_CC
GO:0030136	clathrin-coated vesicle	11	0.736829	1.78911	0.00351482	0.0232398	9	tags=27%, list=2%, signal=27%	HLA-DRB1/HLA-DRA/CD74	SSA+SjD	GO_CC
GO:0005774	vacuolar membrane	26	0.589325	1.77635	0.00376862	0.0232398	64	tags=38%, list=13%, signal=35%	HLA-DRB1/HLA-DRA/BST2/CD74/IFITM1/TSPAN1/ANPEP/SLC31A2/PIGR/HLA-F	SSA+SjD	GO_CC
GO:0005768	endosome	39	0.529774	1.74299	0.00366522	0.0232398	106	tags=41%, list=22%, signal=35%	HLA-DRB1/HLA-DRA/LTF/BST2/CD74/SLC31A2/HLA-A/HLA-C/HLA-F/HLA-B/TF/IFITM3/RHOV/RHOB/B2M/TUBA1A	SSA+SjD	GO_CC
GO:0099080	supramolecular complex	49	0.49553	1.70781	0.00397675	0.0235423	58	tags=24%, list=12%, signal=24%	HLA-DRB1/KRT6B/KRT5/KRT13/VIM/ODAM/SAA1/KRT14/NFKBIZ/PDLIM3/ZFP36/KRT15	SSA+SjD	GO_CC
GO:0009986	cell surface	43	0.511787	1.71758	0.00420531	0.0239379	97	tags=35%, list=20%, signal=31%	HLA-DRB1/HLA-DRA/LTF/BST2/CD74/ANPEP/HLA-A/S100A10/HLA-C/HLA-F/BCAM/HLA-B/CD24/TF/ALCAM	SSA+SjD	GO_CC
GO:0099081	supramolecular polymer	43	0.504864	1.69435	0.00542222	0.0281248	70	tags=26%, list=15%, signal=24%	HLA-DRB1/KRT6B/KRT5/KRT13/VIM/ODAM/SAA1/KRT14/PDLIM3/KRT15/KRT23	SSA+SjD	GO_CC
GO:0099512	supramolecular fiber	43	0.504864	1.69435	0.00542222	0.0281248	70	tags=26%, list=15%, signal=24%	HLA-DRB1/KRT6B/KRT5/KRT13/VIM/ODAM/SAA1/KRT14/PDLIM3/KRT15/KRT23	SSA+SjD	GO_CC
GO:0030659	cytoplasmic vesicle membrane	47	0.492884	1.68439	0.00555378	0.0281248	109	tags=43%, list=23%, signal=36%	HLA-DRB1/HLA-DRA/BST2/CD74/DMBT1/ANPEP/SLC31A2/HLA-A/HLA-C/TAP1/GPRC5A/PIGR/HLA-F/HLA-B/TF/IFITM3/RHOV/RHOB/B2M/CYB561	SSA+SjD	GO_CC
GO:0012506	vesicle membrane	48	0.488703	1.677	0.00584608	0.0281248	109	tags=42%, list=23%, signal=36%	HLA-DRB1/HLA-DRA/BST2/CD74/DMBT1/ANPEP/SLC31A2/HLA-A/HLA-C/TAP1/GPRC5A/PIGR/HLA-F/HLA-B/TF/IFITM3/RHOV/RHOB/B2M/CYB561	SSA+SjD	GO_CC
GO:0071944	cell periphery	187	0.35305	1.48047	0.005891	0.0281248	106	tags=28%, list=22%, signal=35%	HLA-DRB1/HLA-DRA/LTF/BST2/IFI6/SGK1/CD74/CTSC/VIM/IFITM1/LAMB3/ODAM/TSPAN1/SERPINB5/DMBT1/ANPEP/SERPINA3/KRT14/MUC15/MMP7/SLC31A2/HLA-A/S100A10/HLA-C/CST3/GPRC5A/ANG/CPD/TNFAIP2/PIGR/HLA-F/BCAM/NPDC1/IGFBP7/TM4SF1/PLPP1/SLC35A1/HLA-B/ZYX/CD24/LSP1/PTN/SAMHD1/TF/MGP/ALCAM/IFITM3/RHOV/SPRY1/RHOB/B2M/TUBA1A	SSA+SjD	GO_CC
GO:0005773	vacuole	41	0.504877	1.67861	0.00698868	0.0323227	64	tags=29%, list=13%, signal=28%	HLA-DRB1/HLA-DRA/BST2/CD74/CTSC/IFITM1/TSPAN1/ANPEP/SERPINA3/SLC31A2/PIGR/HLA-F	SSA+SjD	GO_CC
GO:0030135	coated vesicle	21	0.59605	1.71145	0.00865215	0.0388036	105	tags=48%, list=22%, signal=39%	HLA-DRB1/HLA-DRA/CD74/CTSC/HLA-A/HLA-C/HLA-F/HLA-B/TF/B2M	SSA+SjD	GO_CC
GO:0055037	recycling endosome	13	0.669873	1.703	0.00998694	0.0422305	106	tags=69%, list=22%, signal=55%	LTF/SLC31A2/HLA-A/HLA-C/HLA-F/HLA-B/TF/B2M/TUBA1A	SSA+SjD	GO_CC
GO:0098552	side of membrane	31	0.531425	1.66587	0.00984848	0.0422305	81	tags=35%, list=17%, signal=32%	HLA-DRB1/HLA-DRA/BST2/CD74/ANPEP/HLA-A/HLA-C/HLA-F/BCAM/HLA-B/CD24	SSA+SjD	GO_CC
GO:0030662	coated vesicle membrane	18	0.604791	1.67332	0.012154	0.0499662	105	tags=50%, list=22%, signal=41%	HLA-DRB1/HLA-DRA/CD74/HLA-A/HLA-C/HLA-F/HLA-B/TF/B2M	SSA+SjD	GO_CC
hsa05168	Herpes simplex virus 1 infection	15	0.739789	1.95433	0.000673174	0.0186069	78	tags=60%, list=16%, signal=52%	HLA-DRB1/HLA-DRA/BST2/CD74/HLA-A/HLA-C/TAP1/HLA-F/HLA-B	SSA+SjD	KEGG
hsa04612	Antigen processing and presentation	13	0.755666	1.92395	0.000954198	0.0186069	117	tags=92%, list=24%, signal=72%	HLA-DRB1/HLA-DRA/CD74/HLA-A/HLA-C/TAP1/HLA-F/HLA-B/HSPA1B/HSPA1A/B2M/IFI30	SSA+SjD	KEGG
hsa05166	Human T-cell leukemia virus 1 infection	15	0.707844	1.86994	0.00181757	0.0236284	85	tags=60%, list=18%, signal=51%	HLA-DRB1/HLA-DRA/MMP7/HLA-A/HLA-C/ZFP36/HLA-F/HLA-B/EGR1	SSA+SjD	KEGG
hsa05152	Tuberculosis	10	0.766889	1.81763	0.00300384	0.0292875	14	tags=40%, list=3%, signal=40%	HLA-DRB1/HLA-DRA/CD74/CALML5	SSA+SjD	KEGG
hsa05150	Staphylococcus aureus infection	12	0.725636	1.80919	0.0037882	0.029548	70	tags=50%, list=15%, signal=44%	HLA-DRB1/HLA-DRA/KRT13/KRT14/KRT15/KRT23	SSA+SjD	KEGG
WP5115	Network map of SARS CoV 2 signaling pathway	26	0.724135	2.18907	4.6993262558799e-06	0.000103385	36	tags=38%, list=8%, signal=38%	HLA-DRB1/HLA-DRA/BST2/IFI6/IFI27/IFIT1/IFITM1/SAA2/SAA1/DUSP1	SSA+SjD	WikiPathway
WP2328	Allograft rejection	11	0.771025	1.87422	0.0013124	0.0144364	78	tags=64%, list=16%, signal=55%	HLA-DRB1/HLA-DRA/VIM/HLA-A/HLA-C/HLA-F/HLA-B	SSA+SjD	WikiPathway
R-HSA-168256	Immune System	91	0.550432	2.1099	4.30797518917761e-07	2.54170536161479e-05	106	tags=44%, list=22%, signal=42%	HLA-DRB1/HLA-DRA/LTF/BST2/IFI6/CD74/IFI27/CTSC/CALML5/VIM/IFIT1/IFITM1/ISG15/S100A1/SAA1/PSMB9/ANPEP/SERPINA3/MUC15/HLA-A/HLA-C/CST3/TAP1/TCN1/UBE2L6/PIGR/HLA-F/NPDC1/LCN2/HLA-B/HSPA1B/EGR1/MX1/DUSP4/SAMHD1/IFITM3/JUNB/HSPA1A/B2M/TUBA1A	SSA+SjD	Reactome
R-HSA-1280215	Cytokine Signaling in Immune system	53	0.608287	2.12978	3.03397411192525e-06	8.95022363017948e-05	126	tags=58%, list=26%, signal=48%	HLA-DRB1/HLA-DRA/BST2/IFI6/IFI27/VIM/IFIT1/IFITM1/ISG15/SAA1/PSMB9/HLA-A/HLA-C/UBE2L6/HLA-F/LCN2/HLA-B/HSPA1B/EGR1/MX1/DUSP4/SAMHD1/IFITM3/JUNB/HSPA1A/B2M/TUBA1A/IFI30/STAT1/TIMP1/IRF1	SSA+SjD	Reactome
R-HSA-913531	Interferon Signaling	32	0.692557	2.18832	5.46732096945895e-06	0.000107524	118	tags=72%, list=25%, signal=58%	HLA-DRB1/HLA-DRA/BST2/IFI6/IFI27/IFIT1/IFITM1/ISG15/HLA-A/HLA-C/UBE2L6/HLA-F/HLA-B/HSPA1B/EGR1/MX1/SAMHD1/IFITM3/HSPA1A/B2M/TUBA1A/IFI30/STAT1	SSA+SjD	Reactome
R-HSA-909733	Interferon alpha/beta signaling	19	0.720026	2.02067	0.000184833	0.00272628	98	tags=74%, list=20%, signal=61%	BST2/IFI6/IFI27/IFIT1/IFITM1/ISG15/HLA-A/HLA-C/HLA-F/HLA-B/EGR1/MX1/SAMHD1/IFITM3	SSA+SjD	Reactome
R-HSA-1280218	Adaptive Immune System	25	0.654656	1.96121	0.00038729	0.00457003	78	tags=56%, list=16%, signal=49%	HLA-DRB1/HLA-DRA/CD74/CTSC/IFITM1/S100A1/PSMB9/HLA-A/HLA-C/TAP1/UBE2L6/HLA-F/NPDC1/HLA-B	SSA+SjD	Reactome
R-HSA-6798695	Neutrophil degranulation	26	0.614826	1.85815	0.00144674	0.0142262	105	tags=58%, list=22%, signal=48%	LTF/BST2/CTSC/CALML5/ANPEP/SERPINA3/HLA-C/CST3/TCN1/PIGR/LCN2/HLA-B/HSPA1B/HSPA1A/B2M	SSA+SjD	Reactome
R-HSA-168249	Innate Immune System	50	0.495622	1.71683	0.00315462	0.026589	105	tags=44%, list=22%, signal=38%	LTF/BST2/CTSC/CALML5/ISG15/S100A1/SAA1/PSMB9/ANPEP/SERPINA3/MUC15/HLA-C/CST3/TCN1/UBE2L6/PIGR/LCN2/HLA-B/HSPA1B/DUSP4/HSPA1A/B2M	SSA+SjD	Reactome
R-HSA-877300	Interferon gamma signaling	13	0.689076	1.75477	0.00629434	0.0464207	126	tags=77%, list=26%, signal=58%	HLA-DRB1/HLA-DRA/HLA-A/HLA-C/HLA-F/HLA-B/B2M/IFI30/STAT1/IRF1	SSA+SjD	Reactome
GO:0050776	regulation of immune response	50	0.761016	2.38322	5.95029128165434e-10	1.27656552832291e-07	61	tags=44%, list=11%, signal=43%	HLA-DQA1/HLA-DPA1/HLA-DQB1/HLA-DRB5/HLA-DRA/HLA-DRB1/HLA-DPB1/CD74/HLA-DMA/LTF/SERPING1/CFB/HLA-C/HLA-F/HLA-B/IRF1/C3/ISG15/OAS1/GBP2/B2M/NFKBIZ	SSA+CENT+SjD	GO_BP
GO:0050778	positive regulation of immune response	42	0.785707	2.38197	6.00131984758987e-10	1.27656552832291e-07	61	tags=50%, list=11%, signal=48%	HLA-DQA1/HLA-DPA1/HLA-DQB1/HLA-DRB5/HLA-DRA/HLA-DRB1/HLA-DPB1/CD74/HLA-DMA/LTF/SERPING1/CFB/HLA-C/HLA-F/HLA-B/IRF1/C3/OAS1/GBP2/B2M/NFKBIZ	SSA+CENT+SjD	GO_BP
GO:0051240	positive regulation of multicellular organismal process	86	0.661162	2.26219	6.47523836758257e-10	1.27656552832291e-07	105	tags=47%, list=20%, signal=45%	HLA-DQA1/HLA-DPA1/HLA-DQB1/HLA-DRB5/HLA-DRA/HLA-DRB1/HLA-DPB1/CD74/HLA-DMA/LTF/LCN2/HLA-F/IRF1/F3/C3/ISG15/S100A1/EGR1/OAS1/MYC/G0S2/B2M/TENT5A/NFKBIZ/CRABP2/CDKN1A/STAT1/HLA-A/KLF4/CXCL17/CD55/FOS/TF/SAA1/HLA-E/INHBA/PTN/HCAR2/HSPA1B/CD83	SSA+CENT+SjD	GO_BP
GO:0006955	immune response	95	0.645407	2.23686	3.37537926816774e-10	1.27656552832291e-07	93	tags=41%, list=17%, signal=41%	HLA-DQA1/HLA-DPA1/HLA-DQB1/HLA-DRB5/HLA-DRA/HLA-DRB1/HLA-DPB1/BST2/CD74/HLA-DMA/LTF/SERPING1/IFI6/IFI27/IFITM1/IFI44L/LCN2/UBE2L6/CFB/HLA-C/HLA-F/HLA-B/IRF1/C3/ISG15/DMBT1/OAS1/GBP2/B2M/NFKBIZ/TAP1/STAT1/HLA-A/CD55/TF/IL32/ANG/HLA-E/KCNN4	SSA+CENT+SjD	GO_BP
GO:0006952	defense response	102	0.638286	2.23326	7.59860433525544e-10	1.27656552832291e-07	105	tags=49%, list=20%, signal=49%	HLA-DPA1/HLA-DRB1/BST2/STATH/CD74/LTF/SERPING1/IFI6/IFI27/RNASE1/IFITM1/SAA2/IFI44L/LCN2/UBE2L6/CFB/HLA-C/HLA-F/HLA-B/IRF1/F3/C3/ISG15/DMBT1/OAS1/AGR2/GBP2/ZFP36/NFKBIZ/NUPR1/NR4A1/TAP1/STAT1/HLA-A/KLF4/CXCL17/TIMP1/CD55/FOS/TF/SAA1/IL32/ANG/HLA-E/INHBA/KCNN4/PTN/IFITM3/HSPA1B/CD83	SSA+CENT+SjD	GO_BP
GO:0002376	immune system process	129	0.605738	2.18218	3.77907840882739e-10	1.27656552832291e-07	105	tags=42%, list=20%, signal=44%	HLA-DQA1/HLA-DPA1/HLA-DQB1/HLA-DRB5/HLA-DRA/HLA-DRB1/HLA-DPB1/BST2/CD74/HLA-DMA/LTF/SERPING1/IFI6/IFI27/PSMB9/IFITM1/IFI44L/LCN2/UBE2L6/CFB/HLA-C/HLA-F/IFI30/HLA-B/IRF1/C3/ISG15/EGR1/DMBT1/OAS1/MYC/GBP2/ZFP36/B2M/NFKBIZ/TAP1/CDKN1A/STAT1/HLA-A/CXCL17/CD55/FOS/TF/SAA1/IL32/ANG/HLA-E/INHBA/KCNN4/PTN/IFITM3/HCAR2/HSPA1B/CD83	SSA+CENT+SjD	GO_BP
GO:0002684	positive regulation of immune system process	62	0.711778	2.31372	1.43543772469055e-09	2.06703032355439e-07	105	tags=52%, list=20%, signal=47%	HLA-DQA1/HLA-DPA1/HLA-DQB1/HLA-DRB5/HLA-DRA/HLA-DRB1/HLA-DPB1/CD74/HLA-DMA/LTF/SERPING1/CFB/HLA-C/HLA-F/HLA-B/IRF1/C3/OAS1/GBP2/B2M/NFKBIZ/CDKN1A/HLA-A/CXCL17/CD55/FOS/HLA-E/KCNN4/PTN/HCAR2/HSPA1B/CD83	SSA+CENT+SjD	GO_BP
GO:0002682	regulation of immune system process	84	0.642322	2.19011	1.29379718288332e-08	1.63018445043299e-06	105	tags=45%, list=20%, signal=43%	HLA-DQA1/HLA-DPA1/HLA-DQB1/HLA-DRB5/HLA-DRA/HLA-DRB1/HLA-DPB1/BST2/CD74/HLA-DMA/LTF/SERPING1/CFB/HLA-C/HLA-F/HLA-B/IRF1/C3/ISG15/OAS1/MYC/GBP2/ZFP36/B2M/NFKBIZ/CDKN1A/STAT1/HLA-A/CXCL17/CD55/FOS/HLA-E/INHBA/KCNN4/PTN/HCAR2/HSPA1B/CD83	SSA+CENT+SjD	GO_BP
GO:0002250	adaptive immune response	32	0.797086	2.29353	1.78038344633359e-08	1.99402945989362e-06	81	tags=62%, list=15%, signal=56%	HLA-DQA1/HLA-DPA1/HLA-DQB1/HLA-DRB5/HLA-DRA/HLA-DRB1/HLA-DPB1/CD74/HLA-DMA/SERPING1/HLA-C/HLA-F/HLA-B/IRF1/C3/B2M/NFKBIZ/TAP1/HLA-A/CD55	SSA+CENT+SjD	GO_BP
GO:0002504	antigen processing and presentation of peptide or polysaccharide antigen via MHC class II	12	0.936041	2.16779	4.13989486377353e-08	4.17301402268372e-06	12	tags=75%, list=2%, signal=75%	HLA-DQA1/HLA-DPA1/HLA-DQB1/HLA-DRB5/HLA-DRA/HLA-DRB1/HLA-DPB1/CD74/HLA-DMA	SSA+CENT+SjD	GO_BP
GO:0009607	response to biotic stimulus	83	0.630715	2.1464	5.91294681802393e-08	5.4184094477892e-06	91	tags=45%, list=17%, signal=44%	HLA-DPA1/HLA-DRB1/BST2/STATH/CD74/LTF/SERPING1/IFI6/IFI27/RNASE1/IFITM1/IFI44L/LCN2/UBE2L6/CFB/HLA-C/HLA-F/HLA-B/IRF1/C3/ISG15/DMBT1/OAS1/GBP2/ZFP36/B2M/TENT5A/NFKBIZ/NR4A1/STAT1/HLA-A/KLF4/CD55/FOS/TF/ANG/HLA-E	SSA+CENT+SjD	GO_BP
GO:0019882	antigen processing and presentation	18	0.884237	2.24772	8.6829571491473e-08	7.29368400528374e-06	34	tags=72%, list=6%, signal=70%	HLA-DQA1/HLA-DPA1/HLA-DQB1/HLA-DRB5/HLA-DRA/HLA-DRB1/HLA-DPB1/CD74/HLA-DMA/HLA-C/HLA-F/IFI30/HLA-B	SSA+CENT+SjD	GO_BP
GO:0046649	lymphocyte activation	44	0.721823	2.20614	1.13547806307322e-07	7.68136307133976e-06	92	tags=45%, list=17%, signal=41%	HLA-DQA1/HLA-DPA1/HLA-DQB1/HLA-DRB5/HLA-DRA/HLA-DRB1/HLA-DPB1/BST2/CD74/HLA-DMA/HLA-F/IRF1/EGR1/B2M/NFKBIZ/CDKN1A/HLA-A/CD55/HLA-E/INHBA	SSA+CENT+SjD	GO_BP
GO:0002495	antigen processing and presentation of peptide antigen via MHC class II	11	0.94111	2.13589	1.14305998085413e-07	7.68136307133976e-06	12	tags=82%, list=2%, signal=82%	HLA-DQA1/HLA-DPA1/HLA-DQB1/HLA-DRB5/HLA-DRA/HLA-DRB1/HLA-DPB1/CD74/HLA-DMA	SSA+CENT+SjD	GO_BP
GO:0019886	antigen processing and presentation of exogenous peptide antigen via MHC class II	11	0.94111	2.13589	1.14305998085413e-07	7.68136307133976e-06	12	tags=82%, list=2%, signal=82%	HLA-DQA1/HLA-DPA1/HLA-DQB1/HLA-DRB5/HLA-DRA/HLA-DRB1/HLA-DPB1/CD74/HLA-DMA	SSA+CENT+SjD	GO_BP
GO:0048002	antigen processing and presentation of peptide antigen	17	0.888629	2.22674	1.3111389845502e-07	8.26017560266624e-06	34	tags=76%, list=6%, signal=74%	HLA-DQA1/HLA-DPA1/HLA-DQB1/HLA-DRB5/HLA-DRA/HLA-DRB1/HLA-DPB1/CD74/HLA-DMA/HLA-C/HLA-F/IFI30/HLA-B	SSA+CENT+SjD	GO_BP
GO:0043207	response to external biotic stimulus	82	0.62622	2.12693	1.60016982726177e-07	8.96095103266589e-06	91	tags=44%, list=17%, signal=43%	HLA-DPA1/HLA-DRB1/BST2/STATH/CD74/LTF/SERPING1/IFI6/IFI27/RNASE1/IFITM1/IFI44L/LCN2/UBE2L6/CFB/HLA-C/HLA-F/HLA-B/IRF1/C3/ISG15/DMBT1/OAS1/GBP2/ZFP36/B2M/TENT5A/NFKBIZ/NR4A1/STAT1/HLA-A/CD55/FOS/TF/ANG/HLA-E	SSA+CENT+SjD	GO_BP
GO:0051707	response to other organism	82	0.62622	2.12693	1.60016982726177e-07	8.96095103266589e-06	91	tags=44%, list=17%, signal=43%	HLA-DPA1/HLA-DRB1/BST2/STATH/CD74/LTF/SERPING1/IFI6/IFI27/RNASE1/IFITM1/IFI44L/LCN2/UBE2L6/CFB/HLA-C/HLA-F/HLA-B/IRF1/C3/ISG15/DMBT1/OAS1/GBP2/ZFP36/B2M/TENT5A/NFKBIZ/NR4A1/STAT1/HLA-A/CD55/FOS/TF/ANG/HLA-E	SSA+CENT+SjD	GO_BP
GO:0044419	biological process involved in interspecies interaction between organisms	90	0.59733	2.05522	3.28222124193563e-07	1.74130474309006e-05	91	tags=40%, list=17%, signal=40%	HLA-DPA1/HLA-DRB1/BST2/STATH/CD74/LTF/SERPING1/IFI6/IFI27/RNASE1/IFITM1/IFI44L/LCN2/UBE2L6/CFB/HLA-C/HLA-F/HLA-B/IRF1/C3/ISG15/DMBT1/OAS1/GBP2/ZFP36/B2M/TENT5A/NFKBIZ/NR4A1/STAT1/HLA-A/CD55/FOS/TF/ANG/HLA-E	SSA+CENT+SjD	GO_BP
GO:0002478	antigen processing and presentation of exogenous peptide antigen	14	0.901819	2.16497	4.19328501924501e-07	2.01277680923761e-05	33	tags=79%, list=6%, signal=76%	HLA-DQA1/HLA-DPA1/HLA-DQB1/HLA-DRB5/HLA-DRA/HLA-DRB1/HLA-DPB1/CD74/HLA-DMA/HLA-F/IFI30	SSA+CENT+SjD	GO_BP
GO:0019884	antigen processing and presentation of exogenous antigen	14	0.901819	2.16497	4.19328501924501e-07	2.01277680923761e-05	33	tags=79%, list=6%, signal=76%	HLA-DQA1/HLA-DPA1/HLA-DQB1/HLA-DRB5/HLA-DRA/HLA-DRB1/HLA-DPB1/CD74/HLA-DMA/HLA-F/IFI30	SSA+CENT+SjD	GO_BP
GO:0050896	response to stimulus	331	0.456011	1.74816	4.50887641500132e-07	2.06588519378242e-05	96	tags=24%, list=18%, signal=52%	HLA-DQA1/HLA-DPA1/HLA-DQB1/HLA-DRB5/HLA-DRA/HLA-DRB1/HLA-DPB1/BST2/STATH/CD74/HLA-DMA/LTF/SERPING1/IFI6/IFI27/RNASE1/IFITM1/SAA2/SLC5A1/IFI44L/LCN2/UBE2L6/CFB/HLA-C/HLA-F/AKR1C1/PCSK1N/RCAN1/HLA-B/SCGB3A1/IRF1/F3/C3/ISG15/NR4A2/CAPS/S100A1/FOSB/EIF4EBP1/EGR1/DMBT1/OAS1/MYC/G0S2/AGR2/BTG2/GBP2/ZFP36/B2M/TENT5A/NFKBIZ/NUPR1/NR4A1/TAP1/PPP1R15A/CRABP2/ATF3/CDKN1A/STAT1/CSRNP1/HLA-A/CRYAB/KLF4/FAM3D/…	SSA+CENT+SjD	GO_BP
GO:0051239	regulation of multicellular organismal process	152	0.5252	1.92524	6.76541429187657e-07	2.96501635052678e-05	116	tags=38%, list=22%, signal=42%	HLA-DQA1/HLA-DPA1/HLA-DQB1/HLA-DRB5/HLA-DRA/HLA-DRB1/HLA-DPB1/BST2/STATH/CD74/HLA-DMA/LTF/SERPING1/LCN2/HLA-F/HLA-B/IRF1/F3/C3/ISG15/NR4A2/S100A1/NOVA1/EGR1/OAS1/MYC/G0S2/BTG2/ZFP36/B2M/TENT5A/NFKBIZ/NUPR1/NR4A1/CRABP2/CDKN1A/STAT1/HLA-A/KLF4/CXCL17/TIMP1/CD55/FOS/ALDH1A1/TF/SAA1/HLA-E/INHBA/MCC/PTN/HCAR2/HSPA1B/CD83/SGK1/SLC12A2/CCN1/CCN2/CST3	SSA+CENT+SjD	GO_BP
GO:1903037	regulation of leukocyte cell-cell adhesion	29	0.76761	2.16314	9.18945950615773e-07	3.85957299258625e-05	12	tags=31%, list=2%, signal=32%	HLA-DQA1/HLA-DPA1/HLA-DQB1/HLA-DRB5/HLA-DRA/HLA-DRB1/HLA-DPB1/CD74/HLA-DMA	SSA+CENT+SjD	GO_BP
GO:1903039	positive regulation of leukocyte cell-cell adhesion	24	0.808092	2.1896	9.97439577782812e-07	3.8669965169426e-05	12	tags=38%, list=2%, signal=38%	HLA-DQA1/HLA-DPA1/HLA-DQB1/HLA-DRB5/HLA-DRA/HLA-DRB1/HLA-DPB1/CD74/HLA-DMA	SSA+CENT+SjD	GO_BP
GO:0002696	positive regulation of leukocyte activation	29	0.766636	2.1604	9.71083877299765e-07	3.8669965169426e-05	12	tags=31%, list=2%, signal=32%	HLA-DQA1/HLA-DPA1/HLA-DQB1/HLA-DRB5/HLA-DRA/HLA-DRB1/HLA-DPB1/CD74/HLA-DMA	SSA+CENT+SjD	GO_BP
GO:0050870	positive regulation of T cell activation	23	0.817481	2.19468	1.05826457789971e-06	3.95085442415892e-05	12	tags=39%, list=2%, signal=40%	HLA-DQA1/HLA-DPA1/HLA-DQB1/HLA-DRB5/HLA-DRA/HLA-DRB1/HLA-DPB1/CD74/HLA-DMA	SSA+CENT+SjD	GO_BP
GO:0098542	defense response to other organism	63	0.644312	2.09903	1.12465110466901e-06	4.04874397680844e-05	102	tags=51%, list=19%, signal=47%	HLA-DPA1/BST2/STATH/CD74/LTF/SERPING1/IFI6/IFI27/RNASE1/IFITM1/IFI44L/LCN2/UBE2L6/CFB/HLA-C/HLA-F/HLA-B/IRF1/C3/ISG15/DMBT1/OAS1/GBP2/NFKBIZ/STAT1/HLA-A/CD55/TF/ANG/HLA-E/IFITM3/HSPA1B	SSA+CENT+SjD	GO_BP
GO:0050863	regulation of T cell activation	26	0.787059	2.16793	1.21221179609806e-06	4.21348100160982e-05	12	tags=35%, list=2%, signal=36%	HLA-DQA1/HLA-DPA1/HLA-DQB1/HLA-DRB5/HLA-DRA/HLA-DRB1/HLA-DPB1/CD74/HLA-DMA	SSA+CENT+SjD	GO_BP
GO:0042110	T cell activation	31	0.762599	2.17917	1.30886926296756e-06	4.39780072357099e-05	12	tags=29%, list=2%, signal=30%	HLA-DQA1/HLA-DPA1/HLA-DQB1/HLA-DRB5/HLA-DRA/HLA-DRB1/HLA-DPB1/CD74/HLA-DMA	SSA+CENT+SjD	GO_BP
GO:0022407	regulation of cell-cell adhesion	35	0.737981	2.16084	1.46188458911612e-06	4.75348279299693e-05	12	tags=26%, list=2%, signal=27%	HLA-DQA1/HLA-DPA1/HLA-DQB1/HLA-DRB5/HLA-DRA/HLA-DRB1/HLA-DPB1/CD74/HLA-DMA	SSA+CENT+SjD	GO_BP
GO:0001775	cell activation	60	0.64079	2.07158	1.57633156119973e-06	4.96544441777915e-05	92	tags=35%, list=17%, signal=33%	HLA-DQA1/HLA-DPA1/HLA-DQB1/HLA-DRB5/HLA-DRA/HLA-DRB1/HLA-DPB1/BST2/CD74/HLA-DMA/HLA-F/IRF1/EGR1/B2M/NFKBIZ/CDKN1A/HLA-A/CD55/SAA1/HLA-E/INHBA	SSA+CENT+SjD	GO_BP
GO:0022409	positive regulation of cell-cell adhesion	28	0.778954	2.17917	1.80515658475127e-06	5.35175834538022e-05	12	tags=32%, list=2%, signal=33%	HLA-DQA1/HLA-DPA1/HLA-DQB1/HLA-DRB5/HLA-DRA/HLA-DRB1/HLA-DPB1/CD74/HLA-DMA	SSA+CENT+SjD	GO_BP
GO:0098609	cell-cell adhesion	52	0.670328	2.11479	1.75544728937205e-06	5.35175834538022e-05	12	tags=17%, list=2%, signal=19%	HLA-DQA1/HLA-DPA1/HLA-DQB1/HLA-DRB5/HLA-DRA/HLA-DRB1/HLA-DPB1/CD74/HLA-DMA	SSA+CENT+SjD	GO_BP
GO:0050867	positive regulation of cell activation	30	0.761874	2.16233	2.07237265419103e-06	5.96843324407017e-05	12	tags=30%, list=2%, signal=31%	HLA-DQA1/HLA-DPA1/HLA-DQB1/HLA-DRB5/HLA-DRA/HLA-DRB1/HLA-DPB1/CD74/HLA-DMA	SSA+CENT+SjD	GO_BP
GO:0048518	positive regulation of biological process	222	0.470058	1.77858	2.4746130614851e-06	6.92891657215827e-05	122	tags=34%, list=23%, signal=45%	HLA-DQA1/HLA-DPA1/HLA-DQB1/HLA-DRB5/HLA-DRA/HLA-DRB1/HLA-DPB1/BST2/CD74/HLA-DMA/LTF/SERPING1/IFITM1/LCN2/GLRX/CFB/HLA-C/HLA-F/AKR1C1/HLA-B/SCGB3A1/IRF1/F3/C3/ISG15/NR4A2/S100A1/FOSB/EIF4EBP1/EGR1/OAS1/MYC/G0S2/AGR2/BTG2/GBP2/ZFP36/B2M/TENT5A/NFKBIZ/NUPR1/NR4A1/PPP1R15A/CRABP2/ATF3/CDKN1A/STAT1/CSRNP1/HLA-A/KLF4/CXCL17/TIMP1/CD55/FOS/TF/SAA1/ANG/HLA-E/INHBA/KCNN4/PTN/HCAR2/HSPA1B/CD83/SGK1/SLC12A2…	SSA+CENT+SjD	GO_BP
GO:0051251	positive regulation of lymphocyte activation	27	0.772292	2.14621	3.27250769179354e-06	8.91537230629158e-05	12	tags=33%, list=2%, signal=34%	HLA-DQA1/HLA-DPA1/HLA-DQB1/HLA-DRB5/HLA-DRA/HLA-DRB1/HLA-DPB1/CD74/HLA-DMA	SSA+CENT+SjD	GO_BP
GO:0006950	response to stress	198	0.477303	1.79204	3.36615073516619e-06	8.92915773959874e-05	120	tags=35%, list=22%, signal=44%	HLA-DPA1/HLA-DRB1/BST2/STATH/CD74/LTF/SERPING1/IFI6/IFI27/RNASE1/IFITM1/SAA2/IFI44L/LCN2/UBE2L6/CFB/HLA-C/HLA-F/PCSK1N/RCAN1/HLA-B/IRF1/F3/C3/ISG15/NR4A2/EGR1/DMBT1/OAS1/MYC/AGR2/BTG2/GBP2/ZFP36/B2M/NFKBIZ/NUPR1/NR4A1/TAP1/PPP1R15A/ATF3/CDKN1A/STAT1/HLA-A/CRYAB/KLF4/CXCL17/TIMP1/CD55/FOS/TF/MT1M/SAA1/IL32/ANG/HLA-E/INHBA/KCNN4/PTN/IFITM3/HSPA1B/CD83/SGK1/SLC12A2/CCN1/CCN2/CST3/GADD45B/AREG/SFRP1	SSA+CENT+SjD	GO_BP
GO:0007159	leukocyte cell-cell adhesion	30	0.754708	2.14199	3.69368575355458e-06	9.30808809895755e-05	12	tags=30%, list=2%, signal=31%	HLA-DQA1/HLA-DPA1/HLA-DQB1/HLA-DRB5/HLA-DRA/HLA-DRB1/HLA-DPB1/CD74/HLA-DMA	SSA+CENT+SjD	GO_BP
GO:0045785	positive regulation of cell adhesion	39	0.708842	2.11945	3.64133002297434e-06	9.30808809895755e-05	12	tags=23%, list=2%, signal=24%	HLA-DQA1/HLA-DPA1/HLA-DQB1/HLA-DRB5/HLA-DRA/HLA-DRB1/HLA-DPB1/CD74/HLA-DMA	SSA+CENT+SjD	GO_BP
GO:0001816	cytokine production	52	0.65978	2.08151	4.05625896027346e-06	9.73502150465631e-05	105	tags=50%, list=20%, signal=45%	HLA-DPA1/HLA-DRB1/HLA-DPB1/BST2/CD74/LTF/HLA-F/HLA-B/IRF1/F3/C3/ISG15/EGR1/OAS1/ZFP36/B2M/STAT1/HLA-A/KLF4/CXCL17/CD55/SAA1/HLA-E/INHBA/HSPA1B/CD83	SSA+CENT+SjD	GO_BP
GO:0001817	regulation of cytokine production	52	0.65978	2.08151	4.05625896027346e-06	9.73502150465631e-05	105	tags=50%, list=20%, signal=45%	HLA-DPA1/HLA-DRB1/HLA-DPB1/BST2/CD74/LTF/HLA-F/HLA-B/IRF1/F3/C3/ISG15/EGR1/OAS1/ZFP36/B2M/STAT1/HLA-A/KLF4/CXCL17/CD55/SAA1/HLA-E/INHBA/HSPA1B/CD83	SSA+CENT+SjD	GO_BP
GO:0045321	leukocyte activation	52	0.657799	2.07526	4.68029200303058e-06	0.000109715	12	tags=19%, list=2%, signal=21%	HLA-DQA1/HLA-DPA1/HLA-DQB1/HLA-DRB5/HLA-DRA/HLA-DRB1/HLA-DPB1/BST2/CD74/HLA-DMA	SSA+CENT+SjD	GO_BP
GO:0051249	regulation of lymphocyte activation	34	0.728937	2.12263	5.10366814989407e-06	0.00011692	92	tags=53%, list=17%, signal=47%	HLA-DQA1/HLA-DPA1/HLA-DQB1/HLA-DRB5/HLA-DRA/HLA-DRB1/HLA-DPB1/CD74/HLA-DMA/HLA-F/IRF1/B2M/NFKBIZ/CDKN1A/HLA-A/CD55/HLA-E/INHBA	SSA+CENT+SjD	GO_BP
GO:0048522	positive regulation of cellular process	205	0.460365	1.73267	9.46671153841883e-06	0.000212054	122	tags=34%, list=23%, signal=43%	HLA-DQA1/HLA-DPA1/HLA-DQB1/HLA-DRB5/HLA-DRA/HLA-DRB1/HLA-DPB1/BST2/CD74/HLA-DMA/LTF/IFITM1/GLRX/HLA-C/HLA-F/AKR1C1/HLA-B/SCGB3A1/IRF1/F3/C3/ISG15/NR4A2/FOSB/EIF4EBP1/EGR1/OAS1/MYC/G0S2/AGR2/BTG2/GBP2/ZFP36/B2M/TENT5A/NFKBIZ/NUPR1/NR4A1/PPP1R15A/CRABP2/ATF3/CDKN1A/STAT1/CSRNP1/HLA-A/KLF4/CXCL17/TIMP1/CD55/FOS/TF/SAA1/ANG/HLA-E/INHBA/KCNN4/PTN/HCAR2/HSPA1B/CD83/SLC12A2/CCN1/NOTCH2NLB/CCN2/SERTAD1/G…	SSA+CENT+SjD	GO_BP
GO:0009605	response to external stimulus	139	0.502171	1.82447	1.31662243317847e-05	0.000288512	91	tags=34%, list=17%, signal=38%	HLA-DPA1/HLA-DRB1/BST2/STATH/CD74/LTF/SERPING1/IFI6/IFI27/RNASE1/IFITM1/IFI44L/LCN2/UBE2L6/CFB/HLA-C/HLA-F/PCSK1N/HLA-B/IRF1/F3/C3/ISG15/NR4A2/FOSB/DMBT1/OAS1/BTG2/GBP2/ZFP36/B2M/TENT5A/NFKBIZ/NUPR1/NR4A1/ATF3/CDKN1A/STAT1/HLA-A/KLF4/CXCL17/CD55/FOS/TF/SAA1/ANG/HLA-E	SSA+CENT+SjD	GO_BP
GO:0048583	regulation of response to stimulus	167	0.477959	1.76852	1.73402804322398e-05	0.000371894	114	tags=33%, list=21%, signal=38%	HLA-DQA1/HLA-DPA1/HLA-DQB1/HLA-DRB5/HLA-DRA/HLA-DRB1/HLA-DPB1/BST2/CD74/HLA-DMA/LTF/SERPING1/IFI6/CFB/HLA-C/HLA-F/RCAN1/HLA-B/IRF1/F3/C3/ISG15/NR4A2/EGR1/OAS1/MYC/G0S2/AGR2/GBP2/ZFP36/B2M/NFKBIZ/NUPR1/PPP1R15A/ATF3/STAT1/HLA-A/KLF4/CXCL17/TIMP1/CD55/SAA1/HLA-E/INHBA/KCNN4/MCC/PMEPA1/PTN/HSPA1B/SGK1/RDH11/SLC12A2/CCN1/NOTCH2NLB/CCN2	SSA+CENT+SjD	GO_BP
GO:0002694	regulation of leukocyte activation	39	0.684841	2.04769	1.99845944377418e-05	0.000419676	92	tags=46%, list=17%, signal=41%	HLA-DQA1/HLA-DPA1/HLA-DQB1/HLA-DRB5/HLA-DRA/HLA-DRB1/HLA-DPB1/CD74/HLA-DMA/HLA-F/IRF1/B2M/NFKBIZ/CDKN1A/HLA-A/CD55/HLA-E/INHBA	SSA+CENT+SjD	GO_BP
GO:0030155	regulation of cell adhesion	54	0.634578	2.01442	2.30610313785681e-05	0.000474398	12	tags=17%, list=2%, signal=18%	HLA-DQA1/HLA-DPA1/HLA-DQB1/HLA-DRB5/HLA-DRA/HLA-DRB1/HLA-DPB1/CD74/HLA-DMA	SSA+CENT+SjD	GO_BP
GO:0050865	regulation of cell activation	40	0.680024	2.04294	2.78308064130555e-05	0.000561069	12	tags=22%, list=2%, signal=24%	HLA-DQA1/HLA-DPA1/HLA-DQB1/HLA-DRB5/HLA-DRA/HLA-DRB1/HLA-DPB1/CD74/HLA-DMA	SSA+CENT+SjD	GO_BP
GO:0065003	protein-containing complex assembly	51	0.620818	1.95155	3.03005930577171e-05	0.000598882	12	tags=18%, list=2%, signal=19%	HLA-DQA1/HLA-DPA1/HLA-DQB1/HLA-DRB5/HLA-DRA/HLA-DRB1/HLA-DPB1/CD74/HLA-DMA	SSA+CENT+SjD	GO_BP
GO:0043933	protein-containing complex organization	61	0.593853	1.92505	3.59147767139927e-05	0.000696194	64	tags=26%, list=12%, signal=26%	HLA-DQA1/HLA-DPA1/HLA-DQB1/HLA-DRB5/HLA-DRA/HLA-DRB1/HLA-DPB1/CD74/HLA-DMA/ISG15/MYC/GBP2/B2M/NFKBIZ/NUPR1/NR4A1	SSA+CENT+SjD	GO_BP
GO:0045087	innate immune response	56	0.63277	2.02123	3.91051803345981e-05	0.000743736	102	tags=50%, list=19%, signal=45%	HLA-DPA1/BST2/CD74/LTF/SERPING1/IFI6/IFI27/IFITM1/LCN2/UBE2L6/CFB/HLA-C/HLA-F/HLA-B/IRF1/C3/ISG15/DMBT1/OAS1/GBP2/NFKBIZ/STAT1/HLA-A/CD55/ANG/HLA-E/IFITM3/HSPA1B	SSA+CENT+SjD	GO_BP
GO:0007155	cell adhesion	86	0.54905	1.87859	5.17006896032672e-05	0.00096508	12	tags=12%, list=2%, signal=14%	HLA-DQA1/HLA-DPA1/HLA-DQB1/HLA-DRB5/HLA-DRA/HLA-DRB1/HLA-DPB1/CD74/MFGE8/HLA-DMA	SSA+CENT+SjD	GO_BP
GO:0022607	cellular component assembly	84	0.550634	1.87749	5.5495519133705e-05	0.00101708	12	tags=11%, list=2%, signal=12%	HLA-DQA1/HLA-DPA1/HLA-DQB1/HLA-DRB5/HLA-DRA/HLA-DRB1/HLA-DPB1/CD74/HLA-DMA	SSA+CENT+SjD	GO_BP
GO:0048584	positive regulation of response to stimulus	107	0.513452	1.80892	7.49758015384516e-05	0.00134956	62	tags=25%, list=12%, signal=28%	HLA-DQA1/HLA-DPA1/HLA-DQB1/HLA-DRB5/HLA-DRA/HLA-DRB1/HLA-DPB1/BST2/CD74/HLA-DMA/LTF/SERPING1/CFB/HLA-C/HLA-F/HLA-B/IRF1/F3/C3/OAS1/MYC/G0S2/AGR2/GBP2/B2M/NFKBIZ/NUPR1	SSA+CENT+SjD	GO_BP
GO:0002697	regulation of immune effector process	23	0.756507	2.03099	7.77585288977745e-05	0.00135139	91	tags=61%, list=17%, signal=53%	HLA-DRA/HLA-DRB1/BST2/CD74/SERPING1/HLA-C/HLA-F/HLA-B/C3/B2M/NFKBIZ/HLA-A/CD55/HLA-E	SSA+CENT+SjD	GO_BP
GO:0001819	positive regulation of cytokine production	36	0.667143	1.96459	7.75938745480748e-05	0.00135139	105	tags=53%, list=20%, signal=45%	HLA-DPA1/HLA-DPB1/CD74/HLA-F/IRF1/F3/C3/ISG15/EGR1/OAS1/B2M/STAT1/HLA-A/CXCL17/CD55/SAA1/HLA-E/HSPA1B/CD83	SSA+CENT+SjD	GO_BP
GO:0044085	cellular component biogenesis	86	0.542427	1.85593	9.08323875004188e-05	0.00155185	12	tags=10%, list=2%, signal=12%	HLA-DQA1/HLA-DPA1/HLA-DQB1/HLA-DRB5/HLA-DRA/HLA-DRB1/HLA-DPB1/CD74/HLA-DMA	SSA+CENT+SjD	GO_BP
GO:0002253	activation of immune response	26	0.718834	1.98001	0.000125502	0.00210843	102	tags=58%, list=19%, signal=49%	HLA-DQB1/HLA-DRB1/HLA-DPB1/LTF/SERPING1/CFB/IRF1/C3/OAS1/GBP2/NFKBIZ/HLA-A/CD55/KCNN4/HSPA1B	SSA+CENT+SjD	GO_BP
GO:0002699	positive regulation of immune effector process	18	0.775031	1.97012	0.000172932	0.00285764	91	tags=67%, list=17%, signal=57%	HLA-DRA/HLA-DRB1/CD74/HLA-C/HLA-F/HLA-B/C3/B2M/NFKBIZ/HLA-A/CD55/HLA-E	SSA+CENT+SjD	GO_BP
GO:0002252	immune effector process	34	0.667954	1.94505	0.000262046	0.00426037	91	tags=44%, list=17%, signal=39%	HLA-DRA/HLA-DRB1/BST2/CD74/SERPING1/CFB/HLA-C/HLA-F/HLA-B/C3/B2M/NFKBIZ/HLA-A/CD55/HLA-E	SSA+CENT+SjD	GO_BP
GO:0002824	positive regulation of adaptive immune response based on somatic recombination of immune receptors built from immunoglobulin superfamily domains	12	0.840553	1.94665	0.000295119	0.0047219	91	tags=92%, list=17%, signal=78%	HLA-DRA/HLA-DRB1/HLA-C/HLA-F/HLA-B/C3/B2M/NFKBIZ/HLA-A/CD55/HLA-E	SSA+CENT+SjD	GO_BP
GO:0002449	lymphocyte mediated immunity	20	0.744523	1.93732	0.000306991	0.00483511	91	tags=65%, list=17%, signal=56%	HLA-DRA/HLA-DRB1/CD74/SERPING1/HLA-C/HLA-F/HLA-B/C3/B2M/NFKBIZ/HLA-A/CD55/HLA-E	SSA+CENT+SjD	GO_BP
GO:0002705	positive regulation of leukocyte mediated immunity	13	0.811341	1.91351	0.000341483	0.00529562	91	tags=77%, list=17%, signal=65%	HLA-DRA/HLA-DRB1/HLA-C/HLA-F/HLA-B/C3/B2M/HLA-A/CD55/HLA-E	SSA+CENT+SjD	GO_BP
GO:0001906	cell killing	16	0.780334	1.92877	0.000350567	0.00535411	91	tags=75%, list=17%, signal=64%	HLA-DRA/HLA-DRB1/LTF/HLA-C/HLA-F/HLA-B/C3/GBP2/B2M/HLA-A/CD55/HLA-E	SSA+CENT+SjD	GO_BP
GO:0002821	positive regulation of adaptive immune response	13	0.809934	1.91019	0.000358558	0.00539442	91	tags=85%, list=17%, signal=72%	HLA-DRA/HLA-DRB1/HLA-C/HLA-F/HLA-B/C3/B2M/NFKBIZ/HLA-A/CD55/HLA-E	SSA+CENT+SjD	GO_BP
GO:0009615	response to virus	21	0.733472	1.92984	0.000369312	0.0054745	72	tags=52%, list=13%, signal=47%	BST2/IFI6/IFI27/IFITM1/IFI44L/IRF1/ISG15/DMBT1/OAS1/GBP2/STAT1	SSA+CENT+SjD	GO_BP
GO:0002443	leukocyte mediated immunity	23	0.724968	1.94632	0.000379999	0.0055513	91	tags=61%, list=17%, signal=53%	HLA-DRA/HLA-DRB1/BST2/CD74/SERPING1/HLA-C/HLA-F/HLA-B/C3/B2M/NFKBIZ/HLA-A/CD55/HLA-E	SSA+CENT+SjD	GO_BP
GO:0002831	regulation of response to biotic stimulus	24	0.712554	1.93073	0.000424562	0.00611369	102	tags=62%, list=19%, signal=53%	HLA-DRB1/LTF/SERPING1/HLA-F/HLA-B/IRF1/ISG15/OAS1/GBP2/NFKBIZ/STAT1/HLA-A/CD55/HLA-E/HSPA1B	SSA+CENT+SjD	GO_BP
GO:0002703	regulation of leukocyte mediated immunity	15	0.784386	1.91093	0.000437217	0.00620725	91	tags=73%, list=17%, signal=63%	HLA-DRA/HLA-DRB1/BST2/HLA-C/HLA-F/HLA-B/C3/B2M/HLA-A/CD55/HLA-E	SSA+CENT+SjD	GO_BP
GO:0010468	regulation of gene expression	159	0.44567	1.64083	0.00044459	0.00622426	92	tags=28%, list=17%, signal=33%	HLA-DPA1/HLA-DRB1/HLA-DPB1/BST2/CD74/LTF/IFI27/HLA-F/HLA-B/IRF1/F3/C3/ISG15/NR4A2/FOSB/NOVA1/EIF4EBP1/EGR1/OAS1/MYC/AGR2/BTG2/ZFP36/B2M/TENT5A/NFKBIZ/NUPR1/NR4A1/PPP1R15A/CRABP2/ATF3/CDKN1A/STAT1/CSRNP1/HLA-A/CRYAB/KLF4/CXCL17/CD55/FOS/TF/SAA1/ANG/HLA-E/INHBA	SSA+CENT+SjD	GO_BP
GO:0002460	adaptive immune response based on somatic recombination of immune receptors built from immunoglobulin superfamily domains	22	0.727607	1.935	0.000526207	0.00726598	91	tags=59%, list=17%, signal=51%	HLA-DRA/HLA-DRB1/CD74/SERPING1/HLA-C/HLA-F/HLA-B/C3/B2M/NFKBIZ/HLA-A/CD55/HLA-E	SSA+CENT+SjD	GO_BP
GO:0010556	regulation of macromolecule biosynthetic process	162	0.442187	1.6314	0.000547856	0.00746268	92	tags=28%, list=17%, signal=33%	HLA-DPA1/HLA-DRB1/HLA-DPB1/BST2/CD74/LTF/IFI27/HLA-F/HLA-B/IRF1/F3/C3/ISG15/NR4A2/FOSB/NOVA1/EIF4EBP1/EGR1/OAS1/MYC/AGR2/BTG2/ZFP36/B2M/TENT5A/NFKBIZ/NUPR1/NR4A1/PPP1R15A/CRABP2/ATF3/CDKN1A/STAT1/CSRNP1/HLA-A/CRYAB/KLF4/CXCL17/CD55/FOS/TF/SAA1/ANG/HLA-E/INHBA	SSA+CENT+SjD	GO_BP
GO:0051607	defense response to virus	18	0.754517	1.91797	0.000573846	0.00761101	72	tags=61%, list=13%, signal=55%	BST2/IFI6/IFI27/IFITM1/IFI44L/IRF1/ISG15/DMBT1/OAS1/GBP2/STAT1	SSA+CENT+SjD	GO_BP
GO:0140546	defense response to symbiont	18	0.754517	1.91797	0.000573846	0.00761101	72	tags=61%, list=13%, signal=55%	BST2/IFI6/IFI27/IFITM1/IFI44L/IRF1/ISG15/DMBT1/OAS1/GBP2/STAT1	SSA+CENT+SjD	GO_BP
GO:0010557	positive regulation of macromolecule biosynthetic process	104	0.485315	1.70296	0.000599723	0.00785091	92	tags=33%, list=17%, signal=34%	HLA-DPA1/HLA-DRB1/HLA-DPB1/CD74/HLA-F/IRF1/F3/C3/ISG15/NR4A2/FOSB/EGR1/OAS1/MYC/AGR2/ZFP36/B2M/TENT5A/NFKBIZ/NUPR1/NR4A1/PPP1R15A/ATF3/STAT1/CSRNP1/HLA-A/KLF4/CXCL17/CD55/FOS/TF/SAA1/HLA-E/INHBA	SSA+CENT+SjD	GO_BP
GO:0002708	positive regulation of lymphocyte mediated immunity	12	0.812164	1.8809	0.000672367	0.00868906	91	tags=83%, list=17%, signal=71%	HLA-DRA/HLA-DRB1/HLA-C/HLA-F/HLA-B/C3/B2M/HLA-A/CD55/HLA-E	SSA+CENT+SjD	GO_BP
GO:1903900	regulation of viral life cycle	15	0.774072	1.8858	0.000706274	0.0090117	48	tags=47%, list=9%, signal=44%	HLA-DRB1/BST2/CD74/LTF/IFITM1/ISG15/OAS1	SSA+CENT+SjD	GO_BP
GO:0010628	positive regulation of gene expression	59	0.555134	1.7897	0.000724648	0.00913056	105	tags=46%, list=20%, signal=41%	HLA-DPA1/HLA-DPB1/CD74/HLA-F/IRF1/F3/C3/ISG15/EGR1/OAS1/MYC/AGR2/ZFP36/B2M/TENT5A/PPP1R15A/ATF3/STAT1/HLA-A/KLF4/CXCL17/CD55/SAA1/HLA-E/INHBA/HSPA1B/CD83	SSA+CENT+SjD	GO_BP
GO:0019883	antigen processing and presentation of endogenous antigen	10	0.84542	1.87378	0.000759234	0.00944825	91	tags=100%, list=17%, signal=85%	HLA-DRA/HLA-DRB1/CD74/HLA-C/HLA-F/HLA-B/B2M/TAP1/HLA-A/HLA-E	SSA+CENT+SjD	GO_BP
GO:0031325	positive regulation of cellular metabolic process	130	0.45834	1.65276	0.000771419	0.00948281	92	tags=30%, list=17%, signal=33%	HLA-DPA1/HLA-DRB1/HLA-DPB1/CD74/LTF/HLA-F/AKR1C1/IRF1/F3/C3/ISG15/NR4A2/FOSB/EGR1/OAS1/MYC/AGR2/BTG2/ZFP36/B2M/TENT5A/NFKBIZ/NUPR1/NR4A1/PPP1R15A/ATF3/CDKN1A/STAT1/CSRNP1/HLA-A/KLF4/CXCL17/CD55/FOS/TF/SAA1/ANG/HLA-E/INHBA	SSA+CENT+SjD	GO_BP
GO:0031341	regulation of cell killing	10	0.843131	1.86871	0.000812204	0.00986388	91	tags=90%, list=17%, signal=76%	HLA-DRA/HLA-DRB1/HLA-C/HLA-F/HLA-B/B2M/HLA-A/CD55/HLA-E	SSA+CENT+SjD	GO_BP
GO:0030217	T cell differentiation	16	0.756982	1.87106	0.000901457	0.0108175	61	tags=44%, list=11%, signal=40%	HLA-DRA/HLA-DRB1/CD74/IRF1/EGR1/B2M/NFKBIZ	SSA+CENT+SjD	GO_BP
GO:0050792	regulation of viral process	17	0.743571	1.86325	0.00104327	0.012372	72	tags=53%, list=13%, signal=47%	HLA-DRB1/BST2/CD74/LTF/IFITM1/ISG15/OAS1/ZFP36/STAT1	SSA+CENT+SjD	GO_BP
GO:0002819	regulation of adaptive immune response	17	0.742851	1.86145	0.00109295	0.0128104	91	tags=71%, list=17%, signal=60%	HLA-DRA/HLA-DRB1/HLA-C/HLA-F/HLA-B/IRF1/C3/B2M/NFKBIZ/HLA-A/CD55/HLA-E	SSA+CENT+SjD	GO_BP
GO:0042127	regulation of cell population proliferation	110	0.467728	1.6534	0.00117535	0.0135383	122	tags=36%, list=23%, signal=35%	HLA-DPA1/HLA-DRB1/HLA-DPB1/BST2/CD74/LTF/IFITM1/IFI30/SCGB3A1/IRF1/F3/EGR1/MYC/BTG2/ZFP36/B2M/NUPR1/NR4A1/CRABP2/ATF3/CDKN1A/STAT1/HLA-A/KLF4/TIMP1/CD55/ANG/HLA-E/INHBA/MCC/PTN/HSPA1B/SGK1/CCN1/SERTAD1/RARRES1/AREG/SFRP1/PLAAT4/CEACAM6	SSA+CENT+SjD	GO_BP
GO:0060255	regulation of macromolecule metabolic process	192	0.416698	1.56076	0.00118191	0.0135383	92	tags=26%, list=17%, signal=33%	HLA-DPA1/HLA-DRB1/HLA-DPB1/BST2/CD74/LTF/SERPING1/IFI6/IFI27/PSMB9/HLA-F/HLA-B/IRF1/F3/C3/ISG15/NR4A2/FOSB/NOVA1/EIF4EBP1/EGR1/OAS1/MYC/AGR2/BTG2/ZFP36/B2M/TENT5A/NFKBIZ/NUPR1/NR4A1/PPP1R15A/CRABP2/ATF3/CDKN1A/STAT1/CSRNP1/HLA-A/CRYAB/KLF4/CXCL17/TIMP1/CD55/FOS/TF/SAA1/ANG/HLA-E/INHBA	SSA+CENT+SjD	GO_BP
GO:0070661	leukocyte proliferation	22	0.697052	1.85374	0.00124376	0.0140866	91	tags=50%, list=17%, signal=43%	HLA-DPA1/HLA-DRB1/HLA-DPB1/BST2/CD74/IRF1/NFKBIZ/CDKN1A/HLA-A/CD55/HLA-E	SSA+CENT+SjD	GO_BP
GO:0002822	regulation of adaptive immune response based on somatic recombination of immune receptors built from immunoglobulin superfamily domains	15	0.761016	1.85399	0.00127802	0.0143138	91	tags=73%, list=17%, signal=63%	HLA-DRA/HLA-DRB1/HLA-C/HLA-F/HLA-B/C3/B2M/NFKBIZ/HLA-A/CD55/HLA-E	SSA+CENT+SjD	GO_BP
GO:0008284	positive regulation of cell population proliferation	56	0.54989	1.75649	0.00129687	0.0143654	122	tags=43%, list=23%, signal=37%	HLA-DPA1/HLA-DPB1/BST2/CD74/LTF/F3/EGR1/MYC/NR4A1/CRABP2/ATF3/CDKN1A/STAT1/HLA-A/TIMP1/CD55/ANG/HLA-E/PTN/CCN1/SERTAD1/AREG/SFRP1/CEACAM6	SSA+CENT+SjD	GO_BP
GO:0002456	T cell mediated immunity	13	0.782557	1.84562	0.00131471	0.0144047	91	tags=77%, list=17%, signal=65%	HLA-DRA/HLA-DRB1/HLA-C/HLA-F/HLA-B/B2M/NFKBIZ/HLA-A/CD55/HLA-E	SSA+CENT+SjD	GO_BP
GO:0010604	positive regulation of macromolecule metabolic process	128	0.450832	1.62283	0.00134098	0.0145345	92	tags=30%, list=17%, signal=32%	HLA-DPA1/HLA-DRB1/HLA-DPB1/CD74/LTF/HLA-F/IRF1/F3/C3/ISG15/NR4A2/FOSB/EGR1/OAS1/MYC/AGR2/BTG2/ZFP36/B2M/TENT5A/NFKBIZ/NUPR1/NR4A1/PPP1R15A/ATF3/CDKN1A/STAT1/CSRNP1/HLA-A/KLF4/CXCL17/CD55/FOS/TF/SAA1/ANG/HLA-E/INHBA	SSA+CENT+SjD	GO_BP
GO:0002764	immune response-regulating signaling pathway	20	0.711546	1.85151	0.00135722	0.0145541	102	tags=55%, list=19%, signal=46%	HLA-DQB1/HLA-DRB1/HLA-DPB1/LTF/IRF1/OAS1/GBP2/NFKBIZ/HLA-A/KCNN4/HSPA1B	SSA+CENT+SjD	GO_BP
GO:0009617	response to bacterium	47	0.574796	1.77917	0.00137819	0.0146234	91	tags=49%, list=17%, signal=45%	HLA-DRB1/STATH/LTF/RNASE1/LCN2/CFB/HLA-B/C3/ISG15/DMBT1/OAS1/GBP2/ZFP36/B2M/TENT5A/NFKBIZ/NR4A1/HLA-A/CD55/FOS/TF/ANG/HLA-E	SSA+CENT+SjD	GO_BP
GO:0009893	positive regulation of metabolic process	142	0.440104	1.60267	0.00141428	0.0148499	92	tags=29%, list=17%, signal=33%	HLA-DPA1/HLA-DRB1/HLA-DPB1/CD74/LTF/LCN2/HLA-F/AKR1C1/IRF1/F3/C3/ISG15/NR4A2/FOSB/EGR1/OAS1/MYC/G0S2/AGR2/BTG2/ZFP36/B2M/TENT5A/NFKBIZ/NUPR1/NR4A1/PPP1R15A/ATF3/CDKN1A/STAT1/CSRNP1/HLA-A/KLF4/CXCL17/CD55/FOS/TF/SAA1/ANG/HLA-E/INHBA	SSA+CENT+SjD	GO_BP
GO:0031326	regulation of cellular biosynthetic process	168	0.423621	1.56828	0.00143843	0.0149478	92	tags=27%, list=17%, signal=32%	HLA-DPA1/HLA-DRB1/HLA-DPB1/BST2/CD74/LTF/IFI27/HLA-F/HLA-B/IRF1/F3/C3/ISG15/NR4A2/FOSB/NOVA1/EIF4EBP1/EGR1/OAS1/MYC/AGR2/BTG2/ZFP36/B2M/TENT5A/NFKBIZ/NUPR1/NR4A1/PPP1R15A/CRABP2/ATF3/CDKN1A/STAT1/CSRNP1/HLA-A/CRYAB/KLF4/CXCL17/CD55/FOS/TF/SAA1/ANG/HLA-E/INHBA	SSA+CENT+SjD	GO_BP
GO:0009889	regulation of biosynthetic process	169	0.421992	1.56321	0.00145948	0.0150118	92	tags=27%, list=17%, signal=32%	HLA-DPA1/HLA-DRB1/HLA-DPB1/BST2/CD74/LTF/IFI27/HLA-F/HLA-B/IRF1/F3/C3/ISG15/NR4A2/FOSB/NOVA1/EIF4EBP1/EGR1/OAS1/MYC/AGR2/BTG2/ZFP36/B2M/TENT5A/NFKBIZ/NUPR1/NR4A1/PPP1R15A/CRABP2/ATF3/CDKN1A/STAT1/CSRNP1/HLA-A/CRYAB/KLF4/CXCL17/CD55/FOS/TF/SAA1/ANG/HLA-E/INHBA	SSA+CENT+SjD	GO_BP
GO:0009891	positive regulation of biosynthetic process	110	0.463293	1.63773	0.0015094	0.0152147	92	tags=31%, list=17%, signal=32%	HLA-DPA1/HLA-DRB1/HLA-DPB1/CD74/HLA-F/IRF1/F3/C3/ISG15/NR4A2/FOSB/EGR1/OAS1/MYC/AGR2/ZFP36/B2M/TENT5A/NFKBIZ/NUPR1/NR4A1/PPP1R15A/ATF3/STAT1/CSRNP1/HLA-A/KLF4/CXCL17/CD55/FOS/TF/SAA1/HLA-E/INHBA	SSA+CENT+SjD	GO_BP
GO:0031328	positive regulation of cellular biosynthetic process	110	0.463293	1.63773	0.0015094	0.0152147	92	tags=31%, list=17%, signal=32%	HLA-DPA1/HLA-DRB1/HLA-DPB1/CD74/HLA-F/IRF1/F3/C3/ISG15/NR4A2/FOSB/EGR1/OAS1/MYC/AGR2/ZFP36/B2M/TENT5A/NFKBIZ/NUPR1/NR4A1/PPP1R15A/ATF3/STAT1/CSRNP1/HLA-A/KLF4/CXCL17/CD55/FOS/TF/SAA1/HLA-E/INHBA	SSA+CENT+SjD	GO_BP
GO:0070663	regulation of leukocyte proliferation	17	0.732649	1.83588	0.00167255	0.0166923	91	tags=59%, list=17%, signal=50%	HLA-DPA1/HLA-DRB1/HLA-DPB1/BST2/CD74/IRF1/CDKN1A/HLA-A/CD55/HLA-E	SSA+CENT+SjD	GO_BP
GO:0001913	T cell mediated cytotoxicity	10	0.820173	1.81782	0.00173035	0.0170999	91	tags=80%, list=17%, signal=68%	HLA-DRA/HLA-DRB1/HLA-C/HLA-F/HLA-B/B2M/HLA-A/HLA-E	SSA+CENT+SjD	GO_BP
GO:0002757	immune response-activating signaling pathway	17	0.730917	1.83154	0.00175534	0.0171785	102	tags=65%, list=19%, signal=54%	HLA-DQB1/HLA-DRB1/HLA-DPB1/LTF/IRF1/OAS1/GBP2/NFKBIZ/HLA-A/KCNN4/HSPA1B	SSA+CENT+SjD	GO_BP
GO:0032501	multicellular organismal process	286	0.382695	1.46521	0.00205521	0.0199197	112	tags=26%, list=21%, signal=43%	HLA-DQA1/HLA-DPA1/HLA-DQB1/HLA-DRB5/HLA-DRA/HLA-DRB1/HLA-DPB1/BST2/STATH/CD74/MFGE8/HLA-DMA/LTF/SERPING1/IFITM1/SLC5A1/LCN2/HLA-F/AKR1C1/PCSK1N/RCAN1/HLA-B/IRF1/F3/C3/ISG15/NR4A2/S100A1/FOSB/NOVA1/EGR1/OAS1/MYC/KRT6B/G0S2/AGR2/BTG2/ZFP36/B2M/TENT5A/NFKBIZ/NUPR1/NR4A1/CRABP2/CDKN1A/STAT1/CSRNP1/HLA-A/CRYAB/KLF4/CXCL17/TIMP1/CD55/FOS/ALDH1A1/TF/SAA1/ANG/HLA-E/INHBA/KCNN4/MCC/PTN/LAMB3/HCAR2/HSPA1B/…	SSA+CENT+SjD	GO_BP
GO:0002706	regulation of lymphocyte mediated immunity	13	0.770806	1.81791	0.00210012	0.0201612	91	tags=77%, list=17%, signal=65%	HLA-DRA/HLA-DRB1/HLA-C/HLA-F/HLA-B/C3/B2M/HLA-A/CD55/HLA-E	SSA+CENT+SjD	GO_BP
GO:0006959	humoral immune response	23	0.674557	1.81098	0.00212166	0.0201758	91	tags=52%, list=17%, signal=45%	HLA-DQB1/HLA-DRB1/LTF/SERPING1/CFB/C3/DMBT1/HLA-A/CD55/TF/ANG/HLA-E	SSA+CENT+SjD	GO_BP
GO:0008283	cell population proliferation	131	0.437328	1.57837	0.00233527	0.0219995	122	tags=34%, list=23%, signal=34%	HLA-DPA1/HLA-DRB1/HLA-DPB1/BST2/CD74/LTF/IFITM1/IFI30/SCGB3A1/IRF1/F3/NR4A2/EGR1/MYC/BTG2/ZFP36/B2M/NFKBIZ/NUPR1/NR4A1/CRABP2/ATF3/CDKN1A/STAT1/HLA-A/KLF4/TIMP1/CD55/FOS/ANG/HLA-E/INHBA/MCC/PTN/HSPA1B/SGK1/CCN1/CCN2/SERTAD1/RARRES1/AREG/SFRP1/PLAAT4/CEACAM6	SSA+CENT+SjD	GO_BP
GO:0045088	regulation of innate immune response	20	0.692711	1.8025	0.00264982	0.0247317	102	tags=60%, list=19%, signal=50%	LTF/SERPING1/HLA-F/HLA-B/IRF1/ISG15/OAS1/GBP2/NFKBIZ/HLA-A/HLA-E/HSPA1B	SSA+CENT+SjD	GO_BP
GO:0016032	viral process	28	0.638436	1.78606	0.00272568	0.0252063	102	tags=46%, list=19%, signal=40%	HLA-DRB1/BST2/CD74/LTF/IFI27/IFITM1/ISG15/OAS1/ZFP36/STAT1/CD55/IFITM3/HSPA1B	SSA+CENT+SjD	GO_BP
GO:0030099	myeloid cell differentiation	24	0.660589	1.78992	0.00289331	0.026489	102	tags=50%, list=19%, signal=42%	HLA-DRB1/CD74/LTF/ISG15/MYC/ZFP36/B2M/STAT1/FOS/TF/INHBA/HSPA1B	SSA+CENT+SjD	GO_BP
GO:0050789	regulation of biological process	370	0.372279	1.42178	0.00291694	0.026489	122	tags=26%, list=23%, signal=66%	HLA-DQA1/HLA-DPA1/HLA-DQB1/HLA-DRB5/HLA-DRA/HLA-DRB1/HLA-DPB1/BST2/STATH/CD74/HLA-DMA/LTF/SERPING1/IFI6/IFI27/PSMB9/IFITM1/LCN2/GLRX/CFB/HLA-C/HLA-F/AKR1C1/PCSK1N/RCAN1/IFI30/HLA-B/SCGB3A1/IRF1/F3/C3/ISG15/NR4A2/CAPS/S100A1/FOSB/NOVA1/EIF4EBP1/EGR1/OAS1/MYC/G0S2/AGR2/BTG2/GBP2/ZFP36/B2M/TENT5A/NFKBIZ/NUPR1/NR4A1/PPP1R15A/CRABP2/ATF3/CDKN1A/STAT1/CSRNP1/HLA-A/CRYAB/KLF4/FAM3D/CXCL17/TIMP1/CD55/FOS…	SSA+CENT+SjD	GO_BP
GO:0032943	mononuclear cell proliferation	16	0.724443	1.79063	0.00312171	0.0276025	91	tags=62%, list=17%, signal=53%	HLA-DPA1/HLA-DRB1/HLA-DPB1/CD74/IRF1/NFKBIZ/CDKN1A/HLA-A/CD55/HLA-E	SSA+CENT+SjD	GO_BP
GO:0046651	lymphocyte proliferation	16	0.724443	1.79063	0.00312171	0.0276025	91	tags=62%, list=17%, signal=53%	HLA-DPA1/HLA-DRB1/HLA-DPB1/CD74/IRF1/NFKBIZ/CDKN1A/HLA-A/CD55/HLA-E	SSA+CENT+SjD	GO_BP
GO:0002683	negative regulation of immune system process	32	0.613754	1.76601	0.00311836	0.0276025	92	tags=47%, list=17%, signal=41%	HLA-DRB1/BST2/CD74/LTF/SERPING1/HLA-F/HLA-B/IRF1/ISG15/OAS1/MYC/HLA-A/CD55/HLA-E/INHBA	SSA+CENT+SjD	GO_BP
GO:0050777	negative regulation of immune response	12	0.773644	1.7917	0.00318944	0.0279561	91	tags=75%, list=17%, signal=64%	HLA-DRB1/SERPING1/HLA-F/HLA-B/ISG15/OAS1/HLA-A/CD55/HLA-E	SSA+CENT+SjD	GO_BP
GO:0002768	immune response-regulating cell surface receptor signaling pathway	15	0.732879	1.78544	0.00349774	0.0303941	93	tags=53%, list=17%, signal=45%	HLA-DQB1/HLA-DRB1/HLA-DPB1/LTF/OAS1/NFKBIZ/HLA-A/KCNN4	SSA+CENT+SjD	GO_BP
GO:0043903	regulation of biological process involved in symbiotic interaction	10	0.802229	1.77805	0.00354898	0.0305758	19	tags=40%, list=4%, signal=39%	HLA-DRB1/CD74/LTF/IFITM1	SSA+CENT+SjD	GO_BP
GO:0030097	hemopoiesis	47	0.550863	1.70509	0.00362309	0.0309497	105	tags=43%, list=20%, signal=37%	HLA-DRA/HLA-DRB1/CD74/LTF/HLA-B/IRF1/ISG15/EGR1/MYC/ZFP36/B2M/NFKBIZ/STAT1/KLF4/FOS/TF/INHBA/PTN/HSPA1B/CD83	SSA+CENT+SjD	GO_BP
GO:0019058	viral life cycle	25	0.643677	1.75874	0.00398843	0.0337306	48	tags=32%, list=9%, signal=31%	HLA-DRB1/BST2/CD74/LTF/IFI27/IFITM1/ISG15/OAS1	SSA+CENT+SjD	GO_BP
GO:0031347	regulation of defense response	44	0.558371	1.70658	0.00401555	0.0337306	91	tags=43%, list=17%, signal=39%	HLA-DRB1/LTF/SERPING1/HLA-F/HLA-B/IRF1/C3/ISG15/OAS1/GBP2/ZFP36/NFKBIZ/NUPR1/STAT1/HLA-A/KLF4/CXCL17/SAA1/HLA-E	SSA+CENT+SjD	GO_BP
GO:1903706	regulation of hemopoiesis	33	0.600831	1.73924	0.00409283	0.0340956	105	tags=52%, list=20%, signal=44%	HLA-DRA/HLA-DRB1/CD74/LTF/HLA-B/IRF1/ISG15/MYC/ZFP36/B2M/NFKBIZ/STAT1/FOS/INHBA/PTN/HSPA1B/CD83	SSA+CENT+SjD	GO_BP
GO:0007249	canonical NF-kappaB signal transduction	16	0.714513	1.76608	0.00427358	0.0353095	13	tags=25%, list=2%, signal=25%	HLA-DRB1/BST2/CD74/LTF	SSA+CENT+SjD	GO_BP
GO:0002709	regulation of T cell mediated immunity	10	0.796548	1.76546	0.00432587	0.035451	91	tags=90%, list=17%, signal=76%	HLA-DRA/HLA-DRB1/HLA-C/HLA-F/HLA-B/B2M/HLA-A/CD55/HLA-E	SSA+CENT+SjD	GO_BP
GO:0045637	regulation of myeloid cell differentiation	18	0.691486	1.75775	0.00506624	0.0411836	102	tags=61%, list=19%, signal=51%	HLA-DRB1/CD74/LTF/ISG15/MYC/ZFP36/B2M/STAT1/FOS/INHBA/HSPA1B	SSA+CENT+SjD	GO_BP
GO:0002285	lymphocyte activation involved in immune response	12	0.756248	1.75141	0.00543066	0.0434453	61	tags=42%, list=11%, signal=38%	HLA-DRA/HLA-DRB1/CD74/HLA-F/NFKBIZ	SSA+CENT+SjD	GO_BP
GO:0019222	regulation of metabolic process	222	0.380987	1.44156	0.00538768	0.0434453	92	tags=24%, list=17%, signal=34%	HLA-DPA1/HLA-DRB1/HLA-DPB1/BST2/CD74/LTF/SERPING1/IFI6/IFI27/PSMB9/LCN2/HLA-F/AKR1C1/HLA-B/IRF1/F3/C3/ISG15/NR4A2/FOSB/NOVA1/EIF4EBP1/EGR1/OAS1/MYC/G0S2/AGR2/BTG2/ZFP36/B2M/TENT5A/NFKBIZ/NUPR1/NR4A1/PPP1R15A/CRABP2/ATF3/CDKN1A/STAT1/CSRNP1/HLA-A/CRYAB/KLF4/CXCL17/TIMP1/CD55/FOS/ALDH1A1/TF/SAA1/ANG/HLA-E/INHBA	SSA+CENT+SjD	GO_BP
GO:0002573	myeloid leukocyte differentiation	14	0.72861	1.74916	0.00553299	0.0439154	92	tags=50%, list=17%, signal=42%	HLA-DRB1/CD74/LTF/MYC/FOS/TF/INHBA	SSA+CENT+SjD	GO_BP
GO:0002429	immune response-activating cell surface receptor signaling pathway	12	0.755284	1.74917	0.0056203	0.0442599	93	tags=67%, list=17%, signal=56%	HLA-DQB1/HLA-DRB1/HLA-DPB1/LTF/OAS1/NFKBIZ/HLA-A/KCNN4	SSA+CENT+SjD	GO_BP
GO:0043123	positive regulation of canonical NF-kappaB signal transduction	10	0.784805	1.73943	0.00587965	0.0452419	13	tags=40%, list=2%, signal=40%	HLA-DRB1/BST2/CD74/LTF	SSA+CENT+SjD	GO_BP
GO:0030098	lymphocyte differentiation	23	0.644429	1.73009	0.00584249	0.0452419	61	tags=30%, list=11%, signal=28%	HLA-DRA/HLA-DRB1/CD74/IRF1/EGR1/B2M/NFKBIZ	SSA+CENT+SjD	GO_BP
GO:0002521	leukocyte differentiation	33	0.589203	1.70558	0.00583191	0.0452419	92	tags=39%, list=17%, signal=35%	HLA-DRA/HLA-DRB1/CD74/LTF/HLA-B/IRF1/EGR1/MYC/B2M/NFKBIZ/FOS/TF/INHBA	SSA+CENT+SjD	GO_BP
GO:0032944	regulation of mononuclear cell proliferation	14	0.724862	1.74016	0.00619289	0.0469356	91	tags=64%, list=17%, signal=55%	HLA-DPA1/HLA-DRB1/HLA-DPB1/CD74/IRF1/CDKN1A/HLA-A/CD55/HLA-E	SSA+CENT+SjD	GO_BP
GO:0050670	regulation of lymphocyte proliferation	14	0.724862	1.74016	0.00619289	0.0469356	91	tags=64%, list=17%, signal=55%	HLA-DPA1/HLA-DRB1/HLA-DPB1/CD74/IRF1/CDKN1A/HLA-A/CD55/HLA-E	SSA+CENT+SjD	GO_BP
GO:0042613	MHC class II protein complex	10	0.9708	2.1566	1.00923284235607e-09	1.59458789092259e-07	12	tags=90%, list=2%, signal=90%	HLA-DQA1/HLA-DPA1/HLA-DQB1/HLA-DRB5/HLA-DRA/HLA-DRB1/HLA-DPB1/CD74/HLA-DMA	SSA+CENT+SjD	GO_CC
GO:0005770	late endosome	19	0.895567	2.30985	5.54674570339165e-09	4.3819291056794e-07	12	tags=53%, list=2%, signal=53%	HLA-DQA1/HLA-DPA1/HLA-DQB1/HLA-DRB5/HLA-DRA/HLA-DRB1/HLA-DPB1/BST2/CD74/HLA-DMA	SSA+CENT+SjD	GO_CC
GO:0000323	lytic vacuole	46	0.72226	2.22947	2.49442819121822e-08	9.85299135531199e-07	38	tags=30%, list=7%, signal=31%	HLA-DQA1/HLA-DPA1/HLA-DQB1/HLA-DRB5/HLA-DRA/HLA-DRB1/HLA-DPB1/BST2/CD74/HLA-DMA/IFITM1/HLA-F/IFI30/C3	SSA+CENT+SjD	GO_CC
GO:0005764	lysosome	46	0.72226	2.22947	2.49442819121822e-08	9.85299135531199e-07	38	tags=30%, list=7%, signal=31%	HLA-DQA1/HLA-DPA1/HLA-DQB1/HLA-DRB5/HLA-DRA/HLA-DRB1/HLA-DPB1/BST2/CD74/HLA-DMA/IFITM1/HLA-F/IFI30/C3	SSA+CENT+SjD	GO_CC
GO:0005765	lysosomal membrane	31	0.78669	2.25194	5.31058676696118e-08	1.06166769692373e-06	29	tags=39%, list=5%, signal=39%	HLA-DQA1/HLA-DPA1/HLA-DQB1/HLA-DRB5/HLA-DRA/HLA-DRB1/HLA-DPB1/BST2/CD74/HLA-DMA/IFITM1/HLA-F	SSA+CENT+SjD	GO_CC
GO:0098852	lytic vacuole membrane	31	0.78669	2.25194	5.31058676696118e-08	1.06166769692373e-06	29	tags=39%, list=5%, signal=39%	HLA-DQA1/HLA-DPA1/HLA-DQB1/HLA-DRB5/HLA-DRA/HLA-DRB1/HLA-DPB1/BST2/CD74/HLA-DMA/IFITM1/HLA-F	SSA+CENT+SjD	GO_CC
GO:0031902	late endosome membrane	14	0.921467	2.21542	4.26628848876871e-08	1.06166769692373e-06	12	tags=57%, list=2%, signal=57%	HLA-DQA1/HLA-DPA1/HLA-DQB1/HLA-DRB5/HLA-DRA/HLA-DRB1/HLA-DPB1/HLA-DMA	SSA+CENT+SjD	GO_CC
GO:0030669	clathrin-coated endocytic vesicle membrane	12	0.927743	2.15034	6.04747422298325e-08	1.06166769692373e-06	10	tags=67%, list=2%, signal=67%	HLA-DQA1/HLA-DPA1/HLA-DQB1/HLA-DRB5/HLA-DRA/HLA-DRB1/HLA-DPB1/CD74	SSA+CENT+SjD	GO_CC
GO:0045334	clathrin-coated endocytic vesicle	12	0.927743	2.15034	6.04747422298325e-08	1.06166769692373e-06	10	tags=67%, list=2%, signal=67%	HLA-DQA1/HLA-DPA1/HLA-DQB1/HLA-DRB5/HLA-DRA/HLA-DRB1/HLA-DPB1/CD74	SSA+CENT+SjD	GO_CC
GO:0005802	trans-Golgi network	12	0.92637	2.14716	7.30174420385336e-08	1.15367558420883e-06	10	tags=67%, list=2%, signal=67%	HLA-DQA1/HLA-DPA1/HLA-DQB1/HLA-DRB5/HLA-DRA/HLA-DRB1/HLA-DPB1/CD74	SSA+CENT+SjD	GO_CC
GO:0098552	side of membrane	40	0.737052	2.21923	1.04291677655644e-07	1.26761707632707e-06	37	tags=35%, list=7%, signal=35%	HLA-DQA1/HLA-DPA1/HLA-DQB1/HLA-DRB5/HLA-DRA/HLA-DRB1/HLA-DPB1/BST2/CD74/MFGE8/HLA-C/HLA-F/HLA-B/F3	SSA+CENT+SjD	GO_CC
GO:0005773	vacuole	48	0.709911	2.20912	1.04297607545898e-07	1.26761707632707e-06	38	tags=29%, list=7%, signal=30%	HLA-DQA1/HLA-DPA1/HLA-DQB1/HLA-DRB5/HLA-DRA/HLA-DRB1/HLA-DPB1/BST2/CD74/HLA-DMA/IFITM1/HLA-F/IFI30/C3	SSA+CENT+SjD	GO_CC
GO:0042611	MHC protein complex	15	0.903302	2.2076	8.84922839355667e-08	1.26761707632707e-06	34	tags=80%, list=6%, signal=77%	HLA-DQA1/HLA-DPA1/HLA-DQB1/HLA-DRB5/HLA-DRA/HLA-DRB1/HLA-DPB1/CD74/HLA-DMA/HLA-C/HLA-F/HLA-B	SSA+CENT+SjD	GO_CC
GO:0005774	vacuolar membrane	33	0.772121	2.23869	1.21299499198136e-07	1.36895149095039e-06	29	tags=36%, list=5%, signal=37%	HLA-DQA1/HLA-DPA1/HLA-DQB1/HLA-DRB5/HLA-DRA/HLA-DRB1/HLA-DPB1/BST2/CD74/HLA-DMA/IFITM1/HLA-F	SSA+CENT+SjD	GO_CC
GO:0098553	lumenal side of endoplasmic reticulum membrane	13	0.919487	2.172	1.41902287235805e-07	1.40128508645357e-06	34	tags=85%, list=6%, signal=81%	HLA-DQA1/HLA-DPA1/HLA-DQB1/HLA-DRB5/HLA-DRA/HLA-DRB1/HLA-DPB1/CD74/HLA-C/HLA-F/HLA-B	SSA+CENT+SjD	GO_CC
GO:0098576	lumenal side of membrane	13	0.919487	2.172	1.41902287235805e-07	1.40128508645357e-06	34	tags=85%, list=6%, signal=81%	HLA-DQA1/HLA-DPA1/HLA-DQB1/HLA-DRB5/HLA-DRA/HLA-DRB1/HLA-DPB1/CD74/HLA-C/HLA-F/HLA-B	SSA+CENT+SjD	GO_CC
GO:0030665	clathrin-coated vesicle membrane	14	0.909507	2.18666	1.56432840778688e-07	1.45390522606075e-06	10	tags=57%, list=2%, signal=58%	HLA-DQA1/HLA-DPA1/HLA-DQB1/HLA-DRB5/HLA-DRA/HLA-DRB1/HLA-DPB1/CD74	SSA+CENT+SjD	GO_CC
GO:0030136	clathrin-coated vesicle	17	0.879853	2.21383	2.08980910403372e-07	1.83438799131849e-06	10	tags=47%, list=2%, signal=48%	HLA-DQA1/HLA-DPA1/HLA-DQB1/HLA-DRB5/HLA-DRA/HLA-DRB1/HLA-DPB1/CD74	SSA+CENT+SjD	GO_CC
GO:0030134	COPII-coated ER to Golgi transport vesicle	20	0.834762	2.17801	4.10539217187182e-07	3.41395770081972e-06	34	tags=55%, list=6%, signal=54%	HLA-DQA1/HLA-DPA1/HLA-DQB1/HLA-DRB5/HLA-DRA/HLA-DRB1/HLA-DPB1/CD74/HLA-C/HLA-F/HLA-B	SSA+CENT+SjD	GO_CC
GO:0005768	endosome	45	0.717259	2.20634	4.43958923452159e-07	3.50727549527206e-06	34	tags=33%, list=6%, signal=34%	HLA-DQA1/HLA-DPA1/HLA-DQB1/HLA-DRB5/HLA-DRA/HLA-DRB1/HLA-DPB1/BST2/CD74/HLA-DMA/LTF/SLC5A1/HLA-C/HLA-F/HLA-B	SSA+CENT+SjD	GO_CC
GO:0012507	ER to Golgi transport vesicle membrane	18	0.845533	2.15552	1.07326449872703e-06	8.07503765708908e-06	34	tags=61%, list=6%, signal=59%	HLA-DQA1/HLA-DPA1/HLA-DQB1/HLA-DRB5/HLA-DRA/HLA-DRB1/HLA-DPB1/CD74/HLA-C/HLA-F/HLA-B	SSA+CENT+SjD	GO_CC
GO:0098791	Golgi apparatus subcompartment	16	0.873838	2.16832	1.33155780288533e-06	9.56300603890371e-06	10	tags=50%, list=2%, signal=51%	HLA-DQA1/HLA-DPA1/HLA-DQB1/HLA-DRB5/HLA-DRA/HLA-DRB1/HLA-DPB1/CD74	SSA+CENT+SjD	GO_CC
GO:0030135	coated vesicle	27	0.763192	2.12457	2.19547007802191e-06	1.50819248838027e-05	34	tags=41%, list=6%, signal=40%	HLA-DQA1/HLA-DPA1/HLA-DQB1/HLA-DRB5/HLA-DRA/HLA-DRB1/HLA-DPB1/CD74/HLA-C/HLA-F/HLA-B	SSA+CENT+SjD	GO_CC
GO:0030658	transport vesicle membrane	25	0.779388	2.13517	3.226785497786e-06	2.12430045270912e-05	34	tags=44%, list=6%, signal=43%	HLA-DQA1/HLA-DPA1/HLA-DQB1/HLA-DRB5/HLA-DRA/HLA-DRB1/HLA-DPB1/CD74/HLA-C/HLA-F/HLA-B	SSA+CENT+SjD	GO_CC
GO:0031984	organelle subcompartment	68	0.609557	2.01258	4.11402811338627e-06	2.60006576766013e-05	34	tags=21%, list=6%, signal=22%	HLA-DQA1/HLA-DPA1/HLA-DQB1/HLA-DRB5/HLA-DRA/HLA-DRB1/HLA-DPB1/CD74/IFI6/IFI27/HLA-C/HLA-F/PCSK1N/HLA-B	SSA+CENT+SjD	GO_CC
GO:0000139	Golgi membrane	36	0.713867	2.10676	5.44728782098724e-06	3.31027490659994e-05	58	tags=39%, list=11%, signal=37%	HLA-DQA1/HLA-DPA1/HLA-DQB1/HLA-DRB5/HLA-DRA/HLA-DRB1/HLA-DPB1/CD74/HLA-C/HLA-F/HLA-B/SLC35A1/GBP2/B2M	SSA+CENT+SjD	GO_CC
GO:0098797	plasma membrane protein complex	32	0.723977	2.08665	6.06108129892263e-06	3.5468549823325e-05	34	tags=38%, list=6%, signal=37%	HLA-DQA1/HLA-DPA1/HLA-DQB1/HLA-DRB5/HLA-DRA/HLA-DRB1/HLA-DPB1/CD74/HLA-DMA/HLA-C/HLA-F/HLA-B	SSA+CENT+SjD	GO_CC
GO:0030662	coated vesicle membrane	24	0.783783	2.12766	7.60147543800686e-06	4.28940399716101e-05	34	tags=46%, list=6%, signal=45%	HLA-DQA1/HLA-DPA1/HLA-DQB1/HLA-DRB5/HLA-DRA/HLA-DRB1/HLA-DPB1/CD74/HLA-C/HLA-F/HLA-B	SSA+CENT+SjD	GO_CC
GO:0030139	endocytic vesicle	31	0.726364	2.07925	8.39109649671249e-06	4.57170084993301e-05	91	tags=61%, list=17%, signal=54%	HLA-DQA1/HLA-DPA1/HLA-DQB1/HLA-DRB5/HLA-DRA/HLA-DRB1/HLA-DPB1/CD74/LTF/HLA-C/HLA-F/HLA-B/DMBT1/B2M/TAP1/HLA-A/TF/SAA1/HLA-E	SSA+CENT+SjD	GO_CC
GO:0005789	endoplasmic reticulum membrane	64	0.615154	2.01025	1.17423816155878e-05	5.79780092269649e-05	34	tags=20%, list=6%, signal=22%	HLA-DQA1/HLA-DPA1/HLA-DQB1/HLA-DRB5/HLA-DRA/HLA-DRB1/HLA-DPB1/CD74/IFI6/IFI27/HLA-C/HLA-F/HLA-B	SSA+CENT+SjD	GO_CC
GO:0042175	nuclear outer membrane-endoplasmic reticulum membrane network	64	0.615154	2.01025	1.17423816155878e-05	5.79780092269649e-05	34	tags=20%, list=6%, signal=22%	HLA-DQA1/HLA-DPA1/HLA-DQB1/HLA-DRB5/HLA-DRA/HLA-DRB1/HLA-DPB1/CD74/IFI6/IFI27/HLA-C/HLA-F/HLA-B	SSA+CENT+SjD	GO_CC
GO:0098827	endoplasmic reticulum subcompartment	64	0.615154	2.01025	1.17423816155878e-05	5.79780092269649e-05	34	tags=20%, list=6%, signal=22%	HLA-DQA1/HLA-DPA1/HLA-DQB1/HLA-DRB5/HLA-DRA/HLA-DRB1/HLA-DPB1/CD74/IFI6/IFI27/HLA-C/HLA-F/HLA-B	SSA+CENT+SjD	GO_CC
GO:0010008	endosome membrane	31	0.714928	2.04651	1.56080591108813e-05	7.4729495136947e-05	34	tags=35%, list=6%, signal=35%	HLA-DQA1/HLA-DPA1/HLA-DQB1/HLA-DRB5/HLA-DRA/HLA-DRB1/HLA-DPB1/HLA-DMA/HLA-C/HLA-F/HLA-B	SSA+CENT+SjD	GO_CC
GO:0009986	cell surface	52	0.635725	2.00692	1.7525171365264e-05	8.14405022268149e-05	38	tags=27%, list=7%, signal=28%	HLA-DPA1/HLA-DRA/HLA-DRB1/HLA-DPB1/BST2/CD74/MFGE8/HLA-DMA/LTF/HLA-C/HLA-F/HLA-B/F3/C3	SSA+CENT+SjD	GO_CC
GO:0030659	cytoplasmic vesicle membrane	57	0.615684	1.97447	2.13190124456662e-05	9.42325722792971e-05	34	tags=25%, list=6%, signal=26%	HLA-DQA1/HLA-DPA1/HLA-DQB1/HLA-DRB5/HLA-DRA/HLA-DRB1/HLA-DPB1/BST2/CD74/MFGE8/HLA-DMA/HLA-C/HLA-F/HLA-B	SSA+CENT+SjD	GO_CC
GO:0032991	protein-containing complex	170	0.474795	1.7575	2.14707126712322e-05	9.42325722792971e-05	98	tags=29%, list=18%, signal=35%	HLA-DQA1/HLA-DPA1/HLA-DQB1/HLA-DRB5/HLA-DRA/HLA-DRB1/HLA-DPB1/CD74/HLA-DMA/LTF/PSMB9/IFITM1/SAA2/UBE2L6/CFB/HLA-C/HLA-F/HLA-B/IRF1/F3/C3/NR4A2/S100A1/FOSB/EGR1/MYC/ZFP36/B2M/NUPR1/NR4A1/TAP1/PPP1R15A/ATF3/CDKN1A/STAT1/CSRNP1/HLA-A/CRYAB/KLF4/FOS/TF/SAA1/ANG/HLA-E/INHBA/KCNN4/PTN/LAMB3/IFITM3	SSA+CENT+SjD	GO_CC
GO:0030666	endocytic vesicle membrane	25	0.745685	2.04284	2.48995255600708e-05	0.000106328	65	tags=56%, list=12%, signal=52%	HLA-DQA1/HLA-DPA1/HLA-DQB1/HLA-DRB5/HLA-DRA/HLA-DRB1/HLA-DPB1/CD74/HLA-C/HLA-F/HLA-B/DMBT1/B2M/TAP1	SSA+CENT+SjD	GO_CC
GO:0012506	vesicle membrane	58	0.615378	1.98018	2.77448168528364e-05	0.00011536	34	tags=24%, list=6%, signal=25%	HLA-DQA1/HLA-DPA1/HLA-DQB1/HLA-DRB5/HLA-DRA/HLA-DRB1/HLA-DPB1/BST2/CD74/MFGE8/HLA-DMA/HLA-C/HLA-F/HLA-B	SSA+CENT+SjD	GO_CC
GO:0030133	transport vesicle	31	0.694067	1.9868	5.54336578237679e-05	0.000224577	34	tags=35%, list=6%, signal=35%	HLA-DQA1/HLA-DPA1/HLA-DQB1/HLA-DRB5/HLA-DRA/HLA-DRB1/HLA-DPB1/CD74/HLA-C/HLA-F/HLA-B	SSA+CENT+SjD	GO_CC
GO:0098588	bounding membrane of organelle	82	0.554677	1.8838	5.93181309124478e-05	0.000234307	66	tags=27%, list=12%, signal=28%	HLA-DQA1/HLA-DPA1/HLA-DQB1/HLA-DRB5/HLA-DRA/HLA-DRB1/HLA-DPB1/BST2/CD74/MFGE8/HLA-DMA/IFI27/IFITM1/HLA-C/HLA-F/HLA-B/DMBT1/SLC35A1/GBP2/B2M/TAP1/PPP1R15A	SSA+CENT+SjD	GO_CC
GO:0005794	Golgi apparatus	69	0.577239	1.91029	8.94884889699479e-05	0.000344858	58	tags=25%, list=11%, signal=25%	HLA-DQA1/HLA-DPA1/HLA-DQB1/HLA-DRB5/HLA-DRA/HLA-DRB1/HLA-DPB1/BST2/CD74/HLA-C/HLA-F/PCSK1N/HLA-B/S100A1/SLC35A1/GBP2/B2M	SSA+CENT+SjD	GO_CC
GO:0098796	membrane protein complex	55	0.595528	1.89854	0.000207317	0.000779906	34	tags=22%, list=6%, signal=23%	HLA-DQA1/HLA-DPA1/HLA-DQB1/HLA-DRB5/HLA-DRA/HLA-DRB1/HLA-DPB1/CD74/HLA-DMA/HLA-C/HLA-F/HLA-B	SSA+CENT+SjD	GO_CC
GO:0005783	endoplasmic reticulum	115	0.487253	1.73065	0.000221095	0.000812395	84	tags=24%, list=16%, signal=26%	HLA-DQA1/HLA-DPA1/HLA-DQB1/HLA-DRB5/HLA-DRA/HLA-DRB1/HLA-DPB1/CD74/MFGE8/SERPING1/IFI6/IFI27/HLA-C/HLA-F/HLA-B/C3/S100A1/OAS1/AGR2/B2M/TAP1/PPP1R15A/CRABP2/FMO3/HLA-A/TIMP1/FOS/TF	SSA+CENT+SjD	GO_CC
GO:0031410	cytoplasmic vesicle	116	0.48732	1.73285	0.000273847	0.000961508	38	tags=17%, list=7%, signal=20%	HLA-DQA1/HLA-DPA1/HLA-DQB1/HLA-DRB5/HLA-DRA/HLA-DRB1/HLA-DPB1/BST2/CD74/MFGE8/HLA-DMA/LTF/SERPING1/SLC5A1/LCN2/HLA-C/HLA-F/PCSK1N/HLA-B/C3	SSA+CENT+SjD	GO_CC
GO:0097708	intracellular vesicle	116	0.48732	1.73285	0.000273847	0.000961508	38	tags=17%, list=7%, signal=20%	HLA-DQA1/HLA-DPA1/HLA-DQB1/HLA-DRB5/HLA-DRA/HLA-DRB1/HLA-DPB1/BST2/CD74/MFGE8/HLA-DMA/LTF/SERPING1/SLC5A1/LCN2/HLA-C/HLA-F/PCSK1N/HLA-B/C3	SSA+CENT+SjD	GO_CC
GO:0031090	organelle membrane	131	0.44798	1.61553	0.00132178	0.00454003	34	tags=13%, list=6%, signal=16%	HLA-DQA1/HLA-DPA1/HLA-DQB1/HLA-DRB5/HLA-DRA/HLA-DRB1/HLA-DPB1/BST2/CD74/MFGE8/HLA-DMA/IFI6/IFI27/IFITM1/HLA-C/HLA-F/HLA-B	SSA+CENT+SjD	GO_CC
GO:0031982	vesicle	214	0.391294	1.47558	0.00361803	0.0121628	41	tags=13%, list=8%, signal=20%	HLA-DQA1/HLA-DPA1/HLA-DQB1/HLA-DRB5/HLA-DRA/HLA-DRB1/HLA-DPB1/BST2/CD74/MFGE8/HLA-DMA/LTF/SERPING1/PSMB9/RNASE1/SAA2/SLC5A1/LCN2/GLRX/CFB/HLA-C/HLA-F/AKR1C1/PCSK1N/HLA-B/SCGB3A1/C3/CAPS	SSA+CENT+SjD	GO_CC
GO:0005886	plasma membrane	182	0.399878	1.48878	0.00421216	0.013865	41	tags=12%, list=8%, signal=17%	HLA-DQA1/HLA-DPA1/HLA-DQB1/HLA-DRB5/HLA-DRA/HLA-DRB1/HLA-DPB1/BST2/CD74/MFGE8/HLA-DMA/LTF/IFI6/IFITM1/SLC5A1/CFB/HLA-C/HLA-F/HLA-B/F3/C3/CAPS	SSA+CENT+SjD	GO_CC
GO:0055037	recycling endosome	12	0.731176	1.69473	0.0104571	0.0337188	91	tags=67%, list=17%, signal=57%	LTF/HLA-C/HLA-F/HLA-B/B2M/HLA-A/TF/HLA-E	SSA+CENT+SjD	GO_CC
GO:0023023	MHC protein complex binding	10	0.9708	2.15695	2.16962029522733e-09	1.60551901846823e-07	12	tags=90%, list=2%, signal=90%	HLA-DQA1/HLA-DPA1/HLA-DQB1/HLA-DRB5/HLA-DRA/HLA-DRB1/HLA-DPB1/CD74/HLA-DMA	SSA+CENT+SjD	GO_MF
GO:0023026	MHC class II protein complex binding	10	0.9708	2.15695	2.16962029522733e-09	1.60551901846823e-07	12	tags=90%, list=2%, signal=90%	HLA-DQA1/HLA-DPA1/HLA-DQB1/HLA-DRB5/HLA-DRA/HLA-DRB1/HLA-DPB1/CD74/HLA-DMA	SSA+CENT+SjD	GO_MF
GO:0033218	amide binding	36	0.742999	2.18837	3.78592150165865e-07	1.8677212741516e-05	92	tags=53%, list=17%, signal=47%	HLA-DQA1/HLA-DPA1/HLA-DQB1/HLA-DRB5/HLA-DRA/HLA-DRB1/HLA-DPB1/CD74/HLA-DMA/HLA-C/HLA-F/HLA-B/B2M/TAP1/HLA-A/CRYAB/ANG/HLA-E/INHBA	SSA+CENT+SjD	GO_MF
GO:0003823	antigen binding	15	0.878462	2.14313	9.77977075787925e-07	2.89481214433226e-05	34	tags=73%, list=6%, signal=71%	HLA-DQA1/HLA-DPA1/HLA-DQB1/HLA-DRB5/HLA-DRA/HLA-DRB1/HLA-DPB1/HLA-DMA/HLA-C/HLA-F/HLA-B	SSA+CENT+SjD	GO_MF
GO:0042605	peptide antigen binding	15	0.878462	2.14313	9.77977075787925e-07	2.89481214433226e-05	34	tags=73%, list=6%, signal=71%	HLA-DQA1/HLA-DPA1/HLA-DQB1/HLA-DRB5/HLA-DRA/HLA-DRB1/HLA-DPB1/HLA-DMA/HLA-C/HLA-F/HLA-B	SSA+CENT+SjD	GO_MF
GO:0042277	peptide binding	32	0.759712	2.18787	1.34863255487916e-06	3.32662696870192e-05	92	tags=59%, list=17%, signal=52%	HLA-DQA1/HLA-DPA1/HLA-DQB1/HLA-DRB5/HLA-DRA/HLA-DRB1/HLA-DPB1/CD74/HLA-DMA/HLA-C/HLA-F/HLA-B/B2M/TAP1/HLA-A/CRYAB/ANG/HLA-E/INHBA	SSA+CENT+SjD	GO_MF
GO:0004888	transmembrane signaling receptor activity	22	0.810981	2.15438	3.14335909554795e-06	6.6459592305871e-05	10	tags=27%, list=2%, signal=28%	HLA-DQA1/HLA-DPA1/HLA-DQB1/HLA-DRA/HLA-DRB1/CD74	SSA+CENT+SjD	GO_MF
GO:0044877	protein-containing complex binding	71	0.590819	1.96225	2.38932808278384e-05	0.000442026	101	tags=38%, list=19%, signal=36%	HLA-DQA1/HLA-DPA1/HLA-DQB1/HLA-DRB5/HLA-DRA/HLA-DRB1/HLA-DPB1/CD74/MFGE8/HLA-DMA/ISG15/EGR1/MYC/ZFP36/B2M/NUPR1/CDKN1A/STAT1/HLA-A/CRYAB/KLF4/FOS/HLA-E/INHBA/PTN/LAMB3/ACTR3B	SSA+CENT+SjD	GO_MF
GO:0038023	signaling receptor activity	32	0.692229	1.99353	0.000132928	0.00196733	47	tags=28%, list=9%, signal=27%	HLA-DQA1/HLA-DPA1/HLA-DQB1/HLA-DRA/HLA-DRB1/CD74/F3/NR4A2/DMBT1	SSA+CENT+SjD	GO_MF
GO:0060089	molecular transducer activity	32	0.692229	1.99353	0.000132928	0.00196733	47	tags=28%, list=9%, signal=27%	HLA-DQA1/HLA-DPA1/HLA-DQB1/HLA-DRA/HLA-DRB1/CD74/F3/NR4A2/DMBT1	SSA+CENT+SjD	GO_MF
GO:0005488	binding	465	0.419802	1.52779	0.000966824	0.0130082	124	tags=25%, list=23%, signal=151%	HLA-DQA1/HLA-DPA1/HLA-DQB1/HLA-DRB5/HLA-DRA/HLA-DRB1/HLA-DPB1/BST2/STATH/CD74/MFGE8/HLA-DMA/LTF/SERPING1/IFI6/IFI27/PSMB9/RNASE1/IFITM1/SAA2/SLC5A1/IFI44L/LCN2/UBE2L6/GLRX/CFB/HLA-C/HLA-F/AKR1C1/PCSK1N/RCAN1/IFI30/HLA-B/SCGB3A1/IRF1/F3/C3/ISG15/NR4A2/CAPS/S100A1/FOSB/NOVA1/EIF4EBP1/EGR1/DMBT1/OAS1/MYC/KRT6B/G0S2/NPDC1/AGR2/SLC35A1/BTG2/GBP2/ZFP36/B2M/TENT5A/CHI3L2/NFKBIZ/NUPR1/NR4A1/TAP1/PPP1R15A…	SSA+CENT+SjD	GO_MF
GO:0005515	protein binding	430	0.394145	1.4755	0.00137704	0.0169835	123	tags=26%, list=23%, signal=103%	HLA-DQA1/HLA-DQB1/HLA-DRA/HLA-DRB1/HLA-DPB1/BST2/STATH/CD74/MFGE8/HLA-DMA/LTF/SERPING1/IFI6/IFI27/PSMB9/RNASE1/IFITM1/SAA2/SLC5A1/LCN2/UBE2L6/GLRX/CFB/HLA-C/HLA-F/AKR1C1/PCSK1N/RCAN1/IFI30/HLA-B/SCGB3A1/IRF1/F3/C3/ISG15/NR4A2/S100A1/FOSB/NOVA1/EIF4EBP1/EGR1/DMBT1/OAS1/MYC/KRT6B/G0S2/NPDC1/AGR2/SLC35A1/BTG2/GBP2/ZFP36/B2M/TENT5A/NFKBIZ/NUPR1/NR4A1/TAP1/PPP1R15A/FDCSP/CRABP2/ATF3/CDKN1A/STAT1/FMO3/…	SSA+CENT+SjD	GO_MF
hsa04672	Intestinal immune network for IgA production	11	0.974057	2.21133	5.93975407002137e-11	3.68264752341325e-09	12	tags=73%, list=2%, signal=73%	HLA-DQA1/HLA-DPA1/HLA-DQB1/HLA-DRB5/HLA-DRA/HLA-DRB1/HLA-DPB1/HLA-DMA	SSA+CENT+SjD	KEGG
hsa04640	Hematopoietic cell lineage	12	0.963591	2.23223	3.75662346692619e-10	1.16455327474712e-08	12	tags=67%, list=2%, signal=67%	HLA-DQA1/HLA-DPA1/HLA-DQB1/HLA-DRB5/HLA-DRA/HLA-DRB1/HLA-DPB1/HLA-DMA	SSA+CENT+SjD	KEGG
hsa05168	Herpes simplex virus 1 infection	22	0.879106	2.34042	3.01257090054168e-09	6.22597986111948e-08	75	tags=91%, list=14%, signal=81%	HLA-DQA1/HLA-DPA1/HLA-DQB1/HLA-DRB5/HLA-DRA/HLA-DRB1/HLA-DPB1/BST2/CD74/HLA-DMA/HLA-C/HLA-F/HLA-B/C3/EIF4EBP1/OAS1/B2M/TAP1/STAT1/HLA-A	SSA+CENT+SjD	KEGG
hsa05321	Inflammatory bowel disease	10	0.967731	2.14601	6.27273238501268e-09	9.72273519676966e-08	12	tags=80%, list=2%, signal=80%	HLA-DQA1/HLA-DPA1/HLA-DQB1/HLA-DRB5/HLA-DRA/HLA-DRB1/HLA-DPB1/HLA-DMA	SSA+CENT+SjD	KEGG
hsa05166	Human T-cell leukemia virus 1 infection	24	0.847702	2.29875	1.10358172460459e-08	9.77458098935491e-08	82	tags=75%, list=15%, signal=66%	HLA-DQA1/HLA-DPA1/HLA-DQB1/HLA-DRB5/HLA-DRA/HLA-DRB1/HLA-DPB1/HLA-DMA/HLA-C/HLA-F/HLA-B/EGR1/MYC/ZFP36/B2M/CDKN1A/HLA-A/FOS	SSA+CENT+SjD	KEGG
hsa04658	Th1 and Th2 cell differentiation	12	0.947626	2.19525	1.09900842031855e-08	9.77458098935491e-08	12	tags=67%, list=2%, signal=67%	HLA-DQA1/HLA-DPA1/HLA-DQB1/HLA-DRB5/HLA-DRA/HLA-DRB1/HLA-DPB1/HLA-DMA	SSA+CENT+SjD	KEGG
hsa04659	Th17 cell differentiation	12	0.947626	2.19525	1.09900842031855e-08	9.77458098935491e-08	12	tags=67%, list=2%, signal=67%	HLA-DQA1/HLA-DPA1/HLA-DQB1/HLA-DRB5/HLA-DRA/HLA-DRB1/HLA-DPB1/HLA-DMA	SSA+CENT+SjD	KEGG
hsa04514	Cell adhesion molecules	18	0.889611	2.2651	4.29570565450663e-08	2.95926389532679e-07	34	tags=61%, list=6%, signal=59%	HLA-DQA1/HLA-DPA1/HLA-DQB1/HLA-DRB5/HLA-DRA/HLA-DRB1/HLA-DPB1/HLA-DMA/HLA-C/HLA-F/HLA-B	SSA+CENT+SjD	KEGG
hsa05164	Influenza A	14	0.923605	2.21887	4.17990292006489e-08	2.95926389532679e-07	12	tags=57%, list=2%, signal=57%	HLA-DQA1/HLA-DPA1/HLA-DQB1/HLA-DRB5/HLA-DRA/HLA-DRB1/HLA-DPB1/HLA-DMA	SSA+CENT+SjD	KEGG
hsa04612	Antigen processing and presentation	19	0.868822	2.23701	6.37917915226677e-08	3.9550910744054e-07	34	tags=68%, list=6%, signal=66%	HLA-DQA1/HLA-DPA1/HLA-DQB1/HLA-DRB5/HLA-DRA/HLA-DRB1/HLA-DPB1/CD74/HLA-DMA/HLA-C/HLA-F/IFI30/HLA-B	SSA+CENT+SjD	KEGG
hsa05150	Staphylococcus aureus infection	18	0.883878	2.2505	7.4429732595322e-08	4.19513038264543e-07	38	tags=56%, list=7%, signal=53%	HLA-DQA1/HLA-DPA1/HLA-DQB1/HLA-DRB5/HLA-DRA/HLA-DRB1/HLA-DPB1/HLA-DMA/CFB/C3	SSA+CENT+SjD	KEGG
hsa05140	Leishmaniasis	15	0.90028	2.19914	9.01496489835574e-08	4.65773186415047e-07	12	tags=53%, list=2%, signal=54%	HLA-DQA1/HLA-DPA1/HLA-DQB1/HLA-DRB5/HLA-DRA/HLA-DRB1/HLA-DPB1/HLA-DMA	SSA+CENT+SjD	KEGG
hsa05145	Toxoplasmosis	15	0.896279	2.18937	1.61917517370541e-07	6.14272057344586e-07	12	tags=53%, list=2%, signal=54%	HLA-DQA1/HLA-DPA1/HLA-DQB1/HLA-DRB5/HLA-DRA/HLA-DRB1/HLA-DPB1/HLA-DMA	SSA+CENT+SjD	KEGG
hsa04940	Type I diabetes mellitus	13	0.91929	2.17142	1.68429435078354e-07	6.14272057344586e-07	34	tags=85%, list=6%, signal=81%	HLA-DQA1/HLA-DPA1/HLA-DQB1/HLA-DRB5/HLA-DRA/HLA-DRB1/HLA-DPB1/HLA-DMA/HLA-C/HLA-F/HLA-B	SSA+CENT+SjD	KEGG
hsa05320	Autoimmune thyroid disease	13	0.91929	2.17142	1.68429435078354e-07	6.14272057344586e-07	34	tags=85%, list=6%, signal=81%	HLA-DQA1/HLA-DPA1/HLA-DQB1/HLA-DRB5/HLA-DRA/HLA-DRB1/HLA-DPB1/HLA-DMA/HLA-C/HLA-F/HLA-B	SSA+CENT+SjD	KEGG
hsa05330	Allograft rejection	13	0.91929	2.17142	1.68429435078354e-07	6.14272057344586e-07	34	tags=85%, list=6%, signal=81%	HLA-DQA1/HLA-DPA1/HLA-DQB1/HLA-DRB5/HLA-DRA/HLA-DRB1/HLA-DPB1/HLA-DMA/HLA-C/HLA-F/HLA-B	SSA+CENT+SjD	KEGG
hsa05332	Graft-versus-host disease	13	0.91929	2.17142	1.68429435078354e-07	6.14272057344586e-07	34	tags=85%, list=6%, signal=81%	HLA-DQA1/HLA-DPA1/HLA-DQB1/HLA-DRB5/HLA-DRA/HLA-DRB1/HLA-DPB1/HLA-DMA/HLA-C/HLA-F/HLA-B	SSA+CENT+SjD	KEGG
hsa05416	Viral myocarditis	16	0.893036	2.21434	1.97105687398464e-07	6.78919589928043e-07	34	tags=69%, list=6%, signal=66%	HLA-DQA1/HLA-DPA1/HLA-DQB1/HLA-DRB5/HLA-DRA/HLA-DRB1/HLA-DPB1/HLA-DMA/HLA-C/HLA-F/HLA-B	SSA+CENT+SjD	KEGG
hsa05169	Epstein-Barr virus infection	27	0.797348	2.21953	4.06934583702529e-07	1.32789179945036e-06	75	tags=70%, list=14%, signal=64%	HLA-DQA1/HLA-DPA1/HLA-DQB1/HLA-DRB5/HLA-DRA/HLA-DRB1/HLA-DPB1/HLA-DMA/HLA-C/HLA-F/HLA-B/ISG15/OAS1/MYC/B2M/TAP1/CDKN1A/STAT1/HLA-A	SSA+CENT+SjD	KEGG
hsa05323	Rheumatoid arthritis	17	0.871823	2.19109	6.37016263055312e-07	1.97475041547147e-06	12	tags=47%, list=2%, signal=48%	HLA-DQA1/HLA-DPA1/HLA-DQB1/HLA-DRB5/HLA-DRA/HLA-DRB1/HLA-DPB1/HLA-DMA	SSA+CENT+SjD	KEGG
hsa05152	Tuberculosis	16	0.87106	2.15985	1.65696818408017e-06	4.89200130537954e-06	12	tags=56%, list=2%, signal=57%	HLA-DQA1/HLA-DPA1/HLA-DQB1/HLA-DRB5/HLA-DRA/HLA-DRB1/HLA-DPB1/CD74/HLA-DMA	SSA+CENT+SjD	KEGG
hsa04145	Phagosome	27	0.775122	2.15766	2.38028735876732e-06	6.7080825565261e-06	38	tags=44%, list=7%, signal=43%	HLA-DQA1/HLA-DPA1/HLA-DQB1/HLA-DRB5/HLA-DRA/HLA-DRB1/HLA-DPB1/HLA-DMA/HLA-C/HLA-F/HLA-B/C3	SSA+CENT+SjD	KEGG
hsa05171	Coronavirus disease - COVID-19	10	0.799824	1.77366	0.00341189	0.00919727	82	tags=60%, list=15%, signal=52%	CFB/C3/ISG15/OAS1/STAT1/FOS	SSA+CENT+SjD	KEGG
hsa05167	Kaposi sarcoma-associated herpesvirus infection	18	0.69093	1.75922	0.00463001	0.0119609	91	tags=67%, list=17%, signal=57%	HLA-C/HLA-F/RCAN1/HLA-B/C3/MYC/ZFP36/CDKN1A/STAT1/HLA-A/FOS/HLA-E	SSA+CENT+SjD	KEGG
hsa05170	Human immunodeficiency virus 1 infection	14	0.678354	1.62968	0.0197768	0.0490464	91	tags=64%, list=17%, signal=55%	BST2/HLA-C/HLA-F/HLA-B/B2M/TAP1/HLA-A/FOS/HLA-E	SSA+CENT+SjD	KEGG
WP4217	Ebola virus infection in host	21	0.865405	2.28254	1.38904142413253e-07	4.02822012998434e-06	34	tags=62%, list=6%, signal=60%	HLA-DQA1/HLA-DPA1/HLA-DQB1/HLA-DRB5/HLA-DRA/HLA-DRB1/HLA-DPB1/BST2/MFGE8/HLA-DMA/HLA-C/HLA-F/HLA-B	SSA+CENT+SjD	WikiPathway
WP2328	Allograft rejection	17	0.872026	2.19329	3.50589186729223e-07	5.08354320757373e-06	38	tags=71%, list=7%, signal=68%	HLA-DQA1/HLA-DPA1/HLA-DQB1/HLA-DRB5/HLA-DRA/HLA-DRB1/HLA-DPB1/HLA-DMA/HLA-C/HLA-F/HLA-B/C3	SSA+CENT+SjD	WikiPathway
WP5115	Network map of SARS CoV 2 signaling pathway	28	0.755441	2.12037	7.26181029527704e-06	7.01974995210114e-05	86	tags=57%, list=16%, signal=51%	HLA-DRB5/HLA-DRA/HLA-DRB1/BST2/IFI6/IFI27/IFITM1/SAA2/IFI44L/CFB/EIF4EBP1/EGR1/STAT1/FOS/TF/SAA1	SSA+CENT+SjD	WikiPathway
R-HSA-1280215	Cytokine Signaling in Immune system	63	0.727733	2.37449	4.4968846909813e-11	3.37266351823597e-09	91	tags=52%, list=17%, signal=49%	HLA-DQA1/HLA-DPA1/HLA-DQB1/HLA-DRB5/HLA-DRA/HLA-DRB1/HLA-DPB1/BST2/IFI6/IFI27/PSMB9/IFITM1/LCN2/UBE2L6/HLA-C/HLA-F/IFI30/HLA-B/IRF1/ISG15/EGR1/OAS1/MYC/GBP2/B2M/CDKN1A/STAT1/HLA-A/TIMP1/FOS/SAA1/IL32/HLA-E	SSA+CENT+SjD	Reactome
R-HSA-168256	Immune System	103	0.643823	2.2577	1.23741866300005e-10	4.64031998625018e-09	87	tags=40%, list=16%, signal=41%	HLA-DQA1/HLA-DPA1/HLA-DQB1/HLA-DRB5/HLA-DRA/HLA-DRB1/HLA-DPB1/BST2/CD74/LTF/SERPING1/IFI6/IFI27/PSMB9/IFITM1/LCN2/UBE2L6/CFB/HLA-C/HLA-F/IFI30/HLA-B/IRF1/C3/ISG15/S100A1/EGR1/OAS1/MYC/NPDC1/GBP2/B2M/TAP1/CDKN1A/STAT1/HLA-A/TIMP1/CD55/FOS/SAA1/IL32	SSA+CENT+SjD	Reactome
R-HSA-913531	Interferon Signaling	38	0.809432	2.4097	2.65857901206967e-10	6.64644753017418e-09	58	tags=58%, list=11%, signal=56%	HLA-DQA1/HLA-DPA1/HLA-DQB1/HLA-DRB5/HLA-DRA/HLA-DRB1/HLA-DPB1/BST2/IFI6/IFI27/IFITM1/UBE2L6/HLA-C/HLA-F/IFI30/HLA-B/IRF1/ISG15/EGR1/OAS1/GBP2/B2M	SSA+CENT+SjD	Reactome
R-HSA-1280218	Adaptive Immune System	30	0.827986	2.35092	2.06600448501598e-09	3.87375840940495e-08	65	tags=67%, list=12%, signal=62%	HLA-DQA1/HLA-DPA1/HLA-DQB1/HLA-DRB5/HLA-DRA/HLA-DRB1/HLA-DPB1/CD74/PSMB9/IFITM1/UBE2L6/HLA-C/HLA-F/IFI30/HLA-B/C3/S100A1/NPDC1/B2M/TAP1	SSA+CENT+SjD	Reactome
R-HSA-2132295	MHC class II antigen presentation	13	0.938551	2.21657	1.02297890229268e-08	1.53446835343902e-07	10	tags=62%, list=2%, signal=62%	HLA-DQA1/HLA-DPA1/HLA-DQB1/HLA-DRB5/HLA-DRA/HLA-DRB1/HLA-DPB1/CD74	SSA+CENT+SjD	Reactome
R-HSA-877300	Interferon gamma signaling	20	0.868109	2.26088	4.58290169140967e-08	5.72862711426208e-07	75	tags=85%, list=14%, signal=76%	HLA-DQA1/HLA-DPA1/HLA-DQB1/HLA-DRB5/HLA-DRA/HLA-DRB1/HLA-DPB1/HLA-C/HLA-F/IFI30/HLA-B/IRF1/OAS1/GBP2/B2M/STAT1/HLA-A	SSA+CENT+SjD	Reactome
R-HSA-909733	Interferon alpha/beta signaling	20	0.776035	2.02108	9.18119053097873e-05	0.000983699	98	tags=80%, list=18%, signal=68%	BST2/IFI6/IFI27/IFITM1/HLA-C/HLA-F/HLA-B/IRF1/ISG15/EGR1/OAS1/GBP2/STAT1/HLA-A/HLA-E/IFITM3	SSA+CENT+SjD	Reactome

## Sheet: Fibroblast
Supplementary Data 3. Gene set enrichment analysis (GSEA) (adjusted p-values < 0.05) using scRNA-seq data by autoantibody-subgroups
GSEA was performed using ranked differential expression statistics derived from DEGs.
ID	Description	setSize	enrichmentScore	NES	pvalue	p.adjust	rank	leading_edge	core_enrichment	Groups (vs. Sicca)	Database
hsa05168	Herpes simplex virus 1 infection	15	-0.53886	-2.01437	0.00241174	0.0382417	105	tags=100%, list=50%, signal=53%	CD74/HLA-C/NFKBIA/HLA-B/HLA-DRB1/HLA-DPA1/HLA-DRA/HLA-DPB1/HLA-F/HLA-A/B2M/HLA-E/HLA-DQA1/CCL5	CENT+SjD	KEGG
hsa04514	Cell adhesion molecules	13	-0.548718	-1.94426	0.00500875	0.0382417	102	tags=62%, list=49%, signal=33%	HLA-DRA/HLA-DPB1/HLA-F/HLA-A/HLA-E/HLA-DQA1/ITGB2/CD2	CENT+SjD	KEGG
hsa04940	Type I diabetes mellitus	10	-0.585859	-1.87307	0.00882501	0.0382417	93	tags=100%, list=45%, signal=58%	HLA-B/HLA-DRB1/HLA-DPA1/HLA-DRA/HLA-DPB1/HLA-F/HLA-A/HLA-E/HLA-DQA1	CENT+SjD	KEGG
hsa05320	Autoimmune thyroid disease	10	-0.585859	-1.87307	0.00882501	0.0382417	93	tags=100%, list=45%, signal=58%	HLA-B/HLA-DRB1/HLA-DPA1/HLA-DRA/HLA-DPB1/HLA-F/HLA-A/HLA-E/HLA-DQA1	CENT+SjD	KEGG
hsa05330	Allograft rejection	10	-0.585859	-1.87307	0.00882501	0.0382417	93	tags=100%, list=45%, signal=58%	HLA-B/HLA-DRB1/HLA-DPA1/HLA-DRA/HLA-DPB1/HLA-F/HLA-A/HLA-E/HLA-DQA1	CENT+SjD	KEGG
hsa05332	Graft-versus-host disease	10	-0.585859	-1.87307	0.00882501	0.0382417	93	tags=100%, list=45%, signal=58%	HLA-B/HLA-DRB1/HLA-DPA1/HLA-DRA/HLA-DPB1/HLA-F/HLA-A/HLA-E/HLA-DQA1	CENT+SjD	KEGG

## Sheet: Mono
Supplementary Data 3. Gene set enrichment analysis (GSEA) (adjusted p-values < 0.05) using scRNA-seq data by autoantibody-subgroups
GSEA was performed using ranked differential expression statistics derived from DEGs.
ID	Description	setSize	enrichmentScore	NES	pvalue	p.adjust	rank	leading_edge	core_enrichment	Groups (vs. Sicca)	Database
GO:0072330	monocarboxylic acid biosynthetic process	24	0.697333	2.03144	7.2916613012762e-05	0.028266	52	tags=42%, list=7%, signal=40%	CYP27A1/LPL/APOC1/SDS/SCD/GSTM1/HSD3B7/DHRS9/MGLL/FABP5	CENT+SjD	GO_BP
GO:0045892	negative regulation of DNA-templated transcription	69	-0.477205	-1.93796	4.13002684061049e-05	0.028266	130	tags=33%, list=17%, signal=30%	HMGB2/NFKB1/HSPA1A/BTG2/PDGFB/JAZF1/ID3/ETV5/PRDM1/KLF4/DNAJB1/JUN/NR4A2/NR4A3/FOSB/CREM/WWP1/CITED2/CEBPB/EGR1/TNF/KLF2/CEBPD	CENT+SjD	GO_BP
GO:1902679	negative regulation of RNA biosynthetic process	69	-0.477205	-1.93796	4.13002684061049e-05	0.028266	130	tags=33%, list=17%, signal=30%	HMGB2/NFKB1/HSPA1A/BTG2/PDGFB/JAZF1/ID3/ETV5/PRDM1/KLF4/DNAJB1/JUN/NR4A2/NR4A3/FOSB/CREM/WWP1/CITED2/CEBPB/EGR1/TNF/KLF2/CEBPD	CENT+SjD	GO_BP
GO:0045934	negative regulation of nucleobase-containing compound metabolic process	73	-0.458799	-1.88345	0.000102711	0.028266	130	tags=33%, list=17%, signal=30%	HMGB2/NFKB1/HSPA1A/BTG2/PDGFB/JAZF1/ID3/ETV5/PRDM1/KLF4/DNAJB1/JUN/NR4A2/NR4A3/FOSB/CREM/WWP1/CITED2/CEBPB/PID1/EGR1/TNF/KLF2/CEBPD	CENT+SjD	GO_BP
GO:0051253	negative regulation of RNA metabolic process	70	-0.462202	-1.88213	8.52646353351914e-05	0.028266	130	tags=33%, list=17%, signal=30%	HMGB2/NFKB1/HSPA1A/BTG2/PDGFB/JAZF1/ID3/ETV5/PRDM1/KLF4/DNAJB1/JUN/NR4A2/NR4A3/FOSB/CREM/WWP1/CITED2/CEBPB/EGR1/TNF/KLF2/CEBPD	CENT+SjD	GO_BP
GO:0005775	vacuolar lumen	39	0.630487	2.04596	1.61741280584712e-05	0.00146975	178	tags=56%, list=24%, signal=45%	CTSK/CTSD/PLAC8/VAT1/FABP5/PLBD2/TCN2/IFI30/ANXA2/CTSB/LGMN/FTL/HPSE/PLD3/GM2A/CTSA/SDC2/LYZ/LIPA/PSAP/CTSL/ACP2	CENT+SjD	GO_CC
GO:0000323	lytic vacuole	89	0.502897	1.89342	2.39633290052448e-05	0.00146975	236	tags=52%, list=31%, signal=40%	ADAM8/CTSK/RAB7B/CTSD/ACP5/PLAC8/HLA-DQB2/VAT1/FABP5/PLBD2/TCN2/SLC36A1/IFI30/ANXA2/CTSB/ATP6V1F/LGMN/FTL/HPSE/PLD3/ANPEP/GM2A/CTSA/SLC11A1/HLA-DQA2/SDC2/LYZ/LIPA/PSAP/DNASE2/CTSL/ACP2/CAPN2/MFSD12/FTH1/DRAM1/CD1D/CYB561A3/LRP1/ATP6V0D1/CD63/GNB4/GRN/CALR/LAMP1/PLA2G15	CENT+SjD	GO_CC
GO:0005764	lysosome	89	0.502897	1.89342	2.39633290052448e-05	0.00146975	236	tags=52%, list=31%, signal=40%	ADAM8/CTSK/RAB7B/CTSD/ACP5/PLAC8/HLA-DQB2/VAT1/FABP5/PLBD2/TCN2/SLC36A1/IFI30/ANXA2/CTSB/ATP6V1F/LGMN/FTL/HPSE/PLD3/ANPEP/GM2A/CTSA/SLC11A1/HLA-DQA2/SDC2/LYZ/LIPA/PSAP/DNASE2/CTSL/ACP2/CAPN2/MFSD12/FTH1/DRAM1/CD1D/CYB561A3/LRP1/ATP6V0D1/CD63/GNB4/GRN/CALR/LAMP1/PLA2G15	CENT+SjD	GO_CC
GO:0043202	lysosomal lumen	25	0.677349	1.99589	0.000124127	0.00456788	178	tags=64%, list=24%, signal=51%	CTSK/CTSD/PLBD2/TCN2/IFI30/CTSB/LGMN/HPSE/PLD3/GM2A/CTSA/SDC2/LIPA/PSAP/CTSL/ACP2	CENT+SjD	GO_CC
GO:0005773	vacuole	90	0.496686	1.87326	0.000113774	0.00456788	236	tags=51%, list=31%, signal=40%	ADAM8/CTSK/RAB7B/CTSD/ACP5/PLAC8/HLA-DQB2/VAT1/FABP5/PLBD2/TCN2/SLC36A1/IFI30/ANXA2/CTSB/ATP6V1F/LGMN/FTL/HPSE/PLD3/ANPEP/GM2A/CTSA/SLC11A1/HLA-DQA2/SDC2/LYZ/LIPA/PSAP/DNASE2/CTSL/ACP2/CAPN2/MFSD12/FTH1/DRAM1/CD1D/CYB561A3/LRP1/ATP6V0D1/CD63/GNB4/GRN/CALR/LAMP1/PLA2G15	CENT+SjD	GO_CC
GO:0000785	chromatin	62	-0.472945	-1.8804	0.000226132	0.00594404	184	tags=39%, list=25%, signal=32%	BASP1/SOX4/SMC2/NASP/CSRNP1/JUND/FOS/HMGB2/NFKB1/NR4A1/ETV5/ANP32E/KLF4/JUN/NR4A2/NR4A3/FOSB/CREM/CITED2/CEBPB/EGR1/EGR2/KLF2/CEBPD	CENT+SjD	GO_CC
GO:0031090	organelle membrane	199	0.395418	1.64805	0.000209641	0.00594404	272	tags=48%, list=36%, signal=42%	ADAM8/SPARC/CYP27A1/GCHFR/CD109/CHCHD6/SCD/RAB7B/CTSD/HSD3B7/DHRS9/HLA-DQB2/VAT1/MGLL/C15orf48/LGALS3/FABP5/CD9/GPNMB/FAM20C/FGR/RHOF/CHST13/SLC36A1/RAB13/RALA/MARCO/ANXA2/SPHK1/CYSTM1/MRPL23/B3GNT2/IFI6/ATP6V1F/HPSE/NCEH1/PLD3/EMP2/CLN6/ANPEP/SIRPB1/PLP2/LMNB1/CTSA/SLC11A1/GPR84/SLC16A3/HLA-DQA2/TMEM70/TAP1/SNX24/CALU/PSAP/ALAS1/SEC11C/APOE/MGST3/ACP2/CD36/GLIPR2/UCP2/MFSD12/SLC31A1/SQLE/TMEM176…	CENT+SjD	GO_CC
GO:0031982	vesicle	312	0.355987	1.5375	0.000406113	0.00934059	236	tags=38%, list=31%, signal=44%	SPP1/CA2/ADAM8/SPARC/CTSK/GCHFR/RARRES1/FN1/CD109/RAB7B/TBC1D2/FABP3/CTSD/PLAC8/HLA-DQB2/VAT1/CAPG/LGALS1/LGALS3/FABP5/PLBD2/CD9/GPNMB/CALM3/VIM/CSTB/CPM/FAM20C/FGR/RHOF/SMPDL3A/RAB13/LSP1/RALA/MARCO/ANXA2/SPHK1/CTSB/CYSTM1/APOC2/ATP6V1F/LGMN/FTL/HPSE/ALDH1A1/PLD3/LGALS3BP/EMP2/FBP1/CSRP1/CLN6/FCGBP/ACAT2/ANPEP/SIRPB1/GM2A/ECM1/DBI/PHLDA1/S100A6/CTSA/SLC11A1/GPR84/HLA-DQA2/ACTN1/CD82/LYZ/LTA4H/GA…	CENT+SjD	GO_CC
GO:0005694	chromosome	72	-0.448692	-1.83629	0.000568195	0.0116164	158	tags=38%, list=21%, signal=33%	SOX4/SMC2/NASP/CSRNP1/JUND/SMC4/FOS/MCM5/HMGB2/NFKB1/NR4A1/ETV5/ANP32E/XIST/KLF4/JUN/NR4A2/NR4A3/FOSB/CREM/CITED2/CEBPB/REPIN1/EGR1/EGR2/KLF2/CEBPD	CENT+SjD	GO_CC
GO:0070062	extracellular exosome	208	0.364121	1.52352	0.00171798	0.0256067	241	tags=41%, list=32%, signal=39%	SPP1/CA2/RARRES1/FN1/FABP3/CTSD/VAT1/CAPG/LGALS1/LGALS3/FABP5/PLBD2/CD9/VIM/CSTB/CPM/FAM20C/FGR/RHOF/SMPDL3A/RAB13/LSP1/RALA/ANXA2/CTSB/CYSTM1/ATP6V1F/LGMN/FTL/ALDH1A1/PLD3/LGALS3BP/FBP1/CSRP1/FCGBP/ACAT2/ANPEP/GM2A/ECM1/DBI/S100A6/CTSA/ACTN1/CD82/LYZ/LTA4H/GALM/BAIAP2/PSAP/TUBB6/TNFSF13/DNASE2/APOE/LY75/TUBB2A/GNPDA1/PRDX4/CTSL/S100A4/PRDX1/CD81/ACP2/GPX3/CAPN2/GLIPR2/MIF/S100A11/FTH1/IDH1/DNPH1…	CENT+SjD	GO_CC
GO:0043230	extracellular organelle	209	0.362671	1.5185	0.00194834	0.0256067	241	tags=41%, list=32%, signal=39%	SPP1/CA2/RARRES1/FN1/FABP3/CTSD/VAT1/CAPG/LGALS1/LGALS3/FABP5/PLBD2/CD9/VIM/CSTB/CPM/FAM20C/FGR/RHOF/SMPDL3A/RAB13/LSP1/RALA/ANXA2/CTSB/CYSTM1/ATP6V1F/LGMN/FTL/ALDH1A1/PLD3/LGALS3BP/FBP1/CSRP1/FCGBP/ACAT2/ANPEP/GM2A/ECM1/DBI/S100A6/CTSA/ACTN1/CD82/LYZ/LTA4H/GALM/BAIAP2/PSAP/TUBB6/TNFSF13/DNASE2/APOE/LY75/TUBB2A/GNPDA1/PRDX4/CTSL/S100A4/PRDX1/CD81/ACP2/GPX3/CAPN2/GLIPR2/MIF/S100A11/FTH1/IDH1/DNPH1…	CENT+SjD	GO_CC
GO:0065010	extracellular membrane-bounded organelle	209	0.362671	1.5185	0.00194834	0.0256067	241	tags=41%, list=32%, signal=39%	SPP1/CA2/RARRES1/FN1/FABP3/CTSD/VAT1/CAPG/LGALS1/LGALS3/FABP5/PLBD2/CD9/VIM/CSTB/CPM/FAM20C/FGR/RHOF/SMPDL3A/RAB13/LSP1/RALA/ANXA2/CTSB/CYSTM1/ATP6V1F/LGMN/FTL/ALDH1A1/PLD3/LGALS3BP/FBP1/CSRP1/FCGBP/ACAT2/ANPEP/GM2A/ECM1/DBI/S100A6/CTSA/ACTN1/CD82/LYZ/LTA4H/GALM/BAIAP2/PSAP/TUBB6/TNFSF13/DNASE2/APOE/LY75/TUBB2A/GNPDA1/PRDX4/CTSL/S100A4/PRDX1/CD81/ACP2/GPX3/CAPN2/GLIPR2/MIF/S100A11/FTH1/IDH1/DNPH1…	CENT+SjD	GO_CC
GO:1903561	extracellular vesicle	209	0.362671	1.5185	0.00194834	0.0256067	241	tags=41%, list=32%, signal=39%	SPP1/CA2/RARRES1/FN1/FABP3/CTSD/VAT1/CAPG/LGALS1/LGALS3/FABP5/PLBD2/CD9/VIM/CSTB/CPM/FAM20C/FGR/RHOF/SMPDL3A/RAB13/LSP1/RALA/ANXA2/CTSB/CYSTM1/ATP6V1F/LGMN/FTL/ALDH1A1/PLD3/LGALS3BP/FBP1/CSRP1/FCGBP/ACAT2/ANPEP/GM2A/ECM1/DBI/S100A6/CTSA/ACTN1/CD82/LYZ/LTA4H/GALM/BAIAP2/PSAP/TUBB6/TNFSF13/DNASE2/APOE/LY75/TUBB2A/GNPDA1/PRDX4/CTSL/S100A4/PRDX1/CD81/ACP2/GPX3/CAPN2/GLIPR2/MIF/S100A11/FTH1/IDH1/DNPH1…	CENT+SjD	GO_CC
GO:0016020	membrane	414	0.328446	1.43479	0.00187588	0.0256067	279	tags=43%, list=37%, signal=60%	CA2/ADAM8/SPARC/CTSK/CYP27A1/GCHFR/LPL/RARRES1/FN1/CD109/RAB42/CHCHD6/SCD/RAB7B/TBC1D2/CTSD/CAVIN3/OTOA/HSD3B7/ACP5/DHRS9/HLA-DQB2/VAT1/MATK/LILRA5/DNAJC5B/KLHDC8B/CD72/MGLL/C15orf48/LGALS3/FABP5/FXYD6/CD9/GPNMB/TCN2/CALM3/VIM/CPM/FAM20C/FGR/RHOF/CHST13/SLC36A1/CD151/RAB13/LSP1/RALA/MARCO/ANXA2/SPHK1/CTSB/CYSTM1/TREM1/MRPL23/B3GNT2/LILRA6/IFI6/ATP6V1F/FTL/HPSE/NCEH1/PLD3/LY6E/LGALS3BP/EMP2/CLN6/A…	CENT+SjD	GO_CC
GO:0031410	cytoplasmic vesicle	198	0.36422	1.51705	0.00239568	0.0275504	141	tags=26%, list=19%, signal=29%	ADAM8/SPARC/CTSK/GCHFR/FN1/CD109/RAB7B/TBC1D2/CTSD/PLAC8/HLA-DQB2/VAT1/CAPG/LGALS3/FABP5/CD9/GPNMB/VIM/CSTB/FGR/RHOF/RAB13/RALA/MARCO/ANXA2/SPHK1/CTSB/CYSTM1/APOC2/ATP6V1F/LGMN/FTL/HPSE/PLD3/LGALS3BP/EMP2/CLN6/ANPEP/SIRPB1/GM2A/ECM1/PHLDA1/CTSA/SLC11A1/GPR84/HLA-DQA2/ACTN1/LYZ/LTA4H/TAP1/SNX24/CALU	CENT+SjD	GO_CC
GO:0097708	intracellular vesicle	198	0.36422	1.51705	0.00239568	0.0275504	141	tags=26%, list=19%, signal=29%	ADAM8/SPARC/CTSK/GCHFR/FN1/CD109/RAB7B/TBC1D2/CTSD/PLAC8/HLA-DQB2/VAT1/CAPG/LGALS3/FABP5/CD9/GPNMB/VIM/CSTB/FGR/RHOF/RAB13/RALA/MARCO/ANXA2/SPHK1/CTSB/CYSTM1/APOC2/ATP6V1F/LGMN/FTL/HPSE/PLD3/LGALS3BP/EMP2/CLN6/ANPEP/SIRPB1/GM2A/ECM1/PHLDA1/CTSA/SLC11A1/GPR84/HLA-DQA2/ACTN1/LYZ/LTA4H/TAP1/SNX24/CALU	CENT+SjD	GO_CC
GO:0019866	organelle inner membrane	13	0.703028	1.7637	0.00354408	0.0362284	151	tags=77%, list=20%, signal=63%	CYP27A1/CHCHD6/C15orf48/LGALS3/FGR/MRPL23/IFI6/LMNB1/TMEM70/ALAS1	CENT+SjD	GO_CC
GO:0012505	endomembrane system	280	0.336576	1.44393	0.00336486	0.0362284	141	tags=23%, list=19%, signal=30%	SPP1/ADAM8/SPARC/CTSK/GCHFR/APOC1/FN1/CD109/SCD/RAB7B/CTSD/HSD3B7/PLAC8/DHRS9/HLA-DQB2/VAT1/MGLL/LGALS1/LGALS3/FABP5/CD9/GPNMB/CSTB/FAM20C/FGR/RHOF/CHST13/SLC36A1/RAB13/HS3ST1/ANXA2/SPHK1/CTSB/CYSTM1/APOC2/B3GNT2/IFI6/ATP6V1F/LGMN/FTL/HPSE/NCEH1/PLD3/LGALS3BP/EMP2/CLN6/ANPEP/SIRPB1/PLP2/GM2A/ECM1/DBI/S100A6/LMNB1/CTSA/SLC11A1/GPR84/SLC16A3/HLA-DQA2/ACTN1/SDC2/LYZ/LTA4H/TAP1/CALU	CENT+SjD	GO_CC
GO:0005743	mitochondrial inner membrane	11	0.725929	1.74196	0.00465841	0.045113	151	tags=82%, list=20%, signal=66%	CYP27A1/CHCHD6/C15orf48/LGALS3/FGR/MRPL23/IFI6/TMEM70/ALAS1	CENT+SjD	GO_CC
GO:0000981	DNA-binding transcription factor activity, RNA polymerase II-specific	47	-0.541756	-2.03376	3.42696820028257e-05	0.00322135	149	tags=38%, list=20%, signal=33%	CSRNP1/JUND/FOS/NFKB1/NR4A1/ETV5/PRDM1/KLF4/JUN/NR4A2/NR4A3/FOSB/CREM/CEBPB/EGR1/EGR2/KLF2/CEBPD	CENT+SjD	GO_MF
GO:0003700	DNA-binding transcription factor activity	47	-0.541756	-2.03376	3.42696820028257e-05	0.00322135	149	tags=38%, list=20%, signal=33%	CSRNP1/JUND/FOS/NFKB1/NR4A1/ETV5/PRDM1/KLF4/JUN/NR4A2/NR4A3/FOSB/CREM/CEBPB/EGR1/EGR2/KLF2/CEBPD	CENT+SjD	GO_MF
GO:0001216	DNA-binding transcription activator activity	29	-0.626691	-2.10308	0.000132605	0.00328276	149	tags=52%, list=20%, signal=43%	CSRNP1/JUND/FOS/NFKB1/NR4A1/ETV5/KLF4/JUN/NR4A2/NR4A3/FOSB/CEBPB/EGR1/EGR2/CEBPD	CENT+SjD	GO_MF
GO:0001228	DNA-binding transcription activator activity, RNA polymerase II-specific	29	-0.626691	-2.10308	0.000132605	0.00328276	149	tags=52%, list=20%, signal=43%	CSRNP1/JUND/FOS/NFKB1/NR4A1/ETV5/KLF4/JUN/NR4A2/NR4A3/FOSB/CEBPB/EGR1/EGR2/CEBPD	CENT+SjD	GO_MF
GO:0000978	RNA polymerase II cis-regulatory region sequence-specific DNA binding	45	-0.539973	-2.00605	0.000137417	0.00328276	144	tags=38%, list=19%, signal=32%	JUND/NFKBIZ/FOS/NFKB1/NR4A1/PRDM1/KLF4/JUN/NR4A2/NR4A3/FOSB/CREM/CEBPB/EGR1/EGR2/KLF2/CEBPD	CENT+SjD	GO_MF
GO:0000977	RNA polymerase II transcription regulatory region sequence-specific DNA binding	49	-0.528736	-2.00239	7.49739447660631e-05	0.00328276	144	tags=37%, list=19%, signal=32%	JUND/NFKBIZ/FOS/NFKB1/NR4A1/ETV5/PRDM1/KLF4/JUN/NR4A2/NR4A3/FOSB/CREM/CEBPB/EGR1/EGR2/KLF2/CEBPD	CENT+SjD	GO_MF
GO:0000976	transcription cis-regulatory region binding	55	-0.498963	-1.9353	0.000174615	0.00328276	144	tags=36%, list=19%, signal=32%	JUND/NFKBIZ/FOS/HMGB2/NFKB1/NR4A1/ETV5/PRDM1/KLF4/JUN/NR4A2/NR4A3/FOSB/CREM/CEBPB/EGR1/TNF/EGR2/KLF2/CEBPD	CENT+SjD	GO_MF
GO:0001067	transcription regulatory region nucleic acid binding	55	-0.498963	-1.9353	0.000174615	0.00328276	144	tags=36%, list=19%, signal=32%	JUND/NFKBIZ/FOS/HMGB2/NFKB1/NR4A1/ETV5/PRDM1/KLF4/JUN/NR4A2/NR4A3/FOSB/CREM/CEBPB/EGR1/TNF/EGR2/KLF2/CEBPD	CENT+SjD	GO_MF
GO:0043565	sequence-specific DNA binding	59	-0.491369	-1.93338	0.000114863	0.00328276	149	tags=39%, list=20%, signal=34%	CSRNP1/JUND/NFKBIZ/FOS/NLRP3/MCM5/HMGB2/NFKB1/NR4A1/ETV5/PRDM1/KLF4/JUN/NR4A2/NR4A3/FOSB/CREM/CEBPB/EGR1/TNF/EGR2/KLF2/CEBPD	CENT+SjD	GO_MF
GO:1990837	sequence-specific double-stranded DNA binding	57	-0.486117	-1.89828	0.000145117	0.00328276	144	tags=37%, list=19%, signal=32%	JUND/NFKBIZ/FOS/MCM5/HMGB2/NFKB1/NR4A1/ETV5/PRDM1/KLF4/JUN/NR4A2/NR4A3/FOSB/CREM/CEBPB/EGR1/TNF/EGR2/KLF2/CEBPD	CENT+SjD	GO_MF
GO:0000987	cis-regulatory region sequence-specific DNA binding	48	-0.500652	-1.88677	0.000563204	0.00962567	144	tags=38%, list=19%, signal=32%	JUND/NFKBIZ/FOS/HMGB2/NFKB1/NR4A1/PRDM1/KLF4/JUN/NR4A2/NR4A3/FOSB/CREM/CEBPB/EGR1/EGR2/KLF2/CEBPD	CENT+SjD	GO_MF
GO:0140110	transcription regulator activity	64	-0.446582	-1.78808	0.00087073	0.0136414	149	tags=41%, list=20%, signal=36%	CSRNP1/JUND/NFKBIZ/FOS/HMGB2/NFKB1/HSPA1A/NR4A1/BTG2/JAZF1/ID3/ETV5/PRDM1/KLF4/DNAJB1/JUN/NR4A2/NR4A3/FOSB/CREM/CITED2/CEBPB/EGR1/EGR2/KLF2/CEBPD	CENT+SjD	GO_MF
GO:0003690	double-stranded DNA binding	61	-0.447458	-1.77241	0.000958836	0.0138662	144	tags=34%, list=19%, signal=30%	JUND/NFKBIZ/FOS/MCM5/HMGB2/NFKB1/NR4A1/ETV5/PRDM1/KLF4/JUN/NR4A2/NR4A3/FOSB/CREM/CEBPB/EGR1/TNF/EGR2/KLF2/CEBPD	CENT+SjD	GO_MF
GO:0016787	hydrolase activity	126	0.408414	1.61405	0.00136478	0.018327	180	tags=35%, list=24%, signal=32%	CA2/ADAM8/CTSK/LPL/RAB42/RAB7B/CTSD/ACP5/HAGHL/MGLL/ACOT2/PLBD2/CPM/RHOF/SMPDL3A/RAB13/TNS3/RALA/CTSB/DCTPP1/LGMN/HPSE/NCEH1/PLD3/FBP1/ANPEP/GM2A/CTSA/LYZ/LTA4H/TAP1/PLA2G7/LIPA/TUBB6/SEC11C/DPEP2/MCM7/DNASE2/NLN/TUBB2A/GNPDA1/CTSL/ACP2/CAPN2	CENT+SjD	GO_MF
R-HSA-1430728	Metabolism	119	0.457209	1.79295	6.71831735226948e-05	0.0100103	281	tags=58%, list=37%, signal=43%	CA2/CYP27A1/GCHFR/LPL/SDS/SCD/FABP3/GSTM1/HSD3B7/ACP5/MGLL/ACOT2/FABP5/TCN2/CALM3/HSD17B14/CHST13/HS3ST1/SPHK1/DCTPP1/APOC2/B3GNT2/LGMN/HPSE/ALDH1A1/PLD3/FBP1/ACAT2/GM2A/DBI/CTSA/SLC16A3/SDC2/LTA4H/PSAP/ALAS1/DPEP2/APOE/MGST3/GNPDA1/CD36/UCP2/SQLE/IDH1/DNPH1/LRP1/GNB4/MSMO1/GSTO1/ESYT2/ENO1/BST1/SMS/PLA2G15/DTYMK/ACOT13/IDH2/CYCS/TXN/GAPDH/GLUL/CYB5A/TXNRD1/SDC3/GUSB/PGD/BLVRB/PSME2/RRM1	CENT+SjD	Reactome
GO:0051607	defense response to virus	27	0.80235	2.22562	2.52056939163433e-08	1.62954811169159e-05	54	tags=56%, list=8%, signal=53%	IFI27/IFI44L/IFIT1/OASL/MX1/IFI6/RSAD2/ISG15/IFIT3/IFITM1/IFIT2/IFITM3/STAT1/IRF7/CD40	SSA+SjD	GO_BP
GO:0140546	defense response to symbiont	27	0.80235	2.22562	2.52056939163433e-08	1.62954811169159e-05	54	tags=56%, list=8%, signal=53%	IFI27/IFI44L/IFIT1/OASL/MX1/IFI6/RSAD2/ISG15/IFIT3/IFITM1/IFIT2/IFITM3/STAT1/IRF7/CD40	SSA+SjD	GO_BP
GO:0009615	response to virus	41	0.710507	2.10547	1.90582366392469e-07	8.2140999915154e-05	54	tags=39%, list=8%, signal=38%	IFI27/IFI44L/IFIT1/OASL/MX1/IFI6/RSAD2/ISG15/IFIT3/IFITM1/IFIT2/IFITM3/STAT1/IRF7/FGR/CD40	SSA+SjD	GO_BP
GO:0019079	viral genome replication	14	0.863847	2.10094	7.17801271553717e-07	0.000232029	28	tags=57%, list=4%, signal=56%	IFI27/IFIT1/OASL/MX1/RSAD2/ISG15/IFITM1/IFITM3	SSA+SjD	GO_BP
GO:0019866	organelle inner membrane	13	0.81474	1.9462	0.000201803	0.0353156	45	tags=54%, list=7%, signal=51%	IFI27/IFI6/RSAD2/C15orf48/CYP27A1/FGR/CHCHD6	SSA+SjD	GO_CC
WP5115	Network map of SARS CoV 2 signaling pathway	46	0.645767	1.9431	6.79140430360223e-06	0.000475398	36	tags=24%, list=5%, signal=24%	IFI27/LGALS3BP/IFI44L/IFIT1/MX1/IFI6/IFITM1/APOC1/IFITM3/CTSD/STAT1	SSA+SjD	WikiPathway
R-HSA-909733	Interferon alpha/beta signaling	18	0.901074	2.30747	3.45054062116188e-10	4.65822983856854e-08	37	tags=72%, list=5%, signal=70%	IFI27/IFIT1/OASL/MX1/IFI6/RSAD2/ISG15/IFIT3/IFITM1/IFIT2/IFITM3/STAT1/IRF7	SSA+SjD	Reactome
R-HSA-913531	Interferon Signaling	41	0.700324	2.07234	6.86531120577266e-07	4.63408506389655e-05	88	tags=41%, list=13%, signal=38%	IFI27/IFIT1/OASL/MX1/IFI6/RSAD2/ISG15/IFIT3/IFITM1/IFIT2/IFITM3/STAT1/IRF7/HLA-DQA2/GBP4/TUBB2A/SOCS3	SSA+SjD	Reactome
R-HSA-1280215	Cytokine Signaling in Immune system	94	0.498718	1.61941	0.000584663	0.0263099	112	tags=29%, list=16%, signal=28%	IFI27/IFIT1/OASL/MX1/IFI6/RSAD2/ISG15/IFIT3/IFITM1/IFIT2/IFITM3/ABL2/MMP9/STAT1/IRF7/CD40/CXCL2/HLA-DQA2/ANXA2/GBP4/TUBB2A/SOCS3/FSCN1/TNFSF13/CCL5/IFI30/IL1B	SSA+SjD	Reactome
GO:0051607	defense response to virus	27	0.834027	2.36948	1.73297489273351e-10	1.12470070538405e-07	54	tags=59%, list=8%, signal=57%	IFI27/CD207/AIM2/CXCL10/GBP1/IFI44L/IFIT3/GBP5/IFITM1/IFIT1/IFI6/STAT1/MX1/TNF/IRF1/IFIT2	SSA+CENT+SjD	GO_BP
GO:0140546	defense response to symbiont	27	0.834027	2.36948	1.73297489273351e-10	1.12470070538405e-07	54	tags=59%, list=8%, signal=57%	IFI27/CD207/AIM2/CXCL10/GBP1/IFI44L/IFIT3/GBP5/IFITM1/IFIT1/IFI6/STAT1/MX1/TNF/IRF1/IFIT2	SSA+CENT+SjD	GO_BP
GO:0009615	response to virus	39	0.730628	2.23364	6.52258993624985e-08	2.82210724575077e-05	54	tags=41%, list=8%, signal=40%	IFI27/CD207/AIM2/CXCL10/GBP1/IFI44L/IFIT3/GBP5/IFITM1/IFIT1/IFI6/STAT1/MX1/TNF/IRF1/IFIT2	SSA+CENT+SjD	GO_BP
GO:0006955	immune response	175	0.479573	1.8074	9.66568361810251e-06	0.00313651	157	tags=35%, list=22%, signal=36%	IFI27/CD1A/ADAMDEC1/UBD/AIM2/CXCL10/CCR6/ENPP2/GBP1/IFI44L/CD1C/HLA-DQB2/IFIT3/GBP5/IFITM1/CD1E/IFIT1/NR1H3/SEMA4A/IFI6/BIRC3/GBP4/STAT1/MX1/IL2RG/ITGB7/TNF/IRF1/IFIT2/HAMP/TAP1/TLR10/ICAM1/RGS1/LTB/PRDX1/CCL4L2/IL18BP/PLK2/LYZ/CD1D/IL1B/SERPINB9/CLDN1/EBI3/CCL3L1/IFITM3/TAP2/C2/SERPING1/CCL4/PDE4B/EMP2/ADGRE2/CLEC4E/FCGR3A/CCL3/HLA-DOB/GPR183/GEM/LITAF	SSA+CENT+SjD	GO_BP
GO:0071417	cellular response to organonitrogen compound	47	-0.534053	-2.01186	6.00637638630639e-05	0.00866253	78	tags=30%, list=11%, signal=28%	XBP1/FLNA/IGF1/LRP1/FCGR2B/P2RY12/FOLR2/AHR/CEBPB/SESN1/KLF2/HRH1/CD36/PID1	SSA+CENT+SjD	GO_BP
GO:0071495	cellular response to endogenous stimulus	90	-0.431083	-1.84497	4.95229168872293e-05	0.00866253	68	tags=26%, list=10%, signal=26%	JUN/RAB13/CITED2/XBP1/FLNA/IGF1/LRP1/FCGR2B/GAS6/P2RY12/FOLR2/NRP1/UGCG/DAB2/HGF/AHR/CEBPB/SESN1/KLF2/HTRA1/HRH1/CD36/PID1	SSA+CENT+SjD	GO_BP
GO:0098542	defense response to other organism	109	0.499186	1.79125	5.54492364904076e-05	0.00866253	145	tags=35%, list=21%, signal=33%	IFI27/CD207/PLAC8/UBD/AIM2/CXCL10/GBP1/IFI44L/IFIT3/GBP5/IFITM1/IFIT1/NR1H3/IFI6/BIRC3/GBP4/STAT1/MX1/TNF/IRF1/IFIT2/HAMP/TLR10/PRDX1/CCL4L2/LYZ/CD1D/IL1B/SERPINB9/CLDN1/CCL3L1/IFITM3/C2/SERPING1/CCL4/CLEC4E/FCGR3A/CCL3	SSA+CENT+SjD	GO_BP
GO:0043207	response to external biotic stimulus	140	0.464464	1.71353	5.36521558788022e-05	0.00866253	145	tags=32%, list=21%, signal=32%	IFI27/CD207/PLAC8/UBD/AIM2/CXCL10/GBP1/IFI44L/IFIT3/GBP5/IFITM1/MMP9/IFIT1/C15orf48/NR1H3/IFI6/BIRC3/GBP4/STAT1/MX1/TNF/IRF1/IFIT2/HAMP/TLR10/RGS1/PRDX1/CCL4L2/IL18BP/LYZ/CD1D/IL1B/SERPINB9/CLDN1/CCL3L1/IFITM3/TAP2/C2/SERPING1/CCL4/PDE4B/CLEC4E/FCGR3A/ZFP36/CCL3	SSA+CENT+SjD	GO_BP
GO:0051707	response to other organism	140	0.464464	1.71353	5.36521558788022e-05	0.00866253	145	tags=32%, list=21%, signal=32%	IFI27/CD207/PLAC8/UBD/AIM2/CXCL10/GBP1/IFI44L/IFIT3/GBP5/IFITM1/MMP9/IFIT1/C15orf48/NR1H3/IFI6/BIRC3/GBP4/STAT1/MX1/TNF/IRF1/IFIT2/HAMP/TLR10/RGS1/PRDX1/CCL4L2/IL18BP/LYZ/CD1D/IL1B/SERPINB9/CLDN1/CCL3L1/IFITM3/TAP2/C2/SERPING1/CCL4/PDE4B/CLEC4E/FCGR3A/ZFP36/CCL3	SSA+CENT+SjD	GO_BP
GO:0006898	receptor-mediated endocytosis	28	-0.643049	-2.14974	8.80182809372223e-05	0.0114248	61	tags=29%, list=9%, signal=27%	MSR1/LRP1/FCGR2B/DAB2/STAB1/MRC1/CD36/LYVE1	SSA+CENT+SjD	GO_BP
GO:0009607	response to biotic stimulus	145	0.461819	1.7102	0.000111222	0.0131242	145	tags=32%, list=21%, signal=32%	IFI27/CD207/PLAC8/UBD/AIM2/CXCL10/GBP1/IFI44L/IFIT3/GBP5/IFITM1/MMP9/IFIT1/C15orf48/NR1H3/IFI6/BIRC3/GBP4/STAT1/MX1/TNF/IRF1/IFIT2/HAMP/TLR10/ABI3/RGS1/PRDX1/CCL4L2/IL18BP/LYZ/CD1D/IL1B/SERPINB9/CLDN1/CCL3L1/IFITM3/TAP2/C2/SERPING1/CCL4/PDE4B/CLEC4E/FCGR3A/ZFP36/CCL3	SSA+CENT+SjD	GO_BP
GO:0019221	cytokine-mediated signaling pathway	49	0.588901	1.87677	0.00018424	0.0193264	115	tags=35%, list=16%, signal=31%	IFI27/AIM2/CXCL10/CCR6/IFITM1/NR1H3/BIRC3/STAT1/MX1/IL2RG/TNF/IRF1/CCL4L2/IL1B/EBI3/CCL3L1/IFITM3	SSA+CENT+SjD	GO_BP
GO:0045087	innate immune response	92	0.502343	1.76356	0.000193562	0.0193264	145	tags=35%, list=21%, signal=32%	IFI27/UBD/AIM2/CXCL10/GBP1/IFIT3/GBP5/IFITM1/IFIT1/NR1H3/IFI6/BIRC3/GBP4/STAT1/MX1/TNF/IRF1/IFIT2/TLR10/PRDX1/CCL4L2/CD1D/SERPINB9/CLDN1/CCL3L1/IFITM3/C2/SERPING1/CCL4/CLEC4E/FCGR3A/CCL3	SSA+CENT+SjD	GO_BP
GO:0044419	biological process involved in interspecies interaction between organisms	157	0.440954	1.64574	0.000259608	0.0240694	145	tags=31%, list=21%, signal=31%	IFI27/CD207/PLAC8/UBD/AIM2/CXCL10/GBP1/IFI44L/IFIT3/GBP5/IFITM1/MMP9/IFIT1/C15orf48/NR1H3/IFI6/BIRC3/LY6E/GBP4/STAT1/MX1/ITGB7/TNF/IRF1/IFIT2/HAMP/TLR10/ICAM1/RGS1/PRDX1/CCL4L2/IL18BP/LYZ/CD1D/IL1B/SERPINB9/CLDN1/CCL3L1/IFITM3/TAP2/C2/SERPING1/CCL4/PDE4B/CLEC4E/FCGR3A/ZFP36/CCL3	SSA+CENT+SjD	GO_BP
GO:0002376	immune system process	229	0.403057	1.55177	0.000570426	0.0493609	147	tags=28%, list=21%, signal=33%	IFI27/CD1A/ADAMDEC1/UBD/AIM2/CXCL10/CCR6/ENPP2/TSC22D1/GBP1/IFI44L/CD1C/HLA-DQB2/IFIT3/GBP5/IFITM1/CD1E/IFIT1/NR1H3/SEMA4A/IFI6/BIRC3/GBP4/STAT1/MX1/IL2RG/ITGB7/TNF/IRF1/IFIT2/HAMP/TAP1/TLR10/RUNX3/ICAM1/RGS1/CCND3/SIRPB1/LTB/PRDX1/CCL4L2/IL18BP/PLK2/LYZ/CD1D/IL1B/SERPINB9/CLDN1/TMEM176B/EBI3/CCL3L1/IFITM3/TAP2/C2/CDKN1A/SERPING1/CCL4/PDE4B/EMP2/ADGRE2/CLEC4E/FCGR3A/ZFP36/CCL3/HLA-DOB	SSA+CENT+SjD	GO_BP
WP619	Type II interferon signaling	12	0.803207	1.89597	0.000520331	0.0374638	105	tags=75%, list=15%, signal=65%	CXCL10/GBP1/IFI6/STAT1/IRF1/IFIT2/TAP1/ICAM1/IL1B	SSA+CENT+SjD	WikiPathway
R-HSA-909733	Interferon alpha/beta signaling	16	0.804349	2.03373	2.22516639623685e-05	0.00309298	54	tags=56%, list=8%, signal=53%	IFI27/IFIT3/IFITM1/IFIT1/IFI6/STAT1/MX1/IRF1/IFIT2	SSA+CENT+SjD	Reactome
R-HSA-913531	Interferon Signaling	38	0.650303	1.97543	7.21096732173e-05	0.00501162	72	tags=37%, list=10%, signal=35%	IFI27/GBP1/HLA-DQB2/IFIT3/GBP5/IFITM1/IFIT1/IFI6/GBP4/STAT1/MX1/IRF1/IFIT2/ICAM1	SSA+CENT+SjD	Reactome
R-HSA-168256	Immune System	216	0.415008	1.59132	0.000216894	0.0100494	168	tags=30%, list=24%, signal=33%	IFI27/CD1A/CD207/PLAC8/AIM2/CXCL10/GPR84/ICAM3/S100B/RETN/CCR6/LMNB1/GBP1/CD1C/HLA-DQB2/IFIT3/GBP5/IFITM1/MMP9/IFIT1/PSME2/IFI6/BIRC3/GBP4/STAT1/MX1/IL2RG/ITGB7/TNF/IRF1/IFIT2/TAP1/TLR10/RHOF/ICAM1/SLC2A5/CCND1/SIRPB1/LTB/CCL4L2/IL18BP/LYZ/CD1D/IL1B/EBI3/CCL3L1/IFITM3/TAP2/C2/CDKN1A/SERPING1/CCL4/SLC2A3/CLEC4E/FCGR3A/CCL3/HLA-DOB/VASP/TUBB2A/PLAUR/ATOX1/SOD2/FGR/IL18/CALR	SSA+CENT+SjD	Reactome
R-HSA-5653656	Vesicle-mediated transport	37	-0.54108	-1.93244	0.000523834	0.0145626	99	tags=32%, list=14%, signal=29%	RAB13/TUBB6/CTSZ/KIF20B/MSR1/CD163/LRP1/BIN1/DAB2/STAB1/MAN1A1/CD36	SSA+CENT+SjD	Reactome
R-HSA-1280215	Cytokine Signaling in Immune system	93	0.487124	1.71194	0.000496554	0.0145626	122	tags=33%, list=17%, signal=32%	IFI27/CXCL10/S100B/LMNB1/GBP1/HLA-DQB2/IFIT3/GBP5/IFITM1/MMP9/IFIT1/PSME2/IFI6/BIRC3/GBP4/STAT1/MX1/IL2RG/TNF/IRF1/IFIT2/ICAM1/CCND1/LTB/CCL4L2/IL18BP/IL1B/EBI3/CCL3L1/IFITM3/CDKN1A	SSA+CENT+SjD	Reactome
R-HSA-2173782	Binding and Uptake of Ligands by Scavenger Receptors	10	-0.774955	-1.95561	0.00165987	0.0384536	61	tags=50%, list=9%, signal=46%	MSR1/CD163/LRP1/STAB1/CD36	SSA+CENT+SjD	Reactome

## Sheet: NK
Supplementary Data 3. Gene set enrichment analysis (GSEA) (adjusted p-values < 0.05) using scRNA-seq data by autoantibody-subgroups
GSEA was performed using ranked differential expression statistics derived from DEGs.
ID	Description	setSize	enrichmentScore	NES	pvalue	p.adjust	rank	leading_edge	core_enrichment	Groups (vs. Sicca)	Database
GO:1901576	organic substance biosynthetic process	190	0.505033	1.57422	6.79711603681145e-05	0.0456655	110	tags=37%, list=26%, signal=50%	JUN/GSTM2/CYP51A1/TCF7/HSPA1B/NR4A1/ALYREF/CMKLR1/NME1/NFKB2/WWP1/HIC1/JUND/XIST/LPAR5/FOSB/NFIL3/TENT5C/CHST2/ITM2C/CD81/TMEM107/UBE2J1/LTB/SEC11C/NAMPT/CTSS/BHLHE40/GSN/SNHG12/NR4A3/NCF1/NEAT1/IGFBP7/ZC3H12A/SQLE/BCL11B/CAMK2D/TIPARP/TAF10/LMNB1/FOSL2/NFKBIZ/LAT/SLC39A8/ZDHHC18/TNFAIP3/AKR1C3/GBP5/BTG2/P4HB/YES1/TXK/CREM/XBP1/CKS2/PDE4D/PPP1R15A/FABP5/SPRY2/ADGRG1/ZFP36/IRF1/SMS/GLMP/MSMO1/NFKB…	CENT+SjD	GO_BP
GO:0009058	biosynthetic process	192	0.498493	1.55437	0.000182207	0.0456655	110	tags=36%, list=26%, signal=50%	JUN/GSTM2/CYP51A1/TCF7/HSPA1B/NR4A1/ALYREF/CMKLR1/NME1/NFKB2/WWP1/HIC1/JUND/XIST/LPAR5/FOSB/NFIL3/TENT5C/CHST2/ITM2C/CD81/TMEM107/UBE2J1/LTB/SEC11C/NAMPT/CTSS/BHLHE40/GSN/SNHG12/NR4A3/NCF1/NEAT1/IGFBP7/ZC3H12A/SQLE/BCL11B/CAMK2D/TIPARP/TAF10/LMNB1/FOSL2/NFKBIZ/LAT/SLC39A8/ZDHHC18/TNFAIP3/AKR1C3/GBP5/BTG2/P4HB/YES1/TXK/CREM/XBP1/CKS2/PDE4D/PPP1R15A/FABP5/SPRY2/ADGRG1/ZFP36/IRF1/SMS/GLMP/MSMO1/NFKB…	CENT+SjD	GO_BP
GO:0043170	macromolecule metabolic process	225	0.494696	1.54519	0.000161204	0.0456655	120	tags=37%, list=29%, signal=58%	JUN/CYP51A1/TCF7/HSPA1B/NR4A1/CDC25B/KPNA2/ALYREF/CMKLR1/NME1/NFKB2/WWP1/HIC1/MCM7/JUND/XIST/PRSS23/LPAR5/FOSB/NFIL3/TENT5C/CHST2/ITM2C/CD81/TMEM107/UBE2J1/LTB/NUB1/SEC11C/NAMPT/CTSS/BHLHE40/NASP/TNFRSF18/DUSP5/GSN/SNHG12/NR4A3/NCF1/NEAT1/ABHD17A/ZC3H12A/ZAP70/BCL11B/CAMK2D/TIPARP/TAF10/LMNB1/FOSL2/NFKBIZ/LAT/SLC39A8/ZDHHC18/TNFAIP3/AKR1C3/GBP5/DUSP1/BTG2/P4HB/YES1/TXK/CREM/XBP1/GABARAPL1/CKS2/PD…	CENT+SjD	GO_BP
GO:0044238	primary metabolic process	230	0.488549	1.52549	0.000201392	0.0456655	107	tags=33%, list=26%, signal=56%	JUN/GSTM2/CYP51A1/TCF7/HSPA1B/NR4A1/CDC25B/KPNA2/ALYREF/CMKLR1/NME1/NFKB2/WWP1/HIC1/MCM7/JUND/XIST/PRSS23/LPAR5/FOSB/NFIL3/TENT5C/CHST2/ITM2C/CD81/UBE2J1/NUB1/SEC11C/NAMPT/CTSS/BHLHE40/NASP/TNFRSF18/DUSP5/GSN/SNHG12/NR4A3/NCF1/PFKP/NEAT1/ABHD17A/IGFBP7/ZC3H12A/SQLE/ZAP70/BCL11B/CAMK2D/TIPARP/TAF10/FOSL2/NFKBIZ/LAT/SLC39A8/ZDHHC18/TNFAIP3/AKR1C3/DUSP1/BTG2/P4HB/YES1/TXK/CREM/XBP1/GABARAPL1/CKS2/PD…	CENT+SjD	GO_BP
WP382	MAPK signaling pathway	19	0.742946	1.78036	0.000692439	0.0214656	23	tags=32%, list=6%, signal=31%	JUN/HSPA1B/NR4A1/CDC25B/NFKB2/JUND	CENT+SjD	WikiPathway
R-HSA-9006931	Signaling by Nuclear Receptors	13	0.802298	1.91769	0.000343212	0.0236817	23	tags=38%, list=6%, signal=37%	JUN/APOC2/KPNA2/AREG/FOSB	SSA+CENT+SjD	Reactome
