# Supplementary material for: Comparative single-cell and spatial profiling of anti-SSA-positive and anti-centromere-positive Sjögren’s disease reveals common and distinct immune activation and fibroblast-mediated inflammation
Source: Nat Commun. 2025 Sep 22;16:8299. doi: 10.1038/s41467-025-63935-9 (PMC12454658; doi:10.1038/s41467-025-63935-9)
Supplement: Supplementary file 6 — Supplementary Data 4 [file 41467_2025_63935_MOESM6_ESM.xlsx]

## Sheet: Sheet1
Supplementary Data 4. Differentially expressed genes (adjusted p-values < 0.05) using Visium data by autoantibody-subgroups
Differential expression was assessed using the Wilcoxon rank-sum test (two-sided), and p values were adjusted for multiple comparisons using the Benjamini-Hochberg method.
gene	group (vs. Sicca)	logFC	p-value	adjusted p-value	percentage of cells expressing in group 1	percentage of cells expressing in group 2	Spatial clusters
NOC2L	CENT+SjD	0.0955597	0.00131397	0.00988025	47.8873	35.9914	0
PLEKHN1	CENT+SjD	0.0364273	0.00860008	0.0448098	10.5634	5.38793	0
ISG15	CENT+SjD	0.176409	5.63824685942673e-12	3.70156032000328e-10	36.6197	14.8707	0
AGRN	CENT+SjD	0.108438	0.00611153	0.0339083	81.338	75	0
TNFRSF18	CENT+SjD	0.105364	1.29272346488259e-05	0.000193683	23.9437	12.2845	0
AURKAIP1	CENT+SjD	0.127431	0.000542	0.00465743	85.5634	80.819	0
GNB1	CENT+SjD	0.172989	5.19719691829947e-06	8.66391441948095e-05	90.493	85.3448	0
FAAP20	CENT+SjD	0.121006	0.000606445	0.00512822	55.9859	42.2414	0
PLCH2	CENT+SjD	0.19991	4.17646201340002e-11	2.36369420658069e-09	43.662	22.1983	0
TNFRSF14	CENT+SjD	0.455461	1.6262032166197e-26	5.87189457457041e-24	85.2113	59.4828	0
ARHGEF16	CENT+SjD	0.133278	0.000869132	0.00697081	65.1408	53.6638	0
MEGF6	CENT+SjD	0.118092	0.000556085	0.00475358	53.8732	40.0862	0
TPRG1L	CENT+SjD	0.188136	7.33589753638644e-06	0.000117622	80.9859	70.0431	0
CEP104	CENT+SjD	0.105079	0.000620363	0.00522878	50.7042	37.7155	0
C1orf174	CENT+SjD	0.14358	7.05050305225668e-05	0.000830873	59.8592	46.1207	0
KCNAB2	CENT+SjD	0.0698646	0.000124428	0.00134275	16.1972	7.32759	0
ICMT	CENT+SjD	0.128732	0.00072363	0.00598462	65.493	56.25	0
TNFRSF25	CENT+SjD	0.0968644	0.000285125	0.00273085	27.4648	17.0259	0
VAMP3	CENT+SjD	0.14757	0.000592524	0.00502935	73.5915	66.1638	0
TMEM201	CENT+SjD	-0.0628894	0.00331044	0.0210372	13.3803	21.9828	0
PIK3CD	CENT+SjD	0.0962291	4.64714091632997e-05	0.000583852	23.5915	12.5	0
CENPS	CENT+SjD	-0.0703408	0.00407648	0.0247218	21.831	32.1121	0
FBXO44	CENT+SjD	0.117615	0.000325562	0.00305494	42.6056	31.0345	0
MAD2L2	CENT+SjD	0.0870028	0.00451795	0.0267258	34.8592	26.0776	0
AGTRAP	CENT+SjD	0.191222	2.52834027417084e-08	7.76303661732659e-07	55.6338	36.4224	0
MFN2	CENT+SjD	0.205769	1.55376081297011e-07	3.9733141242723e-06	72.5352	57.3276	0
TNFRSF1B	CENT+SjD	0.0879664	9.73750864726601e-06	0.000151422	17.9577	7.5431	0
VPS13D	CENT+SjD	0.203116	8.15053531363762e-07	1.69918896711794e-05	73.9437	57.1121	0
DHRS3	CENT+SjD	0.238151	7.29844992199617e-09	2.53884807113138e-07	70.4225	51.2931	0
EFHD2	CENT+SjD	0.293896	5.58685575688682e-13	4.17789277006452e-11	71.831	50.8621	0
AGMAT	CENT+SjD	-0.0885362	0.000174114	0.00179524	17.2535	29.7414	0
PLEKHM2	CENT+SjD	0.146531	2.81382262011627e-05	0.000382189	55.9859	41.5948	0
SPEN	CENT+SjD	0.135573	0.00103997	0.00809925	84.1549	75.8621	0
SZRD1	CENT+SjD	0.173273	4.73905354043061e-06	7.97379987128931e-05	61.9718	45.0431	0
NECAP2	CENT+SjD	0.134868	0.000222024	0.0022146	63.3803	49.7845	0
RCC2	CENT+SjD	0.0981734	0.00133994	0.0100295	49.6479	37.069	0
IGSF21	CENT+SjD	0.053508	0.00254699	0.0169493	13.3803	6.89655	0
CAPZB	CENT+SjD	0.147307	0.000522757	0.00452438	77.1127	67.6724	0
MICOS10	CENT+SjD	0.182186	1.89261793487709e-06	3.51898292443573e-05	90.493	88.3621	0
NBL1	CENT+SjD	0.15743	1.03461013155612e-06	2.09639184232483e-05	46.1268	27.8017	0
ECE1	CENT+SjD	0.188429	9.26463417868864e-06	0.000145068	88.3803	78.4483	0
RAP1GAP	CENT+SjD	0.22192	7.8553265558031e-07	1.64524438095672e-05	89.0845	80.819	0
C1QA	CENT+SjD	0.344026	1.08032504281592e-18	1.61191639033046e-16	57.0423	27.5862	0
C1QC	CENT+SjD	0.379254	1.0625295939625e-21	2.47006855139592e-19	62.3239	28.8793	0
C1QB	CENT+SjD	0.240999	1.57644939310605e-15	1.66439867503723e-13	44.7183	18.319	0
HNRNPR	CENT+SjD	0.178378	1.3818623878205e-06	2.67397036974398e-05	60.5634	46.9828	0
ZNF436	CENT+SjD	0.238986	1.04554535019059e-10	5.53556473675685e-09	66.1972	44.6121	0
ID3	CENT+SjD	0.173984	2.91625414999151e-10	1.40026735170071e-08	43.662	20.6897	0
ELOA	CENT+SjD	0.115019	0.00450669	0.0266941	75.7042	66.1638	0
GALE	CENT+SjD	0.146395	0.000256028	0.00249451	81.6901	73.4914	0
SRSF10	CENT+SjD	-0.0653731	0.0077417	0.0412419	19.7183	28.4483	0
RCAN3	CENT+SjD	0.107079	0.00582401	0.0326746	67.6056	58.4052	0
SRRM1	CENT+SjD	0.153563	7.18537321739611e-05	0.000843632	93.3099	90.0862	0
CLIC4	CENT+SjD	0.186048	5.94109259235644e-06	9.72443206368116e-05	82.0423	69.8276	0
RUNX3	CENT+SjD	0.0620889	1.44300441901064e-05	0.000213017	13.0282	4.31034	0
SYF2	CENT+SjD	0.123761	0.00377092	0.0232446	64.4366	59.9138	0
RSRP1	CENT+SjD	-0.0923679	0.00134657	0.0100693	100	99.569	0
RHD	CENT+SjD	-0.450665	1.39073110109662e-24	4.04971924180618e-22	64.7887	83.8362	0
SH3BGRL3	CENT+SjD	0.118462	0.00251131	0.0167488	94.7183	92.6724	0
CD52	CENT+SjD	0.153039	8.04351553577984e-12	4.97320648914278e-10	25	7.32759	0
ARID1A	CENT+SjD	0.131564	0.00157867	0.0114427	84.1549	75.2155	0
PIGV	CENT+SjD	-0.0727536	0.000604671	0.00511562	14.7887	25.8621	0
WDTC1	CENT+SjD	0.159998	0.000274528	0.00264987	75.7042	69.6121	0
CD164L2	CENT+SjD	-0.0829829	0.00363018	0.0226076	26.0563	35.9914	0
WASF2	CENT+SjD	0.1271	0.00199806	0.0138141	90.1408	86.6379	0
IFI6	CENT+SjD	0.783958	5.44063301430373e-40	6.54834589601597e-37	88.7324	59.0517	0
PPP1R8	CENT+SjD	0.103571	0.00587552	0.0328163	61.9718	49.569	0
THEMIS2	CENT+SjD	0.112615	1.22273588003239e-06	2.42053438356412e-05	27.4648	13.3621	0
DNAJC8	CENT+SjD	0.13784	8.64988429249639e-05	0.000987761	58.4507	43.9655	0
TAF12	CENT+SjD	0.0904755	0.00667471	0.0364489	36.9718	29.5259	0
SRSF4	CENT+SjD	0.132828	0.000535321	0.00461102	86.9718	84.4828	0
PTPRU	CENT+SjD	0.144713	0.0001121	0.00122955	44.7183	33.1897	0
LAPTM5	CENT+SjD	0.288176	8.49701158150696e-15	8.07394984697508e-13	47.5352	23.0603	0
SDC3	CENT+SjD	0.100598	0.00734953	0.0394085	58.4507	48.9224	0
SNRNP40	CENT+SjD	0.104739	0.00176317	0.0124199	54.5775	42.4569	0
ZCCHC17	CENT+SjD	0.146292	1.00646162975486e-05	0.000155571	53.8732	39.0086	0
SERINC2	CENT+SjD	0.157608	6.23922683021782e-05	0.000747465	92.2535	89.6552	0
TINAGL1	CENT+SjD	0.210516	2.55072437901902e-07	6.08332601569477e-06	78.5211	63.7931	0
KHDRBS1	CENT+SjD	0.159744	0.000125203	0.00134743	66.1972	57.9741	0
TXLNA	CENT+SjD	0.159192	3.59624574351042e-05	0.000470142	73.9437	61.2069	0
TMEM234	CENT+SjD	0.107919	0.000344618	0.00320484	39.7887	27.5862	0
HDAC1	CENT+SjD	0.176989	3.5754744789014e-06	6.18310500403121e-05	75	62.069	0
MARCKSL1	CENT+SjD	0.334895	9.89841318584624e-17	1.13825446915457e-14	98.2394	97.4138	0
KIAA1522	CENT+SjD	-0.157282	1.65209706005951e-06	3.11193355878299e-05	98.9437	100	0
S100PBP	CENT+SjD	0.123525	0.000150726	0.00157842	54.9296	40.0862	0
RNF19B	CENT+SjD	0.085522	0.00785918	0.04173	41.5493	32.7586	0
SMIM12	CENT+SjD	0.149615	1.66888207681348e-05	0.000242788	63.0282	46.5517	0
TMEM35B	CENT+SjD	0.0912125	0.00287415	0.0187058	45.4225	33.6207	0
ZMYM4	CENT+SjD	0.106313	0.00648505	0.0355761	64.4366	54.5259	0
PSMB2	CENT+SjD	0.109707	0.00257854	0.0171025	56.6901	46.5517	0
AGO3	CENT+SjD	0.14498	7.29711206569453e-06	0.000117104	51.0563	34.9138	0
ADPRHL2	CENT+SjD	0.0914681	0.00182856	0.0127858	46.4789	35.7759	0
TRAPPC3	CENT+SjD	0.156209	6.90078200799536e-05	0.000815892	88.0282	83.4052	0
THRAP3	CENT+SjD	0.134999	0.000534897	0.00460956	83.0986	75	0
EVA1B	CENT+SjD	0.0887327	0.00692982	0.037616	42.2535	33.1897	0
STK40	CENT+SjD	0.132544	0.000618727	0.00521742	77.8169	71.7672	0
LSM10	CENT+SjD	0.131575	0.000137879	0.0014602	51.4085	39.0086	0
ZC3H12A	CENT+SjD	0.0810154	0.00329976	0.0209915	34.1549	24.7845	0
MEAF6	CENT+SjD	0.225884	2.04871824122402e-08	6.37716536673422e-07	86.9718	75.431	0
DNALI1	CENT+SjD	-0.0954242	0.00012289	0.00132854	19.3662	32.7586	0
GNL2	CENT+SjD	0.113759	0.00126192	0.00954726	58.8028	47.1983	0
NDUFS5	CENT+SjD	0.120851	0.00469176	0.0275195	87.3239	82.1121	0
PPIE	CENT+SjD	0.105533	0.00244852	0.0164096	55.9859	45.2586	0
CAP1	CENT+SjD	0.108478	0.000200864	0.00203387	40.8451	27.8017	0
ZMPSTE24	CENT+SjD	0.0983161	0.0074687	0.0399763	75.7042	68.1034	0
SMAP2	CENT+SjD	0.216593	2.04540108427002e-07	5.03673348624937e-06	72.1831	55.6034	0
KCNQ4	CENT+SjD	-0.0628422	0.00317215	0.0202869	14.7887	23.9224	0
FOXO6	CENT+SjD	-0.0561117	0.00267112	0.0176467	10.9155	19.3966	0
P3H1	CENT+SjD	-0.0597045	0.00143308	0.0105906	10.2113	19.181	0
B4GALT2	CENT+SjD	0.160493	0.000149915	0.00157267	75.3521	61.8534	0
PTCH2	CENT+SjD	-0.0625894	0.00404676	0.0245773	13.3803	21.7672	0
EIF2B3	CENT+SjD	0.114636	0.00159837	0.0115474	58.8028	47.6293	0
HECTD3	CENT+SjD	0.0864606	0.00804733	0.042469	53.169	43.5345	0
ZSWIM5	CENT+SjD	-0.0921355	9.89370540791936e-05	0.00110674	16.9014	29.7414	0
PIK3R3	CENT+SjD	0.16411	3.98451897707593e-05	0.000512733	70.4225	56.25	0
LRRC41	CENT+SjD	0.13195	0.00116721	0.00892534	72.1831	60.1293	0
UQCRH	CENT+SjD	0.208835	3.83734721707759e-07	8.74066894096795e-06	67.2535	53.6638	0
EFCAB14	CENT+SjD	0.153034	5.90652526291905e-05	0.000716872	87.3239	82.9741	0
TAL1	CENT+SjD	0.0131501	0.00899021	0.0463741	2.11268	0.215517	0
RNF11	CENT+SjD	0.09862	0.00930893	0.047664	74.2958	71.1207	0
EPS15	CENT+SjD	0.226294	3.8299909129723e-08	1.14103392644888e-06	79.2254	62.7155	0
OSBPL9	CENT+SjD	0.131952	0.00174204	0.0123101	82.3944	73.7069	0
NRDC	CENT+SjD	0.188703	4.71930616731356e-06	7.94798074110812e-05	80.9859	70.6897	0
TUT4	CENT+SjD	0.106912	0.00418086	0.0251744	61.9718	56.0345	0
SCP2	CENT+SjD	0.151949	4.47532105845574e-05	0.000566602	95.0704	95.4741	0
PODN	CENT+SjD	0.108205	0.00516647	0.0297624	45.7746	36.8534	0
SSBP3	CENT+SjD	0.238688	6.37481580831133e-11	3.49820439523565e-09	59.507	37.2845	0
DHCR24	CENT+SjD	-0.160107	9.89534023752474e-06	0.000153217	97.8873	99.1379	0
OMA1	CENT+SjD	0.112742	0.00034315	0.00319671	50.3521	37.2845	0
TACSTD2	CENT+SjD	0.122268	4.35605127415037e-06	7.37749997218675e-05	100	100	0
JUN	CENT+SjD	-0.185395	4.71625882098111e-05	0.000588982	63.3803	68.75	0
PATJ	CENT+SjD	-0.213445	5.46136835657008e-12	3.59986461950074e-10	99.6479	99.7845	0
USP1	CENT+SjD	0.138728	0.000182924	0.00187323	72.1831	61.8534	0
ATG4C	CENT+SjD	0.123822	3.32953983672261e-05	0.000441996	41.9014	28.2328	0
PGM1	CENT+SjD	0.13587	0.000947527	0.00750951	85.2113	75.6466	0
JAK1	CENT+SjD	0.137233	0.000913014	0.00728072	71.4789	60.7759	0
MIER1	CENT+SjD	0.109359	0.000505969	0.00440655	45.4225	33.4052	0
WLS	CENT+SjD	0.202283	5.74463528308673e-07	1.2510693051972e-05	68.662	51.0776	0
RABGGTB	CENT+SjD	0.105483	0.00672959	0.0366784	81.6901	77.3707	0
USP33	CENT+SjD	0.12255	0.00168676	0.0120288	82.7465	78.2328	0
FUBP1	CENT+SjD	0.124771	0.00129584	0.00976017	66.9014	56.25	0
DNAJB4	CENT+SjD	0.0971286	0.00102717	0.00802101	43.3099	31.8966	0
IFI44L	CENT+SjD	0.156024	5.43460209126942e-11	3.01896326633164e-09	29.2254	10.7759	0
IFI44	CENT+SjD	0.25671	9.11721908464883e-19	1.39493451995127e-16	47.1831	17.6724	0
PRKACB	CENT+SjD	-0.166413	2.4190838384183e-05	0.000334668	86.9718	93.319	0
SAMD13	CENT+SjD	-0.0913533	0.000100884	0.00112291	15.493	28.0172	0
DNASE2B	CENT+SjD	-0.290269	2.28168761797691e-09	8.65411517961244e-08	65.1408	84.2672	0
BCL10	CENT+SjD	0.131893	0.000925487	0.00737042	57.7465	46.9828	0
CCN1	CENT+SjD	-0.0719889	0.0048238	0.0281386	17.9577	26.9397	0
ZNHIT6	CENT+SjD	0.217208	1.11430556283376e-09	4.6568686646761e-08	57.3944	36.4224	0
SELENOF	CENT+SjD	0.110652	0.000755205	0.00620312	97.8873	98.2759	0
LMO4	CENT+SjD	0.151377	5.93007078411529e-05	0.000719016	91.5493	89.6552	0
GBP3	CENT+SjD	0.0565333	0.00450535	0.0266941	17.9577	10.7759	0
GBP1	CENT+SjD	0.0412116	0.000167954	0.00173668	6.69014	1.50862	0
GBP2	CENT+SjD	0.0565995	0.00446542	0.0265421	17.9577	10.7759	0
F3	CENT+SjD	-0.274366	5.92001758763003e-12	3.85848366523728e-10	92.9577	97.4138	0
SLC44A3	CENT+SjD	0.108069	0.00641171	0.035238	66.9014	60.9914	0
CNN3	CENT+SjD	0.234603	3.46864544452836e-08	1.0368033916476e-06	97.8873	91.1638	0
DPYD	CENT+SjD	0.337401	2.90574816993099e-17	3.61795706620236e-15	72.8873	44.181	0
TRMT13	CENT+SjD	0.120542	9.86205576190657e-05	0.00110453	48.9437	35.5603	0
RTCA	CENT+SjD	0.117067	0.00149277	0.010951	58.0986	48.0603	0
VCAM1	CENT+SjD	0.209591	8.11077859179253e-13	5.88080308016957e-11	37.6761	15.5172	0
SLC30A7	CENT+SjD	0.148979	0.000388156	0.00353571	81.338	71.7672	0
RNPC3	CENT+SjD	0.136104	0.000146405	0.00153915	62.6761	48.0603	0
PRMT6	CENT+SjD	0.108562	0.000165228	0.00171143	34.8592	23.0603	0
SLC25A24	CENT+SjD	0.200172	1.36794508281856e-09	5.58752953058966e-08	51.4085	30.1724	0
CLCC1	CENT+SjD	0.159681	1.96137615946188e-05	0.000280814	85.5634	80.3879	0
KIAA1324	CENT+SjD	-0.186211	6.27729973770045e-10	2.77770513393245e-08	100	100	0
SARS	CENT+SjD	0.0837277	0.00393252	0.0240182	43.662	33.8362	0
CSF1	CENT+SjD	0.0925054	0.000212836	0.00213594	30.6338	18.9655	0
AHCYL1	CENT+SjD	0.185341	9.82570403435637e-06	0.000152662	84.1549	73.9224	0
KCNA3	CENT+SjD	0.0855013	3.4466702178225e-05	0.000454206	21.831	10.7759	0
CD53	CENT+SjD	0.165491	1.76682247905592e-09	6.87461487863696e-08	38.0282	18.5345	0
DENND2D	CENT+SjD	0.139787	0.000239715	0.00236106	64.4366	52.1552	0
CHI3L2	CENT+SjD	0.21042	2.72858872014499e-06	4.87741987658392e-05	89.0845	79.0948	0
MOV10	CENT+SjD	0.118753	0.00163941	0.0117499	70.7746	60.7759	0
RHOC	CENT+SjD	0.1351	0.00083165	0.00673603	89.7887	87.2845	0
LRIG2	CENT+SjD	0.0994432	0.00201297	0.0138923	52.1127	40.3017	0
MAGI3	CENT+SjD	-0.0859089	0.000141743	0.00149476	16.1972	29.0948	0
HIPK1	CENT+SjD	0.237705	5.52517629662023e-09	1.96361285155869e-07	78.5211	58.4052	0
TRIM33	CENT+SjD	0.191455	1.08866981504429e-06	2.18630087217014e-05	71.831	55.1724	0
NRAS	CENT+SjD	0.143164	2.19548598609996e-05	0.000307504	59.8592	44.181	0
CSDE1	CENT+SjD	0.231486	6.84373302980668e-08	1.94884473375599e-06	94.0141	83.8362	0
SIKE1	CENT+SjD	0.181868	1.2257720263726e-07	3.24964583907944e-06	65.493	48.2759	0
MAB21L3	CENT+SjD	0.0155908	0.00373905	0.0231005	2.46479	0.215517	0
CD2	CENT+SjD	0.0659233	0.000137494	0.00145761	15.8451	7.11207	0
PTGFRN	CENT+SjD	0.118009	0.00556528	0.0315862	71.1268	62.2845	0
MAN1A2	CENT+SjD	0.117441	0.00116313	0.00890925	62.6761	50	0
TENT5C	CENT+SjD	0.30079	6.16006615865255e-12	3.96701151721665e-10	86.9718	82.7586	0
WDR3	CENT+SjD	0.0836478	0.00241142	0.0162023	38.3803	28.2328	0
HMGCS2	CENT+SjD	0.181567	0.000369159	0.00338831	89.7887	86.4224	0
NOTCH2	CENT+SjD	0.115662	0.0014882	0.010922	65.493	54.5259	0
RNF115	CENT+SjD	0.196667	7.85214122683928e-07	1.64524438095672e-05	76.4085	62.5	0
PIAS3	CENT+SjD	0.135252	0.000607422	0.00513408	68.662	57.5431	0
LIX1L	CENT+SjD	0.165657	1.73735017253433e-05	0.000251735	73.9437	58.8362	0
POLR3GL	CENT+SjD	0.133263	0.000715984	0.00593498	62.6761	50.6466	0
FMO5	CENT+SjD	-0.164224	3.47203533941756e-05	0.000456881	69.7183	79.5259	0
SF3B4	CENT+SjD	0.12666	0.00181933	0.012736	71.1268	62.931	0
VPS45	CENT+SjD	0.107325	0.00972894	0.0492835	75.7042	65.7328	0
PLEKHO1	CENT+SjD	0.176973	1.24412161284876e-08	4.08388574515846e-07	41.1972	22.6293	0
ANP32E	CENT+SjD	0.154852	2.30263396390789e-06	4.1990341806167e-05	50.3521	34.2672	0
APH1A	CENT+SjD	0.108833	0.00475287	0.0278327	83.4507	80.819	0
CIART	CENT+SjD	-0.19792	8.07875340167276e-10	3.48099794543675e-08	34.1549	56.25	0
PRPF3	CENT+SjD	0.117435	0.00785635	0.0417295	71.1268	62.5	0
RPRD2	CENT+SjD	0.089492	0.00948614	0.0483488	53.169	42.8879	0
MCL1	CENT+SjD	0.0904068	0.000457865	0.00406006	95.7746	98.0603	0
ENSA	CENT+SjD	0.158336	9.15531653379511e-05	0.00103823	86.6197	78.0172	0
CTSS	CENT+SjD	0.437478	2.54071233140088e-25	8.19107507698419e-23	71.4789	38.3621	0
CTSK	CENT+SjD	0.116245	4.7685322539044e-05	0.000593351	39.0845	24.7845	0
ARNT	CENT+SjD	0.110212	0.000966868	0.00762393	57.0423	45.4741	0
GABPB2	CENT+SjD	0.101286	0.00186169	0.0129872	46.831	37.069	0
VPS72	CENT+SjD	0.14966	9.020505194845e-05	0.00102361	60.5634	46.9828	0
PSMD4	CENT+SjD	0.128783	0.000367387	0.00337376	58.0986	45.2586	0
CGN	CENT+SjD	-0.16361	1.05445896452961e-05	0.000162019	65.8451	75.8621	0
S100A10	CENT+SjD	0.249245	1.50518167559345e-07	3.86002130272219e-06	72.8873	58.8362	0
S100A11	CENT+SjD	0.132557	0.0017113	0.0121589	97.1831	92.4569	0
SPRR1B	CENT+SjD	-0.0194201	0.00447169	0.0265565	0	2.80172	0
S100A8	CENT+SjD	-0.0800503	0.00209502	0.0143816	12.6761	21.3362	0
S100A6	CENT+SjD	0.476493	1.32197707739589e-19	2.36306674805004e-17	99.2958	97.1983	0
S100A4	CENT+SjD	0.273725	2.01997154571043e-09	7.75926942260767e-08	63.3803	47.6293	0
S100A2	CENT+SjD	0.0831073	0.007913	0.0418948	23.2394	15.9483	0
S100A14	CENT+SjD	0.16142	0.000459605	0.0040715	91.9014	77.3707	0
S100A1	CENT+SjD	-0.264927	2.11693904017968e-17	2.71058279655347e-15	100	100	0
ILF2	CENT+SjD	0.160288	1.30970978460829e-05	0.000195741	80.9859	71.7672	0
SLC27A3	CENT+SjD	0.136595	4.60893411017761e-06	7.76934607144226e-05	36.6197	22.6293	0
GATAD2B	CENT+SjD	0.125014	0.00100825	0.00788002	67.2535	56.25	0
DENND4B	CENT+SjD	0.137693	1.27783902213444e-06	2.51308341019773e-05	39.7887	23.7069	0
CRTC2	CENT+SjD	0.139495	0.000632552	0.0053191	60.9155	51.2931	0
CREB3L4	CENT+SjD	0.133512	0.00783259	0.0416278	88.3803	80.3879	0
ATP8B2	CENT+SjD	0.18736	9.23344747101858e-12	5.63501564793814e-10	42.6056	19.6121	0
IL6R	CENT+SjD	0.0670719	0.000689139	0.0057388	16.1972	8.18966	0
UBE2Q1	CENT+SjD	0.178033	2.6582187656266e-05	0.000363572	76.4085	67.8879	0
ADAR	CENT+SjD	0.438106	5.33009690311215e-26	1.85056864401513e-23	96.4789	87.7155	0
PBXIP1	CENT+SjD	0.107932	0.0070097	0.0379356	70.0704	64.0086	0
SHC1	CENT+SjD	0.164984	5.37319990567694e-05	0.000660366	68.662	58.1897	0
ADAM15	CENT+SjD	0.255629	2.38483205308985e-10	1.16366913206714e-08	96.4789	91.1638	0
MUC1	CENT+SjD	0.153644	0.00138165	0.0102863	82.3944	74.7845	0
CLK2	CENT+SjD	0.0885709	0.00494152	0.0287232	50.7042	39.6552	0
MSTO1	CENT+SjD	0.285509	1.34253726697981e-15	1.42843345554918e-13	63.0282	34.6983	0
DAP3	CENT+SjD	0.162375	3.08607545716708e-05	0.000414554	83.4507	74.7845	0
KHDC4	CENT+SjD	0.112645	0.0084572	0.0442057	81.338	76.7241	0
ARHGEF2	CENT+SjD	0.203969	8.29972124205019e-08	2.3123945571601e-06	60.5634	42.4569	0
LMNA	CENT+SjD	0.144118	4.67021542801376e-05	0.000585528	99.6479	98.7069	0
TMEM79	CENT+SjD	-0.0579418	0.00968775	0.0491485	17.2535	25.8621	0
CCT3	CENT+SjD	0.116868	0.00027352	0.00264353	48.2394	35.7759	0
NAXE	CENT+SjD	0.130244	0.00127988	0.00965206	78.8732	67.6724	0
ISG20L2	CENT+SjD	0.170902	6.75756642635891e-07	1.44380005043176e-05	51.7606	35.3448	0
HDGF	CENT+SjD	0.149303	0.00011085	0.00121807	77.1127	65.5172	0
FCRL5	CENT+SjD	0.110368	1.59690029823815e-06	3.01889402977922e-05	27.8169	13.7931	0
FCRL2	CENT+SjD	0.0313678	0.0034439	0.0216793	6.69014	2.37069	0
IFI16	CENT+SjD	0.476107	5.80881027146978e-28	2.62180651602789e-25	82.3944	51.7241	0
ACKR1	CENT+SjD	0.0906434	0.000234149	0.00232398	19.7183	10.3448	0
SLAMF8	CENT+SjD	0.045065	5.99269468256881e-05	0.000725635	8.4507	2.15517	0
TAGLN2	CENT+SjD	0.270335	1.20133407154408e-09	4.97451498340753e-08	89.7887	74.3534	0
IGSF8	CENT+SjD	0.104835	0.00549085	0.0312386	66.9014	57.1121	0
ATP1A2	CENT+SjD	0.0300199	0.00623766	0.0344598	7.39437	3.01724	0
PEA15	CENT+SjD	0.191715	1.10030297584542e-06	2.2072077695459e-05	83.8028	75.8621	0
PEX19	CENT+SjD	0.117901	0.0037711	0.0232446	74.6479	65.3017	0
COPA	CENT+SjD	0.112311	0.00418874	0.0251876	99.2958	97.8448	0
VANGL2	CENT+SjD	0.0895351	0.00708013	0.0381794	43.3099	34.6983	0
SLAMF1	CENT+SjD	0.0750243	0.00035601	0.00328599	22.1831	12.2845	0
CD48	CENT+SjD	0.101044	3.13093633299047e-07	7.28426862832603e-06	19.7183	7.32759	0
SLAMF7	CENT+SjD	0.205609	2.53515670150494e-12	1.76717062119576e-10	46.4789	21.1207	0
ITLN1	CENT+SjD	-0.220271	1.00179270464418e-12	7.2345461958584e-11	4.22535	23.9224	0
F11R	CENT+SjD	-0.100073	0.00585495	0.0327667	89.7887	92.8879	0
TSTD1	CENT+SjD	-0.10949	0.00435924	0.0260429	89.7887	93.5345	0
USF1	CENT+SjD	0.17549	1.26697595288732e-06	2.49715980932616e-05	65.493	48.4914	0
PFDN2	CENT+SjD	0.178506	3.70841592677969e-05	0.000483057	83.4507	74.3534	0
DEDD	CENT+SjD	0.192945	1.35726718673468e-06	2.62919547095578e-05	73.2394	56.0345	0
FCER1G	CENT+SjD	0.132091	2.13745517265553e-06	3.92969609848503e-05	30.6338	16.3793	0
HSPA6	CENT+SjD	0.144181	8.59789262445984e-10	3.68708678009496e-08	29.2254	11.8534	0
FCGR3A	CENT+SjD	0.0747542	0.00364695	0.0227042	18.3099	11.2069	0
UHMK1	CENT+SjD	0.188217	6.01825621456768e-07	1.29868996797089e-05	69.3662	53.2328	0
UAP1	CENT+SjD	0.132703	0.000325246	0.00305356	97.5352	98.0603	0
MGST3	CENT+SjD	-0.130401	2.22887875293874e-05	0.000311301	98.2394	98.7069	0
RCSD1	CENT+SjD	0.103559	2.33387395876886e-06	4.23901010579608e-05	24.2958	11.4224	0
MPZL1	CENT+SjD	-0.10548	0.00378265	0.023284	77.8169	82.7586	0
DCAF6	CENT+SjD	0.148039	0.000118928	0.00129658	75.3521	62.7155	0
TIPRL	CENT+SjD	0.15453	5.15211811265752e-05	0.000634058	68.3099	53.4483	0
DPT	CENT+SjD	0.276225	9.13992194890271e-09	3.10757346262692e-07	64.4366	48.0603	0
BLZF1	CENT+SjD	0.0771526	0.00886256	0.0459798	48.9437	39.0086	0
SLC19A2	CENT+SjD	-0.0934294	0.00171881	0.0121858	28.8732	39.4397	0
SELL	CENT+SjD	0.0727118	3.36452533279648e-07	7.76766500745622e-06	13.3803	3.44828	0
KIFAP3	CENT+SjD	0.122096	0.000202587	0.00204559	55.9859	42.0259	0
PRRX1	CENT+SjD	0.265897	1.37872848582335e-11	8.18801450100486e-10	58.8028	34.6983	0
FMO2	CENT+SjD	0.111922	0.000216493	0.00216541	34.1549	22.6293	0
PRRC2C	CENT+SjD	0.139216	0.000274615	0.00264987	76.4085	67.8879	0
MYOC	CENT+SjD	0.0696308	0.000113249	0.0012399	16.1972	7.32759	0
EEF1AKNMT	CENT+SjD	0.0921784	0.00958402	0.048782	51.4085	42.0259	0
PIGC	CENT+SjD	0.107718	0.000126414	0.00135769	39.7887	26.9397	0
SUCO	CENT+SjD	0.164532	5.0888387790486e-05	0.000628304	75.3521	62.931	0
PRDX6	CENT+SjD	-0.08311	0.0092951	0.0476338	46.831	56.0345	0
TEX50	CENT+SjD	0.0122033	0.00417568	0.0251628	1.76056	0	0
RABGAP1L	CENT+SjD	0.237703	4.08588225579883e-10	1.90611158258894e-08	88.7324	84.6983	0
RALGPS2	CENT+SjD	0.169562	6.89500928573176e-08	1.96035429361577e-06	45.0704	27.5862	0
FAM20B	CENT+SjD	0.156329	6.21574961078967e-06	0.000101281	61.9718	45.2586	0
SOAT1	CENT+SjD	0.131813	0.000288415	0.0027553	55.6338	43.75	0
TOR1AIP1	CENT+SjD	0.13672	0.000609152	0.00514388	70.4225	59.9138	0
CEP350	CENT+SjD	0.121676	0.000604514	0.00511562	57.0423	45.0431	0
XPR1	CENT+SjD	0.0662326	0.00845484	0.0442057	29.2254	20.9052	0
GLUL	CENT+SjD	0.302187	3.12355961061119e-13	2.430721776292e-11	98.5915	98.2759	0
NPL	CENT+SjD	0.0482998	0.0049702	0.0288527	12.3239	6.46552	0
DHX9	CENT+SjD	0.198961	1.14620555847374e-07	3.07026634312832e-06	70.7746	55.1724	0
LAMC1	CENT+SjD	0.215095	5.5592059098786e-09	1.96795889209703e-07	63.7324	41.3793	0
NCF2	CENT+SjD	0.057791	0.00350222	0.0219851	13.0282	6.89655	0
ARPC5	CENT+SjD	0.0974996	0.00144737	0.0106831	57.3944	43.1034	0
EDEM3	CENT+SjD	0.337252	1.46069604459841e-12	1.03417279957568e-10	94.0141	88.5776	0
NIBAN1	CENT+SjD	0.161192	0.000648183	0.00542527	85.5634	81.25	0
IVNS1ABP	CENT+SjD	0.145046	0.00569756	0.0321449	97.1831	90.9483	0
TPR	CENT+SjD	0.195207	1.47052660099507e-06	2.81238212440307e-05	73.2394	58.6207	0
UCHL5	CENT+SjD	0.121529	0.0006005	0.00508771	60.5634	46.7672	0
RO60	CENT+SjD	0.15285	4.12664240959479e-06	7.02852849649285e-05	58.8028	40.9483	0
CDC73	CENT+SjD	0.202762	2.66544382362378e-07	6.33183194627681e-06	84.8592	77.1552	0
CFH	CENT+SjD	0.204337	5.31208393965381e-07	1.16956540788427e-05	60.2113	42.6724	0
ZBTB41	CENT+SjD	0.108264	0.00179414	0.0125841	50.3521	39.6552	0
NEK7	CENT+SjD	0.148125	0.000324014	0.00304516	78.169	69.181	0
PTPRC	CENT+SjD	0.0458133	0.000508131	0.00441898	8.80282	3.01724	0
TIMM17A	CENT+SjD	0.0863666	0.00856753	0.0446789	48.9437	39.8707	0
ELF3	CENT+SjD	0.260449	3.96861604767973e-09	1.43012762724171e-07	88.7324	77.8017	0
PTPN7	CENT+SjD	0.0883122	7.36164374089888e-07	1.55446919413086e-05	17.2535	6.03448	0
CHIT1	CENT+SjD	0.0286747	0.000312025	0.00295867	4.57746	0.646552	0
BTG2	CENT+SjD	0.335687	4.94546767118486e-14	4.3767388889986e-12	85.5634	65.0862	0
ATP2B4	CENT+SjD	0.147876	7.00061061136338e-06	0.000112646	55.2817	37.2845	0
LAX1	CENT+SjD	0.0669971	0.000778973	0.00636361	18.3099	9.91379	0
PIK3C2B	CENT+SjD	0.147947	1.62128942881942e-07	4.11106170616655e-06	40.493	22.8448	0
MDM4	CENT+SjD	0.119649	0.00207505	0.0142716	97.8873	94.8276	0
ELK4	CENT+SjD	0.164203	2.81550321701785e-05	0.000382189	60.5634	46.9828	0
NUCKS1	CENT+SjD	0.149621	0.000234867	0.00232983	88.3803	84.2672	0
MAPKAPK2	CENT+SjD	0.17342	9.93916035843784e-06	0.000153763	86.9718	81.4655	0
PIGR	CENT+SjD	0.0992427	1.34090289143995e-10	6.95651172472897e-09	100	100	0
C1orf116	CENT+SjD	0.115646	0.00186138	0.0129872	52.8169	42.4569	0
CD34	CENT+SjD	0.0938659	0.00665314	0.0363656	39.7887	30.1724	0
LAMB3	CENT+SjD	0.166596	9.49280910489119e-08	2.61254840822722e-06	48.2394	28.6638	0
G0S2	CENT+SjD	0.184138	1.75437295534383e-09	6.8409177831053e-08	32.0423	14.0086	0
TRAF3IP3	CENT+SjD	0.166995	2.00158063873955e-13	1.61323825231267e-11	29.2254	8.83621	0
SERTAD4	CENT+SjD	0.104012	0.00696565	0.0377311	59.507	49.569	0
LPGAT1	CENT+SjD	0.125366	0.00174547	0.0123289	85.5634	76.5086	0
SMYD2	CENT+SjD	0.169255	7.34843925138629e-06	0.000117718	73.9437	59.6983	0
ESRRG	CENT+SjD	0.0862079	0.00736655	0.0394763	23.5915	16.8103	0
EPRS	CENT+SjD	0.168764	1.14387447091832e-05	0.000174127	98.5915	95.6897	0
RAB3GAP2	CENT+SjD	0.0839686	0.0097475	0.0493498	56.338	45.2586	0
MARC1	CENT+SjD	-0.102933	0.00276475	0.0181773	46.1268	56.0345	0
BROX	CENT+SjD	0.106737	0.00814486	0.0428709	70.7746	62.931	0
FAM177B	CENT+SjD	0.193898	2.04772481384017e-07	5.03673348624937e-06	64.4366	44.8276	0
CAPN8	CENT+SjD	0.164653	2.74953018379533e-07	6.4804200963761e-06	41.1972	24.7845	0
CAPN2	CENT+SjD	-0.108908	0.000227083	0.00225882	99.6479	100	0
DEGS1	CENT+SjD	0.124001	0.0028673	0.0186949	84.507	76.9397	0
CNIH4	CENT+SjD	-0.0527972	0.00595563	0.0331758	11.6197	19.3966	0
LBR	CENT+SjD	0.130892	0.00028723	0.00274955	62.3239	49.1379	0
SRP9	CENT+SjD	0.100154	0.00457884	0.0270328	86.9718	87.069	0
ACBD3	CENT+SjD	0.11822	0.00578184	0.0325087	93.662	92.0259	0
PARP1	CENT+SjD	0.115734	0.000161423	0.00167394	50	36.2069	0
GUK1	CENT+SjD	0.202908	4.49514238613745e-08	1.32606700391055e-06	98.9437	97.4138	0
TRIM17	CENT+SjD	-0.0408502	0.00511902	0.0295456	4.57746	10.3448	0
RNF187	CENT+SjD	0.170499	1.39323401343667e-06	2.69308853089781e-05	97.1831	97.6293	0
RHOU	CENT+SjD	-0.233468	1.17463547452145e-09	4.87514226597939e-08	55.9859	73.7069	0
RAB4A	CENT+SjD	-0.128437	3.74514564513917e-05	0.000486438	98.9437	99.7845	0
TAF5L	CENT+SjD	-0.0565155	0.0094426	0.0481981	19.0141	28.0172	0
GALNT2	CENT+SjD	0.0884479	0.00532312	0.0304994	50.7042	40.9483	0
ARV1	CENT+SjD	0.132268	0.000384489	0.00351294	61.2676	49.569	0
C1orf131	CENT+SjD	-0.13311	1.56042410694413e-07	3.98470959360244e-06	17.2535	35.3448	0
TSNAX	CENT+SjD	0.111387	0.00460068	0.0271421	70.4225	64.4397	0
SLC35F3	CENT+SjD	-0.0456572	0.000418524	0.00376109	2.46479	9.05172	0
IRF2BP2	CENT+SjD	0.122107	0.00446632	0.0265421	81.6901	75	0
TOMM20	CENT+SjD	0.13248	0.000102582	0.00113831	97.8873	97.4138	0
LYST	CENT+SjD	0.115176	8.64739683345385e-05	0.000987761	41.9014	28.2328	0
ERO1B	CENT+SjD	0.163697	2.08473211593077e-05	0.00029543	67.2535	54.9569	0
MTR	CENT+SjD	0.111954	0.000750014	0.00616891	50	37.7155	0
AKT3	CENT+SjD	0.0986989	0.00166865	0.0119169	34.8592	25.431	0
ZBTB18	CENT+SjD	0.110362	0.00157677	0.0114371	56.338	45.9052	0
ADSS	CENT+SjD	0.109445	0.00367808	0.0228664	67.6056	60.5603	0
TFB2M	CENT+SjD	-0.0781814	0.000802322	0.00652777	16.9014	28.0172	0
SCCPDH	CENT+SjD	-0.229354	3.37303660858854e-08	1.01325795227051e-06	61.9718	73.4914	0
ZNF670	CENT+SjD	-0.0373884	0.00575357	0.0323988	3.87324	9.26724	0
OR2G6	CENT+SjD	-0.100053	1.83375122633725e-07	4.57272716026143e-06	4.92958	18.1034	0
PGBD2	CENT+SjD	-0.0627329	0.00761541	0.0406421	20.4225	29.5259	0
ADI1	CENT+SjD	0.109472	0.000820178	0.00665505	98.9437	98.9224	0
CMPK2	CENT+SjD	0.180715	1.30810367191997e-14	1.22365304107995e-12	33.4507	10.5603	0
ID2	CENT+SjD	0.300891	2.42763309705007e-12	1.69877860209853e-10	91.1972	77.8017	0
KIDINS220	CENT+SjD	0.140442	0.000897516	0.00717933	75.3521	68.319	0
ASAP2	CENT+SjD	0.141425	5.72588250417384e-06	9.44064682468991e-05	46.831	29.7414	0
ITGB1BP1	CENT+SjD	0.0908762	0.00285715	0.0186557	44.3662	33.6207	0
CPSF3	CENT+SjD	0.0821813	0.00890776	0.0461598	41.5493	32.1121	0
ADAM17	CENT+SjD	0.108499	0.00126229	0.00954726	52.8169	40.5172	0
YWHAQ	CENT+SjD	0.180676	4.23158191926753e-05	0.000541055	78.169	69.3966	0
KLF11	CENT+SjD	-0.111251	5.10797132038279e-05	0.000629913	22.1831	36.4224	0
HPCAL1	CENT+SjD	0.229585	2.72517827334031e-10	1.31551787558519e-08	64.0845	40.9483	0
ATP6V1C2	CENT+SjD	0.133038	4.76876115857882e-05	0.000593351	47.1831	33.6207	0
PDIA6	CENT+SjD	-0.0921989	0.00719717	0.038695	97.1831	98.4914	0
LPIN1	CENT+SjD	0.0942842	0.00436126	0.0260464	57.7465	44.8276	0
TRIB2	CENT+SjD	0.0767271	0.00801046	0.0423116	30.2817	21.9828	0
LRATD1	CENT+SjD	0.25601	1.46613622135378e-13	1.21420290551932e-11	57.7465	33.1897	0
RDH14	CENT+SjD	0.0878545	0.00164376	0.0117763	34.8592	24.7845	0
SDC1	CENT+SjD	0.406016	3.96021560678626e-21	8.41149794881401e-19	75.7042	40.9483	0
PUM2	CENT+SjD	0.140676	0.000946378	0.00750369	88.3803	83.4052	0
ITSN2	CENT+SjD	0.187364	2.63596562997193e-06	4.72120272653901e-05	71.831	55.819	0
ASXL2	CENT+SjD	0.103456	0.00175621	0.0123866	51.4085	40.5172	0
CGREF1	CENT+SjD	-0.148346	0.000199155	0.00201771	83.0986	86.6379	0
ABHD1	CENT+SjD	-0.0406961	0.00343136	0.0216154	3.87324	9.69828	0
PREB	CENT+SjD	0.177968	6.66578136853697e-06	0.000108223	80.9859	69.3966	0
MPV17	CENT+SjD	0.15587	0.000152627	0.00159648	79.2254	72.8448	0
KRTCAP3	CENT+SjD	0.108107	0.00754983	0.0403626	81.338	74.1379	0
ZNF512	CENT+SjD	0.113291	0.00145893	0.0107509	42.6056	32.9741	0
SUPT7L	CENT+SjD	0.104022	0.000635978	0.00534292	38.3803	26.7241	0
BABAM2	CENT+SjD	0.180319	1.66957725040809e-07	4.22756629437135e-06	54.2254	35.5603	0
PPP1CB	CENT+SjD	0.113901	0.00175637	0.0123866	96.4789	97.1983	0
LBH	CENT+SjD	0.171691	2.42172673572406e-09	9.14683148258622e-08	41.1972	21.5517	0
YIPF4	CENT+SjD	-0.105233	0.00398173	0.0242613	87.6761	92.6724	0
BIRC6	CENT+SjD	0.111674	0.00486885	0.028383	81.338	74.3534	0
CRIM1	CENT+SjD	0.122363	0.0016193	0.0116613	73.5915	66.5948	0
EIF2AK2	CENT+SjD	0.190688	2.61987871930599e-06	4.6970496919911e-05	72.1831	60.5603	0
CEBPZ	CENT+SjD	0.155431	1.83296845630782e-05	0.000264568	65.1408	50.6466	0
QPCT	CENT+SjD	-0.073855	0.00519923	0.029894	15.493	23.9224	0
SOS1	CENT+SjD	0.0920355	0.00411458	0.0248943	53.5211	41.8103	0
TMEM178A	CENT+SjD	-0.101652	0.000999073	0.00782188	26.0563	37.931	0
SLC8A1	CENT+SjD	0.109559	4.13313350519032e-05	0.000529217	31.6901	19.181	0
COX7A2L	CENT+SjD	0.123699	0.000718058	0.00594671	89.0845	85.5603	0
ZFP36L2	CENT+SjD	0.179764	0.000138337	0.00146397	77.4648	71.7672	0
LRPPRC	CENT+SjD	0.0989869	0.00728512	0.0391212	82.7465	81.681	0
PPM1B	CENT+SjD	0.14257	0.000194456	0.00197509	76.4085	68.319	0
PREPL	CENT+SjD	0.132364	0.000600526	0.00508771	73.9437	62.931	0
CAMKMT	CENT+SjD	0.146828	7.06472241871383e-06	0.000113577	45.4225	30.6034	0
SIX2	CENT+SjD	0.1083	0.000385492	0.0035158	38.3803	27.3707	0
SRBD1	CENT+SjD	0.156708	1.91815371612271e-06	3.56279292087236e-05	52.1127	35.1293	0
EPAS1	CENT+SjD	0.196959	3.61599441576567e-06	6.24122018950606e-05	78.5211	73.4914	0
ATP6V1E2	CENT+SjD	-0.0484613	0.00601282	0.0334738	7.74648	14.4397	0
CRIPT	CENT+SjD	-0.133917	0.000139323	0.00147268	68.3099	74.569	0
TTC7A	CENT+SjD	0.136092	0.000182821	0.00187323	64.4366	51.0776	0
EPCAM	CENT+SjD	-0.14816	6.91803135441219e-05	0.000817396	99.6479	100	0
CCDC88A	CENT+SjD	0.139969	2.62479326151854e-05	0.000359545	50	35.3448	0
PPP4R3B	CENT+SjD	0.158956	1.69272983014583e-05	0.000245664	85.9155	76.9397	0
EFEMP1	CENT+SjD	0.16451	0.000125782	0.00135251	62.6761	52.1552	0
VRK2	CENT+SjD	0.153657	6.25282570424021e-05	0.000748598	58.4507	46.9828	0
C2orf74	CENT+SjD	0.312005	4.33461589314656e-20	8.15178701404874e-18	58.8028	27.8017	0
USP34	CENT+SjD	0.106168	0.00988938	0.0499107	89.7887	86.4224	0
AFTPH	CENT+SjD	0.0942852	0.0098318	0.049693	80.6338	75.6466	0
SLC1A4	CENT+SjD	0.295022	1.66177044875465e-13	1.36370925826439e-11	69.7183	45.4741	0
PLEK	CENT+SjD	0.0872693	2.20014699615609e-06	4.0285450170996e-05	18.662	7.32759	0
ARHGAP25	CENT+SjD	0.104121	3.08178700713099e-06	5.41758350795939e-05	22.5352	10.3448	0
ANTXR1	CENT+SjD	0.233352	1.11306786098504e-10	5.85869596566297e-09	57.3944	34.0517	0
GFPT1	CENT+SjD	0.122613	0.000393774	0.00358326	99.6479	98.0603	0
ANXA4	CENT+SjD	0.208029	1.24339496630961e-07	3.2867134292465e-06	84.507	75.6466	0
PCBP1	CENT+SjD	0.150206	0.000157534	0.0016421	66.1972	54.7414	0
PCYOX1	CENT+SjD	-0.0881461	0.0064838	0.0355761	97.1831	98.7069	0
CD207	CENT+SjD	0.0387709	0.000170507	0.00176106	6.69014	1.50862	0
MCEE	CENT+SjD	0.107212	0.00482706	0.0281485	70.0704	61.4224	0
ZNF638	CENT+SjD	0.120242	0.00397595	0.0242352	77.1127	67.6724	0
MOB1A	CENT+SjD	0.117371	4.61062357447391e-05	0.000580071	42.9577	28.8793	0
MTHFD2	CENT+SjD	0.153414	0.00015974	0.00166134	69.7183	56.8966	0
INO80B	CENT+SjD	0.170688	1.02600017216895e-05	0.00015805	74.2958	61.6379	0
WBP1	CENT+SjD	0.0843568	0.00558165	0.0316592	90.8451	92.8879	0
HTRA2	CENT+SjD	0.10405	0.000416881	0.0037538	32.7465	21.9828	0
M1AP	CENT+SjD	0.0122033	0.00417568	0.0251628	1.76056	0	0
POLE4	CENT+SjD	0.0833913	0.00494935	0.0287571	40.1408	30.3879	0
TMSB10	CENT+SjD	0.266646	5.0409254818253e-15	4.97316222124994e-13	100	100	0
TGOLN2	CENT+SjD	0.0893939	0.00700102	0.0379	97.5352	96.5517	0
CAPG	CENT+SjD	0.358912	3.63430260065723e-23	9.50923176119792e-21	58.0986	25.8621	0
MAT2A	CENT+SjD	0.310232	5.4679698551646e-13	4.11328032354757e-11	99.6479	92.6724	0
VAMP8	CENT+SjD	-0.173715	7.76059653844891e-08	2.18239579291521e-06	99.2958	100	0
VAMP5	CENT+SjD	0.124469	1.85521126629057e-05	0.000266672	40.8451	26.9397	0
RNF181	CENT+SjD	0.200428	3.08725668332003e-07	7.2012057055116e-06	78.8732	66.1638	0
ST3GAL5	CENT+SjD	0.259406	1.17478362209142e-15	1.27003254570291e-13	55.6338	27.5862	0
POLR1A	CENT+SjD	0.148093	1.17379915951326e-06	2.34295076382916e-05	57.3944	38.7931	0
RMND5A	CENT+SjD	0.123934	0.00368189	0.0228789	63.3803	54.7414	0
PLGLB2	CENT+SjD	-0.071805	0.000873016	0.00699575	11.6197	21.1207	0
KRCC1	CENT+SjD	0.12183	0.00110701	0.00852283	69.3662	58.6207	0
FABP1	CENT+SjD	0.0170185	0.00893502	0.0462215	2.11268	0.215517	0
THNSL2	CENT+SjD	0.161084	4.89956128538814e-06	8.21851846385107e-05	65.493	50	0
IGKC	CENT+SjD	0.91654	1.6589845480172e-19	2.87993336825986e-17	100	100	0
SNRNP200	CENT+SjD	0.14899	0.00023783	0.00235018	90.1408	84.6983	0
CNNM3	CENT+SjD	0.107	0.00893056	0.0462215	72.8873	63.1466	0
ZAP70	CENT+SjD	0.0782241	2.54461221079529e-06	4.57573992566714e-05	13.3803	4.09483	0
INPP4A	CENT+SjD	0.13834	5.54944329909298e-07	1.21441999177969e-05	40.8451	23.7069	0
MITD1	CENT+SjD	0.130066	3.40107601644901e-05	0.000449322	48.9437	34.2672	0
EIF5B	CENT+SjD	0.131967	0.000177659	0.00182553	84.8592	79.7414	0
AFF3	CENT+SjD	0.0667441	0.00373651	0.0231005	18.662	11.4224	0
PDCL3	CENT+SjD	0.123724	9.32955207543546e-05	0.00105272	48.9437	34.9138	0
MAP4K4	CENT+SjD	0.183795	1.20146861566257e-06	2.38366092166725e-05	65.8451	47.8448	0
POU3F3	CENT+SjD	0.0322335	0.00555668	0.0315473	8.09859	3.44828	0
NCK2	CENT+SjD	0.255333	9.29700068176116e-11	5.02539072779988e-09	70.4225	51.0776	0
GCC2	CENT+SjD	0.117629	0.00386232	0.023709	73.2394	64.2241	0
MTLN	CENT+SjD	0.102756	0.00232163	0.0156515	51.7606	41.3793	0
TMEM87B	CENT+SjD	0.125945	0.00317494	0.0202904	80.9859	71.5517	0
POLR1B	CENT+SjD	0.0835274	0.00538692	0.0307965	34.8592	26.0776	0
CKAP2L	CENT+SjD	0.0189782	0.00256068	0.017009	3.16901	0.431034	0
SLC35F5	CENT+SjD	0.12798	0.000816784	0.00663049	92.2535	91.1638	0
ACTR3	CENT+SjD	0.299897	1.34504091859622e-15	1.42843345554918e-13	69.3662	41.5948	0
DDX18	CENT+SjD	0.119919	0.000453895	0.00403266	56.6901	44.8276	0
STEAP3	CENT+SjD	0.0932182	0.0047244	0.027684	48.9437	40.3017	0
DBI	CENT+SjD	-0.0842399	0.00279755	0.018346	98.9437	98.7069	0
TFCP2L1	CENT+SjD	-0.139199	5.62486784059105e-06	9.29957545732883e-05	98.5915	96.5517	0
TSN	CENT+SjD	0.107794	0.0058726	0.0328163	74.2958	64.8707	0
GYPC	CENT+SjD	0.0932592	0.000953257	0.00753837	30.2817	20.0431	0
BIN1	CENT+SjD	0.133775	0.000459589	0.0040715	59.1549	47.4138	0
ERCC3	CENT+SjD	0.134134	4.7360690192091e-05	0.000590912	54.5775	40.0862	0
MAP3K2	CENT+SjD	0.117751	0.00301851	0.0194978	66.9014	56.8966	0
WDR33	CENT+SjD	0.17922	2.05954498610837e-06	3.80194531484668e-05	85.9155	80.1724	0
SAP130	CENT+SjD	0.0919952	0.00163384	0.0117239	42.2535	30.819	0
CCDC115	CENT+SjD	0.101012	0.00127571	0.00962864	50	37.2845	0
IMP4	CENT+SjD	0.117652	0.00413337	0.0249912	75.3521	65.5172	0
PLEKHB2	CENT+SjD	0.116737	0.00637292	0.0350569	70.0704	64.0086	0
MGAT5	CENT+SjD	0.202471	9.2567425416252e-07	1.90560125252567e-05	65.1408	49.1379	0
UBXN4	CENT+SjD	0.126119	0.00107343	0.00831387	96.1268	94.3966	0
DARS	CENT+SjD	0.222938	4.67861801023036e-08	1.3734596675886e-06	71.831	56.25	0
CXCR4	CENT+SjD	0.0669767	0.000762672	0.00625024	16.5493	8.62069	0
KYNU	CENT+SjD	0.0555201	0.00246952	0.0165189	11.6197	5.60345	0
ARHGAP15	CENT+SjD	0.101974	1.346392206134e-06	2.61373816016595e-05	22.8873	10.1293	0
ZEB2	CENT+SjD	0.185863	3.43553386613503e-09	1.2606733418537e-07	44.7183	24.3534	0
MMADHC	CENT+SjD	0.179679	1.87833755375437e-06	3.49603156654447e-05	64.0845	48.2759	0
NMI	CENT+SjD	0.289841	1.05672521584406e-21	2.47006855139592e-19	52.1127	20.2586	0
RIF1	CENT+SjD	0.161317	1.58831813356635e-06	3.00581714710764e-05	60.5634	42.2414	0
STAM2	CENT+SjD	0.109573	0.00424062	0.0254437	75.7042	69.3966	0
FMNL2	CENT+SjD	0.121055	1.84215000229297e-05	0.00026564	34.1549	20.6897	0
GALNT13	CENT+SjD	-0.0630055	0.000235836	0.00233816	6.33803	15.3017	0
NR4A2	CENT+SjD	-0.0975937	2.9632055593199e-05	0.000399237	14.4366	27.8017	0
GPD2	CENT+SjD	0.0993306	0.00707022	0.0381374	59.1549	48.4914	0
CCDC148	CENT+SjD	-0.0531644	0.00442505	0.0263576	9.85915	17.4569	0
BAZ2B	CENT+SjD	-0.117918	0.0013463	0.0100693	85.2113	90.3017	0
IFIH1	CENT+SjD	0.177855	1.24600225054367e-07	3.28879015077712e-06	53.8732	35.1293	0
STK39	CENT+SjD	-0.0845947	0.00512461	0.0295611	100	100	0
METTL5	CENT+SjD	0.125703	0.00035202	0.00325083	56.338	41.8103	0
GORASP2	CENT+SjD	0.121502	0.000658981	0.00550798	85.5634	83.4052	0
TLK1	CENT+SjD	0.124246	0.00283609	0.018545	82.3944	79.0948	0
CYBRD1	CENT+SjD	0.164761	5.83000929312982e-05	0.000709744	64.0845	52.1552	0
DYNC1I2	CENT+SjD	0.164908	8.49032854980712e-05	0.000972617	77.8169	68.1034	0
PDK1	CENT+SjD	0.338239	2.73965697926695e-13	2.15990249361072e-11	85.9155	69.6121	0
MAP3K20	CENT+SjD	0.114116	0.000317283	0.0030035	42.9577	31.0345	0
SP3	CENT+SjD	0.169332	2.42231629242063e-05	0.000334858	77.4648	68.5345	0
CIR1	CENT+SjD	0.160657	1.42366468417352e-05	0.000210506	65.8451	51.2931	0
WIPF1	CENT+SjD	0.299511	4.26883301563076e-15	4.25798404774573e-13	58.0986	32.7586	0
ATF2	CENT+SjD	0.199265	9.39285105604977e-07	1.92922108038592e-05	83.0986	75.431	0
LNPK	CENT+SjD	0.0829377	0.0065358	0.035811	51.0563	41.3793	0
HNRNPA3	CENT+SjD	0.223586	2.06428344931519e-08	6.41455652219215e-07	93.662	89.2241	0
NFE2L2	CENT+SjD	0.169806	6.09497545594712e-05	0.000735553	89.4366	82.7586	0
SESTD1	CENT+SjD	0.119459	0.00109514	0.00845888	77.8169	72.1983	0
ITGA4	CENT+SjD	0.230377	5.66184896664331e-20	1.04305123718141e-17	37.3239	9.91379	0
ITPRID2	CENT+SjD	-0.146312	3.36424203113865e-07	7.76766500745622e-06	99.2958	99.3534	0
FAM171B	CENT+SjD	-0.0830419	0.00934734	0.04782	77.1127	78.6638	0
CALCRL	CENT+SjD	0.119558	0.000187456	0.00191313	45.4225	32.9741	0
COL3A1	CENT+SjD	0.581625	1.1512901382055e-18	1.68986928090749e-16	90.8451	79.3103	0
SLC40A1	CENT+SjD	0.207802	2.20553772457771e-07	5.38819730440134e-06	75.3521	63.1466	0
PMS1	CENT+SjD	0.0916615	0.00545562	0.0311105	42.9577	34.2672	0
HIBCH	CENT+SjD	0.0752416	0.00695909	0.0377182	31.6901	23.2759	0
NAB1	CENT+SjD	0.154334	0.000139818	0.00147705	74.6479	65.3017	0
GLS	CENT+SjD	0.167469	4.72220950386515e-07	1.04993559584706e-05	50.3521	32.7586	0
STAT1	CENT+SjD	0.844606	2.60998764336334e-59	9.42414338265635e-56	90.493	43.9655	0
NABP1	CENT+SjD	0.100864	4.47906200508786e-06	7.55747527475291e-05	26.4085	13.1466	0
STK17B	CENT+SjD	0.284457	1.95612630763038e-11	1.14053447012471e-09	76.4085	65.5172	0
ANKRD44	CENT+SjD	0.140207	1.73129131375537e-07	4.34121296924159e-06	33.8028	17.4569	0
SF3B1	CENT+SjD	0.150651	0.0008261	0.0067001	78.169	64.4397	0
HSPD1	CENT+SjD	0.117061	0.000438487	0.00391322	54.2254	41.1638	0
HSPE1	CENT+SjD	0.10275	0.00964884	0.0490153	73.9437	66.8103	0
MOB4	CENT+SjD	0.105564	0.00571265	0.03221	68.3099	61.2069	0
SPATS2L	CENT+SjD	0.112876	0.000738742	0.00608173	97.8873	98.0603	0
BZW1	CENT+SjD	0.143785	5.75223168381607e-05	0.000701695	55.2817	40.7328	0
CLK1	CENT+SjD	0.13643	0.000765023	0.00626099	73.5915	60.9914	0
CFLAR	CENT+SjD	0.194531	2.21788690543845e-07	5.41104462037646e-06	87.3239	84.0517	0
CASP8	CENT+SjD	0.213706	4.34870509578242e-12	2.91864393305784e-10	52.1127	27.5862	0
TRAK2	CENT+SjD	0.128114	0.000733194	0.00604433	70.0704	56.4655	0
NOP58	CENT+SjD	0.209291	2.20215287642457e-07	5.38721789037523e-06	70.0704	54.3103	0
BMPR2	CENT+SjD	0.230593	2.50777393078119e-09	9.43236469715074e-08	74.6479	59.6983	0
CARF	CENT+SjD	-0.0524207	0.00717774	0.038602	16.9014	26.0776	0
CYP20A1	CENT+SjD	0.177194	1.69050289943857e-06	3.17920201525666e-05	66.5493	49.569	0
CREB1	CENT+SjD	0.139242	0.000276299	0.0026623	60.5634	48.2759	0
CCNYL1	CENT+SjD	0.236306	2.47640248770941e-10	1.19863191724144e-08	62.3239	40.0862	0
PTH2R	CENT+SjD	-0.105595	0.00171063	0.0121589	45.0704	57.7586	0
MAP2	CENT+SjD	-0.0577555	0.00980201	0.049568	19.7183	28.6638	0
ATIC	CENT+SjD	0.146721	1.24031190586881e-05	0.000186761	54.5775	39.2241	0
FN1	CENT+SjD	0.127455	3.54314155935988e-05	0.000464883	38.0282	23.9224	0
XRCC5	CENT+SjD	0.0864698	0.00938571	0.047962	43.662	35.7759	0
IGFBP5	CENT+SjD	0.224478	2.89257943384443e-05	0.000391181	84.8592	75.431	0
TNS1	CENT+SjD	0.0976329	0.0097674	0.0494347	59.1549	48.9224	0
PNKD	CENT+SjD	0.10544	0.00458486	0.0270595	78.8732	74.569	0
CTDSP1	CENT+SjD	0.192051	2.31897783303996e-07	5.61970816076555e-06	91.9014	91.3793	0
USP37	CENT+SjD	0.194339	1.75181932638766e-09	6.8409177831053e-08	56.338	35.1293	0
CNOT9	CENT+SjD	0.135157	0.000337746	0.00315288	73.5915	62.931	0
STK36	CENT+SjD	-0.0516895	0.00656816	0.0359706	11.6197	19.3966	0
CYP27A1	CENT+SjD	0.147815	0.00018222	0.00186815	64.0845	51.0776	0
RETREG2	CENT+SjD	0.167521	1.34973585859534e-05	0.000200561	79.2254	68.75	0
ZFAND2B	CENT+SjD	0.115271	0.00309895	0.0199202	67.2535	57.9741	0
ABCB6	CENT+SjD	0.0825999	0.00462754	0.0272313	38.3803	28.8793	0
GLB1L	CENT+SjD	-0.057126	0.00476959	0.0279125	12.6761	20.9052	0
TUBA4A	CENT+SjD	0.139654	0.000262084	0.00254665	73.2394	63.1466	0
DNPEP	CENT+SjD	0.191289	6.36730112232953e-07	1.36202908130968e-05	68.3099	52.5862	0
GMPPA	CENT+SjD	0.0890057	0.00690612	0.0375212	48.9437	39.4397	0
SGPP2	CENT+SjD	-0.192966	1.04561179874529e-08	3.49582878047176e-07	38.3803	57.9741	0
FARSB	CENT+SjD	0.130289	0.000247541	0.00241834	60.9155	49.1379	0
MOGAT1	CENT+SjD	-0.0389484	0.00352199	0.0220555	3.87324	9.69828	0
AP1S3	CENT+SjD	0.0527352	0.00892698	0.0462215	21.4789	14.0086	0
WDFY1	CENT+SjD	0.267439	5.46340370966657e-12	3.59986461950074e-10	81.6901	63.7931	0
DOCK10	CENT+SjD	0.0957699	9.9353775733941e-07	2.02819094810674e-05	19.3662	7.5431	0
RHBDD1	CENT+SjD	0.145718	3.38935231494501e-06	5.90080681716656e-05	47.5352	32.3276	0
AGFG1	CENT+SjD	0.103532	0.00753145	0.0402882	61.2676	51.9397	0
SLC16A14	CENT+SjD	-0.271445	5.67813751184657e-10	2.5249530699231e-08	52.4648	67.2414	0
SP110	CENT+SjD	0.174925	7.01337639084395e-09	2.44911987157247e-07	41.9014	22.8448	0
SP140	CENT+SjD	0.0701778	0.000125031	0.00134684	15.493	6.89655	0
SP140L	CENT+SjD	0.108343	0.000300298	0.00285647	40.493	28.6638	0
SP100	CENT+SjD	0.267518	1.19728880560629e-10	6.25459345891712e-09	76.4085	62.069	0
CAB39	CENT+SjD	0.208002	8.06829791826142e-07	1.68593808583671e-05	94.0141	87.5	0
ITM2C	CENT+SjD	0.388824	3.86597356883115e-19	6.2879537668178e-17	95.7746	89.4397	0
PSMD1	CENT+SjD	0.121854	0.000664488	0.00555144	60.5634	47.1983	0
NCL	CENT+SjD	0.164133	4.53344435064153e-05	0.000572355	79.2254	67.6724	0
EIF4E2	CENT+SjD	0.138907	0.000317752	0.0030035	85.9155	79.5259	0
GIGYF2	CENT+SjD	0.145629	7.48546153773452e-05	0.00087245	74.2958	64.8707	0
INPP5D	CENT+SjD	-0.175153	3.2972969820105e-05	0.000438361	83.4507	91.3793	0
DGKD	CENT+SjD	0.0842386	0.00589867	0.032889	42.6056	32.7586	0
ARL4C	CENT+SjD	0.110936	0.000565208	0.00482471	52.4648	38.5776	0
SH3BP4	CENT+SjD	-0.300608	1.0671615542754e-21	2.47006855139592e-19	100	99.7845	0
COL6A3	CENT+SjD	0.111517	0.00643797	0.0353501	58.8028	49.7845	0
HES6	CENT+SjD	-0.0594295	0.00385815	0.0236922	16.1972	25.6466	0
COPS9	CENT+SjD	0.152946	0.000408518	0.0037025	72.8873	63.3621	0
GPC1	CENT+SjD	0.118331	0.00286699	0.0186949	54.2254	43.9655	0
RNPEPL1	CENT+SjD	0.104252	0.00457219	0.0270024	78.169	74.569	0
MTERF4	CENT+SjD	0.187513	2.75936113497462e-06	4.92132173520965e-05	73.5915	61.4224	0
SEPTIN2	CENT+SjD	0.199283	5.69310156089767e-07	1.24134366643051e-05	79.2254	66.5948	0
BHLHE40	CENT+SjD	0.14023	0.00109488	0.00845888	70.4225	57.5431	0
ARL8B	CENT+SjD	0.0928615	0.0075468	0.0403584	49.2958	40.7328	0
EDEM1	CENT+SjD	0.352744	1.88131743580431e-17	2.4260932132865e-15	93.3099	84.6983	0
LMCD1	CENT+SjD	0.126241	0.00312738	0.0200575	86.2676	79.3103	0
TADA3	CENT+SjD	0.131638	0.000634787	0.0053354	71.4789	59.2672	0
ARPC4	CENT+SjD	0.147337	0.000244943	0.00240076	76.4085	70.9052	0
TTLL3	CENT+SjD	0.170494	1.31708201448626e-06	2.57622954382826e-05	47.8873	32.5431	0
TATDN2	CENT+SjD	0.138663	0.000432982	0.00387558	68.3099	55.1724	0
ATP2B2	CENT+SjD	-0.19252	1.38815073509573e-07	3.59564897724797e-06	42.2535	60.7759	0
ATG7	CENT+SjD	0.107552	0.000335142	0.00313288	48.9437	35.9914	0
IQSEC1	CENT+SjD	0.241979	1.32769209392216e-08	4.31154719376712e-07	83.8028	71.3362	0
NUP210	CENT+SjD	0.0768769	0.00342753	0.0215988	27.4648	18.9655	0
FBLN2	CENT+SjD	0.132453	6.17572740169452e-05	0.000741827	46.4789	31.681	0
TMEM43	CENT+SjD	0.0811375	0.00509905	0.0294492	42.2535	31.8966	0
NR2C2	CENT+SjD	0.12136	0.000489994	0.00429226	61.2676	48.2759	0
SH3BP5	CENT+SjD	0.222235	4.99216580608971e-09	1.78472398936918e-07	68.662	46.9828	0
ANKRD28	CENT+SjD	0.145183	0.000133521	0.00142302	65.1408	51.2931	0
RFTN1	CENT+SjD	0.157869	1.06485085311598e-09	4.49177974349437e-08	31.338	13.1466	0
PLCL2	CENT+SjD	0.0781089	0.000527393	0.00455141	20.7746	11.6379	0
TBC1D5	CENT+SjD	0.199235	1.25711488545341e-06	2.48043192808479e-05	65.1408	51.2931	0
EFHB	CENT+SjD	0.0122033	0.00417568	0.0251628	1.76056	0	0
KAT2B	CENT+SjD	0.120638	0.00106105	0.00822858	88.3803	86.8534	0
NR1D2	CENT+SjD	-0.198697	1.39024506131054e-05	0.000206241	84.1549	95.0431	0
NGLY1	CENT+SjD	0.145382	8.15642772133818e-05	0.000939134	65.493	50.2155	0
OXSM	CENT+SjD	0.10544	0.000201671	0.00204077	43.3099	29.7414	0
TGFBR2	CENT+SjD	0.257925	6.66893327990383e-10	2.92235246202388e-08	83.0986	74.1379	0
STT3B	CENT+SjD	0.226767	1.04267614181153e-09	4.4085421696172e-08	97.5352	94.8276	0
CMTM6	CENT+SjD	0.144901	3.23520369858378e-05	0.000432334	60.5634	45.2586	0
GLB1	CENT+SjD	-0.132999	2.13106586275039e-05	0.000300815	31.338	46.7672	0
CRTAP	CENT+SjD	0.22675	3.44474721829383e-08	1.03136759998469e-06	92.2535	85.1293	0
UBP1	CENT+SjD	0.133607	0.0007688	0.00628619	69.7183	61.6379	0
PDCD6IP	CENT+SjD	0.161865	3.33713540098246e-05	0.000442354	79.2254	74.7845	0
LRRFIP2	CENT+SjD	0.13591	0.000308134	0.00292638	75.3521	64.8707	0
MYD88	CENT+SjD	0.117958	5.13136234847804e-05	0.000631935	45.0704	31.0345	0
XYLB	CENT+SjD	-0.105437	0.000104684	0.00115807	21.831	34.6983	0
TTC21A	CENT+SjD	-0.0424913	0.00615489	0.034086	5.6338	11.6379	0
ZNF621	CENT+SjD	0.123797	0.000350154	0.00323525	47.8873	35.9914	0
CTNNB1	CENT+SjD	0.10319	0.00090698	0.00724861	51.0563	39.2241	0
TRAK1	CENT+SjD	-0.158673	5.67636068459094e-05	0.000694316	94.7183	98.7069	0
SS18L2	CENT+SjD	0.098967	0.00300758	0.019441	50.7042	39.6552	0
ZNF852	CENT+SjD	-0.056051	0.00218917	0.0148982	9.15493	17.2414	0
ZNF197	CENT+SjD	0.118901	6.10947662049454e-05	0.00073681	43.3099	29.3103	0
LARS2	CENT+SjD	0.0788611	0.00210936	0.014449	33.4507	23.2759	0
LIMD1	CENT+SjD	0.160688	7.18680846426246e-05	0.000843632	82.3944	73.7069	0
SACM1L	CENT+SjD	0.136361	0.000320633	0.00302282	69.7183	58.6207	0
CCR2	CENT+SjD	0.0559391	0.0025527	0.0169714	16.9014	9.48276	0
LTF	CENT+SjD	0.620511	8.27858316561236e-09	2.84147415345942e-07	86.2676	76.2931	0
PTPN23	CENT+SjD	0.102135	0.00253187	0.0168611	52.8169	41.8103	0
SMARCC1	CENT+SjD	0.162402	0.000128855	0.0013811	85.2113	77.5862	0
MAP4	CENT+SjD	0.158091	3.18371759457446e-05	0.000426085	80.9859	77.1552	0
CAMP	CENT+SjD	-0.093456	6.27273092374094e-07	1.34658601780284e-05	3.16901	14.4397	0
ZNF589	CENT+SjD	0.0582054	0.00725879	0.0390146	21.1268	13.7931	0
SPINK8	CENT+SjD	-0.0822711	3.91049941217101e-07	8.86936638031852e-06	2.46479	13.5776	0
SHISA5	CENT+SjD	0.186437	7.08582612633515e-08	2.00513330540525e-06	54.5775	36.2069	0
UQCRC1	CENT+SjD	0.134584	0.000470817	0.00414712	96.831	95.0431	0
USP19	CENT+SjD	0.117855	0.00134792	0.0100693	64.4366	51.0776	0
USP4	CENT+SjD	0.164972	1.28129919624178e-05	0.000192131	69.0141	53.0172	0
RHOA	CENT+SjD	0.102	0.0092484	0.0475023	99.2958	97.6293	0
DAG1	CENT+SjD	0.126414	0.00279742	0.018346	68.662	57.3276	0
GMPPB	CENT+SjD	0.241184	1.08587161791018e-07	2.93917933879318e-06	93.662	86.4224	0
UBA7	CENT+SjD	0.161245	3.70212874284235e-06	6.3776939239767e-05	51.0563	35.7759	0
RBM6	CENT+SjD	0.140663	0.000816434	0.00663049	79.5775	72.1983	0
GNAI2	CENT+SjD	0.296382	8.04052965730382e-14	6.91255821109348e-12	59.507	34.9138	0
NPRL2	CENT+SjD	0.11024	0.00182734	0.012785	44.0141	34.9138	0
CACNA2D2	CENT+SjD	-0.0435382	0.00694252	0.0376624	7.74648	14.4397	0
CISH	CENT+SjD	-0.151186	7.03375643639538e-08	1.99352337052876e-06	21.4789	40.7328	0
MAPKAPK3	CENT+SjD	0.118838	0.00181537	0.0127132	69.0141	58.8362	0
MANF	CENT+SjD	0.268326	3.32012811364154e-10	1.56915164826399e-08	95.4225	87.069	0
ABHD14B	CENT+SjD	0.129845	0.000469956	0.00414401	64.7887	53.2328	0
ABHD14A	CENT+SjD	-0.0846018	0.00384094	0.0236026	30.2817	40.7328	0
WDR82	CENT+SjD	0.205025	1.80832731230907e-07	4.51556587779086e-06	89.4366	80.1724	0
NISCH	CENT+SjD	0.188753	1.43227530699244e-05	0.000211606	87.3239	74.569	0
STAB1	CENT+SjD	0.18915	1.08417464686448e-10	5.72330089897408e-09	35.5634	15.7328	0
NT5DC2	CENT+SjD	0.134526	6.60193336861896e-05	0.000784791	56.6901	42.0259	0
PBRM1	CENT+SjD	0.104506	0.00983515	0.049696	77.8169	70.0431	0
STIMATE	CENT+SjD	0.146062	7.3893721810167e-06	0.000118145	52.1127	37.7155	0
PRKCD	CENT+SjD	0.120942	0.00191722	0.0133283	72.5352	62.931	0
SELENOK	CENT+SjD	0.220099	9.49210193676469e-08	2.61254840822722e-06	82.7465	73.0603	0
APPL1	CENT+SjD	0.124563	0.00142951	0.0105815	75.7042	64.4397	0
RPP14	CENT+SjD	-0.0361484	0.00942185	0.0481058	3.87324	8.83621	0
PDHB	CENT+SjD	0.114918	0.00341188	0.0215227	83.8028	79.5259	0
FAM107A	CENT+SjD	0.103397	0.00462529	0.0272313	51.4085	44.181	0
FAM3D	CENT+SjD	-0.179286	3.68546816817751e-10	1.72376793544758e-08	100	100	0
CADPS	CENT+SjD	-0.161314	1.92375093219307e-09	7.4456109323076e-08	14.4366	34.0517	0
ADAMTS9	CENT+SjD	0.0650967	0.000710486	0.00589482	17.2535	9.05172	0
LRIG1	CENT+SjD	-0.227865	1.57796358221386e-09	6.33078989184199e-08	89.7887	95.0431	0
EIF4E3	CENT+SjD	0.214687	8.27858239996914e-07	1.72047850816792e-05	86.6197	77.5862	0
GXYLT2	CENT+SjD	0.120314	0.00110318	0.00850152	66.5493	55.3879	0
PPP4R2	CENT+SjD	0.118548	0.000666652	0.0055649	56.6901	44.3966	0
ROBO1	CENT+SjD	0.0543347	0.00938331	0.047962	15.8451	9.69828	0
CGGBP1	CENT+SjD	0.143581	0.000250725	0.00244417	81.6901	74.7845	0
C3orf38	CENT+SjD	0.0979994	0.0037194	0.0230598	51.0563	41.1638	0
CRYBG3	CENT+SjD	0.14325	2.85795440695952e-05	0.000386788	59.1549	43.75	0
CLDND1	CENT+SjD	0.175284	1.43060898821381e-06	2.75275394626588e-05	57.0423	39.6552	0
GPR15	CENT+SjD	-0.0366872	0.00314547	0.0201449	2.8169	8.18966	0
TBC1D23	CENT+SjD	0.106613	0.00701828	0.0379592	70.0704	61.4224	0
TMEM45A	CENT+SjD	-0.10232	0.00667105	0.0364489	70.4225	78.4483	0
ABI3BP	CENT+SjD	0.113875	0.000102986	0.00114138	40.493	26.0776	0
NFKBIZ	CENT+SjD	-0.132842	0.00119485	0.0091097	92.9577	93.5345	0
ALCAM	CENT+SjD	0.205898	7.99652078035241e-06	0.000126529	89.4366	86.2069	0
CD47	CENT+SjD	0.321928	1.80018475910013e-15	1.87864367865859e-13	95.0704	89.8707	0
NECTIN3	CENT+SjD	0.0938277	0.00229346	0.0155137	42.9577	32.5431	0
ATG3	CENT+SjD	0.133947	0.00154791	0.0112685	66.5493	56.4655	0
CCDC80	CENT+SjD	0.383438	1.4023358065061e-18	2.04175569763396e-16	60.9155	32.3276	0
BOC	CENT+SjD	0.1246	0.00143279	0.0105906	54.2254	43.75	0
SPICE1	CENT+SjD	-0.154976	3.07949921230134e-06	5.41758350795939e-05	55.9859	69.6121	0
TIGIT	CENT+SjD	0.040932	0.00304891	0.0196589	7.74648	3.01724	0
IGSF11	CENT+SjD	-0.0452574	0.0008294	0.00672384	3.16901	9.69828	0
ARHGAP31	CENT+SjD	0.058596	0.0052252	0.0300241	16.9014	10.1293	0
MAATS1	CENT+SjD	-0.0852307	0.000105501	0.00116425	10.2113	20.9052	0
FSTL1	CENT+SjD	0.12683	0.000462881	0.00409575	55.6338	40.5172	0
HCLS1	CENT+SjD	0.191027	6.83237901846869e-12	4.32813230875206e-10	41.9014	19.181	0
EAF2	CENT+SjD	0.300159	3.39244912394327e-18	4.74785089020711e-16	61.6197	29.9569	0
KPNA1	CENT+SjD	0.110006	0.00989147	0.0499107	70.0704	59.0517	0
PARP9	CENT+SjD	0.226993	1.05685449322746e-17	1.41336674227619e-15	38.3803	12.2845	0
DTX3L	CENT+SjD	0.339087	1.67423608925377e-18	2.39894113931648e-16	64.4366	35.3448	0
PARP14	CENT+SjD	0.357672	8.04342501713197e-28	3.54185354290977e-25	59.8592	21.5517	0
PDIA5	CENT+SjD	0.140157	0.00102807	0.00802456	75.3521	67.2414	0
HACD2	CENT+SjD	0.102553	0.00199858	0.0138141	42.6056	33.4052	0
MYLK	CENT+SjD	0.154907	0.000610022	0.00514882	84.507	79.5259	0
ALDH1L1	CENT+SjD	-0.166527	1.40637560522786e-07	3.63763684481142e-06	98.9437	99.569	0
KLF15	CENT+SjD	-0.15468	9.13085896577155e-06	0.000143098	53.5211	65.5172	0
PLXNA1	CENT+SjD	0.119981	8.30107110420052e-05	0.000953356	44.3662	31.681	0
MGLL	CENT+SjD	-0.261306	6.30332593069692e-15	6.08557467127285e-13	97.8873	99.7845	0
KBTBD12	CENT+SjD	-0.0778828	0.000507077	0.00441194	13.7324	24.3534	0
SEC61A1	CENT+SjD	0.0947008	0.00391545	0.0239463	99.6479	98.0603	0
RPN1	CENT+SjD	0.131286	0.00195968	0.0135973	85.2113	79.0948	0
RAB7A	CENT+SjD	0.156246	5.4732622290456e-05	0.000671749	88.7324	83.8362	0
ACAD9	CENT+SjD	0.109666	0.00118286	0.00902971	53.8732	42.2414	0
CNBP	CENT+SjD	0.147311	0.000104953	0.00116033	98.2394	97.6293	0
HMCES	CENT+SjD	0.177565	1.34897674572169e-06	2.61594266028565e-05	60.5634	44.6121	0
H1FX	CENT+SjD	0.138093	9.30985014264701e-05	0.00105119	90.8451	89.6552	0
MBD4	CENT+SjD	0.118987	0.000208938	0.00210148	48.9437	35.5603	0
PLXND1	CENT+SjD	0.199448	2.36682281488016e-08	7.31688683216548e-07	49.6479	30.819	0
TRH	CENT+SjD	-0.0568407	1.23472170178734e-05	0.000186385	1.40845	9.48276	0
NUDT16	CENT+SjD	0.114779	0.00262236	0.0173803	63.7324	52.1552	0
DNAJC13	CENT+SjD	0.133474	5.27374118573267e-05	0.000648584	58.8028	44.8276	0
NPHP3	CENT+SjD	0.125748	9.2955618872931e-05	0.00105086	49.2958	35.7759	0
CDV3	CENT+SjD	0.121694	0.000240471	0.00236722	52.1127	39.8707	0
TF	CENT+SjD	0.800412	2.03789824341147e-41	2.83017037588851e-38	76.7606	40.0862	0
SRPRB	CENT+SjD	0.254236	1.02594878631832e-10	5.46229403348013e-09	97.5352	92.8879	0
ANAPC13	CENT+SjD	0.116294	0.00214554	0.0146559	67.2535	58.1897	0
CEP63	CENT+SjD	0.117217	0.00146976	0.0108174	65.1408	54.3103	0
PPP2R3A	CENT+SjD	-0.108493	0.00161529	0.0116463	50	59.6983	0
NCK1	CENT+SjD	0.0972989	0.00574055	0.032337	55.6338	45.0431	0
ARMC8	CENT+SjD	0.129801	0.000211869	0.00212741	60.5634	49.569	0
NMNAT3	CENT+SjD	0.072263	0.00947891	0.0483396	36.2676	27.3707	0
ZBTB38	CENT+SjD	0.127196	0.00251646	0.016777	88.0282	81.25	0
RASA2	CENT+SjD	0.14077	0.00012789	0.00137191	65.493	52.5862	0
RNF7	CENT+SjD	0.291897	1.96958131405861e-14	1.80501629665047e-12	95.4225	90.0862	0
GK5	CENT+SjD	-0.238287	1.02868060894164e-10	5.46229403348013e-09	65.1408	78.4483	0
XRN1	CENT+SjD	0.112577	0.00362976	0.0226076	68.3099	55.6034	0
PLSCR4	CENT+SjD	0.27982	7.71752822205613e-12	4.8211852775433e-10	70.4225	48.7069	0
HLTF	CENT+SjD	0.142479	3.53935319143588e-05	0.000464883	60.5634	46.9828	0
HPS3	CENT+SjD	0.081649	0.00876416	0.0455726	33.4507	25.6466	0
TM4SF1	CENT+SjD	0.260095	2.60189050357414e-09	9.76601479241735e-08	91.1972	80.819	0
WWTR1	CENT+SjD	0.144154	0.00014856	0.00155936	60.2113	47.4138	0
SERP1	CENT+SjD	0.0716068	0.00615777	0.0340915	99.6479	100	0
P2RY12	CENT+SjD	-0.0392022	0.00449114	0.0266282	3.87324	9.48276	0
MBNL1	CENT+SjD	0.369375	3.38505878220765e-17	4.15740484720931e-15	87.3239	72.6293	0
RAP2B	CENT+SjD	0.172289	3.9047654179898e-07	8.86750123979721e-06	55.2817	36.2069	0
DHX36	CENT+SjD	0.108433	0.00796703	0.0421438	72.5352	67.0259	0
SLC33A1	CENT+SjD	0.235766	1.44390329785549e-08	4.64674334037129e-07	78.169	62.931	0
GMPS	CENT+SjD	0.0874598	0.00692338	0.0376037	47.5352	37.7155	0
KCNAB1	CENT+SjD	-0.102519	0.000134936	0.00143471	21.1268	34.6983	0
RARRES1	CENT+SjD	0.198865	1.44215161078722e-07	3.71420901300321e-06	42.2535	26.2931	0
MFSD1	CENT+SjD	0.0946326	0.00922672	0.0474314	98.9437	98.2759	0
SMC4	CENT+SjD	0.107004	0.000225155	0.00224211	35.9155	24.1379	0
KPNA4	CENT+SjD	0.101898	0.00166741	0.0119127	51.7606	40.5172	0
NMD3	CENT+SjD	0.132974	0.000943571	0.00749131	69.0141	61.8534	0
GOLIM4	CENT+SjD	0.108193	0.000489516	0.00429016	48.2394	35.3448	0
MECOM	CENT+SjD	0.102944	0.002183	0.0148724	43.3099	34.0517	0
LRRC31	CENT+SjD	-0.198944	2.00171264531547e-08	6.2416096888645e-07	28.8732	49.3534	0
SEC62	CENT+SjD	0.0827962	0.00192526	0.013379	99.6479	99.7845	0
SKIL	CENT+SjD	0.165295	6.3029290399846e-07	1.35116518455809e-05	55.9859	37.069	0
FNDC3B	CENT+SjD	0.0975186	0.00545524	0.0311105	91.9014	92.4569	0
TNFSF10	CENT+SjD	0.159831	5.14031292135637e-06	8.5849407476566e-05	98.5915	97.4138	0
NAALADL2	CENT+SjD	-0.199965	9.12290423791643e-08	2.52614897410036e-06	83.0986	89.6552	0
PIK3CA	CENT+SjD	0.0839405	0.00387057	0.0237362	49.6479	37.069	0
MFN1	CENT+SjD	0.114135	0.00236838	0.015931	83.0986	76.7241	0
GNB4	CENT+SjD	0.0821244	0.000796381	0.00648821	28.5211	18.319	0
NDUFB5	CENT+SjD	0.139623	0.000288732	0.00275662	90.1408	87.069	0
USP13	CENT+SjD	-0.227023	2.29972295622056e-12	1.61553300589907e-10	26.4085	53.0172	0
TTC14	CENT+SjD	0.135687	0.00039944	0.00362934	58.8028	47.1983	0
ATP11B	CENT+SjD	0.142929	0.000102325	0.00113684	85.2113	82.3276	0
MCCC1	CENT+SjD	0.153843	0.000161293	0.00167356	80.6338	69.6121	0
LAMP3	CENT+SjD	0.0569225	7.75833580505706e-05	0.000900186	11.2676	3.87931	0
KLHL6	CENT+SjD	0.163957	3.77532143924388e-09	1.37696269220422e-07	41.1972	21.1207	0
KLHL24	CENT+SjD	-0.132927	0.00100602	0.00786948	80.9859	88.1466	0
LIPH	CENT+SjD	0.117487	0.00348729	0.0219218	66.9014	58.1897	0
SENP2	CENT+SjD	0.115163	0.00171252	0.0121628	86.6197	82.3276	0
TRA2B	CENT+SjD	0.113644	0.00334926	0.0212241	72.1831	64.2241	0
DNAJB11	CENT+SjD	0.236244	3.84116348815689e-09	1.39533934839405e-07	92.6056	80.819	0
EIF4A2	CENT+SjD	0.13245	0.00373009	0.0230989	92.2535	86.6379	0
ADIPOQ	CENT+SjD	0.105127	0.000992914	0.00778717	20.7746	12.5	0
ST6GAL1	CENT+SjD	0.28563	5.60908310156834e-10	2.50040460038802e-08	79.5775	68.319	0
BCL6	CENT+SjD	0.0897721	0.0035205	0.0220555	52.1127	41.5948	0
TP63	CENT+SjD	0.0917717	0.000574728	0.0048898	32.0423	21.3362	0
FGF12	CENT+SjD	-0.0941792	0.000304866	0.00289687	24.2958	37.7155	0
MB21D2	CENT+SjD	-0.0593465	0.00307769	0.0198162	11.6197	20.0431	0
ATP13A3	CENT+SjD	0.113755	0.0012639	0.0095515	63.0282	50.8621	0
LSG1	CENT+SjD	0.0879738	0.00832308	0.0436943	46.831	38.3621	0
ACAP2	CENT+SjD	0.154972	4.66567263884869e-05	0.000585528	66.1972	51.2931	0
APOD	CENT+SjD	0.355102	1.57451506315293e-09	6.33078989184199e-08	91.5493	86.8534	0
TNK2	CENT+SjD	0.136238	0.000288441	0.0027553	63.3803	54.5259	0
TFRC	CENT+SjD	0.107837	0.00793648	0.0420068	57.7465	51.2931	0
PCYT1A	CENT+SjD	0.156124	7.78306141609612e-06	0.000123476	66.1972	46.3362	0
RNF168	CENT+SjD	0.123554	0.000492603	0.00430884	47.5352	37.5	0
NCBP2	CENT+SjD	0.15281	0.000675483	0.00562767	84.507	73.7069	0
FYTTD1	CENT+SjD	0.178746	1.98397498086259e-06	3.68126251844741e-05	70.4225	53.0172	0
ZNF595	CENT+SjD	0.103793	0.0026269	0.0174041	41.9014	32.7586	0
GAK	CENT+SjD	-0.197839	1.39830565793617e-08	4.53231783633387e-07	97.8873	99.3534	0
FGFRL1	CENT+SjD	0.187832	3.95102604219015e-06	6.78059165073203e-05	70.4225	54.9569	0
SLBP	CENT+SjD	0.107653	0.00385524	0.0236824	73.5915	60.5603	0
TMEM129	CENT+SjD	0.138025	0.000647168	0.00541974	83.4507	74.1379	0
MXD4	CENT+SjD	-0.153292	0.000144125	0.00151722	91.1972	96.1207	0
SH3BP2	CENT+SjD	0.0838302	0.0028668	0.0186949	32.3944	23.0603	0
ADD1	CENT+SjD	0.120045	0.00401446	0.0244195	79.9296	73.7069	0
HTT	CENT+SjD	0.1325	0.00153772	0.0112079	69.0141	58.4052	0
LRPAP1	CENT+SjD	-0.213239	9.79120979985752e-12	5.9518687450043e-10	100	100	0
TMEM128	CENT+SjD	0.122746	0.000350144	0.00323525	50	38.5776	0
EVC2	CENT+SjD	-0.0616589	0.000495153	0.00432696	7.39437	16.1638	0
CRMP1	CENT+SjD	0.0122033	0.00417568	0.0251628	1.76056	0	0
WFS1	CENT+SjD	0.12619	0.000188168	0.00191931	36.2676	25	0
MRFAP1	CENT+SjD	0.196495	1.67711395288154e-07	4.23477137137388e-06	61.9718	41.8103	0
S100P	CENT+SjD	-0.234893	1.32095870032185e-07	3.4663645894783e-06	14.0845	29.7414	0
MRFAP1L1	CENT+SjD	0.144425	0.000122391	0.00132632	87.3239	84.6983	0
AFAP1	CENT+SjD	0.119421	0.00194742	0.0135174	60.5634	48.9224	0
SLC2A9	CENT+SjD	0.086316	0.00986552	0.0498216	49.6479	41.1638	0
BOD1L1	CENT+SjD	0.147073	0.000452301	0.0040206	77.1127	68.5345	0
CD38	CENT+SjD	0.158939	7.68892506751827e-10	3.32095342509509e-08	33.0986	14.4397	0
PROM1	CENT+SjD	-0.217811	1.28687183256939e-11	7.6677175132699e-10	99.6479	100	0
LAP3	CENT+SjD	0.307675	6.60351569315425e-14	5.73172463097148e-12	67.6056	44.8276	0
MED28	CENT+SjD	0.122156	0.00223125	0.0151326	65.8451	55.6034	0
DCAF16	CENT+SjD	0.211875	1.09638995454656e-07	2.96320722146462e-06	71.831	57.5431	0
DHX15	CENT+SjD	0.141394	0.000946068	0.00750369	89.4366	84.6983	0
PI4K2B	CENT+SjD	0.174155	3.56774226812611e-05	0.000467431	83.4507	73.0603	0
ANAPC4	CENT+SjD	0.13958	0.000283304	0.00271774	63.3803	54.0948	0
SLC34A2	CENT+SjD	0.127201	0.000525485	0.00454203	52.4648	40.0862	0
SEL1L3	CENT+SjD	0.262872	8.28363176460911e-10	3.56077828281555e-08	97.5352	94.3966	0
ARAP2	CENT+SjD	0.127736	2.48529276007108e-06	4.47799156590052e-05	33.8028	18.9655	0
TBC1D1	CENT+SjD	0.0564281	0.00370585	0.0229915	14.7887	8.18966	0
FAM114A1	CENT+SjD	-0.0875521	0.0036155	0.0225395	99.2958	100	0
KLHL5	CENT+SjD	0.219627	4.56701283554731e-10	2.08214267002452e-08	61.6197	39.2241	0
UGDH	CENT+SjD	0.105449	0.00201427	0.013893	51.0563	39.8707	0
RHOH	CENT+SjD	0.0614808	0.00286523	0.0186949	18.3099	10.7759	0
RBM47	CENT+SjD	-0.208157	4.86684818353946e-10	2.19117399265889e-08	97.5352	99.569	0
NSUN7	CENT+SjD	-0.115397	1.97078299080066e-05	0.000281938	22.8873	38.5776	0
APBB2	CENT+SjD	0.116238	0.000246443	0.00241023	47.8873	34.6983	0
SLC30A9	CENT+SjD	0.109565	0.0023077	0.0155867	89.7887	87.5	0
GABRB1	CENT+SjD	-0.0482478	0.00519679	0.029894	6.69014	13.1466	0
ATP10D	CENT+SjD	0.0822185	0.0080459	0.042469	32.7465	24.569	0
NFXL1	CENT+SjD	0.209574	7.18590476619447e-10	3.13016718320583e-08	60.2113	37.069	0
SLAIN2	CENT+SjD	0.141946	0.000546559	0.00468545	81.338	73.7069	0
FRYL	CENT+SjD	0.093387	0.00563058	0.0318458	51.4085	41.5948	0
USP46	CENT+SjD	-0.0750507	0.00418799	0.0251876	27.8169	39.2241	0
ERVMER34-1	CENT+SjD	0.0165376	0.00587789	0.0328163	2.8169	0.431034	0
KIT	CENT+SjD	-0.0992516	0.00339984	0.0214693	38.0282	48.0603	0
TMEM165	CENT+SjD	0.100744	0.00336289	0.0212925	58.0986	46.3362	0
SRP72	CENT+SjD	0.156553	3.92989064987215e-05	0.00050715	75	64.0086	0
IGFBP7	CENT+SjD	0.523046	8.67433073752043e-24	2.30303481081167e-21	76.7606	46.3362	0
TMPRSS11E	CENT+SjD	0.185499	3.7154999131581e-05	0.000483283	82.7465	64.4397	0
STATH	CENT+SjD	0.816197	2.85648349512792e-19	4.73128009367335e-17	93.3099	73.0603	0
PRR27	CENT+SjD	0.227928	6.79331643235695e-06	0.000109898	30.9859	16.5948	0
ODAM	CENT+SjD	-0.308853	1.99668655113468e-15	2.05989594252489e-13	100	100	0
CSN3	CENT+SjD	-0.208874	8.48192511184582e-08	2.35951734929529e-06	26.0563	45.6897	0
CABS1	CENT+SjD	-0.260653	1.67381128975925e-07	4.23235140410553e-06	43.662	58.4052	0
SMR3B	CENT+SjD	0.389706	2.76992562558436e-05	0.000377421	79.5775	63.1466	0
OPRPN	CENT+SjD	-0.221316	0.000119411	0.00130105	16.9014	28.0172	0
MUC7	CENT+SjD	-0.476627	6.1791501894685e-29	3.18738221487612e-26	100	100	0
JCHAIN	CENT+SjD	0.862057	1.00891373489966e-18	1.53066626637634e-16	99.6479	99.7845	0
UTP3	CENT+SjD	0.109935	0.00124314	0.00943011	55.6338	43.5345	0
GRSF1	CENT+SjD	0.173085	1.56841760603511e-06	2.97127087716242e-05	94.3662	92.2414	0
ANKRD17	CENT+SjD	0.144119	0.000239161	0.00235878	94.7183	90.0862	0
CXCL5	CENT+SjD	0.970562	8.93853038026646e-37	7.01635771675351e-34	75	40.9483	0
CXCL3	CENT+SjD	0.0955281	3.65129126425182e-07	8.36716814671517e-06	16.9014	5.60345	0
THAP6	CENT+SjD	-0.09889	7.12852105590617e-05	0.00083788	17.2535	30.3879	0
G3BP2	CENT+SjD	0.193821	6.95968804335916e-07	1.47997889204719e-05	78.169	67.0259	0
USO1	CENT+SjD	0.218711	1.18082337432056e-07	3.14433410029254e-06	93.662	85.7759	0
NUP54	CENT+SjD	0.105645	0.00255072	0.0169679	58.8028	46.7672	0
SEPTIN11	CENT+SjD	0.161071	1.02684181484745e-07	2.80039307028034e-06	44.7183	26.7241	0
CCNI	CENT+SjD	0.0816799	0.00799701	0.0422585	100	100	0
CCNG2	CENT+SjD	0.180725	9.41205448181055e-07	1.93096854107509e-05	63.0282	49.1379	0
CXCL13	CENT+SjD	0.0783276	5.1189782932586e-07	1.12980481792776e-05	12.3239	3.01724	0
BMP2K	CENT+SjD	0.166696	6.85809680976863e-07	1.46009528070239e-05	47.8873	31.25	0
ANTXR2	CENT+SjD	0.148607	4.38301233022793e-06	7.4098778005105e-05	45.0704	29.3103	0
RASGEF1B	CENT+SjD	0.111621	0.00145182	0.0107072	42.2535	31.8966	0
SEC31A	CENT+SjD	0.0822597	0.00834329	0.043775	99.6479	99.7845	0
HPSE	CENT+SjD	-0.329288	4.21099242872902e-10	1.94437998230879e-08	73.5915	88.7931	0
AFF1	CENT+SjD	0.136101	0.000585965	0.00497836	88.7324	83.8362	0
HSD17B11	CENT+SjD	0.110629	0.000186644	0.00190592	36.2676	24.7845	0
HERC6	CENT+SjD	0.12267	1.05857560601269e-06	2.13536580904504e-05	30.6338	15.9483	0
PYURF	CENT+SjD	0.236081	2.88325133683691e-09	1.07328287907739e-07	89.4366	83.6207	0
NAP1L5	CENT+SjD	-0.0858736	0.000551206	0.00471634	20.4225	32.5431	0
SNCA	CENT+SjD	0.259761	1.00586601070461e-10	5.38869583301514e-09	73.5915	49.1379	0
SMARCAD1	CENT+SjD	0.094091	0.00586527	0.0328143	46.831	37.931	0
UNC5C	CENT+SjD	-0.095154	0.00155047	0.0112826	26.0563	36.8534	0
TSPAN5	CENT+SjD	-0.117074	0.000230558	0.00229086	33.8028	48.2759	0
DAPP1	CENT+SjD	0.149336	2.47553715328907e-10	1.19863191724144e-08	29.5775	11.4224	0
DNAJB14	CENT+SjD	0.156298	2.0475599106827e-05	0.000291076	62.3239	47.8448	0
H2AFZ	CENT+SjD	0.0886864	0.00536167	0.0307105	47.5352	37.7155	0
BANK1	CENT+SjD	0.0776861	9.89407422269213e-05	0.00110674	18.3099	8.83621	0
UBE2D3	CENT+SjD	0.186706	9.85790039431251e-07	2.01785185622356e-05	90.1408	86.2069	0
NPNT	CENT+SjD	-0.224294	4.29217425840337e-12	2.90228142551365e-10	27.1127	51.5086	0
TBCK	CENT+SjD	0.0987128	0.0029952	0.0193749	49.2958	39.6552	0
EGF	CENT+SjD	-0.109924	0.000321688	0.00302802	32.3944	45.6897	0
LARP7	CENT+SjD	0.121989	0.000974082	0.00766278	67.6056	55.6034	0
CAMK2D	CENT+SjD	0.123041	0.000590236	0.00501229	58.4507	45.0431	0
ARSJ	CENT+SjD	-0.0925091	0.00383248	0.0235586	45.0704	54.3103	0
SEC24D	CENT+SjD	0.120341	0.00402105	0.0244513	82.7465	76.2931	0
SYNPO2	CENT+SjD	0.0717737	0.00953271	0.0485345	37.3239	28.2328	0
USP53	CENT+SjD	0.110649	0.00848432	0.0442961	66.9014	56.681	0
PDE5A	CENT+SjD	0.0682586	0.004795	0.0280067	20.4225	13.1466	0
ANXA5	CENT+SjD	0.14631	8.25322614193286e-07	1.71861297308484e-05	100	100	0
KIAA1109	CENT+SjD	0.135881	0.00034714	0.00321924	70.7746	61.4224	0
SPRY1	CENT+SjD	0.161215	5.75938859433842e-05	0.000702093	51.4085	39.4397	0
LARP1B	CENT+SjD	0.224028	2.93098807868541e-08	8.89345525589688e-07	79.9296	61.4224	0
PABPC4L	CENT+SjD	0.0442895	0.000871414	0.00698602	10.9155	4.52586	0
NAA15	CENT+SjD	0.148113	3.30603726290614e-05	0.000439199	56.338	44.181	0
MAML3	CENT+SjD	-0.0976498	0.00512497	0.0295611	69.0141	72.1983	0
ELMOD2	CENT+SjD	0.0942111	0.00350649	0.0219966	52.8169	42.6724	0
TBC1D9	CENT+SjD	0.176517	1.35937038818381e-09	5.56509591570759e-08	41.5493	21.5517	0
USP38	CENT+SjD	0.129782	6.13124698318055e-05	0.000738942	54.9296	39.8707	0
SMARCA5	CENT+SjD	0.162399	2.97191037235103e-05	0.000400111	87.6761	83.4052	0
NR3C2	CENT+SjD	0.0912094	0.00267516	0.017659	55.2817	42.6724	0
FBXW7	CENT+SjD	0.179196	6.99246296886668e-06	0.000112615	91.9014	87.5	0
SFRP2	CENT+SjD	0.224007	2.77743216879675e-13	2.18016349458507e-11	37.3239	14.8707	0
NPY2R	CENT+SjD	0.0180314	0.0015575	0.0113211	2.8169	0.215517	0
CTSO	CENT+SjD	0.19757	6.82401472022951e-07	1.45627377965749e-05	69.7183	52.1552	0
NPY1R	CENT+SjD	-0.119841	0.000450232	0.00400418	38.0282	50.6466	0
NPY5R	CENT+SjD	-0.0881872	0.00347256	0.0218521	35.2113	46.7672	0
CPE	CENT+SjD	0.127115	0.00936643	0.0479041	95.4225	94.181	0
DDX60	CENT+SjD	0.164566	4.56194193681597e-10	2.08214267002452e-08	33.0986	14.4397	0
SAP30	CENT+SjD	0.0922327	0.00788176	0.0417565	49.6479	40.5172	0
HPGD	CENT+SjD	0.0502528	0.00337623	0.0213576	12.3239	6.25	0
GLRA3	CENT+SjD	0.0165376	0.00587789	0.0328163	2.8169	0.431034	0
ASB5	CENT+SjD	-0.177879	1.40542469202927e-08	4.54066852317394e-07	22.8873	42.2414	0
SPCS3	CENT+SjD	0.141133	3.34418403574151e-05	0.000442963	99.2958	97.8448	0
CLDN22	CENT+SjD	0.201762	3.86861516159927e-07	8.79647079691603e-06	55.2817	39.2241	0
CASP3	CENT+SjD	0.120168	0.000102549	0.00113831	47.5352	34.2672	0
CFAP97	CENT+SjD	0.102735	0.00622108	0.0343893	59.8592	49.1379	0
UFSP2	CENT+SjD	0.122561	0.00152061	0.0111191	66.9014	53.4483	0
C4orf47	CENT+SjD	-0.045479	0.00374457	0.0231139	5.6338	12.069	0
TLR3	CENT+SjD	0.0868478	7.80449040785514e-05	0.000904379	22.5352	11.8534	0
FAT1	CENT+SjD	0.229136	1.0505864559509e-07	2.86082773389706e-06	77.4648	61.4224	0
SDHA	CENT+SjD	0.204187	9.60839074531471e-07	1.96901119768345e-05	71.4789	60.1293	0
EXOC3	CENT+SjD	0.11643	0.00392396	0.0239821	89.0845	81.681	0
SLC12A7	CENT+SjD	0.176687	1.06442260869389e-07	2.88544831491884e-06	53.5211	33.8362	0
LPCAT1	CENT+SjD	0.106162	0.0001834	0.00187704	44.3662	30.1724	0
IRX2	CENT+SjD	-0.203044	2.7290251060415e-07	6.44049925025794e-06	82.3944	90.5172	0
MED10	CENT+SjD	0.106459	0.00451757	0.0267258	59.507	50.431	0
NSUN2	CENT+SjD	0.198126	2.00164053652018e-07	4.93683309376166e-06	67.9577	49.1379	0
TENT4A	CENT+SjD	0.163634	1.11691381924069e-05	0.000170599	64.0845	48.7069	0
TRIO	CENT+SjD	0.152446	3.69914380374056e-07	8.44302683093959e-06	49.2958	30.3879	0
OTULIN	CENT+SjD	0.100755	0.00244117	0.016384	46.1268	36.2069	0
ZNF622	CENT+SjD	0.133749	7.63842930321126e-05	0.000887986	55.6338	42.0259	0
BASP1	CENT+SjD	0.113896	0.000121798	0.00132069	33.0986	21.1207	0
AMACR	CENT+SjD	0.0970087	0.00170647	0.0121341	36.9718	27.5862	0
RAI14	CENT+SjD	0.100754	0.000796803	0.00648872	42.9577	30.819	0
LMBRD2	CENT+SjD	0.116302	0.00152925	0.0111597	64.0845	52.1552	0
DAB2	CENT+SjD	0.205454	1.58953189126297e-09	6.36306181039061e-08	53.8732	32.3276	0
PRKAA1	CENT+SjD	0.17129	1.14703541975958e-05	0.000174461	85.9155	79.9569	0
CARD6	CENT+SjD	0.107366	0.00146869	0.0108139	52.1127	40.9483	0
C7	CENT+SjD	0.0540228	0.000263814	0.00256193	10.5634	3.87931	0
SELENOP	CENT+SjD	0.468353	1.47956807111726e-20	3.00136201752259e-18	96.4789	87.2845	0
CCL28	CENT+SjD	-0.162042	5.81658077289012e-07	1.26521143703323e-05	100	100	0
NNT	CENT+SjD	0.198902	6.02803917779777e-07	1.29868996797089e-05	64.7887	49.569	0
PARP8	CENT+SjD	0.0839561	0.00475768	0.0278518	40.8451	31.4655	0
MOCS2	CENT+SjD	0.109594	0.00529856	0.0303934	89.4366	86.6379	0
GZMA	CENT+SjD	0.0336612	0.00904708	0.0466274	7.74648	3.44828	0
GPX8	CENT+SjD	0.11254	2.51303498731576e-05	0.000346074	36.9718	22.8448	0
MTREX	CENT+SjD	0.183188	3.94442295809131e-06	6.77570048386113e-05	63.7324	50.6466	0
MAP3K1	CENT+SjD	0.117721	0.00314979	0.0201654	69.7183	63.1466	0
SETD9	CENT+SjD	-0.0613538	0.00218441	0.0148764	12.6761	21.7672	0
GPBP1	CENT+SjD	0.143884	0.000117238	0.0012797	82.7465	77.5862	0
SMIM15	CENT+SjD	0.108692	0.00631446	0.0348202	85.2113	81.4655	0
KIF2A	CENT+SjD	0.133257	5.52101434400084e-06	9.15302047443444e-05	52.1127	34.6983	0
RGS7BP	CENT+SjD	-0.179528	8.68609471406325e-08	2.41259621488766e-06	33.4507	52.3707	0
PPWD1	CENT+SjD	0.16254	2.37190591125358e-05	0.00032915	61.6197	48.7069	0
CD180	CENT+SjD	0.0600494	1.1566162562074e-05	0.000175771	11.6197	3.44828	0
BDP1	CENT+SjD	0.0844948	0.00799808	0.0422585	52.1127	42.8879	0
HEXB	CENT+SjD	-0.0875768	0.00519929	0.029894	98.9437	99.3534	0
GFM2	CENT+SjD	0.109838	0.00433636	0.0259406	68.3099	58.4052	0
CERT1	CENT+SjD	0.200929	1.4850712227516e-06	2.82802612525196e-05	81.6901	66.3793	0
POC5	CENT+SjD	0.047804	0.00587767	0.0328163	13.3803	7.32759	0
ZBED3	CENT+SjD	-0.124174	5.69162090392234e-07	1.24134366643051e-05	18.3099	36.4224	0
PDE8B	CENT+SjD	0.106462	0.00227974	0.0154324	56.6901	46.7672	0
WDR41	CENT+SjD	0.116281	0.00155764	0.0113211	54.2254	44.8276	0
SCAMP1	CENT+SjD	0.0995603	0.00750915	0.0401809	67.6056	57.1121	0
TENT2	CENT+SjD	0.113106	0.00538346	0.0307963	72.1831	64.2241	0
CMYA5	CENT+SjD	-0.0979501	0.00282021	0.0184679	40.493	50	0
SERINC5	CENT+SjD	0.145392	0.0002428	0.00238364	73.9437	60.7759	0
VCAN	CENT+SjD	0.179434	4.14557025235551e-06	7.05411171875837e-05	58.0986	43.75	0
COX7C	CENT+SjD	0.139427	0.000585929	0.00497836	98.2394	97.1983	0
CCNH	CENT+SjD	0.130973	8.11102637557722e-05	0.000935822	54.2254	40.7328	0
MEF2C	CENT+SjD	0.116468	9.8433243615348e-06	0.000152695	32.3944	18.5345	0
ARRDC3	CENT+SjD	0.30031	1.05320419416267e-13	8.84397605647106e-12	97.1831	90.0862	0
TTC37	CENT+SjD	0.129919	0.00111453	0.00857337	78.169	73.2759	0
RHOBTB3	CENT+SjD	-0.199523	2.26751329282737e-08	7.02190137027536e-07	76.7606	84.4828	0
GLRX	CENT+SjD	0.303277	1.13106332503883e-12	8.07123212262887e-11	91.1972	83.4052	0
CAST	CENT+SjD	0.224596	1.65856209382164e-10	8.34085795037768e-09	98.2394	96.1207	0
ERAP1	CENT+SjD	0.249168	6.39330371199352e-14	5.57607271576478e-12	53.169	27.5862	0
ERAP2	CENT+SjD	0.119908	6.88206956758151e-10	3.00844755382849e-08	21.4789	6.46552	0
LNPEP	CENT+SjD	0.160982	1.76116225891341e-05	0.000254776	63.7324	50	0
CHD1	CENT+SjD	0.0882075	0.00767359	0.0409032	52.8169	43.1034	0
ST8SIA4	CENT+SjD	0.101549	6.041594808819e-05	0.000730576	32.3944	19.6121	0
PAM	CENT+SjD	-0.110838	7.9033993255411e-05	0.000914666	100	100	0
PPIP5K2	CENT+SjD	0.110402	0.00230352	0.0155643	55.9859	45.2586	0
PJA2	CENT+SjD	0.161854	4.16333805762462e-06	7.07101649034382e-05	97.1831	95.2586	0
MAN2A1	CENT+SjD	0.154481	3.95130202209414e-05	0.000509549	64.0845	49.1379	0
SLC25A46	CENT+SjD	0.0927071	0.00464371	0.0272909	54.2254	42.6724	0
WDR36	CENT+SjD	0.106313	0.00388094	0.0237917	54.5775	43.9655	0
STARD4	CENT+SjD	-0.083601	0.00282659	0.018503	24.2958	34.0517	0
SRP19	CENT+SjD	0.159143	0.000248125	0.00242274	89.0845	82.5431	0
PGGT1B	CENT+SjD	0.145747	4.76837069289994e-06	8.01565777370721e-05	51.4085	34.6983	0
CCDC112	CENT+SjD	-0.081769	0.000408999	0.003705	20.0704	33.4052	0
COMMD10	CENT+SjD	0.0894853	0.00712484	0.0383747	55.9859	44.3966	0
TNFAIP8	CENT+SjD	0.110414	1.41015702798455e-06	2.71997595974711e-05	26.4085	12.7155	0
SRFBP1	CENT+SjD	0.118453	0.000970119	0.00763826	55.2817	43.319	0
SNX24	CENT+SjD	0.101849	0.00165015	0.0118081	41.9014	31.8966	0
CEP120	CENT+SjD	0.160596	7.1914523663014e-07	1.5220923918078e-05	47.8873	31.0345	0
CSNK1G3	CENT+SjD	0.102427	0.000864661	0.00694113	47.8873	35.5603	0
MARCH3	CENT+SjD	-0.0826671	0.00178407	0.0125266	21.831	32.5431	0
SLC12A2	CENT+SjD	0.323921	7.83564020805396e-13	5.70421969016961e-11	100	99.569	0
CDC42SE2	CENT+SjD	0.138837	0.000349764	0.00323496	66.5493	54.5259	0
P4HA2	CENT+SjD	0.118091	0.00249306	0.0166518	67.9577	55.6034	0
PDLIM4	CENT+SjD	0.252459	2.20102360806064e-09	8.36574320419511e-08	75.7042	55.819	0
IRF1	CENT+SjD	0.464664	1.66783103587392e-38	1.67283452898154e-35	63.7324	19.6121	0
SOWAHA	CENT+SjD	-0.0407368	0.00694787	0.0376687	5.98592	12.069	0
UQCRQ	CENT+SjD	-0.273223	8.22213625180527e-16	9.05136877378612e-14	93.3099	96.7672	0
HSPA4	CENT+SjD	0.100262	0.00125797	0.0095226	47.1831	35.7759	0
CAMLG	CENT+SjD	0.13149	0.000440527	0.00392754	65.493	52.5862	0
CXCL14	CENT+SjD	0.562494	3.42866277089819e-20	6.65602985653719e-18	87.3239	69.8276	0
SLC25A48	CENT+SjD	-0.039829	0.00300341	0.0194211	3.52113	9.26724	0
TGFBI	CENT+SjD	0.109354	6.35388253005262e-05	0.000759186	35.5634	21.7672	0
HNRNPA0	CENT+SjD	0.252766	1.0252422107883e-09	4.34500536938311e-08	92.6056	88.3621	0
FAM13B	CENT+SjD	0.124835	0.000476362	0.00418867	61.6197	46.9828	0
KDM3B	CENT+SjD	0.107317	0.00652514	0.0357635	73.2394	66.1638	0
ETF1	CENT+SjD	0.0855984	0.000644788	0.00540436	30.2817	19.6121	0
CTNNA1	CENT+SjD	0.0730938	0.00761482	0.0406421	91.9014	94.181	0
MZB1	CENT+SjD	0.432827	1.83903860984553e-17	2.38863331382382e-15	77.4648	45.4741	0
TMEM173	CENT+SjD	0.110145	0.00023879	0.00235709	42.6056	29.0948	0
UBE2D2	CENT+SjD	0.111472	0.00183234	0.0128072	62.6761	52.8017	0
CXXC5	CENT+SjD	0.11723	0.0030113	0.0194581	79.9296	71.1207	0
NRG2	CENT+SjD	-0.256081	4.25068225859743e-14	3.7803850983605e-12	28.8732	56.0345	0
PURA	CENT+SjD	0.139452	0.000847521	0.00682399	80.6338	68.319	0
ANKHD1	CENT+SjD	0.22807	6.62512695025001e-10	2.91021999902223e-08	91.5493	87.5	0
EIF4EBP3	CENT+SjD	0.0919306	0.00667533	0.0364489	45.7746	36.8534	0
SLC35A4	CENT+SjD	0.138445	0.000378569	0.00346587	80.9859	73.4914	0
CD14	CENT+SjD	0.113402	0.0028713	0.0186988	78.169	75.431	0
IK	CENT+SjD	0.147824	0.000153116	0.00160067	76.7606	64.4397	0
WDR55	CENT+SjD	0.105254	0.00427114	0.0255928	59.1549	48.9224	0
ZMAT2	CENT+SjD	0.253131	3.16221739218525e-09	1.16989083603509e-07	88.0282	75.431	0
PCDHA11	CENT+SjD	0.014644	0.00168766	0.0120288	2.11268	0	0
PCDHA13	CENT+SjD	0.0312206	0.00924059	0.0474757	7.74648	3.44828	0
DIAPH1	CENT+SjD	0.210155	3.01650132990067e-07	7.06354280285689e-06	79.5775	59.4828	0
ARHGAP26	CENT+SjD	0.267462	1.73024570940052e-09	6.77610760032908e-08	83.0986	68.5345	0
NR3C1	CENT+SjD	0.242652	1.63966665755587e-09	6.50605315066237e-08	72.8873	54.0948	0
RBM27	CENT+SjD	0.14081	4.31815716549816e-05	0.000549789	58.4507	44.181	0
C5orf46	CENT+SjD	0.267546	5.33949240373201e-08	1.53992325650124e-06	41.1972	26.5086	0
SPINK6	CENT+SjD	-0.191142	1.08722851947305e-12	7.82024848229741e-11	8.4507	30.3879	0
SLC26A2	CENT+SjD	0.144014	0.00290432	0.0188817	95.0704	92.0259	0
CSF1R	CENT+SjD	0.113334	5.53950800216984e-05	0.000678956	38.3803	24.7845	0
TCOF1	CENT+SjD	0.121977	7.2104929605539e-05	0.000845863	47.5352	33.8362	0
CD74	CENT+SjD	1.32331	1.37491608232579e-69	1.24113674751549e-65	98.9437	92.6724	0
SYNPO	CENT+SjD	0.0634343	0.00540001	0.0308616	14.7887	8.62069	0
GPX3	CENT+SjD	0.174633	1.62924228889254e-09	6.47892957789997e-08	35.9155	16.8103	0
TNIP1	CENT+SjD	0.261279	6.51659352861135e-10	2.86952633086706e-08	73.2394	58.4052	0
ANXA6	CENT+SjD	0.312754	1.47552893315768e-14	1.36611278765275e-12	69.3662	43.1034	0
CCDC69	CENT+SjD	0.12552	2.07048115592267e-06	3.81433334581917e-05	34.1549	18.75	0
GM2A	CENT+SjD	0.12045	2.75999900524538e-05	0.000376637	39.0845	25.431	0
SPARC	CENT+SjD	0.341718	8.8236975355724e-12	5.4369636623626e-10	80.2817	65.3017	0
FAM114A2	CENT+SjD	0.0902529	0.00570291	0.032165	51.0563	42.0259	0
SAP30L	CENT+SjD	0.147641	4.35669592297862e-05	0.000553914	69.3662	56.25	0
SGCD	CENT+SjD	-0.0582999	0.003785	0.0232905	12.6761	21.1207	0
CYFIP2	CENT+SjD	0.0794786	6.07231610862072e-05	0.000733308	20.0704	9.69828	0
ADAM19	CENT+SjD	0.171514	9.21909393212964e-12	5.63501564793814e-10	33.8028	13.3621	0
EBF1	CENT+SjD	0.124739	2.59389529204207e-05	0.000355919	37.3239	23.4914	0
RNF145	CENT+SjD	0.0987328	0.00225498	0.0152821	50	38.7931	0
UBLCP1	CENT+SjD	0.181769	1.48184167565589e-06	2.82802612525196e-05	69.0141	51.7241	0
SLU7	CENT+SjD	0.127569	0.00151115	0.0110634	82.0423	79.0948	0
CCNG1	CENT+SjD	0.121585	0.00352161	0.0220555	88.3803	83.6207	0
NUDCD2	CENT+SjD	0.216145	2.48185167442746e-09	9.35435284553515e-08	64.0845	42.8879	0
MAT2B	CENT+SjD	0.168113	3.54873240168743e-06	6.14863865451678e-05	59.8592	42.2414	0
WWC1	CENT+SjD	-0.133341	0.00201538	0.013893	95.7746	98.7069	0
SLIT3	CENT+SjD	-0.128775	0.000694953	0.0057739	78.8732	85.9914	0
DOCK2	CENT+SjD	0.164838	6.19639552373488e-12	3.96701151721665e-10	32.3944	12.069	0
FOXI1	CENT+SjD	-0.129856	2.06821651929822e-06	3.8140532215945e-05	15.1408	30.1724	0
LCP2	CENT+SjD	0.0488319	0.00309936	0.0199202	13.0282	6.68103	0
GABRP	CENT+SjD	0.0670467	0.00118364	0.00903186	20.0704	11.4224	0
RANBP17	CENT+SjD	-0.181642	3.55704999794296e-07	8.18076186788053e-06	71.4789	80.1724	0
STK10	CENT+SjD	0.118524	3.07779737501766e-07	7.18842869451084e-06	27.4648	12.7155	0
SH3PXD2B	CENT+SjD	0.092013	0.00896681	0.046366	58.4507	49.3534	0
CPEB4	CENT+SjD	0.109369	0.00520089	0.029894	84.8592	83.4052	0
TSPAN17	CENT+SjD	0.113396	0.000539992	0.00464682	41.5493	30.819	0
UNC5A	CENT+SjD	-0.0488288	0.00815911	0.0429334	9.50704	16.3793	0
RAB24	CENT+SjD	0.0982769	0.00113077	0.00868718	35.5634	25	0
LMAN2	CENT+SjD	-0.0737819	0.00381058	0.023432	100	99.1379	0
GRK6	CENT+SjD	0.194043	1.48556715290814e-07	3.81513931416835e-06	62.3239	46.3362	0
PRR7	CENT+SjD	-0.0684611	0.0042432	0.0254507	16.9014	25.8621	0
DOK3	CENT+SjD	0.0428836	0.00153964	0.0112174	10.2113	4.31034	0
B4GALT7	CENT+SjD	0.0892244	0.0058843	0.0328307	50	39.2241	0
RMND5B	CENT+SjD	0.104211	0.00188888	0.0131515	57.3944	45.2586	0
NHP2	CENT+SjD	0.161593	0.000188539	0.00192201	86.9718	79.7414	0
PHYKPL	CENT+SjD	0.187113	4.61246888998262e-07	1.0344535818602e-05	69.0141	51.7241	0
CLK4	CENT+SjD	0.104863	0.00702568	0.0379879	61.6197	50.2155	0
RUFY1	CENT+SjD	0.139556	0.000198028	0.00200741	74.6479	67.0259	0
MRNIP	CENT+SjD	0.151334	1.83010405572867e-05	0.000264537	61.2676	46.3362	0
TBC1D9B	CENT+SjD	0.130113	4.3910765051369e-05	0.000557892	98.5915	98.7069	0
MAPK9	CENT+SjD	0.132633	0.00183305	0.0128072	75.7042	64.8707	0
SCGB3A1	CENT+SjD	-0.496198	2.56588993905077e-11	1.48476208203918e-09	98.5915	98.9224	0
ZFP62	CENT+SjD	0.0922097	0.00451506	0.0267258	49.2958	39.4397	0
RACK1	CENT+SjD	0.346217	1.20635120677151e-11	7.21174327385857e-10	100	97.6293	0
DUSP22	CENT+SjD	0.336386	1.30547761790884e-15	1.4029221972456e-13	80.2817	59.4828	0
IRF4	CENT+SjD	0.359745	4.43931047684431e-21	9.31945480801711e-19	59.8592	26.0776	0
FOXQ1	CENT+SjD	0.155331	0.000854018	0.00687096	73.5915	65.9483	0
GMDS	CENT+SjD	0.120542	0.000866136	0.00694988	99.2958	98.9224	0
SERPINB1	CENT+SjD	0.197655	1.49421759321502e-05	0.000219679	91.9014	82.9741	0
SERPINB9	CENT+SjD	0.112755	4.78574637197704e-07	1.06014558281808e-05	26.0563	11.8534	0
SERPINB6	CENT+SjD	0.1073	0.00811436	0.0427602	87.3239	82.9741	0
PRPF4B	CENT+SjD	0.154966	7.44939122511685e-05	0.000869931	81.338	73.9224	0
ECI2	CENT+SjD	0.145462	0.000193344	0.00196544	66.9014	53.2328	0
F13A1	CENT+SjD	0.177519	1.54711769033019e-09	6.23474615652261e-08	40.1408	19.8276	0
RREB1	CENT+SjD	0.124423	0.00182775	0.012785	75	60.7759	0
SSR1	CENT+SjD	0.0826622	0.00928269	0.0475972	54.5775	43.75	0
DSP	CENT+SjD	0.213627	3.60558008457204e-07	8.2818247896773e-06	96.1268	93.1034	0
BMP6	CENT+SjD	0.203858	9.02483537315301e-14	7.68558385975964e-12	41.1972	16.5948	0
TXNDC5	CENT+SjD	0.352558	7.80779231879987e-14	6.74458768055564e-12	100	99.7845	0
GCNT2	CENT+SjD	-0.154055	4.49439050277947e-07	1.01048226820897e-05	29.9296	48.0603	0
TMEM14C	CENT+SjD	0.115077	0.0072637	0.0390294	77.8169	71.5517	0
ELOVL2	CENT+SjD	0.0131501	0.00899021	0.0463741	2.11268	0.215517	0
NEDD9	CENT+SjD	-0.174427	9.8843599172767e-07	2.02097660188577e-05	63.0282	73.2759	0
PHACTR1	CENT+SjD	0.0403106	0.00612208	0.0339549	9.85915	4.74138	0
NOL7	CENT+SjD	0.102094	0.00162075	0.0116671	53.5211	40.9483	0
RANBP9	CENT+SjD	0.159362	0.000148431	0.00155891	82.7465	73.7069	0
MCUR1	CENT+SjD	0.144272	0.000413475	0.0037338	67.6056	58.1897	0
DTNBP1	CENT+SjD	0.13333	9.06810526178991e-06	0.000142361	47.1831	31.681	0
ATXN1	CENT+SjD	0.170047	7.96096750683102e-06	0.000126077	70.4225	58.1897	0
KIF13A	CENT+SjD	0.140598	0.000598129	0.00507216	72.8873	62.7155	0
KDM1B	CENT+SjD	0.106905	7.81767160220797e-05	0.000905325	32.3944	20.2586	0
ID4	CENT+SjD	0.197178	3.34298399540128e-07	7.73772218627881e-06	75.3521	56.0345	0
MBOAT1	CENT+SjD	0.087773	0.000545511	0.00468442	27.4648	17.2414	0
CDKAL1	CENT+SjD	0.102963	0.0017413	0.0123101	53.5211	42.4569	0
TDP2	CENT+SjD	0.137231	0.000439299	0.00391853	75	64.4397	0
SCGN	CENT+SjD	0.0438386	0.000939004	0.00745833	9.15493	3.44828	0
TRIM38	CENT+SjD	0.204264	3.88395914779699e-08	1.15330589563037e-06	65.1408	47.4138	0
HIST1H4C	CENT+SjD	0.239789	1.68356021727304e-09	6.63377866148689e-08	67.9577	50.8621	0
HIST1H1E	CENT+SjD	0.213316	2.77159487160522e-06	4.92988904551337e-05	80.2817	65.5172	0
HIST1H1D	CENT+SjD	0.170612	4.64625671759139e-10	2.1076260999848e-08	41.5493	20.2586	0
BTN3A2	CENT+SjD	0.199585	4.44912636011938e-10	2.04909508432641e-08	48.2394	27.5862	0
BTN3A1	CENT+SjD	0.247091	6.27429573444219e-15	6.08557467127285e-13	48.2394	22.4138	0
BTN3A3	CENT+SjD	0.128385	5.68502809261377e-08	1.63696167757654e-06	31.6901	15.0862	0
BTN2A1	CENT+SjD	0.140014	1.79055258884829e-07	4.47737346801483e-06	34.507	18.1034	0
BTN1A1	CENT+SjD	0.0155908	0.00373905	0.0231005	2.46479	0.215517	0
HMGN4	CENT+SjD	0.240036	3.62757902081489e-11	2.07254150765165e-09	69.7183	45.2586	0
HIST1H3H	CENT+SjD	0.0122033	0.00417568	0.0251628	1.76056	0	0
HIST1H4J	CENT+SjD	0.0432104	0.00368447	0.0228825	10.2113	4.74138	0
HIST1H1B	CENT+SjD	0.0716135	0.00402452	0.0244642	20.7746	12.931	0
ZKSCAN8	CENT+SjD	0.0957143	0.00551164	0.0313408	49.6479	40.0862	0
TRIM27	CENT+SjD	0.167087	9.48451501745244e-06	0.000148126	89.7887	85.1293	0
UBD	CENT+SjD	0.101333	1.79036755012104e-08	5.64106383069551e-07	13.3803	2.80172	0
PPP1R11	CENT+SjD	0.101981	0.00563698	0.0318629	59.8592	50.6466	0
TRIM26	CENT+SjD	0.154155	7.92812894231847e-05	0.000916941	77.1127	66.8103	0
PPP1R18	CENT+SjD	0.160244	1.89434467507036e-10	9.39574141860447e-09	29.5775	11.4224	0
MDC1	CENT+SjD	0.0785476	0.00774728	0.0412594	36.2676	28.0172	0
TUBB	CENT+SjD	0.246316	9.29186320346059e-11	5.02539072779988e-09	59.1549	36.6379	0
IER3	CENT+SjD	0.0856087	0.00530294	0.0303934	35.2113	26.7241	0
LTA	CENT+SjD	0.0214189	0.0011089	0.00853374	3.52113	0.431034	0
LTB	CENT+SjD	0.144884	1.65815474036363e-11	9.71958626056006e-10	21.4789	5.38793	0
LST1	CENT+SjD	0.0695242	3.64891470449981e-05	0.000476621	15.1408	6.03448	0
AIF1	CENT+SjD	0.119999	5.18666240578305e-06	8.65434409186757e-05	27.4648	14.4397	0
ABHD16A	CENT+SjD	0.0944158	0.00576912	0.0324675	51.7606	43.9655	0
CLIC1	CENT+SjD	0.246224	6.1679478725011e-09	2.16646169046955e-07	82.3944	65.5172	0
MSH5	CENT+SjD	-0.0601056	0.00221219	0.0150429	11.2676	20.0431	0
VARS	CENT+SjD	0.130009	0.000437091	0.00390656	71.1268	57.3276	0
LSM2	CENT+SjD	0.136551	2.1193359320654e-05	0.000299628	44.7183	30.3879	0
HSPA1A	CENT+SjD	0.170761	2.19756273184962e-05	0.000307557	62.6761	48.4914	0
HSPA1B	CENT+SjD	0.242222	8.73351201170711e-09	2.98062052664197e-07	78.5211	63.7931	0
SNHG32	CENT+SjD	0.0925017	0.00470094	0.0275644	45.7746	34.9138	0
SLC44A4	CENT+SjD	0.338378	1.21758328097531e-13	1.01300684584001e-11	79.5775	58.4052	0
EHMT2	CENT+SjD	0.0936993	0.00526046	0.0301979	45.0704	35.7759	0
C2	CENT+SjD	0.0999858	2.25083420077626e-05	0.000313796	26.4085	14.2241	0
CFB	CENT+SjD	0.308592	2.40624329343485e-25	7.89860298539506e-23	45.4225	12.7155	0
TNXB	CENT+SjD	0.187287	0.00023956	0.00236082	65.8451	53.0172	0
ATF6B	CENT+SjD	0.109671	0.0073538	0.0394197	76.4085	69.6121	0
AGPAT1	CENT+SjD	0.136618	0.000967175	0.00762393	74.6479	67.2414	0
PBX2	CENT+SjD	0.136974	0.00141348	0.0104973	74.2958	66.8103	0
GPSM3	CENT+SjD	0.161118	8.1303441673316e-09	2.79590921137152e-07	33.0986	15.5172	0
TAP2	CENT+SjD	0.27518	5.52519361748033e-18	7.5569579977265e-16	50.3521	21.1207	0
PSMB8	CENT+SjD	0.801849	5.89280851767261e-65	2.65971912445153e-61	89.7887	40.7328	0
PSMB9	CENT+SjD	0.454632	6.28656135030882e-43	1.13497578618475e-39	59.507	13.3621	0
TAP1	CENT+SjD	0.447475	3.68491312957233e-34	2.66109686565195e-31	63.0282	21.9828	0
BRD2	CENT+SjD	0.182208	3.06816227521764e-07	7.17520747626675e-06	97.8873	96.5517	0
RXRB	CENT+SjD	0.112597	0.0029659	0.0192129	60.5634	50.431	0
RING1	CENT+SjD	0.13799	0.000207178	0.00208494	68.3099	55.6034	0
WDR46	CENT+SjD	0.139891	0.000417385	0.00375646	67.2535	55.819	0
TAPBP	CENT+SjD	0.610871	1.6105422736908e-42	2.64333910992851e-39	98.9437	95.2586	0
PHF1	CENT+SjD	0.155123	4.42549205806167e-05	0.000560687	84.507	81.0345	0
ITPR3	CENT+SjD	0.250712	1.9403659568187e-10	9.57141174437288e-09	73.5915	55.6034	0
NUDT3	CENT+SjD	0.101622	0.00502867	0.0291326	83.4507	80.3879	0
DEF6	CENT+SjD	0.135462	6.602957669325e-05	0.000784791	52.1127	37.7155	0
FKBP5	CENT+SjD	0.0901727	0.00145881	0.0107509	27.8169	18.5345	0
SRPK1	CENT+SjD	0.127021	0.00349064	0.0219276	78.169	67.2414	0
ETV7	CENT+SjD	0.0287409	8.76901085483427e-05	0.0010001	4.57746	0.431034	0
KCTD20	CENT+SjD	0.110709	0.0040609	0.0246439	66.5493	56.8966	0
SRSF3	CENT+SjD	0.172606	1.07988225947971e-05	0.000165502	82.0423	71.7672	0
CDKN1A	CENT+SjD	0.157704	1.5530853151451e-08	4.95395799993457e-07	37.6761	19.181	0
CPNE5	CENT+SjD	0.113477	8.2196035395021e-08	2.29361240034267e-06	23.2394	9.26724	0
MTCH1	CENT+SjD	0.115654	0.00172056	0.0121911	92.6056	92.4569	0
FGD2	CENT+SjD	0.112719	1.68655389698819e-09	6.63377866148689e-08	19.7183	5.60345	0
CMTR1	CENT+SjD	0.13177	0.000900797	0.00720239	61.6197	51.5086	0
CCDC167	CENT+SjD	0.130755	8.47849800486085e-06	0.000133686	44.0141	28.4483	0
SAYSD1	CENT+SjD	0.093013	0.00791158	0.0418948	47.5352	39.2241	0
KCNK5	CENT+SjD	0.104636	9.59625699628567e-06	0.000149612	23.9437	11.8534	0
MDFI	CENT+SjD	0.0923679	0.00234035	0.0157542	39.7887	29.5259	0
CCND3	CENT+SjD	0.221205	3.91398824900471e-09	1.41609506708479e-07	71.831	50.8621	0
TAF8	CENT+SjD	0.101255	0.00662169	0.0362157	58.8028	50	0
C6orf132	CENT+SjD	0.238772	1.9651460354542e-08	6.14882955356847e-07	72.8873	57.7586	0
UBR2	CENT+SjD	0.171481	9.50009543992238e-06	0.000148241	73.5915	62.931	0
CNPY3	CENT+SjD	0.106915	0.00813079	0.0428218	71.831	62.7155	0
GNMT	CENT+SjD	-0.115121	0.000671886	0.00560288	46.831	59.0517	0
MEA1	CENT+SjD	0.141803	0.00029763	0.00283258	73.9437	62.7155	0
ZNF318	CENT+SjD	0.0905378	0.00222808	0.0151225	35.2113	25.431	0
YIPF3	CENT+SjD	-0.0878536	0.00431763	0.0258457	97.8873	98.4914	0
XPO5	CENT+SjD	0.129801	0.000278522	0.00267897	53.169	40.3017	0
SLC29A1	CENT+SjD	0.238763	7.11200416892119e-11	3.87915780258922e-09	57.7465	35.7759	0
HSP90AB1	CENT+SjD	0.200932	9.96316654963305e-09	3.36214969882383e-07	98.5915	97.1983	0
SLC25A27	CENT+SjD	-0.0798094	0.000789372	0.00643691	16.9014	28.0172	0
C6orf141	CENT+SjD	-0.158335	1.14927558299776e-07	3.07392909265802e-06	26.0563	45.2586	0
CRISP2	CENT+SjD	0.34472	9.7764350354178e-10	4.15731231099574e-08	74.6479	61.8534	0
CRISP3	CENT+SjD	-0.39726	2.96925634939251e-37	2.55271210152059e-34	100	100	0
TFAP2B	CENT+SjD	-0.151307	1.21047854994098e-06	2.39890008129906e-05	26.4085	44.3966	0
MCM3	CENT+SjD	0.0870146	0.00321897	0.0205427	31.338	22.4138	0
TRAM2	CENT+SjD	0.127333	4.89846009836182e-05	0.000607396	42.6056	28.8793	0
TMEM14A	CENT+SjD	0.164158	5.8997600139123e-06	9.67432037158698e-05	53.169	39.0086	0
ELOVL5	CENT+SjD	0.141533	2.77424844864586e-05	0.00037744	51.7606	35.9914	0
DST	CENT+SjD	0.122212	0.00113284	0.00869938	96.831	96.5517	0
PHF3	CENT+SjD	0.161273	8.19495772986634e-05	0.000942368	85.2113	73.7069	0
LMBRD1	CENT+SjD	0.148379	0.000519906	0.00450402	87.3239	80.1724	0
OGFRL1	CENT+SjD	-0.0792054	0.000926575	0.00737583	100	100	0
MTO1	CENT+SjD	0.174666	2.4636776307901e-06	4.44348011451394e-05	65.493	51.2931	0
TMEM30A	CENT+SjD	-0.059922	0.00581936	0.0326746	16.1972	25	0
PHIP	CENT+SjD	0.117947	0.00585163	0.0327582	75	68.5345	0
HMGN3	CENT+SjD	0.13677	0.00147988	0.0108785	89.7887	82.7586	0
BCKDHB	CENT+SjD	-0.0964571	0.00798955	0.0422454	76.4085	79.3103	0
TENT5A	CENT+SjD	-0.205305	5.8109188479053e-09	2.04902986093911e-07	100	100	0
IBTK	CENT+SjD	0.10651	0.00548109	0.0312163	88.0282	85.7759	0
PGM3	CENT+SjD	0.253986	5.17057322268178e-09	1.84485235103353e-07	89.7887	79.9569	0
RWDD2A	CENT+SjD	0.140095	1.25909490027467e-05	0.000189273	47.5352	31.681	0
CYB5R4	CENT+SjD	0.102666	0.00133856	0.0100233	47.5352	36.6379	0
RARS2	CENT+SjD	0.15971	8.80792789679967e-05	0.0010039	78.8732	64.8707	0
PM20D2	CENT+SjD	0.0833173	0.00501346	0.0290665	40.493	30.3879	0
UBE2J1	CENT+SjD	0.314604	8.01050034037863e-15	7.65193508704739e-13	94.7183	87.7155	0
MAP3K7	CENT+SjD	0.161387	9.68078396182492e-06	0.000150792	75.7042	62.2845	0
UFL1	CENT+SjD	0.112626	0.00388908	0.0238254	66.9014	56.8966	0
FBXL4	CENT+SjD	0.10552	0.00142002	0.0105329	49.2958	38.5776	0
PRDM1	CENT+SjD	0.201002	1.13204750653845e-10	5.94127490786199e-09	52.1127	27.3707	0
CD24	CENT+SjD	-0.0778513	0.00188041	0.0131026	100	100	0
SOBP	CENT+SjD	0.130042	0.00157298	0.0114188	71.831	60.5603	0
OSTM1	CENT+SjD	0.0906062	0.00400545	0.0243811	34.1549	25.8621	0
MICAL1	CENT+SjD	0.112039	0.00051402	0.00446589	38.0282	26.2931	0
AK9	CENT+SjD	-0.101084	3.50885529052804e-05	0.00046139	15.8451	29.5259	0
AMD1	CENT+SjD	0.20241	2.25002864665864e-06	4.1073829309176e-05	79.5775	69.181	0
SLC16A10	CENT+SjD	-0.106906	1.39991995758941e-05	0.000207335	17.6056	32.3276	0
MARCKS	CENT+SjD	0.315797	5.60014429132389e-13	4.17789277006452e-11	71.4789	53.8793	0
HDAC2	CENT+SjD	0.151295	4.75352580019919e-05	0.000592272	57.3944	45.4741	0
TSPYL1	CENT+SjD	0.162434	4.59813506655693e-05	0.000578903	91.5493	85.5603	0
CALHM6	CENT+SjD	0.0411373	0.000548973	0.00470168	8.4507	2.80172	0
MAN1A1	CENT+SjD	0.190228	4.78551202101734e-07	1.06014558281808e-05	61.9718	45.0431	0
HDDC2	CENT+SjD	0.105878	0.00409099	0.0247765	59.507	50.6466	0
NCOA7	CENT+SjD	0.148867	1.05657673785567e-06	2.13371772094477e-05	42.6056	26.2931	0
RNF146	CENT+SjD	0.0976207	0.00595014	0.0331555	58.8028	49.7845	0
C6orf58	CENT+SjD	-0.412339	4.81361476261263e-22	1.15873334565611e-19	100	100	0
LAMA2	CENT+SjD	0.096667	0.000834346	0.00674406	37.3239	25.6466	0
EPB41L2	CENT+SjD	0.21754	9.21664885995023e-10	3.93374417299152e-08	55.2817	34.4828	0
MED23	CENT+SjD	0.184386	1.43172480089934e-06	2.75275394626588e-05	72.8873	56.8966	0
ENPP3	CENT+SjD	0.165295	6.3432922226556e-06	0.000103266	59.507	43.5345	0
STX7	CENT+SjD	0.258146	6.23035507902054e-11	3.42935459136088e-09	70.0704	49.7845	0
VNN2	CENT+SjD	0.0574156	7.56457261771774e-08	2.13058961061273e-06	9.15493	1.07759	0
SGK1	CENT+SjD	-0.28863	1.39860508123768e-11	8.27882496284102e-10	71.4789	83.4052	0
MAP3K5	CENT+SjD	0.0788161	0.00930447	0.047658	38.0282	29.3103	0
PEX7	CENT+SjD	-0.138314	5.83130298690904e-06	9.59693200780819e-05	31.6901	49.1379	0
TNFAIP3	CENT+SjD	0.175422	1.45364578805953e-08	4.6697724301827e-07	50	29.3103	0
PERP	CENT+SjD	0.0879797	0.00273788	0.0180203	100	100	0
ARFGEF3	CENT+SjD	0.155156	0.000120846	0.00131352	79.9296	68.1034	0
ABRACL	CENT+SjD	0.157222	1.01331682139963e-05	0.000156496	58.8028	44.3966	0
CITED2	CENT+SjD	0.242434	3.93507581794432e-09	1.42087717634334e-07	86.6197	76.9397	0
ADGRG6	CENT+SjD	-0.142806	3.6578769137594e-05	0.000477163	57.0423	68.319	0
ZC2HC1B	CENT+SjD	0.0223657	0.00159318	0.0115212	3.87324	0.646552	0
SF3B5	CENT+SjD	0.128501	0.000914803	0.00729177	85.9155	81.0345	0
UTRN	CENT+SjD	0.126696	0.00196344	0.0136181	76.0563	67.8879	0
STXBP5	CENT+SjD	0.0941293	0.00233781	0.0157429	33.0986	24.1379	0
NUP43	CENT+SjD	0.110088	0.000983352	0.00772897	44.7183	35.1293	0
PLEKHG1	CENT+SjD	0.0290745	0.00134725	0.0100693	5.28169	1.2931	0
AKAP12	CENT+SjD	0.0895281	0.00231167	0.0156018	27.1127	18.5345	0
ARID1B	CENT+SjD	0.218703	1.87280084927123e-07	4.65723781442738e-06	77.8169	67.0259	0
DYNLT1	CENT+SjD	0.157432	7.53547232867554e-05	0.000876581	88.0282	78.8793	0
TAGAP	CENT+SjD	0.0708519	0.00026079	0.0025368	17.9577	9.05172	0
SOD2	CENT+SjD	0.360723	8.2034718992303e-18	1.11357505014063e-15	97.8873	88.5776	0
ACAT2	CENT+SjD	0.154996	2.15080832955591e-05	0.000302705	67.6056	51.9397	0
IGF2R	CENT+SjD	0.193504	2.76016544694394e-06	4.92132173520965e-05	82.7465	69.8276	0
SLC22A3	CENT+SjD	-0.186945	8.28124417634831e-07	1.72047850816792e-05	52.4648	66.1638	0
QKI	CENT+SjD	0.161538	0.00010128	0.00112662	62.3239	52.3707	0
DACT2	CENT+SjD	-0.0861693	0.00587837	0.0328163	36.9718	46.3362	0
SMOC2	CENT+SjD	0.164387	1.38433797558776e-07	3.59564897724797e-06	34.8592	19.3966	0
C6orf120	CENT+SjD	0.117262	0.00373194	0.0230989	76.0563	70.2586	0
FAM120B	CENT+SjD	0.107475	0.0026503	0.0175398	58.0986	49.1379	0
C7orf50	CENT+SjD	0.14506	0.000435435	0.00389561	84.8592	79.0948	0
ZFAND2A	CENT+SjD	0.142009	3.59319621700683e-05	0.000470084	49.6479	36.6379	0
MICALL2	CENT+SjD	0.12824	0.000275226	0.00265435	60.2113	46.1207	0
PSMG3	CENT+SjD	0.0996693	0.00844762	0.0441811	76.7606	72.4138	0
CHST12	CENT+SjD	0.0857498	0.00897963	0.0463741	51.0563	41.5948	0
LFNG	CENT+SjD	0.331255	1.01891812225654e-10	5.44246975716557e-09	88.3803	73.4914	0
TTYH3	CENT+SjD	0.108226	0.00470499	0.0275792	65.8451	57.9741	0
CARD11	CENT+SjD	0.0397718	0.00706609	0.0381315	8.80282	4.09483	0
FOXK1	CENT+SjD	0.111636	0.00173975	0.0123078	57.3944	47.4138	0
ACTB	CENT+SjD	0.115907	0.00173167	0.0122602	100	100	0
CCZ1	CENT+SjD	-0.0580821	9.56274858687947e-05	0.00107501	3.16901	11.2069	0
AIMP2	CENT+SjD	0.0877984	0.00287062	0.0186988	45.7746	34.6983	0
RAC1	CENT+SjD	0.165641	2.40217733532774e-05	0.000332839	75	59.6983	0
ZDHHC4	CENT+SjD	0.139566	0.00090846	0.00725723	74.6479	62.7155	0
COL28A1	CENT+SjD	-0.110492	0.00116685	0.00892534	25.3521	35.5603	0
GLCCI1	CENT+SjD	0.092717	0.000967018	0.00762393	32.3944	21.9828	0
TMEM106B	CENT+SjD	0.140072	0.0001888	0.00192358	85.9155	82.1121	0
TSPAN13	CENT+SjD	0.129067	6.79621980920925e-05	0.000805111	100	100	0
AGR2	CENT+SjD	-0.164368	0.00542539	0.0309772	98.5915	98.9224	0
AGR3	CENT+SjD	0.128304	0.000841996	0.00678634	57.0423	45.6897	0
AHR	CENT+SjD	0.180876	7.90376263706084e-09	2.72317806583008e-07	46.1268	26.2931	0
SNX13	CENT+SjD	0.124359	0.00209152	0.014363	70.7746	57.3276	0
TOMM7	CENT+SjD	0.209579	6.40470675271185e-09	2.24090263010581e-07	100	99.3534	0
FAM126A	CENT+SjD	0.123081	0.000244233	0.0023964	41.5493	30.1724	0
NUP42	CENT+SjD	0.148644	3.36235838143314e-06	5.87079479868414e-05	51.4085	34.9138	0
GPNMB	CENT+SjD	0.156234	2.61464245477247e-06	4.69232155849525e-05	45.7746	28.8793	0
TRA2A	CENT+SjD	0.271735	3.40650192656188e-12	2.32958279477834e-10	90.493	77.8017	0
OSBPL3	CENT+SjD	0.0791872	9.77065232068035e-05	0.00109497	20.0704	9.91379	0
CBX3	CENT+SjD	0.172132	7.50635845786583e-06	0.000119611	78.169	68.9655	0
HIBADH	CENT+SjD	0.202038	1.42448976357439e-08	4.59245324849499e-07	59.8592	40.3017	0
TAX1BP1	CENT+SjD	0.228105	8.5534277975083e-09	2.92468911848892e-07	94.7183	88.1466	0
JAZF1	CENT+SjD	0.0584324	0.00651547	0.0357213	20.7746	13.3621	0
WIPF3	CENT+SjD	-0.155392	1.24743441779532e-06	2.46402417711999e-05	27.4648	45.4741	0
AQP1	CENT+SjD	0.165212	0.00148545	0.0109062	82.0423	72.6293	0
FKBP9	CENT+SjD	0.123481	0.000560658	0.00478814	61.2676	48.4914	0
HERPUD2	CENT+SjD	0.160134	4.67553340098746e-05	0.000585788	75.3521	66.8103	0
STARD3NL	CENT+SjD	0.0998342	0.00463806	0.0272722	45.0704	35.9914	0
INHBA	CENT+SjD	0.123922	4.98114532581193e-06	8.33453176202118e-05	28.169	15.3017	0
BLVRA	CENT+SjD	0.185579	4.34823807767069e-08	1.28904910105528e-06	52.8169	34.9138	0
UBE2D4	CENT+SjD	0.146686	2.14432088833243e-05	0.000302214	56.338	42.0259	0
DBNL	CENT+SjD	0.177847	1.83375734720994e-06	3.42010900274052e-05	87.3239	82.5431	0
AEBP1	CENT+SjD	0.172013	9.90810632516181e-08	2.71443022146391e-06	45.4225	26.9397	0
POLD2	CENT+SjD	0.119648	0.00196699	0.0136375	72.8873	60.1293	0
YKT6	CENT+SjD	0.150178	3.97409677282894e-05	0.000512122	90.8451	86.4224	0
NUDCD3	CENT+SjD	0.12508	0.00329464	0.0209663	67.2535	59.6983	0
OGDH	CENT+SjD	0.162762	2.06725365950878e-05	0.000293644	79.5775	68.75	0
ZMIZ2	CENT+SjD	0.177301	2.00199314005597e-05	0.000285723	80.6338	73.2759	0
PURB	CENT+SjD	0.113614	0.0058237	0.0326746	75.7042	66.3793	0
MYO1G	CENT+SjD	0.110737	1.53232543441617e-09	6.20282587285865e-08	20.4225	6.03448	0
CCM2	CENT+SjD	0.213906	2.75633694282463e-08	8.44871089401627e-07	66.9014	49.3534	0
RAMP3	CENT+SjD	0.081289	0.00229745	0.0155345	28.5211	18.9655	0
IGFBP3	CENT+SjD	0.120389	0.000466276	0.00411847	27.4648	17.6724	0
HUS1	CENT+SjD	0.142286	6.15967816036364e-05	0.000741379	63.7324	49.3534	0
UPP1	CENT+SjD	0.040355	0.00241912	0.0162481	10.5634	4.74138	0
IKZF1	CENT+SjD	0.256601	1.58443929837509e-11	9.3177417240599e-10	57.0423	35.3448	0
EGFR	CENT+SjD	0.143965	0.000317749	0.0030035	77.8169	64.4397	0
VOPP1	CENT+SjD	0.236272	1.00041027861377e-08	3.36966551680839e-07	83.4507	71.1207	0
CCT6A	CENT+SjD	0.157027	5.94226695069161e-05	0.000720011	73.9437	61.6379	0
ZNF107	CENT+SjD	-0.0620196	0.000881085	0.00705728	9.50704	18.5345	0
VKORC1L1	CENT+SjD	0.176177	8.68345167476095e-07	1.79577361438871e-05	64.7887	45.4741	0
KCTD7	CENT+SjD	0.0724551	0.00842452	0.0440859	27.8169	20.0431	0
TMEM248	CENT+SjD	0.180413	9.11098155067705e-06	0.00014291	94.0141	91.3793	0
BAZ1B	CENT+SjD	0.148393	0.000150477	0.00157713	78.169	71.9828	0
CLDN3	CENT+SjD	-0.22604	9.75638776469608e-09	3.29853604314275e-07	63.7324	81.0345	0
CLDN4	CENT+SjD	-0.282498	4.91270945661956e-13	3.72664103066427e-11	80.9859	89.6552	0
LIMK1	CENT+SjD	0.100433	0.00873578	0.0454512	67.6056	59.9138	0
RCC1L	CENT+SjD	0.0968072	0.00409085	0.0247765	42.6056	33.6207	0
HSPB1	CENT+SjD	0.21206	1.35033131286422e-09	5.55174796819651e-08	100	100	0
YWHAG	CENT+SjD	0.20112	5.5738596849241e-07	1.21828647399055e-05	82.7465	69.8276	0
DTX2	CENT+SjD	-0.0709554	0.00645055	0.0354084	23.9437	33.8362	0
FGL2	CENT+SjD	0.376349	5.33901971592228e-19	8.53014707533282e-17	65.8451	37.7155	0
SEMA3C	CENT+SjD	0.101642	0.00244862	0.0164096	50.3521	38.5776	0
DMTF1	CENT+SjD	0.108525	0.00210081	0.0144104	65.1408	53.0172	0
TMEM243	CENT+SjD	0.111795	0.000323924	0.00304516	42.2535	30.3879	0
GTPBP10	CENT+SjD	0.181837	3.65200426476767e-07	8.36716814671517e-06	65.1408	45.9052	0
CDK14	CENT+SjD	0.169149	9.36568000681984e-08	2.585443223901e-06	50.7042	29.9569	0
FZD1	CENT+SjD	0.0831134	0.00938207	0.047962	32.0423	24.569	0
CYP51A1	CENT+SjD	0.102154	0.0083584	0.0438415	65.493	55.1724	0
ANKIB1	CENT+SjD	0.108349	0.00226414	0.0153384	52.1127	42.0259	0
PEX1	CENT+SjD	0.0848289	0.00428546	0.0256616	50	38.7931	0
SAMD9L	CENT+SjD	0.16451	7.8132366715175e-12	4.86414396095093e-10	30.6338	10.9914	0
BET1	CENT+SjD	0.155942	2.46621693918955e-05	0.000340146	61.6197	48.4914	0
COL1A2	CENT+SjD	0.554289	1.99196871972764e-21	4.38573210560521e-19	83.4507	64.0086	0
PDK4	CENT+SjD	-0.118854	1.2766776897378e-05	0.000191597	22.1831	37.7155	0
SEM1	CENT+SjD	0.148136	0.0002454	0.00240192	81.6901	73.2759	0
TECPR1	CENT+SjD	0.181771	4.16009892847124e-06	7.07101649034382e-05	75.7042	67.8879	0
BRI3	CENT+SjD	0.259185	1.61991428661772e-10	8.21514958724615e-09	99.6479	99.569	0
TRRAP	CENT+SjD	0.145437	0.000119495	0.00130119	67.6056	56.8966	0
SMURF1	CENT+SjD	0.154949	7.9640757225215e-05	0.000920508	70.7746	57.3276	0
ARPC1A	CENT+SjD	0.219432	1.6219541487704e-09	6.47848677033202e-08	72.1831	52.5862	0
ARPC1B	CENT+SjD	0.216946	4.81260355447092e-11	2.70675216736505e-09	55.2817	31.0345	0
BUD31	CENT+SjD	0.112981	0.00622507	0.0344008	76.4085	68.319	0
ATP5MF	CENT+SjD	0.145241	0.00291423	0.0189257	95.4225	85.1293	0
ZNF394	CENT+SjD	0.154985	8.44151112704247e-06	0.000133219	61.6197	44.6121	0
ZKSCAN1	CENT+SjD	0.158602	0.000158584	0.00165209	89.7887	83.4052	0
COPS6	CENT+SjD	0.103122	0.00864622	0.0450242	78.169	72.1983	0
MCM7	CENT+SjD	0.0974269	0.00523125	0.0300493	59.8592	52.5862	0
LAMTOR4	CENT+SjD	0.174647	5.35233066894744e-06	8.8978801010292e-05	95.0704	91.1638	0
PILRB	CENT+SjD	0.219432	1.32382458504959e-07	3.46884311443909e-06	83.0986	73.9224	0
MEPCE	CENT+SjD	0.164585	9.69091653622455e-05	0.00108671	77.1127	60.5603	0
LRCH4	CENT+SjD	0.160037	0.000165107	0.00171116	65.493	55.3879	0
PCOLCE	CENT+SjD	0.194906	3.38779984889792e-10	1.59695400710191e-08	43.3099	22.1983	0
GNB2	CENT+SjD	0.106959	0.00711595	0.0383382	98.2394	97.4138	0
EPO	CENT+SjD	-0.0898432	9.68865838186366e-06	0.000150792	8.4507	20.6897	0
TRIP6	CENT+SjD	0.138569	0.000372829	0.00341851	72.5352	62.069	0
ACHE	CENT+SjD	-0.0911453	3.997517494571e-05	0.00051334	12.3239	24.7845	0
MUC12	CENT+SjD	0.0170185	0.00893502	0.0462215	2.11268	0.215517	0
TRIM56	CENT+SjD	0.143384	3.73478325245441e-05	0.000485441	58.4507	41.8103	0
SERPINE1	CENT+SjD	-0.0286777	0.00940394	0.048031	2.11268	6.25	0
PLOD3	CENT+SjD	0.103942	0.000360654	0.00332165	46.1268	32.7586	0
ZNHIT1	CENT+SjD	0.120723	0.00206752	0.0142307	71.831	63.3621	0
ORAI2	CENT+SjD	0.120566	3.43565111112485e-05	0.000453084	31.338	19.181	0
PMPCB	CENT+SjD	0.171664	3.61494570329529e-06	6.24122018950606e-05	95.7746	93.75	0
PSMC2	CENT+SjD	0.154305	4.2892747454987e-05	0.000547269	69.3662	54.7414	0
KMT2E	CENT+SjD	0.165412	4.58871521857072e-05	0.000578274	94.0141	90.7328	0
COG5	CENT+SjD	0.207166	1.11416584626312e-07	2.99778691332852e-06	79.9296	64.6552	0
DLD	CENT+SjD	0.166066	2.02896012979982e-05	0.000288659	71.831	61.6379	0
DNAJB9	CENT+SjD	0.448318	2.94185696778081e-22	7.27565557483764e-20	92.2535	72.6293	0
IMMP2L	CENT+SjD	0.110545	0.00328118	0.0208954	61.6197	51.2931	0
DOCK4	CENT+SjD	0.0928719	0.00125291	0.00948827	34.507	24.1379	0
MDFIC	CENT+SjD	0.112276	0.00349796	0.021966	78.5211	74.569	0
TES	CENT+SjD	0.296759	2.59250683311926e-11	1.49537119377429e-09	80.2817	70.2586	0
CAV2	CENT+SjD	0.172348	2.19209804158304e-05	0.000307268	66.5493	49.7845	0
CAV1	CENT+SjD	0.135415	0.000239223	0.00235878	48.5915	36.6379	0
CAPZA2	CENT+SjD	0.227076	1.6238643123423e-08	5.16148702377253e-07	80.6338	64.8707	0
LSM8	CENT+SjD	0.0969374	0.0070147	0.0379513	70.4225	64.2241	0
TSPAN12	CENT+SjD	-0.12706	0.000413626	0.0037338	80.2817	84.6983	0
FAM3C	CENT+SjD	0.199212	1.99086556193699e-07	4.92252011225219e-06	89.4366	83.6207	0
PTPRZ1	CENT+SjD	-0.0904317	0.00741315	0.0397142	41.5493	51.9397	0
ZNF800	CENT+SjD	0.118178	0.00158753	0.0114967	66.9014	55.819	0
ARF5	CENT+SjD	0.116807	0.00625984	0.0345612	66.9014	57.5431	0
SND1	CENT+SjD	0.171673	3.25541499849362e-05	0.000434392	91.9014	83.8362	0
TNPO3	CENT+SjD	0.115828	0.00143491	0.0105955	61.2676	50	0
TSPAN33	CENT+SjD	0.112014	0.00881926	0.0458196	84.8592	80.3879	0
AHCYL2	CENT+SjD	0.159491	9.35428201557434e-07	1.92348755705216e-05	52.4648	35.1293	0
KLHDC10	CENT+SjD	0.109594	0.00613801	0.034003	68.662	60.3448	0
PODXL	CENT+SjD	-0.177957	1.55318294885058e-06	2.94550052085593e-05	89.0845	94.6121	0
EXOC4	CENT+SjD	0.168107	1.12864595620762e-05	0.000171954	83.4507	74.7845	0
AKR1B1	CENT+SjD	0.213036	2.09068178482109e-10	1.02568393867283e-08	55.6338	32.1121	0
BPGM	CENT+SjD	0.179676	3.9841676132314e-07	9.02511444031113e-06	63.7324	46.9828	0
CALD1	CENT+SjD	0.124313	0.00449012	0.0266282	85.2113	83.1897	0
CYREN	CENT+SjD	0.125269	0.00100129	0.00783587	64.7887	52.1552	0
PTN	CENT+SjD	0.118357	0.0053867	0.0307965	54.2254	45.9052	0
CREB3L2	CENT+SjD	-0.212696	2.4929506801887e-08	7.66741594209996e-07	69.3662	80.3879	0
SVOPL	CENT+SjD	-0.0619021	0.00814059	0.042861	19.0141	28.0172	0
ZC3HAV1	CENT+SjD	-0.0965888	0.00965707	0.0490432	63.7324	68.75	0
UBN2	CENT+SjD	0.10777	0.00275585	0.0181289	50	40.5172	0
PARP12	CENT+SjD	0.077594	0.00356148	0.0222411	27.1127	18.319	0
SSBP1	CENT+SjD	0.142772	5.78329874053887e-05	0.000704532	64.4366	48.7069	0
MGAM2	CENT+SjD	-0.252366	2.89493161865827e-08	8.81367545417478e-07	84.8592	95.4741	0
TRBC1	CENT+SjD	0.142825	6.65150428310571e-12	4.2433306829396e-10	22.1831	5.60345	0
TRBC2	CENT+SjD	0.271126	2.04787151362171e-21	4.4014609889198e-19	40.493	10.9914	0
PIP	CENT+SjD	-0.480261	5.42503532090745e-35	4.08098282015263e-32	100	100	0
GSTK1	CENT+SjD	0.245974	2.02271698558504e-13	1.62302810923344e-11	99.2958	97.8448	0
ZYX	CENT+SjD	0.207308	4.50016629122004e-07	1.01052241569262e-05	78.5211	68.1034	0
TPK1	CENT+SjD	-0.0581526	0.00307953	0.019821	11.6197	20.0431	0
PDIA4	CENT+SjD	-0.0940194	0.00562794	0.0318417	68.3099	70.4741	0
GIMAP8	CENT+SjD	0.0605571	0.00378179	0.023284	15.493	8.83621	0
GIMAP7	CENT+SjD	0.143973	5.75788638279686e-08	1.6553006489652e-06	34.1549	16.5948	0
TMEM176B	CENT+SjD	0.142864	3.3051800195915e-07	7.66988689893379e-06	36.2676	19.8276	0
TMEM176A	CENT+SjD	0.0997433	4.4450443123109e-06	7.50709354672227e-05	21.831	9.91379	0
SLC4A2	CENT+SjD	0.160617	2.76683412244998e-06	4.92627448192425e-05	53.169	36.8534	0
AGAP3	CENT+SjD	0.103115	0.00673067	0.0366784	60.5634	54.3103	0
NUB1	CENT+SjD	0.16407	3.6510821484099e-05	0.000476621	75	61.8534	0
PRKAG2	CENT+SjD	0.0996999	0.00567689	0.0320383	45.0704	37.069	0
KMT2C	CENT+SjD	0.144546	0.000157172	0.00164022	96.1268	94.181	0
PTPRN2	CENT+SjD	0.225487	6.79013768973724e-06	0.000109898	86.2676	78.4483	0
WDR60	CENT+SjD	0.143326	2.01226857814935e-05	0.000286963	57.3944	42.0259	0
ARHGEF10	CENT+SjD	0.201945	6.63722285213977e-08	1.89601932551474e-06	70.4225	51.2931	0
CSMD1	CENT+SjD	0.0670377	2.25826093111044e-07	5.48730051820565e-06	11.9718	2.58621	0
DEFB1	CENT+SjD	0.20809	1.62300650928032e-05	0.000236495	61.9718	45.2586	0
CTSB	CENT+SjD	0.187756	3.38751888186339e-09	1.24812787537064e-07	100	100	0
LONRF1	CENT+SjD	0.138149	4.77991975884367e-05	0.000593921	60.2113	46.7672	0
DLC1	CENT+SjD	0.0601475	0.00878067	0.0456453	30.6338	21.7672	0
TUSC3	CENT+SjD	-0.173392	6.84874713892802e-07	1.45982622014412e-05	42.9577	60.7759	0
ZDHHC2	CENT+SjD	0.10393	0.00564116	0.0318765	66.9014	59.6983	0
CNOT7	CENT+SjD	0.127234	2.80087888251583e-05	0.000380776	43.3099	29.3103	0
VPS37A	CENT+SjD	0.0928867	0.00710344	0.0382822	43.662	35.1293	0
PCM1	CENT+SjD	0.153736	6.5744057877823e-05	0.000783447	85.2113	81.4655	0
DOK2	CENT+SjD	0.0528557	0.00072249	0.00597792	10.9155	4.52586	0
HR	CENT+SjD	0.0452079	0.00919664	0.0473008	15.8451	9.48276	0
POLR3D	CENT+SjD	0.090993	0.0053759	0.0307628	48.9437	38.1466	0
SORBS3	CENT+SjD	0.127444	0.00147162	0.0108266	85.9155	84.0517	0
TNFRSF10A	CENT+SjD	0.0629289	0.00391021	0.0239224	19.3662	11.8534	0
CHMP7	CENT+SjD	0.128381	0.000145116	0.00152677	59.507	45.9052	0
NKX3-1	CENT+SjD	0.374687	2.56981712017861e-13	2.04385366906188e-11	94.7183	90.5172	0
STC1	CENT+SjD	-0.0577933	0.00413735	0.0249985	11.2676	19.181	0
ADAM28	CENT+SjD	0.181504	8.03775020510074e-08	2.25331587271566e-06	55.9859	35.3448	0
PPP2R2A	CENT+SjD	0.0939681	0.00929446	0.0476338	66.5493	56.4655	0
DPYSL2	CENT+SjD	0.156261	7.26538543482304e-05	0.00085171	53.8732	41.8103	0
TRIM35	CENT+SjD	0.108219	0.00977099	0.0494347	68.3099	59.4828	0
PTK2B	CENT+SjD	0.334547	4.44712045361757e-17	5.31710679931203e-15	78.5211	50.431	0
CLU	CENT+SjD	0.73583	1.53865642467007e-21	3.47236288637419e-19	89.7887	78.6638	0
SCARA3	CENT+SjD	0.128513	0.00081555	0.00662644	45.7746	35.9914	0
SCARA5	CENT+SjD	0.0986079	0.00303922	0.0196104	33.0986	24.3534	0
NUGGC	CENT+SjD	0.0595672	0.00419095	0.0251876	17.2535	10.1293	0
ELP3	CENT+SjD	0.142246	7.69869676862696e-06	0.000122352	52.4648	37.069	0
KIF13B	CENT+SjD	0.165464	2.02283126039225e-05	0.000288055	82.0423	72.6293	0
DUSP4	CENT+SjD	-0.101752	0.00282875	0.0185104	78.5211	82.5431	0
LEPROTL1	CENT+SjD	0.0989622	0.00967958	0.0491299	61.2676	51.5086	0
GSR	CENT+SjD	0.124019	0.00167939	0.0119841	81.6901	74.569	0
ZNF703	CENT+SjD	0.176041	1.26147842646759e-05	0.000189474	73.2394	59.0517	0
PLPBP	CENT+SjD	0.138741	0.000412369	0.00372805	76.7606	67.8879	0
ADGRA2	CENT+SjD	0.121812	2.16576023302329e-05	0.000304048	32.3944	19.181	0
EIF4EBP1	CENT+SjD	0.11219	0.00312623	0.0200572	93.3099	92.6724	0
ASH2L	CENT+SjD	0.120806	0.00321625	0.0205377	67.6056	57.5431	0
DDHD2	CENT+SjD	0.146105	0.000203744	0.00205268	75	65.5172	0
NSD3	CENT+SjD	0.201356	2.12804329921535e-09	8.12255681269217e-08	65.8451	42.8879	0
FGFR1	CENT+SjD	0.130115	0.000358926	0.00330953	46.4789	34.4828	0
TACC1	CENT+SjD	0.255611	7.52048501384911e-09	2.60604292591232e-07	64.0845	46.3362	0
PLEKHA2	CENT+SjD	0.134136	2.90972036993366e-06	5.14711824735503e-05	35.2113	20.4741	0
TM2D2	CENT+SjD	0.0944136	0.0055753	0.0316331	55.2817	45.6897	0
TCIM	CENT+SjD	-0.327437	1.26967031311854e-17	1.68548734066487e-15	98.2394	100	0
SFRP1	CENT+SjD	0.121091	0.00313079	0.0200722	99.6479	98.7069	0
IKBKB	CENT+SjD	0.127619	0.0012944	0.00975339	77.1127	69.6121	0
VDAC3	CENT+SjD	0.13247	0.0017723	0.0124745	80.6338	73.7069	0
RNF170	CENT+SjD	0.0964622	0.00244589	0.0164075	51.0563	38.5776	0
HOOK3	CENT+SjD	0.170055	4.0717736871511e-06	6.95475895438278e-05	78.8732	72.1983	0
HGSNAT	CENT+SjD	0.114012	0.00193117	0.0134149	60.5634	48.0603	0
PRKDC	CENT+SjD	0.158934	7.00362052102676e-05	0.000826427	70.4225	57.9741	0
PCMTD1	CENT+SjD	0.18447	2.72693573968607e-07	6.44049925025794e-06	99.2958	98.0603	0
TMEM68	CENT+SjD	0.104867	0.00561784	0.0318074	73.9437	63.5776	0
LYN	CENT+SjD	0.100289	0.00178227	0.0125203	46.4789	35.3448	0
PLAG1	CENT+SjD	-0.0594751	0.00587651	0.0328163	14.4366	22.6293	0
SDR16C5	CENT+SjD	0.167186	2.10958575632984e-05	0.000298483	57.7465	43.5345	0
RAB2A	CENT+SjD	0.098469	0.000420638	0.00377633	95.4225	95.9052	0
ASPH	CENT+SjD	0.151337	7.71307398262079e-07	1.62109240607958e-05	100	100	0
YTHDF3	CENT+SjD	0.108956	0.00500127	0.0290145	63.7324	55.819	0
VCPIP1	CENT+SjD	0.114509	0.00355638	0.0222246	67.2535	58.1897	0
SGK3	CENT+SjD	0.109784	0.000799362	0.00650662	54.9296	42.6724	0
SULF1	CENT+SjD	0.0413018	0.00581897	0.0326746	10.2113	4.9569	0
TRAM1	CENT+SjD	0.082358	0.00423981	0.0254437	99.6479	99.7845	0
EYA1	CENT+SjD	0.0843047	1.32764456121178e-05	0.000197766	15.493	6.03448	0
RDH10	CENT+SjD	0.142157	8.82447542054413e-05	0.00100452	61.2676	46.3362	0
LY96	CENT+SjD	0.0970478	0.000190005	0.00193368	28.169	17.2414	0
CRISPLD1	CENT+SjD	0.177885	2.29431156090421e-07	5.5674060377103e-06	47.1831	30.1724	0
HNF4G	CENT+SjD	0.0223657	0.00159318	0.0115212	3.87324	0.646552	0
PEX2	CENT+SjD	0.26009	1.42097299352438e-09	5.78435250161149e-08	77.1127	65.9483	0
FABP4	CENT+SjD	0.181205	3.20233212818837e-05	0.000428259	44.0141	30.1724	0
RALYL	CENT+SjD	-0.0469406	0.00639407	0.0351518	8.09859	14.8707	0
CA2	CENT+SjD	-0.208375	2.47655877039184e-07	5.92994589398598e-06	100	100	0
CPNE3	CENT+SjD	0.154871	0.000177268	0.00182255	83.4507	76.5086	0
CNBD1	CENT+SjD	0.0131501	0.00899021	0.0463741	2.11268	0.215517	0
DECR1	CENT+SjD	0.132668	0.000689771	0.00574141	76.0563	68.1034	0
TMEM64	CENT+SjD	0.173715	6.77483767768178e-06	0.000109831	74.6479	60.1293	0
INTS8	CENT+SjD	0.127128	0.00095776	0.00756735	69.3662	57.5431	0
MTDH	CENT+SjD	0.226313	1.24223441718542e-08	4.08388574515846e-07	89.0845	75.8621	0
NIPAL2	CENT+SjD	0.113812	0.00927615	0.0475949	63.0282	56.681	0
VPS13B	CENT+SjD	0.188687	1.47419118675479e-06	2.81640716250487e-05	77.4648	65.3017	0
RNF19A	CENT+SjD	0.134771	0.000110485	0.00121554	54.2254	40.3017	0
YWHAZ	CENT+SjD	0.198549	6.31619019111979e-09	2.21422325651411e-07	95.7746	94.8276	0
NCALD	CENT+SjD	-0.306514	3.92861282445129e-12	2.66643518543773e-10	94.7183	99.569	0
UBR5	CENT+SjD	0.160441	6.38787112494392e-05	0.000762238	66.5493	53.4483	0
CTHRC1	CENT+SjD	0.215485	1.18627575647928e-12	8.43189862499092e-11	47.1831	22.4138	0
SLC25A32	CENT+SjD	0.0970298	0.00544808	0.0310871	54.2254	43.75	0
EMC2	CENT+SjD	0.161098	0.000155392	0.00162258	75.7042	65.9483	0
EIF3H	CENT+SjD	0.112321	0.00275639	0.0181289	75	68.319	0
UTP23	CENT+SjD	0.109964	0.00185249	0.012933	57.7465	46.9828	0
EXT1	CENT+SjD	0.130559	0.000525903	0.00454203	65.1408	53.8793	0
MAL2	CENT+SjD	0.170387	0.000128995	0.0013813	76.4085	64.8707	0
DEPTOR	CENT+SjD	-0.118183	0.00142177	0.0105384	91.1972	93.5345	0
COL14A1	CENT+SjD	0.158129	4.73593764418079e-07	1.0516927211321e-05	42.6056	25.2155	0
MTBP	CENT+SjD	-0.0347275	0.00874529	0.0454876	3.52113	8.40517	0
SNTB1	CENT+SjD	-0.125857	0.000360671	0.00332165	80.9859	85.9914	0
ZHX2	CENT+SjD	0.210925	2.35127814866322e-07	5.68062131124187e-06	73.2394	56.25	0
DERL1	CENT+SjD	0.205616	2.69844524680057e-07	6.39340295088418e-06	84.1549	73.0603	0
ZHX1	CENT+SjD	0.117952	0.00310505	0.0199497	84.1549	75.2155	0
FAM91A1	CENT+SjD	0.1518	5.11681724073175e-05	0.000630574	69.3662	58.8362	0
LRATD2	CENT+SjD	-0.150613	4.9513782316213e-05	0.000612695	96.1268	98.9224	0
EFR3A	CENT+SjD	0.204893	6.14173571785241e-07	1.32003448392985e-05	78.5211	68.75	0
SLA	CENT+SjD	0.0633367	0.000983881	0.00772976	13.7324	6.68103	0
PTK2	CENT+SjD	0.135283	0.000492279	0.0043081	90.493	84.4828	0
DENND3	CENT+SjD	0.150749	7.07736886345675e-05	0.000832409	68.662	53.8793	0
LY6E	CENT+SjD	0.327638	8.86891504199213e-19	1.36854181340279e-16	55.2817	25	0
GSDMD	CENT+SjD	0.158498	1.48140555888622e-05	0.000217973	60.2113	46.5517	0
SCRIB	CENT+SjD	0.0998842	0.00444833	0.0264613	56.6901	47.8448	0
EPPK1	CENT+SjD	-0.116531	0.00119642	0.00911787	69.0141	78.0172	0
PLEC	CENT+SjD	0.302915	6.25767973646291e-15	6.08557467127285e-13	98.5915	93.75	0
PARP10	CENT+SjD	0.14449	2.26372896368593e-05	0.00031535	49.2958	34.0517	0
GRINA	CENT+SjD	0.107789	0.00893308	0.0462215	74.2958	66.8103	0
SCX	CENT+SjD	0.0440761	0.00277682	0.0182367	11.9718	5.81897	0
SLC52A2	CENT+SjD	0.138521	0.000217932	0.00217619	61.6197	48.9224	0
SLC39A4	CENT+SjD	0.0613499	0.00267314	0.0176521	16.9014	9.69828	0
VPS28	CENT+SjD	0.170873	2.26724059745441e-05	0.000315596	84.507	76.9397	0
CYHR1	CENT+SjD	0.12191	0.00178002	0.0125093	63.3803	51.7241	0
ZNF16	CENT+SjD	-0.0588483	0.00399741	0.0243404	14.0845	22.8448	0
C8orf33	CENT+SjD	0.134932	0.000346091	0.00321416	61.9718	50.2155	0
DOCK8	CENT+SjD	0.0985189	9.79577656935753e-08	2.68773480521551e-06	19.3662	6.68103	0
VLDLR	CENT+SjD	-0.0925306	0.00561835	0.0318074	47.1831	54.5259	0
ERMP1	CENT+SjD	0.118981	0.00012153	0.00131857	45.7746	31.25	0
DMAC1	CENT+SjD	0.119631	0.00584374	0.0327336	76.7606	67.2414	0
LURAP1L	CENT+SjD	0.158249	0.000237685	0.00235018	77.8169	64.6552	0
NFIB	CENT+SjD	-0.119106	0.00224764	0.015238	100	100	0
DENND4C	CENT+SjD	0.143154	0.000411822	0.00372496	70.7746	60.5603	0
MLLT3	CENT+SjD	-0.104327	0.00244649	0.0164075	63.0282	68.319	0
CDKN2B	CENT+SjD	0.0680169	0.00210279	0.0144129	17.9577	10.3448	0
ELAVL2	CENT+SjD	0.0184312	0.00927835	0.0475949	3.52113	0.862069	0
ACO1	CENT+SjD	0.117522	0.000576773	0.00490488	52.4648	41.3793	0
DDX58	CENT+SjD	0.111242	5.69074142542414e-06	9.39279372344837e-05	27.4648	14.4397	0
NDUFB6	CENT+SjD	0.173976	5.5175509511098e-06	9.15302047443444e-05	79.2254	67.0259	0
DNAJA1	CENT+SjD	0.154963	1.22087255485787e-05	0.000184603	58.8028	41.8103	0
SMU1	CENT+SjD	0.09945	0.00169074	0.012046	46.1268	36.2069	0
B4GALT1	CENT+SjD	0.132302	0.000222357	0.00221547	98.2394	98.9224	0
BAG1	CENT+SjD	0.20432	2.70705398144847e-07	6.4053935230761e-06	97.5352	96.7672	0
CHMP5	CENT+SjD	0.0918481	0.00785437	0.0417295	47.8873	39.2241	0
AQP3	CENT+SjD	0.186013	1.19347879650288e-05	0.000181068	98.9437	98.2759	0
NOL6	CENT+SjD	0.0939603	0.00174987	0.0123551	39.7887	29.9569	0
UBE2R2	CENT+SjD	0.133262	0.000520813	0.00450972	75	64.8707	0
DCAF12	CENT+SjD	0.201082	1.71261205625964e-07	4.30034743584305e-06	67.9577	52.1552	0
CCL19	CENT+SjD	0.224581	1.45746863883378e-17	1.92066706609526e-15	34.8592	9.91379	0
CCL21	CENT+SjD	0.0420179	0.00304798	0.0196589	8.09859	3.23276	0
VCP	CENT+SjD	0.165718	1.29657827479628e-05	0.0001941	70.7746	55.3879	0
CCDC107	CENT+SjD	0.103545	0.00131804	0.00989848	50.7042	38.1466	0
TLN1	CENT+SjD	0.243864	1.62684383604175e-08	5.16186970402422e-07	79.5775	64.6552	0
CREB3	CENT+SjD	0.114847	0.00602556	0.0335343	91.5493	88.3621	0
TMEM8B	CENT+SjD	0.109686	0.00731322	0.0392604	74.2958	66.5948	0
CLTA	CENT+SjD	0.218755	1.91241313073703e-07	4.74267948658328e-06	94.3662	88.5776	0
ZCCHC7	CENT+SjD	0.17357	3.10259956897793e-06	5.43300995328104e-05	68.3099	53.4483	0
FBXO10	CENT+SjD	-0.0788881	0.00023772	0.00235018	11.6197	22.1983	0
TOMM5	CENT+SjD	0.124189	0.00208376	0.0143248	79.9296	71.5517	0
MAMDC2	CENT+SjD	-0.119991	0.000348515	0.003229	30.6338	43.5345	0
KLF9	CENT+SjD	-0.181713	1.02283514234028e-05	0.000157831	75.7042	86.8534	0
ALDH1A1	CENT+SjD	0.50122	4.197102884239e-22	1.02397966854123e-19	89.4366	68.1034	0
ANXA1	CENT+SjD	0.652615	2.81751401644815e-27	1.130386623399e-24	93.662	76.9397	0
CARNMT1	CENT+SjD	0.0900386	0.0061276	0.0339661	53.5211	43.75	0
PRUNE2	CENT+SjD	-0.0659134	0.00554025	0.0314738	15.8451	24.1379	0
SLC28A3	CENT+SjD	-0.123151	6.77699101809903e-06	0.000109831	21.4789	36.8534	0
NTRK2	CENT+SjD	0.0856866	0.00565266	0.0319115	46.831	35.1293	0
TUT7	CENT+SjD	0.132642	0.000249342	0.00243263	86.9718	85.9914	0
SPIN1	CENT+SjD	0.134078	0.000371352	0.00340671	86.9718	82.7586	0
SHC3	CENT+SjD	-0.105874	3.16781494141328e-05	0.000424586	16.5493	29.7414	0
SECISBP2	CENT+SjD	0.109946	0.00759532	0.0405698	77.8169	69.3966	0
SEMA4D	CENT+SjD	0.102076	0.00294557	0.0190949	44.3662	34.0517	0
SYK	CENT+SjD	0.214758	6.98353691635755e-13	5.12523477593168e-11	45.0704	20.9052	0
NFIL3	CENT+SjD	0.151347	2.07231213567994e-08	6.428440429135e-07	34.1549	16.8103	0
BICD2	CENT+SjD	0.102798	0.000931765	0.00740735	43.662	32.3276	0
NINJ1	CENT+SjD	0.11299	0.00919869	0.0473008	78.169	74.1379	0
FAM120A	CENT+SjD	0.178528	1.40580359143912e-06	2.71447893474245e-05	98.5915	96.7672	0
MFSD14B	CENT+SjD	0.149016	8.44551619193969e-05	0.000968097	66.1972	50.8621	0
PTCH1	CENT+SjD	-0.0698949	0.0089276	0.0462215	22.8873	31.8966	0
TDRD7	CENT+SjD	0.0977301	0.000728578	0.00601177	39.0845	27.5862	0
NANS	CENT+SjD	0.174834	6.71013165571204e-05	0.000795957	94.0141	92.4569	0
TRIM14	CENT+SjD	0.131084	2.6178034998017e-05	0.00035886	47.1831	32.5431	0
GALNT12	CENT+SjD	0.240344	2.22813702920244e-07	5.42871604928755e-06	85.9155	69.3966	0
TGFBR1	CENT+SjD	0.176124	2.35973608489723e-06	4.27737703581672e-05	66.5493	51.2931	0
ALG2	CENT+SjD	0.191453	5.88132877615201e-06	9.66164783663771e-05	79.2254	70.2586	0
SEC61B	CENT+SjD	0.207123	9.27500323651114e-08	2.56433244153097e-06	90.493	84.0517	0
TMEFF1	CENT+SjD	-0.0415754	0.000477568	0.00419563	1.76056	7.75862	0
TMEM246	CENT+SjD	0.0565102	0.00637966	0.0350833	20.0704	12.7155	0
RNF20	CENT+SjD	0.0886757	0.00588458	0.0328307	46.831	37.5	0
ABCA1	CENT+SjD	0.109856	0.000159842	0.00166136	33.8028	21.9828	0
SLC44A1	CENT+SjD	0.276366	1.12959679919308e-12	8.07123212262887e-11	72.5352	48.4914	0
ZNF462	CENT+SjD	-0.0974008	0.00287203	0.0186988	73.2394	78.6638	0
RAD23B	CENT+SjD	0.11104	0.00888788	0.0460832	72.8873	63.3621	0
KLF4	CENT+SjD	0.221874	4.38337736288092e-06	7.4098778005105e-05	73.9437	62.7155	0
ELP1	CENT+SjD	0.098406	0.00214984	0.0146797	41.1972	31.0345	0
CTNNAL1	CENT+SjD	0.169701	2.50529264894617e-07	5.99080178597009e-06	48.2394	30.819	0
TMEM245	CENT+SjD	0.207479	4.05975534491345e-07	9.17486938632036e-06	73.2394	59.9138	0
EPB41L4B	CENT+SjD	0.147745	6.30902985810608e-07	1.35116518455809e-05	45.7746	28.4483	0
PALM2-AKAP2	CENT+SjD	0.171376	1.52271856107203e-07	3.89945544703467e-06	52.1127	32.3276	0
ECPAS	CENT+SjD	0.280942	7.38168305294081e-13	5.39550226063941e-11	93.3099	83.6207	0
PTGR1	CENT+SjD	0.137031	0.000215335	0.00215741	59.507	46.5517	0
UGCG	CENT+SjD	0.259628	5.29833599377805e-12	3.51677051587018e-10	64.4366	40.5172	0
SLC31A2	CENT+SjD	-0.20983	1.26239289033623e-07	3.32718850250078e-06	96.831	98.4914	0
ALAD	CENT+SjD	0.102745	0.00905746	0.0466676	84.1549	79.9569	0
C9orf43	CENT+SjD	-0.0320652	0.0024397	0.0163802	1.40845	6.03448	0
AKNA	CENT+SjD	0.31667	2.63623466760228e-18	3.71832661631966e-16	60.2113	30.6034	0
WHRN	CENT+SjD	0.0995711	0.000727293	0.00600721	38.7324	27.3707	0
ATP6V1G1	CENT+SjD	0.106091	0.00333028	0.0211299	85.2113	82.3276	0
TMEM268	CENT+SjD	0.111415	0.00413515	0.0249937	62.6761	54.0948	0
TNC	CENT+SjD	0.0967292	0.00288533	0.0187718	44.0141	32.3276	0
FBXW2	CENT+SjD	0.103908	0.00283777	0.0185454	91.5493	89.8707	0
CNTRL	CENT+SjD	0.189643	5.32597723810523e-09	1.89655213129688e-07	52.8169	32.3276	0
RAB14	CENT+SjD	0.192753	1.42994409381597e-07	3.68803009567907e-06	95.0704	93.75	0
GSN	CENT+SjD	0.288153	3.08650021077316e-09	1.14422330195685e-07	98.5915	98.0603	0
STOM	CENT+SjD	0.227477	4.26961071694579e-09	1.53247618059124e-07	58.0986	39.0086	0
DAB2IP	CENT+SjD	0.107488	0.00047575	0.00418577	44.7183	32.3276	0
RBM18	CENT+SjD	0.191805	1.79700341073361e-08	5.64227818737122e-07	57.0423	38.5776	0
PDCL	CENT+SjD	-0.132256	0.000291613	0.00277972	76.7606	82.5431	0
RC3H2	CENT+SjD	0.134149	0.000132921	0.00141746	60.2113	46.9828	0
ZBTB6	CENT+SjD	0.125357	0.000431368	0.00386497	46.4789	36.6379	0
NEK6	CENT+SjD	0.183917	3.97821209455807e-06	6.82076364246452e-05	95.4225	94.6121	0
OLFML2A	CENT+SjD	0.103709	0.000690784	0.0057472	41.1972	29.5259	0
PPP6C	CENT+SjD	0.113455	0.00292509	0.0189758	90.1408	85.3448	0
HSPA5	CENT+SjD	0.336186	1.88096147351949e-15	1.95165968062764e-13	88.0282	64.8707	0
MAPKAP1	CENT+SjD	0.102484	0.00603833	0.0335744	73.5915	67.0259	0
LMX1B	CENT+SjD	0.0578572	0.00160417	0.01158	13.3803	6.68103	0
CDK9	CENT+SjD	0.286875	7.41459221009472e-12	4.64802249170313e-10	87.6761	68.319	0
FPGS	CENT+SjD	0.14928	1.3041728476249e-06	2.5565186309468e-05	50.7042	32.9741	0
ENG	CENT+SjD	0.232325	1.4182879262851e-10	7.31593434890035e-09	55.6338	32.5431	0
AK1	CENT+SjD	0.113935	0.00680262	0.0370258	70.4225	60.5603	0
ST6GALNAC6	CENT+SjD	0.152676	0.000406519	0.00368809	64.4366	53.0172	0
ST6GALNAC4	CENT+SjD	0.151632	1.07337799886268e-09	4.50668985848064e-08	37.3239	17.2414	0
PTGES2	CENT+SjD	0.106491	0.00510436	0.0294704	69.7183	63.1466	0
LCN2	CENT+SjD	0.489479	6.86025721143642e-12	4.33059733200256e-10	90.1408	78.6638	0
C9orf16	CENT+SjD	0.285242	5.67258503374278e-12	3.71061051446349e-10	86.9718	67.4569	0
CIZ1	CENT+SjD	0.249582	1.58231043806156e-10	8.04705145035589e-09	75.3521	54.7414	0
CERCAM	CENT+SjD	-0.26293	1.13673325332629e-11	6.81813360649598e-10	68.662	82.9741	0
ODF2	CENT+SjD	0.0951276	0.00353001	0.0220828	46.1268	35.7759	0
SPTAN1	CENT+SjD	0.154581	2.84798388774796e-05	0.000385728	89.0845	85.1293	0
SET	CENT+SjD	0.175823	3.88569358810133e-05	0.000502164	85.9155	70.9052	0
LRRC8A	CENT+SjD	0.0948546	0.00902863	0.0465456	63.3803	53.8793	0
DOLK	CENT+SjD	-0.0753185	0.0023437	0.0157709	21.831	32.7586	0
PTPA	CENT+SjD	0.162519	3.18314514588951e-05	0.000426085	80.9859	70.2586	0
TOR1A	CENT+SjD	0.107603	0.00115407	0.00885113	53.169	41.3793	0
C9orf78	CENT+SjD	0.118819	0.0058312	0.0326946	70.4225	65.5172	0
USP20	CENT+SjD	0.0848679	0.00493387	0.0286879	41.9014	32.3276	0
FNBP1	CENT+SjD	0.122452	0.00477718	0.0279298	58.0986	51.2931	0
GPR107	CENT+SjD	0.12114	0.00173261	0.0122621	86.6197	80.3879	0
AIF1L	CENT+SjD	-0.129944	0.000967454	0.00762393	83.0986	88.7931	0
NUP214	CENT+SjD	0.0978019	0.00177853	0.0125038	47.8873	36.6379	0
UCK1	CENT+SjD	0.111532	0.00426951	0.0255915	65.8451	56.4655	0
RAPGEF1	CENT+SjD	0.222865	1.14305818701578e-09	4.7659982698344e-08	58.8028	38.5776	0
SETX	CENT+SjD	0.232886	7.19518877273967e-10	3.13016718320583e-08	67.6056	46.1207	0
ABO	CENT+SjD	-0.109353	1.81432923003006e-06	3.38737331116471e-05	10.5634	24.569	0
SURF6	CENT+SjD	0.100475	0.00152297	0.0111319	44.3662	33.1897	0
MED22	CENT+SjD	0.153677	1.42375801768604e-06	2.74327932244437e-05	49.2958	32.5431	0
REXO4	CENT+SjD	0.111369	0.000321159	0.0030262	41.1972	29.0948	0
SARDH	CENT+SjD	0.0919915	2.93283736636859e-07	6.8765514042102e-06	19.3662	6.89655	0
WDR5	CENT+SjD	0.0975398	0.000518663	0.00449738	32.3944	21.9828	0
RXRA	CENT+SjD	0.125396	0.00409947	0.0248195	79.2254	71.7672	0
COL5A1	CENT+SjD	0.129986	1.20630668177403e-05	0.000182554	43.662	27.8017	0
CARD9	CENT+SjD	0.0256059	0.0064284	0.0353083	5.6338	1.93966	0
PMPCA	CENT+SjD	0.106614	0.0013807	0.0102835	59.8592	48.4914	0
AGPAT2	CENT+SjD	0.133618	0.000384771	0.00351373	66.1972	51.7241	0
TMEM141	CENT+SjD	0.13327	0.00107537	0.00832535	88.3803	83.1897	0
RABL6	CENT+SjD	0.191979	2.58546310580343e-07	6.15804101743735e-06	93.3099	89.2241	0
PTGDS	CENT+SjD	0.449041	1.3465483904392e-37	1.21552923204947e-34	51.0563	9.69828	0
PAXX	CENT+SjD	0.109359	0.000777481	0.0063543	47.1831	35.5603	0
ABCA2	CENT+SjD	0.106684	0.0011033	0.00850152	47.1831	37.069	0
NPDC1	CENT+SjD	-0.126174	1.19560812513803e-06	2.37884626063039e-05	100	100	0
UAP1L1	CENT+SjD	0.134742	1.97272739417838e-05	0.000281992	45.7746	31.0345	0
MAN1B1	CENT+SjD	0.115027	0.00713579	0.0384222	77.4648	69.3966	0
LRRC26	CENT+SjD	-0.207004	2.12527391828769e-09	8.12255681269217e-08	100	100	0
TMEM210	CENT+SjD	-0.0737084	0.00211831	0.0145028	17.2535	26.9397	0
NELFB	CENT+SjD	0.134424	0.000181555	0.00186239	58.0986	46.1207	0
EHMT1	CENT+SjD	0.136193	0.000416758	0.0037538	81.338	71.9828	0
PFKP	CENT+SjD	0.174673	1.30762556754203e-06	2.56050672412189e-05	55.9859	40.0862	0
PITRM1	CENT+SjD	0.165988	4.31647062412627e-05	0.000549789	74.6479	63.1466	0
NET1	CENT+SjD	0.207819	1.33430309153642e-06	2.60145874887674e-05	85.9155	75.2155	0
CALML5	CENT+SjD	0.443657	3.0506637573049e-12	2.09417047431113e-10	93.662	79.5259	0
TASOR2	CENT+SjD	0.123101	0.00126308	0.00954929	66.1972	53.8793	0
FBH1	CENT+SjD	0.165445	8.15199065638763e-06	0.000128876	67.9577	52.3707	0
SFMBT2	CENT+SjD	0.177817	6.8063679214874e-08	1.94126645267825e-06	42.2535	25.431	0
GATA3	CENT+SjD	-0.144684	6.33857656049054e-05	0.000757859	60.5634	71.5517	0
CELF2	CENT+SjD	0.192949	7.36216449612987e-09	2.55608688102171e-07	49.6479	29.7414	0
CAMK1D	CENT+SjD	0.0594712	0.00302102	0.019507	15.1408	8.40517	0
OPTN	CENT+SjD	0.365666	3.98825292326272e-19	6.42892127469511e-17	74.6479	49.569	0
FAM107B	CENT+SjD	-0.1998	3.41710854975238e-09	1.25646594210243e-07	100	100	0
C1QL3	CENT+SjD	0.0131501	0.00899021	0.0463741	2.11268	0.215517	0
VIM	CENT+SjD	0.508905	9.67859496841452e-23	2.46108948675712e-20	99.2958	99.1379	0
NEBL	CENT+SjD	0.154685	6.55227088215523e-06	0.000106476	46.831	32.7586	0
COMMD3	CENT+SjD	0.143602	0.000131842	0.00140761	72.8873	63.3621	0
PIP4K2A	CENT+SjD	0.0823417	0.000547326	0.00468981	26.4085	16.1638	0
APBB1IP	CENT+SjD	0.113808	4.11909869047985e-06	7.02230479300502e-05	26.0563	13.1466	0
MASTL	CENT+SjD	-0.0547534	0.00761561	0.0406421	16.5493	25.431	0
ARHGAP12	CENT+SjD	0.141572	0.000551199	0.00471634	92.6056	87.5	0
KIF5B	CENT+SjD	0.160729	1.36472819622864e-05	0.000202622	98.2394	96.7672	0
ITGB1	CENT+SjD	0.134743	0.00212863	0.0145573	89.0845	79.3103	0
NRP1	CENT+SjD	0.166264	3.09747587348156e-06	5.43300995328104e-05	45.7746	31.25	0
CCNY	CENT+SjD	0.213016	1.0049614209346e-07	2.749026286902e-06	75.3521	56.681	0
CSGALNACT2	CENT+SjD	0.0572381	0.00727396	0.0390729	28.8732	19.8276	0
HNRNPF	CENT+SjD	0.197498	1.10656752740683e-07	2.98281871345174e-06	97.8873	94.6121	0
ZNF32	CENT+SjD	0.102011	0.00692678	0.0376109	58.8028	50.431	0
CXCL12	CENT+SjD	0.461364	3.04330090608888e-14	2.74718772792643e-12	84.507	70.0431	0
RASSF4	CENT+SjD	0.0915325	0.00491737	0.0286012	49.2958	40.0862	0
ZNF22	CENT+SjD	0.110534	0.00443031	0.0263628	74.6479	64.2241	0
ALOX5	CENT+SjD	0.26737	5.78435782736454e-19	9.16059615923152e-17	50.7042	20.0431	0
GPRIN2	CENT+SjD	-0.046646	0.00319346	0.0204015	5.98592	12.7155	0
CSTF2T	CENT+SjD	0.199092	5.24461409725851e-08	1.51740805948566e-06	71.1268	55.6034	0
IPMK	CENT+SjD	-0.0710893	0.00435871	0.0260429	17.6056	26.2931	0
SIRT1	CENT+SjD	0.117599	0.000376773	0.00345117	48.9437	37.069	0
HERC4	CENT+SjD	0.224298	4.91999978039328e-08	1.43267219411646e-06	78.169	64.8707	0
HNRNPH3	CENT+SjD	0.209965	4.67912920738825e-07	1.04421506440281e-05	95.4225	91.8103	0
TET1	CENT+SjD	-0.084545	0.00618048	0.0342067	33.4507	42.8879	0
DDX21	CENT+SjD	0.141469	0.000210777	0.00211762	68.3099	53.4483	0
SRGN	CENT+SjD	0.294156	1.73578722520963e-13	1.41800464090202e-11	63.0282	36.6379	0
VSIR	CENT+SjD	0.127619	3.91616761764837e-05	0.00050574	36.6197	23.7069	0
PSAP	CENT+SjD	0.0736574	0.00303285	0.0195763	100	100	0
ANAPC16	CENT+SjD	0.178782	2.42066411690813e-07	5.81926364402922e-06	99.2958	99.1379	0
MICU1	CENT+SjD	0.1252	0.000653755	0.00546936	66.9014	51.5086	0
P4HA1	CENT+SjD	0.100089	0.00367119	0.0228314	59.8592	48.2759	0
ANXA7	CENT+SjD	0.177762	8.10929217235612e-07	1.69254521248228e-05	92.2535	91.3793	0
MSS51	CENT+SjD	-0.0420104	0.00481351	0.0280876	5.28169	11.4224	0
PPP3CB	CENT+SjD	0.123088	0.00890239	0.0461452	87.6761	80.3879	0
SEC24C	CENT+SjD	0.133931	0.000751847	0.00618116	77.4648	70.2586	0
ZSWIM8	CENT+SjD	0.110779	0.00715948	0.0385382	81.338	75.431	0
AP3M1	CENT+SjD	0.111643	0.00247465	0.0165468	61.6197	51.0776	0
KCNMA1	CENT+SjD	0.417925	1.72024895602031e-16	1.95329400326986e-14	72.1831	52.8017	0
PRXL2A	CENT+SjD	-0.14592	0.000340808	0.00317818	80.6338	86.4224	0
TSPAN14	CENT+SjD	0.11619	0.00418179	0.0251744	79.5775	75	0
GHITM	CENT+SjD	0.160212	3.58834443357183e-05	0.000469789	82.7465	70.6897	0
SNCG	CENT+SjD	0.0755259	0.00269417	0.017765	25	16.1638	0
ADIRF	CENT+SjD	0.377763	6.96634692741122e-16	7.71597714279032e-14	75.3521	46.7672	0
ATAD1	CENT+SjD	0.164679	1.67027759098703e-05	0.000242795	64.4366	47.6293	0
PTEN	CENT+SjD	0.209882	3.38678326339561e-08	1.01569742586951e-06	63.0282	44.8276	0
ACTA2	CENT+SjD	0.241873	4.01343978226832e-06	6.86161380957124e-05	91.9014	89.0086	0
LIPA	CENT+SjD	0.172222	5.54646125641629e-07	1.21441999177969e-05	52.1127	34.2672	0
IFIT3	CENT+SjD	0.0499718	0.00861037	0.0448505	15.493	9.26724	0
IFIT1	CENT+SjD	0.0500543	0.00906512	0.0466937	12.3239	6.89655	0
IFIT5	CENT+SjD	0.116589	6.89116035425032e-06	0.000111083	26.7606	14.0086	0
RPP30	CENT+SjD	0.0991548	0.00323665	0.0206336	53.8732	42.8879	0
PCGF5	CENT+SjD	0.212107	1.09088071015593e-08	3.64043629226528e-07	73.9437	60.5603	0
PPP1R3C	CENT+SjD	-0.099156	7.40242815828636e-05	0.000865006	18.662	32.5431	0
TNKS2	CENT+SjD	0.12593	0.00200583	0.0138483	78.5211	67.6724	0
BTAF1	CENT+SjD	0.134954	0.000829933	0.00672514	72.8873	61.4224	0
IDE	CENT+SjD	0.18018	4.62606165555205e-07	1.0353192142747e-05	62.6761	44.8276	0
MYOF	CENT+SjD	0.149158	8.9745193375023e-05	0.00101903	59.507	46.7672	0
FRA10AC1	CENT+SjD	-0.081896	0.000441037	0.00393015	18.662	31.0345	0
SLC35G1	CENT+SjD	-0.0563333	0.0065709	0.0359706	13.7324	21.7672	0
NOC3L	CENT+SjD	0.0881508	0.00352358	0.0220578	31.338	22.6293	0
HELLS	CENT+SjD	0.113445	1.44785056301791e-05	0.000213384	32.0423	18.5345	0
PDLIM1	CENT+SjD	0.190142	2.37138109268754e-07	5.71139820015441e-06	60.2113	41.3793	0
TM9SF3	CENT+SjD	0.194891	7.19811939658509e-08	2.03054449353043e-06	100	100	0
MORN4	CENT+SjD	-0.0837096	0.00020419	0.00205602	11.6197	22.4138	0
HPSE2	CENT+SjD	-0.0478008	0.00837304	0.0439056	8.80282	15.5172	0
SLC25A28	CENT+SjD	0.137094	0.000545659	0.00468442	70.4225	56.681	0
CUTC	CENT+SjD	0.0794962	0.00980433	0.049568	43.662	34.6983	0
SCD	CENT+SjD	0.268818	1.23766855380206e-07	3.27637361735225e-06	92.6056	86.4224	0
HIF1AN	CENT+SjD	0.168825	3.32640418109304e-06	5.8136399889113e-05	65.1408	47.6293	0
SLF2	CENT+SjD	0.0789817	0.00969666	0.0491751	43.662	34.2672	0
TLX1	CENT+SjD	-0.150443	1.45777896499536e-07	3.7491084663855e-06	20.0704	38.1466	0
FBXW4	CENT+SjD	0.11869	0.00271815	0.017897	77.4648	69.6121	0
ARMH3	CENT+SjD	0.159809	1.34446391940275e-05	0.000199942	66.1972	53.0172	0
GBF1	CENT+SjD	0.116335	0.00212022	0.0145104	65.493	54.9569	0
NFKB2	CENT+SjD	0.251997	1.6337226704065e-10	8.26196893319858e-09	69.3662	50	0
ACTR1A	CENT+SjD	0.150394	0.000503669	0.00439499	66.9014	57.3276	0
TRIM8	CENT+SjD	0.198202	1.11452810804414e-06	2.23326198253373e-05	96.1268	93.319	0
WBP1L	CENT+SjD	0.1813	2.17663993437411e-06	3.99360339178762e-05	69.0141	57.9741	0
CALHM2	CENT+SjD	0.114007	2.13847255411731e-05	0.000301625	29.5775	16.8103	0
SH3PXD2A	CENT+SjD	0.116532	0.0041863	0.0251876	64.7887	56.8966	0
STN1	CENT+SjD	0.0786126	0.0096752	0.0491215	38.0282	29.5259	0
SLK	CENT+SjD	0.194978	1.63533460159164e-06	3.08509204776755e-05	89.7887	85.9914	0
COL17A1	CENT+SjD	0.148413	0.000806157	0.00655602	72.8873	64.0086	0
XPNPEP1	CENT+SjD	0.138653	0.000107238	0.0011827	62.6761	51.0776	0
ADD3	CENT+SjD	0.257522	1.68410938798164e-09	6.63377866148689e-08	73.9437	61.6379	0
MXI1	CENT+SjD	0.141225	0.000552204	0.00472264	69.7183	57.1121	0
SMC3	CENT+SjD	0.137509	0.000365579	0.00336228	61.9718	51.5086	0
ACSL5	CENT+SjD	0.158926	4.98436372397124e-10	2.23294547574632e-08	30.2817	12.5	0
ZDHHC6	CENT+SjD	0.138113	0.000639945	0.00536876	67.2535	55.3879	0
VTI1A	CENT+SjD	0.0984843	0.00812941	0.0428218	67.2535	58.8362	0
ABLIM1	CENT+SjD	0.319697	3.97259845439793e-14	3.55055903444061e-12	91.5493	82.9741	0
PDZD8	CENT+SjD	0.15242	1.23414660442397e-05	0.000186385	55.9859	40.9483	0
EIF3A	CENT+SjD	0.12445	3.1303162196594e-05	0.000419872	99.6479	100	0
SFXN4	CENT+SjD	0.0925749	0.00460443	0.0271484	54.5775	43.5345	0
RGS10	CENT+SjD	0.13956	0.000541951	0.00465743	62.6761	53.2328	0
TIAL1	CENT+SjD	0.150705	2.97714455709382e-06	5.25409265237261e-05	86.6197	86.6379	0
BAG3	CENT+SjD	0.110818	0.00313753	0.0201083	68.3099	56.8966	0
MCMBP	CENT+SjD	0.124568	0.00143241	0.0105906	66.5493	54.9569	0
FGFR2	CENT+SjD	-0.225942	9.01781892594614e-09	3.07184345073645e-07	89.4366	91.5948	0
ATE1	CENT+SjD	0.108729	0.00162461	0.0116763	46.831	37.069	0
PLEKHA1	CENT+SjD	0.157395	5.87232272880288e-05	0.000713452	66.9014	52.8017	0
DMBT1	CENT+SjD	0.725344	1.49176085445973e-14	1.37409441155184e-12	99.2958	90.7328	0
BUB3	CENT+SjD	0.136999	0.000193094	0.00196401	60.5634	46.9828	0
CPXM2	CENT+SjD	0.0676697	0.00053029	0.00457204	16.9014	8.62069	0
CHST15	CENT+SjD	0.111365	7.03778998127624e-05	0.000829917	32.3944	19.8276	0
OAT	CENT+SjD	-0.0988092	0.00419011	0.0251876	72.1831	78.2328	0
FAM53B	CENT+SjD	0.126951	0.000128899	0.0013811	59.8592	43.9655	0
CTBP2	CENT+SjD	0.130392	0.00221615	0.0150585	85.5634	77.8017	0
DOCK1	CENT+SjD	-0.181448	1.88511190717096e-07	4.68140445282868e-06	91.1972	92.6724	0
MGMT	CENT+SjD	0.112685	0.00495053	0.0287571	64.0845	53.2328	0
GLRX3	CENT+SjD	0.163813	1.88334390256048e-05	0.000270071	73.5915	59.6983	0
KNDC1	CENT+SjD	0.014644	0.00168766	0.0120288	2.11268	0	0
ADAM8	CENT+SjD	0.0542589	0.00215623	0.0147176	14.7887	7.75862	0
FUOM	CENT+SjD	0.131969	0.000411312	0.00372222	53.8732	43.5345	0
BET1L	CENT+SjD	0.119698	0.00787945	0.0417565	97.8873	95.4741	0
RIC8A	CENT+SjD	0.135489	0.000247237	0.00241669	57.0423	44.8276	0
PSMD13	CENT+SjD	0.114459	0.00564292	0.0318765	80.9859	74.7845	0
PGGHG	CENT+SjD	0.134662	1.34904932533793e-07	3.51961510399581e-06	29.2254	14.0086	0
IFITM2	CENT+SjD	0.0610679	0.00271068	0.0178543	17.9577	10.3448	0
IFITM3	CENT+SjD	0.447809	1.69186277510779e-27	7.10346291669676e-25	70.4225	33.6207	0
SIGIRR	CENT+SjD	0.134327	0.000526054	0.00454203	69.7183	58.8362	0
RNH1	CENT+SjD	0.134547	0.00123775	0.00940499	88.0282	78.6638	0
HRAS	CENT+SjD	0.149818	4.25919149528004e-05	0.000543815	57.7465	43.75	0
RASSF7	CENT+SjD	-0.111855	0.00788225	0.0417565	77.1127	80.819	0
PHRF1	CENT+SjD	0.104879	0.00970449	0.049201	73.9437	65.5172	0
IRF7	CENT+SjD	0.134471	1.65301001599251e-06	3.11193355878299e-05	42.2535	24.7845	0
CRACR2B	CENT+SjD	-0.15133	3.84862162460399e-08	1.14469546640198e-06	100	100	0
CHID1	CENT+SjD	-0.127753	0.000107532	0.00118522	98.2394	98.9224	0
MUC5B	CENT+SjD	0.165298	1.61644208659596e-05	0.00023592	100	100	0
MOB2	CENT+SjD	0.128125	0.00102493	0.00800693	69.0141	57.9741	0
DUSP8	CENT+SjD	-0.0481005	0.00356014	0.0222404	5.6338	12.069	0
CTSD	CENT+SjD	0.110075	0.00560363	0.0317539	86.2676	81.681	0
LSP1	CENT+SjD	0.462064	9.04638617214263e-20	1.64973187830165e-17	81.338	57.3276	0
TSPAN32	CENT+SjD	0.0389033	2.40993856219525e-05	0.000333658	6.69014	1.07759	0
RRM1	CENT+SjD	0.0919124	0.00507381	0.029341	46.1268	37.2845	0
TRIM21	CENT+SjD	0.0980962	9.47142380204236e-05	0.0010654	29.5775	17.6724	0
HBB	CENT+SjD	0.028299	0.00972083	0.0492671	7.74648	3.44828	0
TRIM5	CENT+SjD	0.114688	0.00148299	0.010897	66.1972	55.6034	0
TRIM22	CENT+SjD	0.451195	5.35163824438305e-30	3.01932740200286e-27	73.2394	37.2845	0
CAVIN3	CENT+SjD	0.0642184	0.00708896	0.0382156	24.6479	16.8103	0
TAF10	CENT+SjD	0.153493	3.71180149682646e-05	0.00048315	96.1268	94.181	0
TPP1	CENT+SjD	0.30099	4.62305296612861e-13	3.53663551908839e-11	82.3944	66.3793	0
ZNF215	CENT+SjD	0.0961188	4.70510114623637e-05	0.000588268	24.2958	13.1466	0
RBMXL2	CENT+SjD	0.0131501	0.00899021	0.0463741	2.11268	0.215517	0
CYB5R2	CENT+SjD	-0.388704	2.02608231647352e-21	4.4014609889198e-19	82.3944	95.0431	0
TMEM9B	CENT+SjD	0.216052	3.07773463320375e-08	9.3230572261511e-07	85.9155	77.8017	0
LYVE1	CENT+SjD	-0.0668141	0.000194512	0.00197509	5.98592	15.0862	0
EIF4G2	CENT+SjD	0.124773	0.00128903	0.00971696	70.7746	60.5603	0
USP47	CENT+SjD	0.145469	0.000103424	0.00114553	82.7465	75.2155	0
DKK3	CENT+SjD	0.122392	0.00142424	0.0105486	55.9859	44.8276	0
MICAL2	CENT+SjD	-0.0918357	0.000762636	0.00625024	24.6479	36.4224	0
FAR1	CENT+SjD	0.206068	4.39611900357602e-08	1.30049868033253e-06	68.3099	49.569	0
COPB1	CENT+SjD	0.155947	4.63653134244918e-05	0.000582924	98.5915	96.5517	0
INSC	CENT+SjD	-0.0294773	0.00170579	0.0121341	0.704225	4.9569	0
C11orf58	CENT+SjD	0.159627	1.44738281209827e-05	0.000213384	94.7183	92.6724	0
NUCB2	CENT+SjD	-0.339943	3.34595982259336e-27	1.31321649211088e-24	100	100	0
SERGEF	CENT+SjD	0.122676	4.07115722858632e-05	0.000521651	46.831	32.3276	0
SPTY2D1	CENT+SjD	0.109291	0.00404399	0.0245743	67.9577	57.9741	0
HTATIP2	CENT+SjD	0.227182	1.58211970624227e-10	8.04705145035589e-09	63.0282	41.8103	0
FANCF	CENT+SjD	0.0912403	0.00455479	0.0269173	39.0845	30.1724	0
MUC15	CENT+SjD	-0.104788	0.00758022	0.0405131	67.9577	77.1552	0
LIN7C	CENT+SjD	0.135774	0.000509778	0.00443117	88.3803	88.1466	0
ARL14EP	CENT+SjD	0.179202	2.0285096025948e-06	3.74848642428317e-05	68.3099	53.2328	0
RCN1	CENT+SjD	0.142581	0.000493206	0.00431203	79.5775	72.4138	0
EIF3M	CENT+SjD	0.152837	6.99462922090171e-05	0.000825906	63.0282	49.7845	0
HIPK3	CENT+SjD	0.146355	0.000153318	0.00160186	97.8873	95.2586	0
C11orf91	CENT+SjD	-0.0164324	0.00901805	0.0465044	0	2.37069	0
CAPRIN1	CENT+SjD	0.131872	0.000991697	0.00778101	72.1831	58.8362	0
ELF5	CENT+SjD	-0.404103	8.2717771657863e-27	3.17741840321502e-24	98.5915	99.569	0
TRIM44	CENT+SjD	0.139897	0.000202722	0.00204581	75.3521	66.5948	0
API5	CENT+SjD	0.16263	3.54098863642652e-05	0.000464883	88.3803	83.6207	0
TP53I11	CENT+SjD	0.143116	0.000118653	0.00129436	53.5211	40.0862	0
SYT13	CENT+SjD	0.092833	0.00548655	0.0312277	39.0845	30.6034	0
SLC35C1	CENT+SjD	0.152229	0.000174858	0.00180084	69.7183	56.681	0
LARGE2	CENT+SjD	-0.120897	0.000945755	0.00750369	54.2254	62.069	0
DGKZ	CENT+SjD	0.0845376	0.0037581	0.0231882	38.0282	28.2328	0
MDK	CENT+SjD	0.270794	4.80497043551201e-10	2.16872340606835e-08	98.5915	91.5948	0
ATG13	CENT+SjD	0.239633	2.83189926932965e-09	1.05634523571234e-07	83.0986	70.6897	0
CKAP5	CENT+SjD	0.156593	2.2803348297377e-05	0.000317174	60.2113	46.1207	0
SPI1	CENT+SjD	0.272311	3.19603986375275e-17	3.95214408905426e-15	50.3521	21.5517	0
SSRP1	CENT+SjD	0.224295	2.92828848811268e-08	8.89345525589688e-07	83.0986	76.0776	0
TIMM10	CENT+SjD	0.102496	0.00217108	0.0147968	49.2958	38.5776	0
UBE2L6	CENT+SjD	0.370376	7.41161555535697e-29	3.71692520101152e-26	59.507	21.1207	0
SERPING1	CENT+SjD	0.349113	1.1246327788958e-15	1.22313977049305e-13	67.6056	42.4569	0
SELENOH	CENT+SjD	0.124779	0.000691987	0.00575455	97.5352	96.5517	0
LPXN	CENT+SjD	0.201104	4.09925056107125e-10	1.90741932035001e-08	49.2958	27.8017	0
ZFP91	CENT+SjD	0.155987	0.0001379	0.0014602	79.2254	67.0259	0
FAM111A	CENT+SjD	0.115408	0.00157881	0.0114427	67.6056	53.8793	0
MPEG1	CENT+SjD	0.160572	1.71891171139373e-09	6.7463547907614e-08	31.6901	13.5776	0
OSBP	CENT+SjD	0.189002	1.1964065606804e-06	2.37884626063039e-05	89.7887	84.9138	0
STX3	CENT+SjD	0.093245	0.00948819	0.0483488	61.6197	53.4483	0
TCN1	CENT+SjD	-0.208589	5.13190254704196e-25	1.62546260674203e-22	100	100	0
MS4A6A	CENT+SjD	0.217808	5.09761394827973e-12	3.39602665026724e-10	43.3099	20.4741	0
MS4A1	CENT+SjD	0.153358	1.74176062584945e-10	8.68667025941602e-09	19.3662	4.9569	0
TMEM109	CENT+SjD	0.203912	2.45446593464091e-07	5.88485099389204e-06	87.6761	79.9569	0
SLC15A3	CENT+SjD	0.0785701	0.00044502	0.00396369	19.7183	10.7759	0
DDB1	CENT+SjD	0.168442	1.30340598240542e-05	0.00019496	89.7887	84.4828	0
CYB561A3	CENT+SjD	0.110846	0.000418333	0.00376109	44.7183	32.7586	0
TMEM258	CENT+SjD	-0.192047	1.84260486641263e-07	4.58846734596051e-06	61.6197	74.3534	0
FADS2	CENT+SjD	-0.247445	1.79496071503359e-08	5.64227818737122e-07	81.6901	89.8707	0
FADS1	CENT+SjD	-0.0761515	8.32512845535795e-05	0.000955511	8.09859	18.5345	0
FTH1	CENT+SjD	0.453892	1.77479713409901e-31	1.03361895029108e-28	100	99.569	0
SCGB2A1	CENT+SjD	0.126597	0.00786569	0.04173	45.4225	38.3621	0
AHNAK	CENT+SjD	0.413392	1.59476925469083e-18	2.30335712993506e-16	96.831	95.2586	0
MTA2	CENT+SjD	0.111645	0.00252901	0.0168545	65.493	56.4655	0
UBXN1	CENT+SjD	0.141477	0.00043763	0.0039075	66.1972	56.0345	0
BSCL2	CENT+SjD	-0.14509	6.85244557644049e-06	0.000110756	95.7746	95.6897	0
HNRNPUL2	CENT+SjD	0.135621	0.000342629	0.00319351	94.0141	94.6121	0
TTC9C	CENT+SjD	0.0899155	0.00171508	0.0121714	40.8451	29.7414	0
POLR2G	CENT+SjD	0.113395	0.000541684	0.00465743	55.2817	42.4569	0
NXF1	CENT+SjD	0.162772	3.11593147420413e-05	0.000418253	71.4789	59.9138	0
WDR74	CENT+SjD	0.122551	6.68590979413055e-05	0.000793606	48.5915	33.6207	0
SLC3A2	CENT+SjD	0.170322	7.19648120487143e-06	0.000115592	80.6338	73.0603	0
LGALS12	CENT+SjD	0.0155908	0.00373905	0.0231005	2.46479	0.215517	0
PLAAT4	CENT+SjD	0.707104	9.08201941340868e-58	2.73277964149467e-54	83.0986	29.3103	0
PLAAT2	CENT+SjD	0.0122033	0.00417568	0.0251628	1.76056	0	0
ATL3	CENT+SjD	0.158971	2.32568373906399e-05	0.000323232	62.6761	48.7069	0
RTN3	CENT+SjD	-0.0676366	0.00546352	0.0311457	99.6479	99.569	0
NAA40	CENT+SjD	-0.104613	2.76797483834861e-05	0.000377421	18.3099	32.7586	0
OTUB1	CENT+SjD	0.145574	0.000293781	0.00279891	70.7746	57.5431	0
MACROD1	CENT+SjD	0.127427	0.000978795	0.0076965	78.5211	75.2155	0
FERMT3	CENT+SjD	0.126198	3.6621144436772e-09	1.34109156523627e-07	26.0563	9.91379	0
NUDT22	CENT+SjD	0.129589	0.00165951	0.0118703	73.9437	60.9914	0
TRMT112	CENT+SjD	0.183086	6.87752332155982e-06	0.000110962	82.0423	70.2586	0
[truncated: 59,824 more rows]
