# Supplementary material for: Comparative single-cell and spatial profiling of anti-SSA-positive and anti-centromere-positive Sjögren’s disease reveals common and distinct immune activation and fibroblast-mediated inflammation
Source: Nat Commun. 2025 Sep 22;16:8299. doi: 10.1038/s41467-025-63935-9 (PMC12454658; doi:10.1038/s41467-025-63935-9)
Supplement: Supplementary file 7 — Supplementary Data 5 [file 41467_2025_63935_MOESM7_ESM.xlsx]

## Sheet: CorrelationPathways
Supplementary Data 5. Correlated pathways with Factor 1 score.
Correlation analysis was performed using Spearman’s correlation (two-sided).
Pathway	Correlation coefficients of sender gene signal	Adjusted p-value of sender gene signal	Correlation coefficients of receiver gene signal	Adjusted p-value of receiver gene signal
BTC-ERBB2_ERBB4	0.380222	0	-0.305437	8.72871359430123e-207
BTC-ERBB3	0.646044	0	-0.308637	2.58619596178588e-211
C3-ITGAX_ITGB2	0.734693	0	0.400118	0
CCL	0.625214	0	0.417136	0
CCL14-ACKR1	0.48039	0	0.310192	1.51895791316654e-213
CCL19-CCR7	0.482818	0	0.31908	1.40882621714448e-226
CCL21-CCR7	0.312685	3.60914750570613e-218	0.319713	1.63368397707409e-227
CCL5-ACKR1	0.315106	1.01516338295335e-221	0.310485	5.86713737845233e-214
COMPLEMENT	0.772021	0	0.380552	0
CSF	0.323217	7.63783499908017e-234	0.304097	6.75028060518566e-205
CSF1-CSF1R	0.345614	2.50209690389441e-269	0.326746	4.18065644765563e-238
CXCL	0.642922	0	0.425674	0
CXCL12-CXCR4	0.738132	0	0.352541	1.17500746303478e-279
CXCL12-DPP4	0.714203	0	-0.373522	2.00134693848969e-316
CXCL14-CXCR4	0.778392	0	0.353517	2.74673772187993e-281
EPO-EPHB4	0.389429	0	-0.303249	1.03566153907174e-203
FAM3C-CLEC2D	0.709977	0	0.305871	2.16548296846896e-207
FCER2-ITGAX_ITGB2	0.308908	1.05203603021596e-212	0.363857	4.33859122066318e-299
FGF	0.478298	0	0.313153	8.10906987209541e-218
GALECTIN	0.70784	0	0.347444	3.85007297358277e-271
GRN-TNFRSF1A	0.638444	0	0.302701	5.96493925468365e-203
GRN-TNFRSF1B	0.732998	0	0.322594	8.3740930838555e-232
IGFBP3-TMEM219	0.611854	0	0.331284	3.98533544364898e-245
IL16	0.402209	0	0.374718	1.60825284640368e-318
IL16-CD4	0.402209	0	0.374718	1.60825284640368e-318
LGALS9-LRP1	0.597919	0	0.373583	1.71810503251665e-316
MDK-LRP1	0.469719	0	0.346445	1.67189609189228e-269
MIF-CD74_CXCR4	0.59086	0	0.350649	1.74840411583313e-276
NRG	0.531369	0	-0.311236	4.92419771699945e-215
NRG2-ERBB2_ERBB4	0.388243	0	-0.302025	5.06718038669781e-202
NRG3-ERBB2_ERBB4	0.376209	8.39911597930119e-323	-0.359922	2.94629859964488e-292
NRG3-ERBB4	0.369773	4.90127866707484e-311	-0.360258	8.30529245434623e-293
PDGF	0.397821	0	0.330647	3.81372935585683e-244
SCGB3A1-NOTCH3	0.520661	0	0.324258	2.64358116673309e-234
SEMA3	0.428614	0	0.338854	4.16937521730134e-257
SEMA3C-PLXND1	0.31733	5.26289363340187e-225	0.332692	2.54917340104991e-247
SOSTDC1-LRP5	0.76245	0	-0.334437	4.63967365419793e-250
SPP1	0.569344	0	0.302462	1.26500013456905e-202
TNF	0.467791	0	0.306806	1.03111472205259e-208
TNF-TNFRSF1B	0.319328	5.54923599842967e-228	0.320288	2.31074650382566e-228
VEGFB-NRP1	0.592388	0	0.320819	3.78547034593175e-229
