# Supplementary material for: Comparative single-cell and spatial profiling of anti-SSA-positive and anti-centromere-positive Sjögren’s disease reveals common and distinct immune activation and fibroblast-mediated inflammation
Source: Nat Commun. 2025 Sep 22;16:8299. doi: 10.1038/s41467-025-63935-9 (PMC12454658; doi:10.1038/s41467-025-63935-9)
Supplement: Supplementary file 10 — Source Data file [file 41467_2025_63935_MOESM10_ESM.xlsx]

## Sheet: Figure2d
Diversity of TCR by cell clusters
cluster	d	d_sd	d_lower	d_upper	e	e_lower	e_upper
CMCD4(CCR7+)	162.726	12.2734	138.671	186.781	0.636195	0.542148	0.730242
GZMA+ CD4	118.783	14.7209	89.9305	147.635	0.513456	0.388737	0.638174
GZMB+GNLY+ CD8	50.448	8.23963	34.2987	66.5974	0.283591	0.192808	0.374374
GZMK+CX3CR1+ CD8	74.3326	10.6527	53.4536	95.2115	0.359042	0.258193	0.459892
GZMK+GZMA+GZMH+ CD8	94.8536	13.2671	68.8505	120.857	0.44229	0.321041	0.563539
Th1(CXCR3+IFNG+)	134.321	14.7884	105.336	163.306	0.55802	0.437606	0.678433
Th17(CCR6+RORC+)	62.5063	16.9902	29.2061	95.8064	0.280373	0.131004	0.429741
Tph/Tfh	157.788	14.2728	129.814	185.762	0.623766	0.513179	0.734354
Treg	140.64	15.0778	111.088	170.192	0.577292	0.455989	0.698595

## Sheet: Figure2e
Composition of T cell clusters in top expanded clones by autoantibody subtypes
CD8T										CD4T
SSA+SjD			CENT+SjD			SSA+CENT+SjD				SSA+SjD			CENT+SjD			SSA+CENT+SjD
clone_id	cluster	Frequency	clone_id	cluster	Frequency	clone_id	cluster	Frequency		clone_id	cluster	Frequency	clone_id	cluster	Frequency	clone_id	cluster	Frequency
TRAV1-1.TRAJ20.TRAC_TGCGCTGTGAGGAGCGACTACAAGCTCAGCTTT_TRBV10-3.TRBD1.TRBJ1-1.TRBC1_TGTGCCATCAGTGAAGACAGGGGGAACACTGAAGCTTTCTTT	GZMB+GNLY+ CD8	31	NA_NA_TRBV5-8.TRBD1.TRBJ2-5.TRBC2_TGTGCCAGCAGCCAGGACAGGGACCAAGAGACCCAGTACTTC	GZMB+GNLY+ CD8	27	TRAV1-1.TRAJ26.TRAC_TGCGCTGCGCTCTATGGTCAGAATTTTGTCTTT_TRBV5-8.TRBD1.TRBJ2-2.TRBC2_TGTGCCAGCAGTTTCTCAGGCGGGGCCGGGGAGCTGTTTTTT	GZMK+CX3CR1+ CD8	10		TRAV12-1.TRAJ33.TRAC_TGTGTGGTCCCCGGAGGGGATAGCAACTATCAGTTAATCTGG_TRBV5-8.NA.TRBJ2-4.TRBC2_TGTGCCAGCAGCTCCGCGGGAGGCGGGGACATTCAGTACTTC	Treg	1	TRAV3.TRAJ40.TRAC_TGTGCTGTGAGACCCTCAGGAACCTACAAATACATCTTT_TRBV20-1.NA.TRBJ2-3.TRBC2_TGCAGTGCTCCGACAACTACAGATACGCAGTATTTT	Tph/Tfh	11	TRAV12-1.TRAJ31.TRAC_TGTGTGGTGAGTCGACCCGCCAGACTCATGTTT_TRBV11-3.NA.TRBJ2-2.TRBC2_TGTGCCAGCAGCTTTAGTGAGAACACCGGGGAGCTGTTTTTT	Th1(CXCR3+IFNG+)	11
TRAV1-1.TRAJ20.TRAC_TGCGCTGTGAGGAGCGACTACAAGCTCAGCTTT_TRBV10-3.TRBD1.TRBJ1-1.TRBC1_TGTGCCATCAGTGAAGACAGGGGGAACACTGAAGCTTTCTTT	GZMK+GZMA+GZMH+ CD8	3	NA_NA_TRBV7-9.NA.TRBJ2-3.TRBC2_TGTGCCAGCACCTATCCAACGGGGACGCGGAACACAGATACGCAGTATTTT	GZMB+GNLY+ CD8	12	TRAV1-1.TRAJ26.TRAC_TGCGCTGCGCTCTATGGTCAGAATTTTGTCTTT_TRBV5-8.TRBD1.TRBJ2-2.TRBC2_TGTGCCAGCAGTTTCTCAGGCGGGGCCGGGGAGCTGTTTTTT	GZMK+GZMA+GZMH+ CD8	1		TRAV13-2.TRAJ6.TRAC_TGTGCAGAGAACCGAGGAGGAAGCTACATACCTACATTT_TRBV18.NA.TRBJ1-5.TRBC1_TGTGCCAGCTCACCACCCAAGGGGGGGAATCAGCCCCAGCATTTT	CMCD4(CCR7+)	5	TRAV3.TRAJ40.TRAC_TGTGCTGTGAGACCCTCAGGAACCTACAAATACATCTTT_TRBV20-1.NA.TRBJ2-3.TRBC2_TGCAGTGCTCCGACAACTACAGATACGCAGTATTTT	CMCD4(CCR7+)	1	TRAV23/DV6.TRAJ54.TRAC_TGTGCAGCAGTAATTCAGGGAGCCCAGAAGCTGGTATTT_TRBV12-4.NA.TRBJ1-1.TRBC1_TGTGCCAGCAGCCCGTGGGGGAACACTGAAGCTTTCTTT	Th1(CXCR3+IFNG+)	10
TRAV1-1.TRAJ36.TRAC_TGCGCTGTGAGGGCTGGGGCAAACAACCTCTTCTTT_TRBV7-2.NA.TRBJ2-7.TRBC2_TGTGCCAGCAGCTTAGCCCGGGACGGATCCTACGAGCAGTACTTC	GZMB+GNLY+ CD8	21	NA_NA_TRBV7-9.NA.TRBJ2-3.TRBC2_TGTGCCAGCACCTATCCAACGGGGACGCGGAACACAGATACGCAGTATTTT	GZMK+GZMA+GZMH+ CD8	1	TRAV1-1.TRAJ8.TRAC_TGCGCTGTTTTGAACACAGGCTTTCAGAAACTTGTATTT_TRBV19.NA.TRBJ2-1.TRBC2_TGTGCCAGTAGTATTGGAGGGGGCGCGGGTAATGAGCAGTTCTTC	GZMB+GNLY+ CD8	12		TRAV13-2.TRAJ6.TRAC_TGTGCAGAGAACCGAGGAGGAAGCTACATACCTACATTT_TRBV18.NA.TRBJ1-5.TRBC1_TGTGCCAGCTCACCACCCAAGGGGGGGAATCAGCCCCAGCATTTT	Th1(CXCR3+IFNG+)	1	TRAV3.TRAJ40.TRAC_TGTGCTGTGAGACCCTCAGGAACCTACAAATACATCTTT_TRBV20-1.NA.TRBJ2-3.TRBC2_TGCAGTGCTCCGACAACTACAGATACGCAGTATTTT	Th1(CXCR3+IFNG+)	1	TRAV23/DV6.TRAJ54.TRAC_TGTGCAGCAGTAATTCAGGGAGCCCAGAAGCTGGTATTT_TRBV12-4.NA.TRBJ1-1.TRBC1_TGTGCCAGCAGCCCGTGGGGGAACACTGAAGCTTTCTTT	CMCD4(CCR7+)	3
TRAV1-1.TRAJ36.TRAC_TGCGCTGTGAGGGCTGGGGCAAACAACCTCTTCTTT_TRBV7-2.NA.TRBJ2-7.TRBC2_TGTGCCAGCAGCTTAGCCCGGGACGGATCCTACGAGCAGTACTTC	GZMK+GZMA+GZMH+ CD8	5	TRAV1-1.TRAJ27.TRAC_TGCGCTCCTAACCAAAACACCAATGCAGGCAAATCAACCTTT_TRBV15.NA.TRBJ2-5.TRBC2_TGTGCCACCAGCGACCCAAGGGGGGGTGAGGTTGAGACCCAGTACTTC	GZMB+GNLY+ CD8	10	TRAV1-1.TRAJ8.TRAC_TGCGCTGTTTTGAACACAGGCTTTCAGAAACTTGTATTT_TRBV19.NA.TRBJ2-1.TRBC2_TGTGCCAGTAGTATTGGAGGGGGCGCGGGTAATGAGCAGTTCTTC	GZMK+GZMA+GZMH+ CD8	2		TRAV13-2.TRAJ6.TRAC_TGTGCAGAGAACCGAGGAGGAAGCTACATACCTACATTT_TRBV18.NA.TRBJ1-5.TRBC1_TGTGCCAGCTCACCACCCAAGGGGGGGAATCAGCCCCAGCATTTT	GZMA+ CD4	1	TRAV4.TRAJ47.TRAC_TGCCTCGCCATGGAATATGGAAACAAGCTGGTCTTT_TRBV27.NA.TRBJ1-4.TRBC1_TGTGCCAGCAGTTTATCGACAGGGAAGCGGGAAAAACTGTTTTTT	Tph/Tfh	10	TRAV23/DV6.TRAJ54.TRAC_TGTGCAGCAGTAATTCAGGGAGCCCAGAAGCTGGTATTT_TRBV12-4.NA.TRBJ1-1.TRBC1_TGTGCCAGCAGCCCGTGGGGGAACACTGAAGCTTTCTTT	Tph/Tfh	2
TRAV12-1.TRAJ33.TRAC_TGTGTGGTCCCCGGAGGGGATAGCAACTATCAGTTAATCTGG_TRBV5-8.NA.TRBJ2-4.TRBC2_TGTGCCAGCAGCTCCGCGGGAGGCGGGGACATTCAGTACTTC	GZMK+CX3CR1+ CD8	17	TRAV1-1.TRAJ27.TRAC_TGCGCTCCTAACCAAAACACCAATGCAGGCAAATCAACCTTT_TRBV15.NA.TRBJ2-5.TRBC2_TGTGCCACCAGCGACCCAAGGGGGGGTGAGGTTGAGACCCAGTACTTC	GZMK+GZMA+GZMH+ CD8	6	TRAV12-1.TRAJ9.TRAC_TGTGTGGTGAATACTGGAGGCTTCAAAACTATCTTT_TRBV15.NA.TRBJ2-3.TRBC2_TGTGCCACCAGCAGAGATTCGGGAGGGTTCGAGGCAGATACGCAGTATTTT	GZMK+CX3CR1+ CD8	5		TRAV35.TRAJ47.TRAC_TGTGCTGGGCCCCTATATGGAAACAAGCTGGTCTTT_TRBV4-1.NA.TRBJ1-1.TRBC1_TGCGCCAGCAGCCAAGACGACAGGGTGGGCACTGAAGCTTTCTTT	CMCD4(CCR7+)	6	TRAV4.TRAJ47.TRAC_TGCCTCGCCATGGAATATGGAAACAAGCTGGTCTTT_TRBV27.NA.TRBJ1-4.TRBC1_TGTGCCAGCAGTTTATCGACAGGGAAGCGGGAAAAACTGTTTTTT	GZMA+ CD4	1	TRAV23/DV6.TRAJ54.TRAC_TGTGCAGCAGTAATTCAGGGAGCCCAGAAGCTGGTATTT_TRBV12-4.NA.TRBJ1-1.TRBC1_TGTGCCAGCAGCCCGTGGGGGAACACTGAAGCTTTCTTT	GZMA+ CD4	1
TRAV12-1.TRAJ33.TRAC_TGTGTGGTCCCCGGAGGGGATAGCAACTATCAGTTAATCTGG_TRBV5-8.NA.TRBJ2-4.TRBC2_TGTGCCAGCAGCTCCGCGGGAGGCGGGGACATTCAGTACTTC	GZMK+GZMA+GZMH+ CD8	4	TRAV1-2.TRAJ9.TRAC_TGTGCTGTGAGAAATATTACTGGAGGCTTCAAAACTATCTTT_TRBV11-2.NA.TRBJ2-1.TRBC2_TGTGCCAGCAGCGAAGGTTCGGTGGGAGTAGGGAATGAGCAGTTCTTC	GZMB+GNLY+ CD8	25	TRAV12-1.TRAJ9.TRAC_TGTGTGGTGAATACTGGAGGCTTCAAAACTATCTTT_TRBV15.NA.TRBJ2-3.TRBC2_TGTGCCACCAGCAGAGATTCGGGAGGGTTCGAGGCAGATACGCAGTATTTT	GZMB+GNLY+ CD8	4		TRAV35.TRAJ47.TRAC_TGTGCTGGGCCCCTATATGGAAACAAGCTGGTCTTT_TRBV4-1.NA.TRBJ1-1.TRBC1_TGCGCCAGCAGCCAAGACGACAGGGTGGGCACTGAAGCTTTCTTT	GZMA+ CD4	4				TRAV29/DV5.TRAJ26.TRAC;TRAV13-2.TRAJ52.TRAC_TGTGCAGCCCCTCTACTATCGGGTCAGAATTTTGTCTTT;TGTGCAGCCGATGCTGGTGGTACTAGCTATGGAAAGCTGACATTT_TRBV9.TRBD1.TRBJ1-6.TRBC1_TGTGCCAGCAGCGTGGGACAGGATGATGGTTCACCCCTCCACTTT	Th1(CXCR3+IFNG+)	11
TRAV12-2.TRAJ27.TRAC_TGTGCCGTGTTAAATGCAGGCAAATCAACCTTT_TRBV11-2.NA.TRBJ2-1.TRBC2_TGTGCCAGCAGCTTTCAGGGCTTAGGCGACGAGCAGTTCTTC	GZMB+GNLY+ CD8	62	TRAV12-1.TRAJ15.TRAC_TGTGTGGTGAACCAGGCAGGAACTGCTCTGATCTTT_TRBV5-1.TRBD2.TRBJ2-5.TRBC2_TGCGCCAGCAGCTCCGGGACTAGCGGGGGGGAGACCCAGTACTTC	GZMK+CX3CR1+ CD8	14	TRAV16.TRAJ13.TRAC;TRAV8-3.TRAJ4.TRAC_TGTGCTCTTCCAGGGTCTGGGGGTTACCAGAAAGTTACCTTT;TGTGCTGTGGATTTTTCTGGTGGCTACAATAAGCTGATTTTT_TRBV7-9.NA.TRBJ2-5.TRBC2_TGTGCCAGCAGACTCTCTCAGGGGCCAGAGACCCAGTACTTC	GZMB+GNLY+ CD8	30		TRAV38-1.TRAJ37.TRAC_TGTGCTTTCATGAAGCCTGGCAACACAGGCAAACTAATCTTT_TRBV6-2.NA.TRBJ2-2.TRBC2_TGTGCCAGCAGAGGTAGCGGGAGTGGAGCCGGGGAGCTGTTTTTT	CMCD4(CCR7+)	9				TRAV29/DV5.TRAJ26.TRAC;TRAV13-2.TRAJ52.TRAC_TGTGCAGCCCCTCTACTATCGGGTCAGAATTTTGTCTTT;TGTGCAGCCGATGCTGGTGGTACTAGCTATGGAAAGCTGACATTT_TRBV9.TRBD1.TRBJ1-6.TRBC1_TGTGCCAGCAGCGTGGGACAGGATGATGGTTCACCCCTCCACTTT	Treg	1
TRAV12-2.TRAJ27.TRAC_TGTGCCGTGTTAAATGCAGGCAAATCAACCTTT_TRBV11-2.NA.TRBJ2-1.TRBC2_TGTGCCAGCAGCTTTCAGGGCTTAGGCGACGAGCAGTTCTTC	GZMK+GZMA+GZMH+ CD8	6	TRAV12-1.TRAJ15.TRAC_TGTGTGGTGAACCAGGCAGGAACTGCTCTGATCTTT_TRBV5-1.TRBD2.TRBJ2-5.TRBC2_TGCGCCAGCAGCTCCGGGACTAGCGGGGGGGAGACCCAGTACTTC	GZMK+GZMA+GZMH+ CD8	1	TRAV16.TRAJ13.TRAC;TRAV8-3.TRAJ4.TRAC_TGTGCTCTTCCAGGGTCTGGGGGTTACCAGAAAGTTACCTTT;TGTGCTGTGGATTTTTCTGGTGGCTACAATAAGCTGATTTTT_TRBV7-9.NA.TRBJ2-5.TRBC2_TGTGCCAGCAGACTCTCTCAGGGGCCAGAGACCCAGTACTTC	GZMK+GZMA+GZMH+ CD8	1		TRAV38-1.TRAJ37.TRAC_TGTGCTTTCATGAAGCCTGGCAACACAGGCAAACTAATCTTT_TRBV6-2.NA.TRBJ2-2.TRBC2_TGTGCCAGCAGAGGTAGCGGGAGTGGAGCCGGGGAGCTGTTTTTT	Th17(CCR6+RORC+)	4				TRAV8-2.TRAJ12.TRAC_TGTGTTGTGAGGATGGATAGCAGCTATAAATTGATCTTC_TRBV10-3.NA.TRBJ1-5.TRBC1_TGTGCCACTGGGGCGGGCAATCAGCCCCAGCATTTT	Tph/Tfh	8
TRAV12-2.TRAJ27.TRAC_TGTGCCGTGTTAAATGCAGGCAAATCAACCTTT_TRBV11-2.NA.TRBJ2-1.TRBC2_TGTGCCAGCAGCTTTCAGGGCTTAGGCGACGAGCAGTTCTTC	GZMK+CX3CR1+ CD8	1	TRAV12-1.TRAJ9.TRAC_TGTGTGGTGAACAGCCCCCTCGGCACTGGAGGCTTCAAAACTATCTTT_TRBV4-2.NA.TRBJ2-7.TRBC2_TGTGCCAGCAGCCAAGAGAGGACGCACTCCTACGAGCAGTACTTC	GZMB+GNLY+ CD8	25	TRAV19.TRAJ45.TRAC_TGTGCTCTGAGTGAGGGGGGTAATTCAGGAGGAGGTGCTGACGGACTCACCTTT_TRBV6-5.TRBD1.TRBJ2-1.TRBC2_TGTGCCAGCAGAGTTACAGGGGCCGTTTACAATGAGCAGTTCTTC	GZMB+GNLY+ CD8	38								TRAV8-2.TRAJ12.TRAC_TGTGTTGTGAGGATGGATAGCAGCTATAAATTGATCTTC_TRBV10-3.NA.TRBJ1-5.TRBC1_TGTGCCACTGGGGCGGGCAATCAGCCCCAGCATTTT	Th1(CXCR3+IFNG+)	1
TRAV12-2.TRAJ9.TRAC_TGTGCCGCCCATACTGGAGGCTTCAAAACTATCTTT_TRBV14.NA.TRBJ2-1.TRBC2_TGTGCCAGCAGCCAAGAAGTTAGACTAGCGGTCTACAATGAGCAGTTCTTC	GZMB+GNLY+ CD8	6	TRAV12-2.TRAJ48.TRAC_TGTGCCCCGAGGGGAAATGAGAAATTAACCTTT_TRBV27.NA.TRBJ2-2.TRBC2_TGTGCCAGCAGTTTAAATCTTCCCGGGGAGCTGTTTTTT	GZMB+GNLY+ CD8	43	TRAV21.TRAJ29.TRAC_TGTGCTGTCTATTCAGGAAACACACCTCTTGTCTTT_TRBV14.NA.TRBJ2-7.TRBC2_TGTGCCAGCAGCCTTCCGGGACTCGGGTGGAACGAGCAGTACTTC	GZMB+GNLY+ CD8	21								TRAV8-3.TRAJ10.TRAC_TGTGCTGTTCGAGGCTCGGGAGGAGGAAACAAACTCACCTTT_TRBV7-2.NA.TRBJ1-5.TRBC1_TGTGCCAGCAGTGGGGGGGCGGATCAGCCCCAGCATTTT	Th1(CXCR3+IFNG+)	16
TRAV12-2.TRAJ9.TRAC_TGTGCCGCCCATACTGGAGGCTTCAAAACTATCTTT_TRBV14.NA.TRBJ2-1.TRBC2_TGTGCCAGCAGCCAAGAAGTTAGACTAGCGGTCTACAATGAGCAGTTCTTC	GZMK+GZMA+GZMH+ CD8	2	TRAV12-2.TRAJ48.TRAC_TGTGCCCCGAGGGGAAATGAGAAATTAACCTTT_TRBV27.NA.TRBJ2-2.TRBC2_TGTGCCAGCAGTTTAAATCTTCCCGGGGAGCTGTTTTTT	GZMK+GZMA+GZMH+ CD8	2	TRAV21.TRAJ29.TRAC_TGTGCTGTCTATTCAGGAAACACACCTCTTGTCTTT_TRBV14.NA.TRBJ2-7.TRBC2_TGTGCCAGCAGCCTTCCGGGACTCGGGTGGAACGAGCAGTACTTC	GZMK+GZMA+GZMH+ CD8	1
TRAV14/DV4.TRAJ43.TRAC_TGTGCAATGAGGGGGTACAATAACAATGACATGCGCTTT_TRBV19.NA.TRBJ2-7.TRBC2_TGTGCCAGTAGTCCCGGTGGGGGTCCGGGTTACGAGCAGTACTTC	GZMB+GNLY+ CD8	36	TRAV13-1.TRAJ7.TRAC_TGTGCAGCAAGATTACCCTATGGGAACAACAGACTCGCTTTT_TRBV6-5.NA.TRBJ2-2.TRBC2_TGTGCCAGCACCGAGGGGACTAGTCCCTCTGGGGAGCTGTTTTTT	GZMB+GNLY+ CD8	25	TRAV23/DV6.TRAJ10.TRAC_TGTGCAGCAAGCTGGTCAACGGGAGGAGGAAACAAACTCACCTTT_TRBV7-9.NA.TRBJ2-7.TRBC2_TGTGCCAGCACCCCCCCCGGGGTTAGCGAGCAGTACTTC	GZMB+GNLY+ CD8	13
TRAV14/DV4.TRAJ43.TRAC_TGTGCAATGAGGGGGTACAATAACAATGACATGCGCTTT_TRBV19.NA.TRBJ2-7.TRBC2_TGTGCCAGTAGTCCCGGTGGGGGTCCGGGTTACGAGCAGTACTTC	GZMK+GZMA+GZMH+ CD8	1	TRAV13-1.TRAJ7.TRAC_TGTGCAGCAAGATTACCCTATGGGAACAACAGACTCGCTTTT_TRBV6-5.NA.TRBJ2-2.TRBC2_TGTGCCAGCACCGAGGGGACTAGTCCCTCTGGGGAGCTGTTTTTT	GZMK+GZMA+GZMH+ CD8	2	TRAV23/DV6.TRAJ10.TRAC_TGTGCAGCAAGCTGGTCAACGGGAGGAGGAAACAAACTCACCTTT_TRBV7-9.NA.TRBJ2-7.TRBC2_TGTGCCAGCACCCCCCCCGGGGTTAGCGAGCAGTACTTC	GZMK+GZMA+GZMH+ CD8	1
TRAV17.TRAJ12.TRAC_TGTGCTTATATGGATAGCAGCTATAAATTGATCTTC_TRBV7-9.NA.TRBJ2-3.TRBC2_TGTGCCAGCAGCCTCAGCACGCGGGGAGATACGCAGTATTTT	GZMK+CX3CR1+ CD8	9	TRAV21.TRAJ44.TRAC_TGTGCTGTGGGAAGCGGCAGTAAACTCACCTTT_TRBV10-1.TRBD1.TRBJ2-1.TRBC2_TGCGCCAGCAGTGACCGGGGGACAGGGGGCTACAATGAGCAGTTCTTC	GZMB+GNLY+ CD8	50	TRAV23/DV6.TRAJ34.TRAC_TGTGCAGCACGGGACACCGACAAGCTCATCTTT_TRBV7-3.NA.TRBJ2-1.TRBC2_TGTGCCAGCAGCTTACGACAGGGCTCCTACAATGAGCAGTTCTTC	GZMB+GNLY+ CD8	19
TRAV17.TRAJ12.TRAC_TGTGCTTATATGGATAGCAGCTATAAATTGATCTTC_TRBV7-9.NA.TRBJ2-3.TRBC2_TGTGCCAGCAGCCTCAGCACGCGGGGAGATACGCAGTATTTT	GZMB+GNLY+ CD8	2	TRAV21.TRAJ44.TRAC_TGTGCTGTGGGAAGCGGCAGTAAACTCACCTTT_TRBV10-1.TRBD1.TRBJ2-1.TRBC2_TGCGCCAGCAGTGACCGGGGGACAGGGGGCTACAATGAGCAGTTCTTC	GZMK+GZMA+GZMH+ CD8	1	TRAV29/DV5.TRAJ26.TRAC;TRAV13-2.TRAJ52.TRAC_TGTGCAGCCCCTCTACTATCGGGTCAGAATTTTGTCTTT;TGTGCAGCCGATGCTGGTGGTACTAGCTATGGAAAGCTGACATTT_TRBV9.TRBD1.TRBJ1-6.TRBC1_TGTGCCAGCAGCGTGGGACAGGATGATGGTTCACCCCTCCACTTT	GZMB+GNLY+ CD8	1
TRAV17.TRAJ12.TRAC_TGTGCTTATATGGATAGCAGCTATAAATTGATCTTC_TRBV7-9.NA.TRBJ2-3.TRBC2_TGTGCCAGCAGCCTCAGCACGCGGGGAGATACGCAGTATTTT	GZMK+GZMA+GZMH+ CD8	1	TRAV21.TRAJ48.TRAC_TGTGCTGTGATGTCCGGAAATGAGAAATTAACCTTT_TRBV7-9.NA.TRBJ1-2.TRBC1_TGTGCCAGCAGCGGGGCTCTTAACTATGGCTACACCTTC	GZMK+CX3CR1+ CD8	13	TRAV29/DV5.TRAJ45.TRAC_TGTGCAGCAAGAGGAGGTGCTGACGGACTCACCTTT_TRBV7-3.NA.TRBJ2-1.TRBC2_TGTGCCAGCAGCTACCGACAGGGCCCATACAATGAGCAGTTCTTC	GZMB+GNLY+ CD8	44
TRAV19.TRAJ53.TRAC_TGTGCTCTGAGGGGGATTTGGGGGAATAGTGGAGGTAGCAACTATAAACTGACATTT_TRBV6-1.NA.TRBJ2-5.TRBC2_TGTGCCAGCAGTGAATGGGACGGACAAGAGACCCAGTACTTC	GZMB+GNLY+ CD8	9	TRAV21.TRAJ48.TRAC_TGTGCTGTGATGTCCGGAAATGAGAAATTAACCTTT_TRBV7-9.NA.TRBJ1-2.TRBC1_TGTGCCAGCAGCGGGGCTCTTAACTATGGCTACACCTTC	GZMK+GZMA+GZMH+ CD8	3	TRAV29/DV5.TRAJ45.TRAC_TGTGCAGCAAGAGGAGGTGCTGACGGACTCACCTTT_TRBV7-3.NA.TRBJ2-1.TRBC2_TGTGCCAGCAGCTACCGACAGGGCCCATACAATGAGCAGTTCTTC	GZMK+GZMA+GZMH+ CD8	4
TRAV19.TRAJ53.TRAC_TGTGCTCTGAGGGGGATTTGGGGGAATAGTGGAGGTAGCAACTATAAACTGACATTT_TRBV6-1.NA.TRBJ2-5.TRBC2_TGTGCCAGCAGTGAATGGGACGGACAAGAGACCCAGTACTTC	GZMK+GZMA+GZMH+ CD8	6	TRAV22.TRAJ20.TRAC_TGTGCTGTGGAGCGGGGCGACTACAAGCTCAGCTTT_TRBV3-1.NA.TRBJ2-7.TRBC2_TGTGCCAGCAGCCCTCTACCGGGCCCCTACGAGCAGTACTTC	GZMK+CX3CR1+ CD8	14	TRAV29/DV5.TRAJ54.TRAC;TRAV19.TRAJ45.TRAC_TGTGCAGCAAGCAATAAGGTCCAGGGAGCCCAGAAGCTGGTATTT;TGTGCTCTGAGTGAAGTCAGCATGTATTCAGGAGGAGGTGCTGACGGACTCACCTTT_TRBV5-5.NA.TRBJ2-1.TRBC2_TGTGCCAGCAGCCCTGGGACAGGACAATACAATGAGCAGTTCTTC	GZMB+GNLY+ CD8	53
TRAV2.TRAJ26.TRAC_TGTGCTGTGGAGGATAACTATGGTCAGAATTTTGTCTTT_TRBV7-8.TRBD2.TRBJ2-1.TRBC2_TGTGCCAGCAGCTTAGGCGAGACTAGCGGGAGGGAGGATGAGCAGTTCTTC	GZMK+CX3CR1+ CD8	20	TRAV26-1.TRAJ36.TRAC_TGCATCGTCAGAGTCGAGGAAACTGGGGCAAACAACCTCTTCTTT_TRBV19.NA.TRBJ2-7.TRBC2_TGTGCCAGTAGTATGAGCATCCCATCCTACGAGCAGTACTTC	GZMB+GNLY+ CD8	30	TRAV29/DV5.TRAJ54.TRAC;TRAV19.TRAJ45.TRAC_TGTGCAGCAAGCAATAAGGTCCAGGGAGCCCAGAAGCTGGTATTT;TGTGCTCTGAGTGAAGTCAGCATGTATTCAGGAGGAGGTGCTGACGGACTCACCTTT_TRBV5-5.NA.TRBJ2-1.TRBC2_TGTGCCAGCAGCCCTGGGACAGGACAATACAATGAGCAGTTCTTC	GZMK+GZMA+GZMH+ CD8	1
TRAV2.TRAJ26.TRAC_TGTGCTGTGGAGGATAACTATGGTCAGAATTTTGTCTTT_TRBV7-8.TRBD2.TRBJ2-1.TRBC2_TGTGCCAGCAGCTTAGGCGAGACTAGCGGGAGGGAGGATGAGCAGTTCTTC	GZMK+GZMA+GZMH+ CD8	1	TRAV26-1.TRAJ36.TRAC_TGCATCGTCAGAGTCGAGGAAACTGGGGCAAACAACCTCTTCTTT_TRBV19.NA.TRBJ2-7.TRBC2_TGTGCCAGTAGTATGAGCATCCCATCCTACGAGCAGTACTTC	GZMK+GZMA+GZMH+ CD8	1	TRAV3.TRAJ20.TRAC_TGTGCTGTGACTTGGAGAGGGGCGAGCGACTACAAGCTCAGCTTT_TRBV3-1.NA.TRBJ1-5.TRBC1_TGTGCCAGCAGCCAAGATCAGCAGGGCAATCAGCCCCAGCATTTT	GZMB+GNLY+ CD8	15
TRAV24.TRAJ5.TRAC_TGTGCCTTTCGTGGGAGAGCACTTACTTTT_TRBV7-8.TRBD1.TRBJ2-2.TRBC2_TGTGCCAGCAGCTTAGTAGGGGCCGGGGAGCTGTTTTTT	GZMB+GNLY+ CD8	17	TRAV26-1.TRAJ58.TRAC_TGCATCGTCACGGAAACCAGTGGCTCTAGGTTGACCTTT_TRBV7-9.NA.TRBJ1-2.TRBC1_TGTGCCAGCAGCTTATGGGGAGTGGATGGCTACACCTTC	GZMK+CX3CR1+ CD8	14	TRAV3.TRAJ30.TRAC_TGTGCTGTGGGATGGCCTGACAAGATCATCTTT_TRBV20-1.NA.TRBJ2-1.TRBC2_TGCAGTGCTAGTAAGCCTAGCGGGGCCTACAATGAGCAGTTCTTC	GZMB+GNLY+ CD8	13
TRAV24.TRAJ5.TRAC_TGTGCCTTTCGTGGGAGAGCACTTACTTTT_TRBV7-8.TRBD1.TRBJ2-2.TRBC2_TGTGCCAGCAGCTTAGTAGGGGCCGGGGAGCTGTTTTTT	GZMK+GZMA+GZMH+ CD8	1	TRAV26-1.TRAJ58.TRAC_TGCATCGTCACGGAAACCAGTGGCTCTAGGTTGACCTTT_TRBV7-9.NA.TRBJ1-2.TRBC1_TGTGCCAGCAGCTTATGGGGAGTGGATGGCTACACCTTC	GZMK+GZMA+GZMH+ CD8	2	TRAV35.TRAJ47.TRAC_TGTGCTGGACCCTATGGAAACAAGCTGGTCTTT_TRBV28.NA.TRBJ1-6.TRBC1_TGTGCCAGCAGTGCAGGGCTCGGTTCACCCCTCCACTTT	GZMB+GNLY+ CD8	9
TRAV27.TRAJ40.TRAC_TGTGCAGGAGTCCCCACCTCAGGAACCTACAAATACATCTTT_TRBV19.TRBD2.TRBJ2-1.TRBC2_TGTGCCAGTAGCCTAGCGGGAGGGAGCCATGAGCAGTTCTTC	GZMK+CX3CR1+ CD8	24	TRAV3.TRAJ40.TRAC_TGTGCTGTGAGACCCTCAGGAACCTACAAATACATCTTT_TRBV20-1.NA.TRBJ2-3.TRBC2_TGCAGTGCTCCGACAACTACAGATACGCAGTATTTT	GZMK+GZMA+GZMH+ CD8	1	TRAV35.TRAJ47.TRAC_TGTGCTGGACCCTATGGAAACAAGCTGGTCTTT_TRBV28.NA.TRBJ1-6.TRBC1_TGTGCCAGCAGTGCAGGGCTCGGTTCACCCCTCCACTTT	GZMK+GZMA+GZMH+ CD8	1
TRAV27.TRAJ40.TRAC_TGTGCAGGAGTCCCCACCTCAGGAACCTACAAATACATCTTT_TRBV19.TRBD2.TRBJ2-1.TRBC2_TGTGCCAGTAGCCTAGCGGGAGGGAGCCATGAGCAGTTCTTC	GZMK+GZMA+GZMH+ CD8	2	TRAV4.TRAJ33.TRAC;TRAV1-1.TRAJ27.TRAC_TGCCTCGTGGGATATAGCAACTATCAGTTAATCTGG;TGCGCTCCTAACCAAAACACCAATGCAGGCAAATCAACCTTT_TRBV15.NA.TRBJ2-5.TRBC2_TGTGCCACCAGCGACCCAAGGGGGGGTGAGGTTGAGACCCAGTACTTC	GZMB+GNLY+ CD8	38	TRAV38-2/DV8.TRAJ21.TRAC_TGTGCTTATAGGAGAGGGGACAACTTCAACAAATTTTACTTT_TRBV4-2.TRBD1.TRBJ2-6.TRBC2_TGTGCCAGCAGCCAACAAACCGGGACAGACAGCTCTGGGGCCAACGTCCTGACTTTC	GZMB+GNLY+ CD8	31
TRAV3.TRAJ34.TRAC;TRAV1-2.TRAJ28.TRAC_TGTGCTGTGAGAGACATCGGCGACAAGCTCATCTTT;TGTGCTGTGAGCAGGATGGGCTCTGGGGCTGGGAGTTACCAACTCACTTTC_TRBV14.NA.TRBJ2-6.TRBC2_TGTGCCAGCAGCCACTCAATAGTCGGGGCCAACGTCCTGACTTTC	GZMB+GNLY+ CD8	23	TRAV4.TRAJ33.TRAC;TRAV1-1.TRAJ27.TRAC_TGCCTCGTGGGATATAGCAACTATCAGTTAATCTGG;TGCGCTCCTAACCAAAACACCAATGCAGGCAAATCAACCTTT_TRBV15.NA.TRBJ2-5.TRBC2_TGTGCCACCAGCGACCCAAGGGGGGGTGAGGTTGAGACCCAGTACTTC	GZMK+GZMA+GZMH+ CD8	1	TRAV5.TRAJ6.TRAC_TGTGCGGGCCTAGGAACCCGAGAAGGAAGCTACATACCTACATTT_TRBV28.NA.TRBJ2-1.TRBC2_TGTGCCAGCAGAGACCCGGACAGTTCCTCCTACAATGAGCAGTTCTTC	GZMB+GNLY+ CD8	9
TRAV3.TRAJ34.TRAC;TRAV1-2.TRAJ28.TRAC_TGTGCTGTGAGAGACATCGGCGACAAGCTCATCTTT;TGTGCTGTGAGCAGGATGGGCTCTGGGGCTGGGAGTTACCAACTCACTTTC_TRBV14.NA.TRBJ2-6.TRBC2_TGTGCCAGCAGCCACTCAATAGTCGGGGCCAACGTCCTGACTTTC	GZMK+GZMA+GZMH+ CD8	6	TRAV4.TRAJ33.TRAC_TGCCTCGTGGGTGGCCCGTCGGATAGCAACTATCAGTTAATCTGG_TRBV29-1.TRBD2.TRBJ2-7.TRBC2_TGCAGCGTCCAAGGGCTAGCGGGAGGGCCCCACCATTACGAGCAGTACTTC	GZMK+CX3CR1+ CD8	9	TRAV8-3.TRAJ10.TRAC_TGTGCTGTTCGAGGCTCGGGAGGAGGAAACAAACTCACCTTT_TRBV7-2.NA.TRBJ1-5.TRBC1_TGTGCCAGCAGTGGGGGGGCGGATCAGCCCCAGCATTTT	GZMK+GZMA+GZMH+ CD8	1
TRAV3.TRAJ34.TRAC_TGTGCTGTGAGAGACATCGGCGACAAGCTCATCTTT_TRBV14.NA.TRBJ2-6.TRBC2_TGTGCCAGCAGCCACTCAATAGTCGGGGCCAACGTCCTGACTTTC	GZMB+GNLY+ CD8	33	TRAV4.TRAJ47.TRAC_TGCCTCGCCATGGAATATGGAAACAAGCTGGTCTTT_TRBV27.NA.TRBJ1-4.TRBC1_TGTGCCAGCAGTTTATCGACAGGGAAGCGGGAAAAACTGTTTTTT	GZMK+GZMA+GZMH+ CD8	1
TRAV3.TRAJ34.TRAC_TGTGCTGTGAGAGACATCGGCGACAAGCTCATCTTT_TRBV14.NA.TRBJ2-6.TRBC2_TGTGCCAGCAGCCACTCAATAGTCGGGGCCAACGTCCTGACTTTC	GZMK+GZMA+GZMH+ CD8	8	TRAV5.TRAJ16.TRAC_TGTGCCGCCGAACGAGATGGCCAGAAGCTGCTCTTT_TRBV7-9.NA.TRBJ2-3.TRBC2_TGTGCCAGCACCTATCCAACGGGGACGCGGAACACAGATACGCAGTATTTT	GZMB+GNLY+ CD8	12
TRAV3.TRAJ49.TRAC_TGTGCTGTGAGAGACGGGAACACCGGTAACCAGTTCTATTTT_TRBV12-4.NA.TRBJ2-1.TRBC2_TGTGCCAGCAGTAGCATAGCGGGAGGCCACGTTTTGTTCTTC	GZMB+GNLY+ CD8	19	TRAV5.TRAJ16.TRAC_TGTGCCGCCGAACGAGATGGCCAGAAGCTGCTCTTT_TRBV7-9.NA.TRBJ2-3.TRBC2_TGTGCCAGCACCTATCCAACGGGGACGCGGAACACAGATACGCAGTATTTT	GZMK+GZMA+GZMH+ CD8	1
TRAV35.TRAJ47.TRAC_TGTGCTGGGCCCCTATATGGAAACAAGCTGGTCTTT_TRBV4-1.NA.TRBJ1-1.TRBC1_TGCGCCAGCAGCCAAGACGACAGGGTGGGCACTGAAGCTTTCTTT	GZMK+GZMA+GZMH+ CD8	1	TRAV8-4.TRAJ11.TRAC_TGTGCTGTGAGTGATAAAGGATACAGCACCCTCACCTTT_TRBV12-4.NA.TRBJ1-1.TRBC1_TGTGCCAGCAGTAACCCCGATGGGGGGGTCTCTGAAGCTTTCTTT	GZMK+CX3CR1+ CD8	13
TRAV38-1.TRAJ37.TRAC_TGTGCTTTCATGAAGCCTGGCAACACAGGCAAACTAATCTTT_TRBV6-2.NA.TRBJ2-2.TRBC2_TGTGCCAGCAGAGGTAGCGGGAGTGGAGCCGGGGAGCTGTTTTTT	GZMK+GZMA+GZMH+ CD8	1	TRAV8-6.TRAJ29.TRAC_TGTGCTGTGAGTGATCACGTCTGGGGAAACACACCTCTTGTCTTT_TRBV19.NA.TRBJ1-5.TRBC1_TGTGCCAGTGGGGGGTATCAGCCCCAGCATTTT	GZMK+CX3CR1+ CD8	11
TRAV41.TRAJ45.TRAC_TGTGCTGTGCACCTCGATTCAGGAGGAGGTGCTGACGGACTCACCTTT_TRBV28.NA.TRBJ2-5.TRBC2_TGTGCCAGCAGTTTATGGGTGGGGGAGACCCAGTACTTC	GZMK+CX3CR1+ CD8	27	TRAV8-6.TRAJ29.TRAC_TGTGCTGTGAGTGATCACGTCTGGGGAAACACACCTCTTGTCTTT_TRBV19.NA.TRBJ1-5.TRBC1_TGTGCCAGTGGGGGGTATCAGCCCCAGCATTTT	GZMK+GZMA+GZMH+ CD8	2
TRAV41.TRAJ45.TRAC_TGTGCTGTGCACCTCGATTCAGGAGGAGGTGCTGACGGACTCACCTTT_TRBV28.NA.TRBJ2-5.TRBC2_TGTGCCAGCAGTTTATGGGTGGGGGAGACCCAGTACTTC	GZMK+GZMA+GZMH+ CD8	5
TRAV8-2.TRAJ28.TRAC_TGTGTTGTGATCTCCGACTGGAGCTCTGGGGCTGGGAGTTACCAACTCACTTTC_TRBV6-5.NA.TRBJ2-1.TRBC2_TGTGCCAGCGGACTGAGCGGGAGCTACAATGAGCAGTTCTTC	GZMK+CX3CR1+ CD8	20
TRAV8-2.TRAJ28.TRAC_TGTGTTGTGATCTCCGACTGGAGCTCTGGGGCTGGGAGTTACCAACTCACTTTC_TRBV6-5.NA.TRBJ2-1.TRBC2_TGTGCCAGCGGACTGAGCGGGAGCTACAATGAGCAGTTCTTC	GZMK+GZMA+GZMH+ CD8	6
TRAV8-3.TRAJ50.TRAC_TGTGCTGTGCCGAAAACCTCCTACGACAGGGTGATATTT_TRBV19.NA.TRBJ2-1.TRBC2_TGTGCCAGTAGTATAGATGGCAGAACCTACAATGAGCAGTTCTTC	GZMK+CX3CR1+ CD8	17
TRAV8-3.TRAJ50.TRAC_TGTGCTGTGCCGAAAACCTCCTACGACAGGGTGATATTT_TRBV19.NA.TRBJ2-1.TRBC2_TGTGCCAGTAGTATAGATGGCAGAACCTACAATGAGCAGTTCTTC	GZMK+GZMA+GZMH+ CD8	1

## Sheet: Figure2f
Diversity of TCR by autoantibody subtypes
CD8T										CD4T
Disease	q	d	d_sd	d_lower	d_upper	e	e_lower	e_upper		Disease	q	d	d_sd	d_lower	d_upper	e	e_lower	e_upper
CENT+SjD	0	389.01	10.103	369.208	408.812	1	0.949098	1.0509		CENT+SjD	0	487.35	11.0512	465.69	509.01	1	0.955556	1.04444
CENT+SjD	0.1	367.685	9.89261	348.296	387.074	0.945182	0.895339	0.995024		CENT+SjD	0.1	481.423	11.1949	459.481	503.365	0.987838	0.942816	1.03286
CENT+SjD	0.2	346.06	9.67516	327.097	365.022	0.88959	0.840844	0.938337		CENT+SjD	0.2	475.387	11.3395	453.162	497.612	0.975452	0.929848	1.02106
CENT+SjD	0.3	324.268	9.45505	305.736	342.799	0.833571	0.785934	0.881209		CENT+SjD	0.3	469.247	11.4854	446.736	491.758	0.962853	0.916663	1.00904
CENT+SjD	0.4	302.474	9.23677	284.37	320.578	0.777548	0.73101	0.824086		CENT+SjD	0.4	463.01	11.6331	440.21	485.811	0.950057	0.903272	0.996842
CENT+SjD	0.5	280.872	9.02417	263.185	298.559	0.722017	0.676551	0.767484		CENT+SjD	0.5	456.685	11.7835	433.59	479.781	0.937079	0.88969	0.984468
CENT+SjD	0.6	259.677	8.8195	242.391	276.963	0.667533	0.623097	0.711968		CENT+SjD	0.6	450.28	11.9371	426.884	473.677	0.923937	0.875929	0.971944
CENT+SjD	0.7	239.117	8.62268	222.217	256.017	0.614681	0.571237	0.658125		CENT+SjD	0.7	443.805	12.095	420.099	467.511	0.91065	0.862008	0.959292
CENT+SjD	0.8	219.419	8.43096	202.895	235.944	0.564045	0.521567	0.606523		CENT+SjD	0.8	437.269	12.2581	413.244	461.295	0.897239	0.847941	0.946537
CENT+SjD	0.9	200.793	8.23946	184.643	216.942	0.516163	0.47465	0.557676		CENT+SjD	0.9	430.684	12.4276	406.326	455.041	0.883726	0.833746	0.933705
CENT+SjD	1	183.428	8.04262	167.665	199.192	0.471526	0.431005	0.512048		CENT+SjD	1	424.067	12.6044	399.362	448.771	0.870148	0.819457	0.920839
CENT+SjD	1.1	167.404	7.8348	152.048	182.76	0.430333	0.390859	0.469808		CENT+SjD	1.1	417.41	12.7905	392.341	442.479	0.856489	0.80505	0.907928
CENT+SjD	1.2	152.841	7.61367	137.918	167.763	0.392897	0.354537	0.431257		CENT+SjD	1.2	410.745	12.9865	385.292	436.198	0.842814	0.790586	0.895041
CENT+SjD	1.3	139.737	7.37891	125.275	154.2	0.359213	0.322035	0.39639		CENT+SjD	1.3	404.079	13.1939	378.219	429.938	0.829134	0.776073	0.882196
CENT+SjD	1.4	128.058	7.13305	114.078	142.039	0.32919	0.293251	0.365128		CENT+SjD	1.4	397.423	13.4141	371.132	423.714	0.815477	0.76153	0.869424
CENT+SjD	1.5	117.726	6.88051	104.241	131.212	0.302631	0.267964	0.337297		CENT+SjD	1.5	390.79	13.6482	364.04	417.54	0.801867	0.746978	0.856756
CENT+SjD	1.6	108.638	6.62655	95.6502	121.626	0.279268	0.245881	0.312655		CENT+SjD	1.6	384.192	13.8973	356.954	411.431	0.788329	0.732439	0.84422
CENT+SjD	1.7	100.673	6.37637	88.1756	113.17	0.258793	0.226667	0.290919		CENT+SjD	1.7	377.642	14.1624	349.884	405.4	0.774889	0.717932	0.831846
CENT+SjD	1.8	93.706	6.13441	81.6828	105.729	0.240883	0.209976	0.27179		CENT+SjD	1.8	371.151	14.4442	342.841	399.461	0.76157	0.70348	0.819659
CENT+SjD	1.9	87.6143	5.90405	76.0426	99.186	0.225224	0.195477	0.25497		CENT+SjD	1.9	364.73	14.743	335.834	393.626	0.748394	0.689102	0.807686
CENT+SjD	2	82.2832	5.68754	71.1358	93.4306	0.211519	0.182864	0.240175		CENT+SjD	2	358.389	15.059	328.874	387.904	0.735383	0.674821	0.795946
CENT+SjD	2.1	77.6086	5.4861	66.856	88.3611	0.199503	0.171862	0.227144		CENT+SjD	2.1	352.139	15.392	321.971	382.307	0.722558	0.660657	0.78446
CENT+SjD	2.2	73.4983	5.30012	63.1103	83.8864	0.188937	0.162233	0.215641		CENT+SjD	2.2	345.988	15.7413	315.135	376.84	0.709937	0.646631	0.773243
CENT+SjD	2.3	69.8723	5.12941	59.8188	79.9257	0.179616	0.153772	0.205459		CENT+SjD	2.3	339.944	16.1059	308.377	371.511	0.697536	0.632763	0.762309
CENT+SjD	2.4	66.6614	4.9733	56.9139	76.4089	0.171362	0.146305	0.196419		CENT+SjD	2.4	334.015	16.4845	301.706	366.324	0.68537	0.619075	0.751666
CENT+SjD	2.5	63.8069	4.83091	54.3385	73.2753	0.164024	0.139684	0.188364		CENT+SjD	2.5	328.208	16.8754	295.132	361.283	0.673453	0.605586	0.741321
CENT+SjD	2.6	61.2587	4.70121	52.0445	70.4729	0.157473	0.133787	0.18116		CENT+SjD	2.6	322.526	17.2764	288.665	356.387	0.661796	0.592316	0.731276
CENT+SjD	2.7	58.9746	4.58309	49.9919	67.9573	0.151602	0.128511	0.174693		CENT+SjD	2.7	316.976	17.6852	282.314	351.639	0.650408	0.579284	0.721533
CENT+SjD	2.8	56.9187	4.47549	48.1469	65.6906	0.146317	0.123768	0.168866		CENT+SjD	2.8	311.561	18.0995	276.087	347.036	0.639297	0.566507	0.712087
CENT+SjD	2.9	55.0609	4.37738	46.4814	63.6404	0.141541	0.119486	0.163596		CENT+SjD	2.9	306.284	18.5164	269.993	342.576	0.628469	0.554002	0.702936
CENT+SjD	3	53.3755	4.28778	44.9717	61.7794	0.137209	0.115605	0.158812		CENT+SjD	3	301.147	18.9333	264.039	338.256	0.617928	0.541784	0.694071
CENT+SjD	3.1	51.8409	4.2058	43.5976	60.0841	0.133264	0.112073	0.154454		CENT+SjD	3.1	296.151	19.3475	258.231	334.072	0.607677	0.529867	0.685486
CENT+SjD	3.2	50.4384	4.13066	42.3425	58.5344	0.129658	0.108847	0.15047		CENT+SjD	3.2	291.297	19.7566	252.575	330.019	0.597716	0.518261	0.677171
CENT+SjD	3.3	49.1525	4.06161	41.1919	57.1131	0.126353	0.105889	0.146817		CENT+SjD	3.3	286.584	20.1581	247.075	326.094	0.588047	0.506977	0.669116
CENT+SjD	3.4	47.9696	3.99802	40.1336	55.8056	0.123312	0.103169	0.143455		CENT+SjD	3.4	282.013	20.5499	241.736	322.29	0.578666	0.496022	0.661311
CENT+SjD	3.5	46.8782	3.93931	39.1573	54.5991	0.120506	0.100659	0.140354		CENT+SjD	3.5	277.582	20.93	236.56	318.603	0.569573	0.4854	0.653747
CENT+SjD	3.6	45.8682	3.88496	38.2539	53.4826	0.11791	0.0983364	0.137484		CENT+SjD	3.6	273.288	21.2968	231.547	315.029	0.560764	0.475115	0.646412
CENT+SjD	3.7	44.9312	3.83453	37.4156	52.4467	0.115501	0.0961816	0.134821		CENT+SjD	3.7	269.131	21.649	226.7	311.562	0.552233	0.465168	0.639298
CENT+SjD	3.8	44.0595	3.78761	36.6359	51.4831	0.113261	0.0941772	0.132344		CENT+SjD	3.8	265.107	21.9855	222.016	308.198	0.543977	0.455558	0.632395
CENT+SjD	3.9	43.2467	3.74385	35.9088	50.5845	0.111171	0.0923083	0.130034		CENT+SjD	3.9	261.214	22.3056	217.496	304.932	0.535989	0.446283	0.625695
CENT+SjD	4	42.487	3.70294	35.2294	49.7446	0.109218	0.0905616	0.127875		CENT+SjD	4	257.449	22.6086	213.137	301.761	0.528263	0.437339	0.619188
Sicca	0	295.73	8.98917	278.112	313.348	1	0.940424	1.05958		Sicca	0	365.23	8.69791	348.182	382.278	1	0.953324	1.04668
Sicca	0.1	276.964	8.66275	259.985	293.943	0.936544	0.879131	0.993956		Sicca	0.1	357.574	8.71679	340.49	374.659	0.979039	0.932261	1.02582
Sicca	0.2	258.349	8.33088	242.021	274.678	0.873599	0.818386	0.928812		Sicca	0.2	349.858	8.74775	332.712	367.003	0.95791	0.910967	1.00485
Sicca	0.3	240.01	7.99841	224.334	255.687	0.811586	0.758576	0.864596		Sicca	0.3	342.093	8.79276	324.859	359.326	0.936651	0.889465	0.983836
Sicca	0.4	222.081	7.67046	207.047	237.115	0.750959	0.700123	0.801796		Sicca	0.4	334.294	8.85369	316.941	351.647	0.915298	0.867786	0.96281
Sicca	0.5	204.702	7.35205	190.292	219.112	0.692192	0.643466	0.740918		Sicca	0.5	326.475	8.93221	308.969	343.982	0.89389	0.845956	0.941823
Sicca	0.6	188.012	7.04749	174.199	201.825	0.635756	0.589048	0.682463		Sicca	0.6	318.651	9.02984	300.952	336.349	0.872465	0.824008	0.920923
Sicca	0.7	172.144	6.75985	158.895	185.393	0.582098	0.537297	0.626899		Sicca	0.7	310.834	9.14796	292.904	328.764	0.851064	0.801972	0.900155
Sicca	0.8	157.214	6.49055	144.493	169.935	0.531613	0.488596	0.574629		Sicca	0.8	303.04	9.28788	284.836	321.243	0.829723	0.77988	0.879565
Sicca	0.9	143.316	6.23926	131.087	155.545	0.484617	0.443266	0.525968		Sicca	0.9	295.281	9.45089	276.758	313.805	0.80848	0.757763	0.859197
Sicca	1	130.527	6.00442	118.758	142.295	0.441371	0.401576	0.481165		Sicca	1	287.579	9.6382	268.689	306.47	0.787392	0.73567	0.839115
Sicca	1.1	118.841	5.78271	107.507	130.175	0.401857	0.363531	0.440182		Sicca	1.1	279.924	9.85199	260.614	299.233	0.766432	0.713562	0.819301
Sicca	1.2	108.295	5.57206	97.374	119.216	0.366196	0.329267	0.403125		Sicca	1.2	272.35	10.0935	252.567	292.133	0.745694	0.691528	0.799859
Sicca	1.3	98.8451	5.36994	88.3202	109.37	0.334241	0.298651	0.36983		Sicca	1.3	264.861	10.3649	244.546	285.175	0.725189	0.669567	0.780811
Sicca	1.4	90.4351	5.17492	80.2924	100.578	0.305803	0.271506	0.3401		Sicca	1.4	257.467	10.6683	236.558	278.377	0.704946	0.647696	0.762196
Sicca	1.5	82.991	4.98644	73.2178	92.7642	0.280631	0.247583	0.313679		Sicca	1.5	250.18	11.0059	228.609	271.751	0.684993	0.625931	0.744055
Sicca	1.6	76.4276	4.80463	67.0107	85.8445	0.258437	0.226594	0.29028		Sicca	1.6	243.008	11.3794	220.705	265.312	0.665357	0.604291	0.726423
Sicca	1.7	70.6551	4.63008	61.5803	79.7299	0.238918	0.208231	0.269604		Sicca	1.7	235.962	11.7899	212.854	259.069	0.646063	0.582794	0.709332
Sicca	1.8	65.5839	4.46352	56.8356	74.3323	0.22177	0.192187	0.251352		Sicca	1.8	229.049	12.2374	205.064	253.034	0.627137	0.561466	0.692808
Sicca	1.9	61.1289	4.30562	52.69	69.5678	0.206705	0.178169	0.235241		Sicca	1.9	222.28	12.7208	197.347	247.212	0.608602	0.540337	0.676867
Sicca	2	57.2113	4.15687	49.064	65.3586	0.193458	0.165908	0.221008		Sicca	2	215.662	13.2373	189.717	241.607	0.590483	0.519446	0.66152
Sicca	2.1	53.7602	4.01752	45.886	61.6344	0.181788	0.155162	0.208414		Sicca	2.1	209.205	13.7825	182.192	236.218	0.572803	0.498841	0.646765
Sicca	2.2	50.7128	3.88757	43.0933	58.3323	0.171483	0.145718	0.197248		Sicca	2.2	202.916	14.3505	174.79	231.042	0.555584	0.478574	0.632594
Sicca	2.3	48.0141	3.76683	40.6312	55.3969	0.162358	0.137393	0.187323		Sicca	2.3	196.804	14.9339	167.534	226.074	0.538849	0.458708	0.618989
Sicca	2.4	45.6166	3.65492	38.4531	52.7802	0.154251	0.130028	0.178474		Sicca	2.4	190.875	15.5245	160.448	221.303	0.522616	0.439306	0.605927
Sicca	2.5	43.4797	3.55139	36.5191	50.4402	0.147025	0.123488	0.170562		Sicca	2.5	185.137	16.1138	153.555	216.719	0.506905	0.420432	0.593378
Sicca	2.6	41.5681	3.45569	34.7951	48.3412	0.140561	0.117658	0.163464		Sicca	2.6	179.595	16.693	146.877	212.313	0.491731	0.40215	0.581312
Sicca	2.7	39.8522	3.36725	33.2526	46.4519	0.134759	0.112442	0.157075		Sicca	2.7	174.253	17.2539	140.436	208.07	0.477106	0.384515	0.569696
Sicca	2.8	38.3065	3.2855	31.8671	44.746	0.129532	0.107757	0.151307		Sicca	2.8	169.115	17.7891	134.249	203.981	0.463038	0.367575	0.558501
Sicca	2.9	36.9093	3.20986	30.6181	43.2005	0.124807	0.103534	0.146081		Sicca	2.9	164.183	18.2925	128.331	200.036	0.449533	0.351369	0.547698
Sicca	3	35.642	3.1398	29.4881	41.7959	0.120522	0.0997128	0.141331		Sicca	3	159.457	18.7591	122.69	196.224	0.436593	0.335925	0.537261
Sicca	3.1	34.4887	3.07482	28.4621	40.5152	0.116622	0.0962437	0.137001		Sicca	3.1	154.936	19.1853	117.333	192.538	0.424214	0.321258	0.527169
Sicca	3.2	33.4359	3.01445	27.5277	39.3441	0.113062	0.0930838	0.133041		Sicca	3.2	150.617	19.5691	112.262	188.972	0.412389	0.307374	0.517405
Sicca	3.3	32.4719	2.95826	26.6738	38.27	0.109803	0.0901966	0.129409		Sicca	3.3	146.498	19.9093	107.476	185.519	0.401111	0.294269	0.507952
Sicca	3.4	31.5867	2.90585	25.8913	37.282	0.106809	0.0875505	0.126068		Sicca	3.4	142.573	20.2061	102.97	182.176	0.390365	0.281931	0.498799
Sicca	3.5	30.7715	2.85687	25.1721	36.3708	0.104053	0.0851185	0.122987		Sicca	3.5	138.838	20.4603	98.7361	178.939	0.380138	0.27034	0.489935
Sicca	3.6	30.0188	2.81102	24.5093	35.5283	0.101507	0.0828774	0.120138		Sicca	3.6	135.285	20.6736	94.7657	175.805	0.370411	0.259469	0.481354
Sicca	3.7	29.3221	2.76798	23.897	34.7473	0.0991517	0.0808067	0.117497		Sicca	3.7	131.909	20.8482	91.0477	172.771	0.361168	0.249289	0.473047
Sicca	3.8	28.6757	2.72752	23.3299	34.0216	0.0969659	0.0788891	0.115043		Sicca	3.8	128.703	20.9865	87.5699	169.835	0.352388	0.239766	0.46501
Sicca	3.9	28.0746	2.6894	22.8035	33.3457	0.0949332	0.0771091	0.112757		Sicca	3.9	125.658	21.0912	84.3198	166.996	0.344051	0.230868	0.457235
Sicca	4	27.5144	2.65342	22.3138	32.715	0.0930389	0.0754532	0.110625		Sicca	4	122.767	21.1653	81.2842	164.251	0.336137	0.222556	0.449718
SSA+SjD	0	307.46	7.7426	292.285	322.635	1	0.950643	1.04936		SSA+SjD	0	329.06	7.93002	313.517	344.603	1	0.952767	1.04723
SSA+SjD	0.1	290.743	7.54209	275.961	305.525	0.945629	0.89755	0.993707		SSA+SjD	0.1	322.457	7.89762	306.978	337.936	0.979933	0.932893	1.02697
SSA+SjD	0.2	274.109	7.35107	259.701	288.517	0.891527	0.844666	0.938388		SSA+SjD	0.2	315.891	7.87127	300.463	331.318	0.959979	0.913096	1.00686
SSA+SjD	0.3	257.643	7.1705	243.589	271.697	0.837973	0.792263	0.883682		SSA+SjD	0.3	309.374	7.85203	293.985	324.764	0.940176	0.893407	0.986945
SSA+SjD	0.4	241.439	7.00056	227.718	255.16	0.78527	0.740644	0.829897		SSA+SjD	0.4	302.919	7.84094	287.551	318.287	0.920558	0.873856	0.967261
SSA+SjD	0.5	225.598	6.84061	212.19	239.005	0.733746	0.69014	0.777353		SSA+SjD	0.5	296.535	7.839	281.171	311.9	0.901159	0.854468	0.94785
SSA+SjD	0.6	210.222	6.68926	197.112	223.333	0.683739	0.641097	0.726381		SSA+SjD	0.6	290.234	7.84718	274.854	305.614	0.88201	0.83527	0.92875
SSA+SjD	0.7	195.417	6.54459	182.59	208.244	0.635584	0.593864	0.677304		SSA+SjD	0.7	284.025	7.86646	268.607	299.443	0.863139	0.816285	0.909994
SSA+SjD	0.8	181.278	6.40442	168.725	193.83	0.589598	0.548771	0.630424		SSA+SjD	0.8	277.915	7.8978	262.436	293.395	0.844574	0.797532	0.891615
SSA+SjD	0.9	167.892	6.26659	155.61	180.174	0.546061	0.506113	0.586008		SSA+SjD	0.9	271.914	7.9422	256.348	287.48	0.826336	0.77903	0.873641
SSA+SjD	1	155.341	6.12941	143.328	167.355	0.505241	0.466168	0.544314		SSA+SjD	1	266.033	8.00059	250.352	281.714	0.808463	0.76081	0.856117
SSA+SjD	1.1	143.64	5.99118	131.898	155.383	0.467184	0.428992	0.505376		SSA+SjD	1.1	260.26	8.07422	244.435	276.085	0.79092	0.742828	0.839012
SSA+SjD	1.2	132.853	5.85168	121.384	144.322	0.432098	0.394795	0.469401		SSA+SjD	1.2	254.618	8.16391	238.617	270.619	0.773774	0.725147	0.8224
SSA+SjD	1.3	122.972	5.71077	111.779	134.165	0.399961	0.363557	0.436365		SSA+SjD	1.3	249.104	8.27074	232.894	265.314	0.757017	0.707754	0.806279
SSA+SjD	1.4	113.982	5.56902	103.067	124.897	0.370721	0.33522	0.406222		SSA+SjD	1.4	243.721	8.39563	227.266	260.176	0.740657	0.690651	0.790664
SSA+SjD	1.5	105.848	5.4274	95.2107	116.486	0.344267	0.309669	0.378865		SSA+SjD	1.5	238.47	8.5394	221.733	255.207	0.724701	0.673838	0.775564
SSA+SjD	1.6	98.523	5.28711	88.1605	108.886	0.320442	0.286738	0.354146		SSA+SjD	1.6	233.353	8.70263	216.297	250.41	0.709152	0.657317	0.760987
SSA+SjD	1.7	91.9486	5.14942	81.8559	102.041	0.299059	0.266233	0.331885		SSA+SjD	1.7	228.371	8.8857	210.955	245.787	0.69401	0.641085	0.746936
SSA+SjD	1.8	86.0616	5.0155	76.2314	95.8918	0.279911	0.247939	0.311884		SSA+SjD	1.8	223.523	9.08863	205.709	241.336	0.679276	0.625142	0.733411
SSA+SjD	1.9	80.7971	4.88635	71.22	90.3742	0.262789	0.23164	0.293938		SSA+SjD	1.9	218.808	9.31113	200.558	237.057	0.664948	0.609489	0.720407
SSA+SjD	2	76.0911	4.76275	66.7562	85.4259	0.247483	0.217122	0.277844		SSA+SjD	2	214.225	9.5525	195.503	232.948	0.651022	0.594125	0.707919
SSA+SjD	2.1	71.8826	4.64521	62.7781	80.987	0.233795	0.204183	0.263407		SSA+SjD	2.1	209.774	9.81165	190.544	229.004	0.637495	0.579054	0.695935
SSA+SjD	2.2	68.1151	4.53402	59.2285	77.0016	0.221541	0.192638	0.250444		SSA+SjD	2.2	205.452	10.0871	185.682	225.223	0.624361	0.564279	0.684442
SSA+SjD	2.3	64.7369	4.42923	56.0557	73.418	0.210554	0.182319	0.238789		SSA+SjD	2.3	201.258	10.3772	180.919	221.597	0.611615	0.549806	0.673424
SSA+SjD	2.4	61.7017	4.33075	53.2136	70.1898	0.200682	0.173075	0.228289		SSA+SjD	2.4	197.19	10.6796	176.258	218.122	0.599252	0.535641	0.662863
SSA+SjD	2.5	58.9684	4.23836	50.6614	67.2755	0.191792	0.164774	0.21881		SSA+SjD	2.5	193.245	10.9923	171.701	214.79	0.587265	0.521792	0.652738
SSA+SjD	2.6	56.5008	4.15175	48.3635	64.6381	0.183766	0.1573	0.210233		SSA+SjD	2.6	189.423	11.3128	167.25	211.595	0.575648	0.508266	0.64303
SSA+SjD	2.7	54.2671	4.07056	46.289	62.2452	0.176501	0.150553	0.20245		SSA+SjD	2.7	185.72	11.6385	162.909	208.531	0.564395	0.495073	0.633717
SSA+SjD	2.8	52.2396	3.9944	44.4107	60.0685	0.169907	0.144444	0.19537		SSA+SjD	2.8	182.134	11.967	158.679	205.589	0.553498	0.48222	0.624777
SSA+SjD	2.9	50.3942	3.92288	42.7054	58.0829	0.163905	0.138898	0.188912		SSA+SjD	2.9	178.664	12.296	154.564	202.763	0.542952	0.469714	0.61619
SSA+SjD	3	48.7098	3.85563	41.153	56.2667	0.158427	0.133848	0.183005		SSA+SjD	3	175.306	12.623	150.566	200.047	0.532748	0.457563	0.607934
SSA+SjD	3.1	47.1684	3.79227	39.7357	54.6012	0.153413	0.129239	0.177588		SSA+SjD	3.1	172.059	12.946	146.685	197.433	0.522881	0.445771	0.599991
SSA+SjD	3.2	45.7541	3.73248	38.4386	53.0696	0.148813	0.12502	0.172607		SSA+SjD	3.2	168.921	13.2631	142.925	194.916	0.513343	0.434344	0.592341
SSA+SjD	3.3	44.4531	3.67594	37.2484	51.6578	0.144582	0.121149	0.168015		SSA+SjD	3.3	165.888	13.5726	139.286	192.49	0.504126	0.423284	0.584968
SSA+SjD	3.4	43.2533	3.62238	36.1535	50.353	0.140679	0.117588	0.163771		SSA+SjD	3.4	162.958	13.873	135.768	190.149	0.495224	0.412593	0.577855
SSA+SjD	3.5	42.1442	3.57154	35.1441	49.1443	0.137072	0.114305	0.15984		SSA+SjD	3.5	160.13	14.1631	132.371	187.889	0.486629	0.40227	0.570987
SSA+SjD	3.6	41.1167	3.52319	34.2114	48.0221	0.13373	0.111271	0.15619		SSA+SjD	3.6	157.4	14.4418	129.095	185.705	0.478332	0.392313	0.564351
SSA+SjD	3.7	40.1627	3.47714	33.3477	46.9778	0.130628	0.108462	0.152793		SSA+SjD	3.7	154.766	14.7084	125.938	183.593	0.470327	0.38272	0.557933
SSA+SjD	3.8	39.2751	3.43321	32.5462	46.0041	0.127741	0.105855	0.149626		SSA+SjD	3.8	152.225	14.9622	122.899	181.55	0.462604	0.373486	0.551723
SSA+SjD	3.9	38.4477	3.39123	31.801	45.0943	0.125049	0.103431	0.146667		SSA+SjD	3.9	149.774	15.2029	119.977	179.571	0.455157	0.364604	0.545709
SSA+SjD	4	37.6748	3.35106	31.1068	44.2427	0.122536	0.101174	0.143898		SSA+SjD	4	147.411	15.4303	117.168	177.654	0.447976	0.35607	0.539883
SSA+SjD+CENT	0	491.26	11.6823	468.363	514.157	1	0.953391	1.04661		SSA+SjD+CENT	0	504.95	10.2527	484.855	525.045	1	0.960204	1.0398
SSA+SjD+CENT	0.1	471.408	11.6264	448.621	494.195	0.95959	0.913204	1.00598		SSA+SjD+CENT	0.1	498.989	10.4481	478.511	519.467	0.988196	0.947641	1.02875
SSA+SjD+CENT	0.2	451.081	11.5543	428.435	473.726	0.918211	0.872114	0.964309		SSA+SjD+CENT	0.2	492.881	10.6542	471.999	513.763	0.976098	0.934744	1.01745
SSA+SjD+CENT	0.3	430.339	11.4677	407.863	452.815	0.87599	0.830238	0.921743		SSA+SjD+CENT	0.3	486.627	10.8727	465.317	507.937	0.963712	0.92151	1.00591
SSA+SjD+CENT	0.4	409.263	11.3698	386.978	431.547	0.833088	0.787726	0.878449		SSA+SjD+CENT	0.4	480.231	11.1053	458.465	501.997	0.951046	0.907941	0.994151
SSA+SjD+CENT	0.5	387.952	11.2649	365.873	410.031	0.789708	0.744764	0.834651		SSA+SjD+CENT	0.5	473.697	11.3542	451.443	495.951	0.938107	0.894036	0.982178
SSA+SjD+CENT	0.6	366.527	11.1593	344.655	388.398	0.746095	0.701573	0.790617		SSA+SjD+CENT	0.6	467.032	11.6215	444.254	489.81	0.924907	0.879798	0.970016
SSA+SjD+CENT	0.7	345.128	11.06	323.451	366.806	0.702537	0.658411	0.746663		SSA+SjD+CENT	0.7	460.241	11.9096	436.899	483.583	0.911458	0.865231	0.957686
SSA+SjD+CENT	0.8	323.916	10.9747	302.406	345.426	0.659357	0.615571	0.703142		SSA+SjD+CENT	0.8	453.332	12.2209	429.379	477.285	0.897776	0.85034	0.945211
SSA+SjD+CENT	0.9	303.06	10.91	281.677	324.444	0.616904	0.573377	0.660432		SSA+SjD+CENT	0.9	446.313	12.558	421.7	470.926	0.883876	0.835132	0.93262
SSA+SjD+CENT	1	282.761	10.8698	261.457	304.066	0.575583	0.532217	0.61895		SSA+SjD+CENT	1	439.201	12.9228	413.873	464.53	0.869792	0.819632	0.919952
SSA+SjD+CENT	1.1	263.133	10.8541	241.86	284.407	0.53563	0.492325	0.578934		SSA+SjD+CENT	1.1	431.986	13.3188	405.881	458.09	0.855502	0.803805	0.907199
SSA+SjD+CENT	1.2	244.4	10.8584	223.118	265.682	0.497497	0.454175	0.540818		SSA+SjD+CENT	1.2	424.699	13.7471	397.755	451.642	0.841071	0.787711	0.89443
SSA+SjD+CENT	1.3	226.683	10.8736	205.371	247.995	0.461431	0.418049	0.504813		SSA+SjD+CENT	1.3	417.346	14.2096	389.495	445.196	0.826509	0.771355	0.881663
SSA+SjD+CENT	1.4	210.091	10.8882	188.75	231.431	0.427657	0.384217	0.471097		SSA+SjD+CENT	1.4	409.94	14.7077	381.114	438.767	0.811843	0.754755	0.868931
SSA+SjD+CENT	1.5	194.698	10.89	173.354	216.042	0.396324	0.352876	0.439772		SSA+SjD+CENT	1.5	402.496	15.2421	372.622	432.37	0.797101	0.737938	0.856263
SSA+SjD+CENT	1.6	180.541	10.8689	159.239	201.844	0.367507	0.324143	0.41087		SSA+SjD+CENT	1.6	395.028	15.813	364.035	426.021	0.782311	0.720933	0.843689
SSA+SjD+CENT	1.7	167.62	10.8176	146.418	188.822	0.341204	0.298045	0.384362		SSA+SjD+CENT	1.7	387.551	16.4195	355.37	419.733	0.767504	0.703772	0.831236
SSA+SjD+CENT	1.8	155.902	10.7328	134.866	176.938	0.317351	0.274531	0.360172		SSA+SjD+CENT	1.8	380.082	17.06	346.644	413.519	0.752711	0.686493	0.81893
SSA+SjD+CENT	1.9	145.331	10.6147	124.527	166.136	0.295833	0.253484	0.338183		SSA+SjD+CENT	1.9	372.635	17.7322	337.88	407.389	0.737964	0.669136	0.806791
SSA+SjD+CENT	2	135.832	10.4665	115.318	156.346	0.276498	0.23474	0.318256		SSA+SjD+CENT	2	365.227	18.4326	329.1	401.355	0.723294	0.651748	0.79484
SSA+SjD+CENT	2.1	127.321	10.293	107.147	147.495	0.259172	0.218106	0.300237		SSA+SjD+CENT	2.1	357.875	19.157	320.328	395.422	0.708733	0.634375	0.783091
SSA+SjD+CENT	2.2	119.706	10.0999	99.9104	139.501	0.243671	0.203376	0.283966		SSA+SjD+CENT	2.2	350.593	19.9002	311.589	389.597	0.694312	0.617069	0.771555
SSA+SjD+CENT	2.3	112.898	9.89297	93.508	132.288	0.229813	0.190343	0.269283		SSA+SjD+CENT	2.3	343.397	20.6567	302.911	383.884	0.680062	0.599883	0.760241
SSA+SjD+CENT	2.4	106.81	9.67769	87.8424	125.778	0.217421	0.17881	0.256032		SSA+SjD+CENT	2.4	336.302	21.4201	294.32	378.285	0.666011	0.582869	0.749153
SSA+SjD+CENT	2.5	101.362	9.45873	82.8235	119.901	0.206331	0.168594	0.244068		SSA+SjD+CENT	2.5	329.321	22.1839	285.842	372.801	0.652186	0.56608	0.738293
SSA+SjD+CENT	2.6	96.4795	9.23996	78.3695	114.589	0.196392	0.159528	0.233256		SSA+SjD+CENT	2.6	322.468	22.9415	277.504	367.433	0.638614	0.549566	0.727661
SSA+SjD+CENT	2.7	92.0953	9.02441	74.4078	109.783	0.187468	0.151463	0.223472		SSA+SjD+CENT	2.7	315.754	23.6865	269.329	362.178	0.625317	0.533378	0.717256
SSA+SjD+CENT	2.8	88.1503	8.81436	70.8745	105.426	0.179437	0.144271	0.214604		SSA+SjD+CENT	2.8	309.188	24.4127	261.34	357.036	0.612315	0.517557	0.707073
SSA+SjD+CENT	2.9	84.5919	8.61145	67.7137	101.47	0.172194	0.137837	0.20655		SSA+SjD+CENT	2.9	302.781	25.1146	253.558	352.005	0.599626	0.502144	0.697108
SSA+SjD+CENT	3	81.3739	8.41675	64.8774	97.8704	0.165643	0.132063	0.199223		SSA+SjD+CENT	3	296.54	25.7873	245.998	347.082	0.587266	0.487172	0.68736
SSA+SjD+CENT	3.1	78.4561	8.23094	62.3238	94.5885	0.159704	0.126865	0.192543		SSA+SjD+CENT	3.1	290.471	26.4269	238.675	342.266	0.575246	0.47267	0.677822
SSA+SjD+CENT	3.2	75.8033	8.05433	60.0171	91.5895	0.154304	0.12217	0.186438		SSA+SjD+CENT	3.2	284.578	27.03	231.6	337.556	0.563576	0.458659	0.668493
SSA+SjD+CENT	3.3	73.385	7.88701	57.9267	88.8432	0.149381	0.117915	0.180848		SSA+SjD+CENT	3.3	278.865	27.5943	224.781	332.949	0.552263	0.445155	0.65937
SSA+SjD+CENT	3.4	71.1744	7.72886	56.0262	86.3227	0.144881	0.114046	0.175717		SSA+SjD+CENT	3.4	273.334	28.1183	218.223	328.445	0.541309	0.432168	0.650451
SSA+SjD+CENT	3.5	69.1485	7.57964	54.2926	84.0043	0.140757	0.110517	0.170998		SSA+SjD+CENT	3.5	267.986	28.6012	211.929	324.043	0.530718	0.419702	0.641734
SSA+SjD+CENT	3.6	67.2868	7.43903	52.7066	81.8671	0.136968	0.107289	0.166647		SSA+SjD+CENT	3.6	262.82	29.0429	205.897	319.743	0.520488	0.407758	0.633218
SSA+SjD+CENT	3.7	65.572	7.30665	51.2512	79.8927	0.133477	0.104326	0.162628		SSA+SjD+CENT	3.7	257.836	29.4438	200.127	315.544	0.510616	0.39633	0.624902
SSA+SjD+CENT	3.8	63.9884	7.18207	49.9118	78.065	0.130254	0.1016	0.158908		SSA+SjD+CENT	3.8	253.03	29.8047	194.614	311.446	0.501099	0.385412	0.616787
SSA+SjD+CENT	3.9	62.5227	7.06487	48.6758	76.3696	0.12727	0.0990837	0.155457		SSA+SjD+CENT	3.9	248.4	30.1271	189.352	307.449	0.491931	0.374992	0.608869
SSA+SjD+CENT	4	61.163	6.9546	47.5322	74.7938	0.124502	0.0967558	0.152249		SSA+SjD+CENT	4	243.943	30.4125	184.336	303.551	0.483104	0.365058	0.60115

## Sheet: Figure2h
MiloR association test using T cells
logFC	SpatialFDR	new_cluster	Nhood	Disease
4.57445	0.000101901	Tph/Tfh	257	All SjD vs. Sicca
4.38821	0.000101901	Tph/Tfh	418	All SjD vs. Sicca
5.2502	0.000101901	Tph/Tfh	763	All SjD vs. Sicca
4.08325	0.00014374	Tph/Tfh	268	All SjD vs. Sicca
5.01242	0.000192618	Tph/Tfh	45	All SjD vs. Sicca
5.05847	0.000192618	Tph/Tfh	134	All SjD vs. Sicca
3.83802	0.000192618	Tph/Tfh	267	All SjD vs. Sicca
3.90455	0.000192618	Tph/Tfh	392	All SjD vs. Sicca
4.79597	0.000438606	Tph/Tfh	133	All SjD vs. Sicca
3.53904	0.000438606	Tph/Tfh	502	All SjD vs. Sicca
3.14773	0.000714024	Treg	120	All SjD vs. Sicca
3.45741	0.000714024	Tph/Tfh	378	All SjD vs. Sicca
4.5431	0.000714024	Tph/Tfh	581	All SjD vs. Sicca
3.1722	0.000764832	Tph/Tfh	193	All SjD vs. Sicca
3.0904	0.00100541	Tph/Tfh	762	All SjD vs. Sicca
2.9248	0.00120638	Tph/Tfh	501	All SjD vs. Sicca
2.92888	0.00136622	Tph/Tfh	724	All SjD vs. Sicca
3.2898	0.00148129	Tph/Tfh	99	All SjD vs. Sicca
3.64069	0.00175557	Tph/Tfh	150	All SjD vs. Sicca
2.64174	0.00250178	Tph/Tfh	494	All SjD vs. Sicca
2.89901	0.00281024	Tph/Tfh	526	All SjD vs. Sicca
2.86306	0.00291842	Treg	419	All SjD vs. Sicca
2.6798	0.00315745	Tph/Tfh	536	All SjD vs. Sicca
3.4242	0.0034823	Tph/Tfh	734	All SjD vs. Sicca
3.35034	0.00420954	Tph/Tfh	416	All SjD vs. Sicca
2.81094	0.00526989	Tph/Tfh	343	All SjD vs. Sicca
1.95155	0.00542542	Tph/Tfh	22	All SjD vs. Sicca
2.62533	0.00556976	Tph/Tfh	313	All SjD vs. Sicca
3.25497	0.00594812	Tph/Tfh	578	All SjD vs. Sicca
1.87066	0.00653135	Tph/Tfh	275	All SjD vs. Sicca
2.98381	0.00653135	Tph/Tfh	462	All SjD vs. Sicca
2.24675	0.00672657	Treg	55	All SjD vs. Sicca
2.68048	0.00793646	Tph/Tfh	127	All SjD vs. Sicca
2.054	0.00868773	Tph/Tfh	143	All SjD vs. Sicca
2.66061	0.0100298	Tph/Tfh	43	All SjD vs. Sicca
1.8336	0.0116352	Treg	83	All SjD vs. Sicca
2.37735	0.0116352	Tph/Tfh	722	All SjD vs. Sicca
2.27082	0.0120933	Tph/Tfh	551	All SjD vs. Sicca
2.31421	0.0122038	CMCD4(CCR7+)	684	All SjD vs. Sicca
2.30049	0.0123082	Tph/Tfh	118	All SjD vs. Sicca
2.79562	0.0123082	Tph/Tfh	665	All SjD vs. Sicca
3.01124	0.013258	Tph/Tfh	53	All SjD vs. Sicca
2.04994	0.013345	Tph/Tfh	396	All SjD vs. Sicca
2.54323	0.0140128	Tph/Tfh	461	All SjD vs. Sicca
2.23432	0.0140285	Tph/Tfh	520	All SjD vs. Sicca
2.19204	0.0157449	Tph/Tfh	700	All SjD vs. Sicca
2.51826	0.0165121	Tph/Tfh	729	All SjD vs. Sicca
2.45753	0.018154	Tph/Tfh	381	All SjD vs. Sicca
1.87765	0.0187552	Tph/Tfh	728	All SjD vs. Sicca
2.03004	0.0187552	Tph/Tfh	740	All SjD vs. Sicca
1.79564	0.0219212	Tph/Tfh	252	All SjD vs. Sicca
-1.72214	0.025285	GZMB+GNLY+ CD8	281	All SjD vs. Sicca
2.5386	0.0317144	Tph/Tfh	667	All SjD vs. Sicca
2.27308	0.0358204	Tph/Tfh	426	All SjD vs. Sicca
1.75812	0.0367942	Tph/Tfh	590	All SjD vs. Sicca
-1.69064	0.0388399	GZMB+GNLY+ CD8	182	All SjD vs. Sicca
1.50925	0.0393792	Treg	15	All SjD vs. Sicca
-1.59949	0.0410402	GZMB+GNLY+ CD8	533	All SjD vs. Sicca
2.14589	0.0444394	Tph/Tfh	576	All SjD vs. Sicca
-1.44599	0.0475958	GZMB+GNLY+ CD8	490	All SjD vs. Sicca
1.41328	0.0534665	Treg	31	All SjD vs. Sicca
1.97295	0.0590048	Tph/Tfh	718	All SjD vs. Sicca
2.05416	0.0607323	Tph/Tfh	637	All SjD vs. Sicca
1.78217	0.0643763	Tph/Tfh	285	All SjD vs. Sicca
-1.65632	0.0652503	GZMB+GNLY+ CD8	348	All SjD vs. Sicca
-1.71116	0.0667388	GZMB+GNLY+ CD8	738	All SjD vs. Sicca
1.55803	0.0695665	Tph/Tfh	401	All SjD vs. Sicca
-1.32998	0.070171	GZMB+GNLY+ CD8	523	All SjD vs. Sicca
1.65443	0.0732622	Tph/Tfh	629	All SjD vs. Sicca
1.89716	0.0815059	Tph/Tfh	618	All SjD vs. Sicca
1.59645	0.0815059	Tph/Tfh	704	All SjD vs. Sicca
1.54805	0.0817592	CMCD4(CCR7+)	685	All SjD vs. Sicca
1.51369	0.0817592	Treg	422	All SjD vs. Sicca
-1.23828	0.0888458	GZMB+GNLY+ CD8	161	All SjD vs. Sicca
1.74246	0.0888458	Tph/Tfh	748	All SjD vs. Sicca
1.60321	0.0903557	Tph/Tfh	399	All SjD vs. Sicca
-1.2674	0.0919485	GZMB+GNLY+ CD8	406	All SjD vs. Sicca
1.29656	0.0919485	Treg	599	All SjD vs. Sicca
-1.35813	0.0968545	GZMB+GNLY+ CD8	1	All SjD vs. Sicca
1.3023	0.102896	Th1(CXCR3+IFNG+)	588	All SjD vs. Sicca
-1.22624	0.117997	GZMB+GNLY+ CD8	752	All SjD vs. Sicca
1.37876	0.121801	Tph/Tfh	628	All SjD vs. Sicca
1.23825	0.123681	Th1(CXCR3+IFNG+)	516	All SjD vs. Sicca
1.40102	0.128054	Th1(CXCR3+IFNG+)	41	All SjD vs. Sicca
-1.28695	0.12935	GZMB+GNLY+ CD8	284	All SjD vs. Sicca
1.52123	0.12938	Tph/Tfh	365	All SjD vs. Sicca
-1.21432	0.133683	GZMB+GNLY+ CD8	612	All SjD vs. Sicca
-1.28142	0.146502	GZMB+GNLY+ CD8	180	All SjD vs. Sicca
-1.09417	0.146502	GZMB+GNLY+ CD8	246	All SjD vs. Sicca
-1.2796	0.146502	GZMB+GNLY+ CD8	289	All SjD vs. Sicca
-1.12681	0.146502	GZMB+GNLY+ CD8	309	All SjD vs. Sicca
-1.19656	0.146502	GZMB+GNLY+ CD8	433	All SjD vs. Sicca
-1.10992	0.146502	GZMB+GNLY+ CD8	499	All SjD vs. Sicca
-1.23013	0.146502	GZMB+GNLY+ CD8	549	All SjD vs. Sicca
-1.41338	0.146502	GZMB+GNLY+ CD8	569	All SjD vs. Sicca
-1.1121	0.146502	GZMB+GNLY+ CD8	619	All SjD vs. Sicca
-1.35314	0.146502	GZMB+GNLY+ CD8	634	All SjD vs. Sicca
-1.38164	0.146502	GZMB+GNLY+ CD8	715	All SjD vs. Sicca
-1.09741	0.146502	GZMB+GNLY+ CD8	733	All SjD vs. Sicca
-1.23892	0.146502	GZMK+GZMA+GZMH+ CD8	583	All SjD vs. Sicca
1.1301	0.146502	Th1(CXCR3+IFNG+)	510	All SjD vs. Sicca
1.5972	0.146502	CMCD4(CCR7+)	245	All SjD vs. Sicca
1.34601	0.146502	CMCD4(CCR7+)	322	All SjD vs. Sicca
1.46129	0.146502	CMCD4(CCR7+)	423	All SjD vs. Sicca
1.4637	0.146502	CMCD4(CCR7+)	473	All SjD vs. Sicca
1.3336	0.146502	CMCD4(CCR7+)	692	All SjD vs. Sicca
1.1606	0.146502	Treg	16	All SjD vs. Sicca
1.11703	0.146502	Treg	189	All SjD vs. Sicca
1.29305	0.146502	Tph/Tfh	601	All SjD vs. Sicca
1.34789	0.152027	Tph/Tfh	672	All SjD vs. Sicca
1.52258	0.157592	Th1(CXCR3+IFNG+)	235	All SjD vs. Sicca
1.3721	0.163069	GZMK+CX3CR1+ CD8	327	All SjD vs. Sicca
-1.21034	0.163069	GZMK+CX3CR1+ CD8	383	All SjD vs. Sicca
1.43569	0.163069	Treg	317	All SjD vs. Sicca
-1.03407	0.166289	GZMB+GNLY+ CD8	283	All SjD vs. Sicca
1.38974	0.166289	CMCD4(CCR7+)	310	All SjD vs. Sicca
1.23002	0.166289	Tph/Tfh	661	All SjD vs. Sicca
-1.08866	0.166366	GZMB+GNLY+ CD8	81	All SjD vs. Sicca
1.24709	0.166851	GZMK+CX3CR1+ CD8	555	All SjD vs. Sicca
-0.997841	0.171099	GZMK+CX3CR1+ CD8	565	All SjD vs. Sicca
-1.0261	0.171525	GZMB+GNLY+ CD8	126	All SjD vs. Sicca
-1.13526	0.171525	GZMB+GNLY+ CD8	223	All SjD vs. Sicca
-1.1727	0.171525	GZMB+GNLY+ CD8	324	All SjD vs. Sicca
1.08526	0.171525	Treg	181	All SjD vs. Sicca
1.06006	0.171525	Tph/Tfh	446	All SjD vs. Sicca
1.15746	0.173387	Treg	720	All SjD vs. Sicca
-1.00482	0.175432	GZMB+GNLY+ CD8	146	All SjD vs. Sicca
-1.06558	0.177442	GZMB+GNLY+ CD8	531	All SjD vs. Sicca
-0.945608	0.191328	GZMB+GNLY+ CD8	398	All SjD vs. Sicca
-1.15756	0.191935	GZMB+GNLY+ CD8	500	All SjD vs. Sicca
1.03822	0.191935	Treg	28	All SjD vs. Sicca
1.27675	0.198628	Th1(CXCR3+IFNG+)	553	All SjD vs. Sicca
-1.07172	0.20646	GZMB+GNLY+ CD8	139	All SjD vs. Sicca
1.29881	0.206462	CMCD4(CCR7+)	673	All SjD vs. Sicca
-1.32599	0.209007	GZMB+GNLY+ CD8	362	All SjD vs. Sicca
-0.928584	0.209007	GZMB+GNLY+ CD8	368	All SjD vs. Sicca
-1.0776	0.212712	GZMB+GNLY+ CD8	266	All SjD vs. Sicca
-0.973563	0.215561	GZMB+GNLY+ CD8	589	All SjD vs. Sicca
-0.990261	0.218044	GZMK+CX3CR1+ CD8	20	All SjD vs. Sicca
1.07311	0.220889	GZMK+CX3CR1+ CD8	49	All SjD vs. Sicca
1.37251	0.220889	CMCD4(CCR7+)	197	All SjD vs. Sicca
-1.01107	0.221773	GZMB+GNLY+ CD8	249	All SjD vs. Sicca
1.09863	0.221917	GZMK+CX3CR1+ CD8	447	All SjD vs. Sicca
1.04624	0.221917	GZMK+CX3CR1+ CD8	647	All SjD vs. Sicca
1.15358	0.222643	CMCD4(CCR7+)	326	All SjD vs. Sicca
0.977527	0.222643	Tph/Tfh	151	All SjD vs. Sicca
1.31016	0.222643	Tph/Tfh	716	All SjD vs. Sicca
-0.94067	0.226588	GZMB+GNLY+ CD8	52	All SjD vs. Sicca
-1.11031	0.226588	GZMB+GNLY+ CD8	211	All SjD vs. Sicca
1.31523	0.226588	Treg	505	All SjD vs. Sicca
-1.02058	0.227525	GZMK+CX3CR1+ CD8	242	All SjD vs. Sicca
1.36022	0.227525	CMCD4(CCR7+)	592	All SjD vs. Sicca
0.965735	0.230353	CMCD4(CCR7+)	46	All SjD vs. Sicca
1.10341	0.236115	CMCD4(CCR7+)	67	All SjD vs. Sicca
1.14962	0.23884	CMCD4(CCR7+)	370	All SjD vs. Sicca
1.03027	0.244612	GZMK+CX3CR1+ CD8	337	All SjD vs. Sicca
-0.889824	0.25084	GZMB+GNLY+ CD8	515	All SjD vs. Sicca
1.10184	0.25084	CMCD4(CCR7+)	98	All SjD vs. Sicca
0.961184	0.25123	GZMK+CX3CR1+ CD8	349	All SjD vs. Sicca
0.938365	0.251469	Th1(CXCR3+IFNG+)	579	All SjD vs. Sicca
-0.865538	0.254118	GZMB+GNLY+ CD8	125	All SjD vs. Sicca
1.10235	0.254393	CMCD4(CCR7+)	730	All SjD vs. Sicca
1.06775	0.257589	CMCD4(CCR7+)	390	All SjD vs. Sicca
-1.0281	0.259965	GZMB+GNLY+ CD8	713	All SjD vs. Sicca
-1.0266	0.259965	Th17(CCR6+RORC+)	119	All SjD vs. Sicca
1.07687	0.261052	CMCD4(CCR7+)	149	All SjD vs. Sicca
-0.944209	0.261139	GZMB+GNLY+ CD8	331	All SjD vs. Sicca
1.14009	0.269157	CMCD4(CCR7+)	164	All SjD vs. Sicca
0.942671	0.269157	CMCD4(CCR7+)	260	All SjD vs. Sicca
1.02635	0.272991	CMCD4(CCR7+)	210	All SjD vs. Sicca
0.975938	0.289933	CMCD4(CCR7+)	484	All SjD vs. Sicca
-0.987414	0.291354	GZMB+GNLY+ CD8	173	All SjD vs. Sicca
0.960101	0.294506	Th1(CXCR3+IFNG+)	702	All SjD vs. Sicca
1.27409	0.294506	Tph/Tfh	214	All SjD vs. Sicca
-0.783255	0.298389	GZMB+GNLY+ CD8	232	All SjD vs. Sicca
-1.01767	0.299633	GZMB+GNLY+ CD8	495	All SjD vs. Sicca
-1.07713	0.300547	GZMB+GNLY+ CD8	652	All SjD vs. Sicca
-0.88543	0.301776	GZMB+GNLY+ CD8	451	All SjD vs. Sicca
-1.01717	0.301776	GZMB+GNLY+ CD8	548	All SjD vs. Sicca
0.842098	0.301776	Th1(CXCR3+IFNG+)	12	All SjD vs. Sicca
0.902318	0.301776	CMCD4(CCR7+)	413	All SjD vs. Sicca
-1.10701	0.302397	GZMB+GNLY+ CD8	645	All SjD vs. Sicca
0.842635	0.302397	CMCD4(CCR7+)	37	All SjD vs. Sicca
-1.0339	0.307509	GZMB+GNLY+ CD8	304	All SjD vs. Sicca
0.974004	0.307509	Th1(CXCR3+IFNG+)	493	All SjD vs. Sicca
-1.13432	0.309816	GZMB+GNLY+ CD8	233	All SjD vs. Sicca
-0.945322	0.309816	GZMK+CX3CR1+ CD8	339	All SjD vs. Sicca
0.962511	0.315367	Treg	138	All SjD vs. Sicca
-0.790693	0.318566	GZMB+GNLY+ CD8	394	All SjD vs. Sicca
0.986936	0.318566	Tph/Tfh	352	All SjD vs. Sicca
1.12663	0.333651	CMCD4(CCR7+)	475	All SjD vs. Sicca
-0.920203	0.336316	GZMB+GNLY+ CD8	332	All SjD vs. Sicca
0.885562	0.342181	Th1(CXCR3+IFNG+)	34	All SjD vs. Sicca
1.00055	0.342181	CMCD4(CCR7+)	157	All SjD vs. Sicca
0.932765	0.342181	Tph/Tfh	229	All SjD vs. Sicca
0.914977	0.344033	CMCD4(CCR7+)	174	All SjD vs. Sicca
1.02155	0.346753	CMCD4(CCR7+)	387	All SjD vs. Sicca
0.844766	0.347364	GZMK+CX3CR1+ CD8	535	All SjD vs. Sicca
1.0127	0.350763	CMCD4(CCR7+)	679	All SjD vs. Sicca
-0.902569	0.353594	GZMB+GNLY+ CD8	286	All SjD vs. Sicca
-0.906937	0.354716	GZMB+GNLY+ CD8	79	All SjD vs. Sicca
1.12314	0.354716	Tph/Tfh	621	All SjD vs. Sicca
0.852977	0.35477	Treg	298	All SjD vs. Sicca
1.10409	0.358016	CMCD4(CCR7+)	472	All SjD vs. Sicca
-0.800871	0.358166	GZMB+GNLY+ CD8	50	All SjD vs. Sicca
-0.796701	0.362068	GZMB+GNLY+ CD8	449	All SjD vs. Sicca
-0.800027	0.362271	GZMB+GNLY+ CD8	100	All SjD vs. Sicca
-0.942377	0.362271	GZMB+GNLY+ CD8	320	All SjD vs. Sicca
-0.90532	0.365118	GZMB+GNLY+ CD8	758	All SjD vs. Sicca
0.811608	0.365697	CMCD4(CCR7+)	253	All SjD vs. Sicca
0.825205	0.372958	Tph/Tfh	483	All SjD vs. Sicca
-0.737084	0.374547	GZMK+CX3CR1+ CD8	557	All SjD vs. Sicca
-0.905129	0.383689	GZMB+GNLY+ CD8	248	All SjD vs. Sicca
-0.802296	0.384051	GZMB+GNLY+ CD8	404	All SjD vs. Sicca
-0.819794	0.385294	GZMK+CX3CR1+ CD8	384	All SjD vs. Sicca
-0.851826	0.387357	GZMB+GNLY+ CD8	316	All SjD vs. Sicca
0.912191	0.387553	Treg	196	All SjD vs. Sicca
0.855322	0.389667	GZMK+CX3CR1+ CD8	187	All SjD vs. Sicca
-0.908506	0.38999	GZMB+GNLY+ CD8	202	All SjD vs. Sicca
-0.759844	0.38999	GZMB+GNLY+ CD8	504	All SjD vs. Sicca
0.749885	0.39414	CMCD4(CCR7+)	198	All SjD vs. Sicca
-0.739331	0.398723	GZMB+GNLY+ CD8	438	All SjD vs. Sicca
-0.763576	0.402955	GZMB+GNLY+ CD8	615	All SjD vs. Sicca
0.97206	0.402955	GZMK+CX3CR1+ CD8	698	All SjD vs. Sicca
-0.858429	0.407156	GZMB+GNLY+ CD8	636	All SjD vs. Sicca
-0.737346	0.410664	GZMB+GNLY+ CD8	570	All SjD vs. Sicca
-0.655258	0.411432	GZMB+GNLY+ CD8	132	All SjD vs. Sicca
-0.71447	0.411432	GZMB+GNLY+ CD8	156	All SjD vs. Sicca
1.07341	0.411432	Th1(CXCR3+IFNG+)	306	All SjD vs. Sicca
0.745081	0.413319	Th1(CXCR3+IFNG+)	395	All SjD vs. Sicca
0.861556	0.413319	CMCD4(CCR7+)	155	All SjD vs. Sicca
0.857465	0.417616	Th1(CXCR3+IFNG+)	334	All SjD vs. Sicca
-0.925711	0.421715	GZMB+GNLY+ CD8	356	All SjD vs. Sicca
0.837971	0.421715	CMCD4(CCR7+)	439	All SjD vs. Sicca
-0.812406	0.426227	GZMB+GNLY+ CD8	102	All SjD vs. Sicca
-0.715931	0.426227	GZMB+GNLY+ CD8	177	All SjD vs. Sicca
-0.904609	0.426227	GZMB+GNLY+ CD8	434	All SjD vs. Sicca
-0.976493	0.426227	GZMA+ CD4	300	All SjD vs. Sicca
0.783925	0.426227	CMCD4(CCR7+)	344	All SjD vs. Sicca
0.750115	0.426227	CMCD4(CCR7+)	524	All SjD vs. Sicca
0.998369	0.426227	Treg	430	All SjD vs. Sicca
-0.831627	0.430129	GZMB+GNLY+ CD8	144	All SjD vs. Sicca
-0.825327	0.430129	GZMK+CX3CR1+ CD8	117	All SjD vs. Sicca
-0.689856	0.430129	GZMK+CX3CR1+ CD8	432	All SjD vs. Sicca
0.877448	0.430129	CMCD4(CCR7+)	26	All SjD vs. Sicca
0.757117	0.430129	CMCD4(CCR7+)	74	All SjD vs. Sicca
1.01772	0.430129	Tph/Tfh	477	All SjD vs. Sicca
0.73023	0.433071	GZMK+CX3CR1+ CD8	21	All SjD vs. Sicca
-0.928849	0.433167	GZMB+GNLY+ CD8	218	All SjD vs. Sicca
-0.744982	0.436485	GZMB+GNLY+ CD8	643	All SjD vs. Sicca
0.766688	0.439863	Th1(CXCR3+IFNG+)	566	All SjD vs. Sicca
0.734029	0.440979	CMCD4(CCR7+)	550	All SjD vs. Sicca
-0.83442	0.442454	GZMB+GNLY+ CD8	374	All SjD vs. Sicca
-0.884091	0.442454	GZMB+GNLY+ CD8	385	All SjD vs. Sicca
0.796768	0.442454	GZMK+CX3CR1+ CD8	342	All SjD vs. Sicca
0.781046	0.442454	Th1(CXCR3+IFNG+)	307	All SjD vs. Sicca
0.794721	0.442454	CMCD4(CCR7+)	33	All SjD vs. Sicca
0.910643	0.443758	Treg	710	All SjD vs. Sicca
0.71352	0.447964	CMCD4(CCR7+)	290	All SjD vs. Sicca
0.764038	0.450033	GZMK+GZMA+GZMH+ CD8	329	All SjD vs. Sicca
0.747506	0.450033	Th1(CXCR3+IFNG+)	400	All SjD vs. Sicca
0.753233	0.450033	CMCD4(CCR7+)	489	All SjD vs. Sicca
0.799161	0.450429	Th1(CXCR3+IFNG+)	280	All SjD vs. Sicca
0.79336	0.45396	CMCD4(CCR7+)	131	All SjD vs. Sicca
0.705045	0.456814	Th1(CXCR3+IFNG+)	70	All SjD vs. Sicca
-0.673146	0.458141	GZMB+GNLY+ CD8	97	All SjD vs. Sicca
0.762655	0.460196	CMCD4(CCR7+)	611	All SjD vs. Sicca
0.670329	0.466481	CMCD4(CCR7+)	19	All SjD vs. Sicca
0.792093	0.473783	Treg	346	All SjD vs. Sicca
-0.806396	0.476124	GZMB+GNLY+ CD8	561	All SjD vs. Sicca
0.73453	0.476124	GZMK+CX3CR1+ CD8	269	All SjD vs. Sicca
-0.815182	0.478772	GZMK+CX3CR1+ CD8	470	All SjD vs. Sicca
0.726482	0.478772	Th1(CXCR3+IFNG+)	651	All SjD vs. Sicca
0.728525	0.48316	CMCD4(CCR7+)	389	All SjD vs. Sicca
0.943233	0.484283	CMCD4(CCR7+)	25	All SjD vs. Sicca
-0.67988	0.484734	GZMB+GNLY+ CD8	263	All SjD vs. Sicca
-0.739397	0.484734	GZMB+GNLY+ CD8	391	All SjD vs. Sicca
0.711492	0.484734	CMCD4(CCR7+)	455	All SjD vs. Sicca
0.876685	0.484734	CMCD4(CCR7+)	573	All SjD vs. Sicca
0.705918	0.491609	CMCD4(CCR7+)	528	All SjD vs. Sicca
-0.61708	0.491665	GZMB+GNLY+ CD8	230	All SjD vs. Sicca
-0.850389	0.491665	GZMB+GNLY+ CD8	622	All SjD vs. Sicca
-0.778885	0.491665	GZMB+GNLY+ CD8	656	All SjD vs. Sicca
-0.572244	0.491665	GZMK+CX3CR1+ CD8	465	All SjD vs. Sicca
-0.642953	0.491665	GZMK+CX3CR1+ CD8	697	All SjD vs. Sicca
-0.610571	0.491665	GZMK+CX3CR1+ CD8	712	All SjD vs. Sicca
0.725092	0.491665	Th1(CXCR3+IFNG+)	609	All SjD vs. Sicca
0.86262	0.491665	CMCD4(CCR7+)	171	All SjD vs. Sicca
-0.744031	0.493272	GZMB+GNLY+ CD8	689	All SjD vs. Sicca
0.716127	0.493272	CMCD4(CCR7+)	336	All SjD vs. Sicca
-0.64888	0.495538	GZMK+GZMA+GZMH+ CD8	633	All SjD vs. Sicca
-0.722335	0.498134	GZMK+CX3CR1+ CD8	594	All SjD vs. Sicca
-0.790533	0.500599	GZMB+GNLY+ CD8	353	All SjD vs. Sicca
0.666153	0.500599	Th1(CXCR3+IFNG+)	328	All SjD vs. Sicca
-0.765794	0.500788	GZMK+GZMA+GZMH+ CD8	367	All SjD vs. Sicca
-0.760183	0.500788	GZMK+CX3CR1+ CD8	746	All SjD vs. Sicca
0.594892	0.502101	CMCD4(CCR7+)	140	All SjD vs. Sicca
0.700262	0.504879	Th1(CXCR3+IFNG+)	154	All SjD vs. Sicca
-0.716227	0.507578	GZMB+GNLY+ CD8	162	All SjD vs. Sicca
-0.651741	0.507578	GZMK+GZMA+GZMH+ CD8	559	All SjD vs. Sicca
0.736044	0.507578	Th1(CXCR3+IFNG+)	274	All SjD vs. Sicca
-0.607197	0.512036	GZMB+GNLY+ CD8	506	All SjD vs. Sicca
-0.610862	0.512036	GZMB+GNLY+ CD8	595	All SjD vs. Sicca
0.812133	0.519166	GZMB+GNLY+ CD8	414	All SjD vs. Sicca
-0.570832	0.519166	GZMK+CX3CR1+ CD8	691	All SjD vs. Sicca
0.620463	0.519166	Th1(CXCR3+IFNG+)	591	All SjD vs. Sicca
-0.629921	0.52221	GZMB+GNLY+ CD8	54	All SjD vs. Sicca
0.722488	0.52221	GZMK+CX3CR1+ CD8	222	All SjD vs. Sicca
-0.677127	0.52221	GZMK+CX3CR1+ CD8	314	All SjD vs. Sicca
0.781633	0.52221	Th1(CXCR3+IFNG+)	77	All SjD vs. Sicca
0.675964	0.52221	Th1(CXCR3+IFNG+)	369	All SjD vs. Sicca
0.805183	0.52221	Treg	642	All SjD vs. Sicca
-0.713534	0.522482	GZMB+GNLY+ CD8	167	All SjD vs. Sicca
0.756792	0.522482	CMCD4(CCR7+)	205	All SjD vs. Sicca
0.674561	0.533279	GZMK+GZMA+GZMH+ CD8	108	All SjD vs. Sicca
0.654925	0.533279	CMCD4(CCR7+)	24	All SjD vs. Sicca
-0.574893	0.533944	GZMB+GNLY+ CD8	259	All SjD vs. Sicca
-0.678876	0.533944	GZMB+GNLY+ CD8	429	All SjD vs. Sicca
-0.535103	0.533944	GZMK+GZMA+GZMH+ CD8	17	All SjD vs. Sicca
-0.538653	0.533944	GZMK+CX3CR1+ CD8	354	All SjD vs. Sicca
0.819231	0.533944	CMCD4(CCR7+)	90	All SjD vs. Sicca
-0.712006	0.533944	CMCD4(CCR7+)	216	All SjD vs. Sicca
-0.552493	0.536725	GZMK+CX3CR1+ CD8	460	All SjD vs. Sicca
0.670531	0.538629	Th17(CCR6+RORC+)	593	All SjD vs. Sicca
0.532365	0.538629	GZMK+CX3CR1+ CD8	101	All SjD vs. Sicca
0.637931	0.541097	GZMK+GZMA+GZMH+ CD8	244	All SjD vs. Sicca
0.629059	0.54209	CMCD4(CCR7+)	412	All SjD vs. Sicca
-0.57316	0.543529	Th1(CXCR3+IFNG+)	40	All SjD vs. Sicca
0.780078	0.543529	Th1(CXCR3+IFNG+)	397	All SjD vs. Sicca
-0.517971	0.543713	GZMB+GNLY+ CD8	75	All SjD vs. Sicca
-0.592644	0.545073	GZMB+GNLY+ CD8	226	All SjD vs. Sicca
-0.578772	0.545073	GZMB+GNLY+ CD8	508	All SjD vs. Sicca
0.581956	0.545073	GZMK+CX3CR1+ CD8	482	All SjD vs. Sicca
0.597733	0.545073	GZMK+CX3CR1+ CD8	714	All SjD vs. Sicca
0.628012	0.545073	GZMK+CX3CR1+ CD8	755	All SjD vs. Sicca
0.773098	0.545073	Th1(CXCR3+IFNG+)	112	All SjD vs. Sicca
0.623785	0.545073	CMCD4(CCR7+)	152	All SjD vs. Sicca
0.682868	0.545073	CMCD4(CCR7+)	743	All SjD vs. Sicca
-0.603975	0.547008	GZMK+GZMA+GZMH+ CD8	113	All SjD vs. Sicca
-0.703921	0.549141	GZMB+GNLY+ CD8	270	All SjD vs. Sicca
-0.665488	0.549141	GZMB+GNLY+ CD8	608	All SjD vs. Sicca
0.539389	0.549141	Th1(CXCR3+IFNG+)	247	All SjD vs. Sicca
0.529494	0.560889	GZMK+CX3CR1+ CD8	456	All SjD vs. Sicca
0.573053	0.560889	Th1(CXCR3+IFNG+)	169	All SjD vs. Sicca
-0.614358	0.561725	GZMB+GNLY+ CD8	421	All SjD vs. Sicca
0.665133	0.561725	CMCD4(CCR7+)	141	All SjD vs. Sicca
0.757074	0.561725	Treg	85	All SjD vs. Sicca
-0.50082	0.564397	GZMK+GZMA+GZMH+ CD8	166	All SjD vs. Sicca
-0.482659	0.566416	GZMB+GNLY+ CD8	411	All SjD vs. Sicca
0.767777	0.566416	Th1(CXCR3+IFNG+)	441	All SjD vs. Sicca
-0.535348	0.568291	GZMK+GZMA+GZMH+ CD8	541	All SjD vs. Sicca
0.739539	0.568291	CMCD4(CCR7+)	262	All SjD vs. Sicca
-0.641786	0.569886	GZMB+GNLY+ CD8	503	All SjD vs. Sicca
0.674033	0.569886	GZMB+GNLY+ CD8	562	All SjD vs. Sicca
0.633485	0.569886	GZMK+CX3CR1+ CD8	732	All SjD vs. Sicca
-0.512823	0.571286	GZMA+ CD4	240	All SjD vs. Sicca
-0.579905	0.57165	GZMB+GNLY+ CD8	424	All SjD vs. Sicca
-0.530805	0.57165	GZMB+GNLY+ CD8	519	All SjD vs. Sicca
-0.617492	0.57165	GZMB+GNLY+ CD8	543	All SjD vs. Sicca
-0.540083	0.57165	GZMK+GZMA+GZMH+ CD8	604	All SjD vs. Sicca
0.554187	0.57165	GZMK+CX3CR1+ CD8	137	All SjD vs. Sicca
-0.50526	0.57165	GZMK+CX3CR1+ CD8	195	All SjD vs. Sicca
0.553119	0.57165	CMCD4(CCR7+)	403	All SjD vs. Sicca
-0.572878	0.572693	GZMB+GNLY+ CD8	5	All SjD vs. Sicca
-0.55171	0.57434	Th1(CXCR3+IFNG+)	492	All SjD vs. Sicca
-0.494758	0.575769	GZMK+CX3CR1+ CD8	84	All SjD vs. Sicca
0.537547	0.578538	GZMK+CX3CR1+ CD8	768	All SjD vs. Sicca
-0.48636	0.589014	GZMK+CX3CR1+ CD8	613	All SjD vs. Sicca
0.566055	0.600667	CMCD4(CCR7+)	582	All SjD vs. Sicca
-0.515261	0.607462	GZMB+GNLY+ CD8	318	All SjD vs. Sicca
-0.579258	0.607637	GZMB+GNLY+ CD8	463	All SjD vs. Sicca
-0.62776	0.607637	GZMB+GNLY+ CD8	554	All SjD vs. Sicca
0.535187	0.607637	GZMK+CX3CR1+ CD8	207	All SjD vs. Sicca
0.632361	0.607637	GZMK+CX3CR1+ CD8	682	All SjD vs. Sicca
0.495322	0.607637	Th1(CXCR3+IFNG+)	744	All SjD vs. Sicca
0.652891	0.607637	CMCD4(CCR7+)	147	All SjD vs. Sicca
0.546889	0.607637	CMCD4(CCR7+)	379	All SjD vs. Sicca
-0.454488	0.610609	GZMB+GNLY+ CD8	72	All SjD vs. Sicca
-0.536035	0.625147	GZMB+GNLY+ CD8	201	All SjD vs. Sicca
-0.535769	0.6274	GZMB+GNLY+ CD8	185	All SjD vs. Sicca
-0.599878	0.6274	GZMB+GNLY+ CD8	312	All SjD vs. Sicca
-0.51509	0.6274	GZMB+GNLY+ CD8	725	All SjD vs. Sicca
-0.462146	0.6274	GZMK+CX3CR1+ CD8	80	All SjD vs. Sicca
-0.504173	0.6274	GZMK+CX3CR1+ CD8	88	All SjD vs. Sicca
0.539029	0.6274	Th1(CXCR3+IFNG+)	443	All SjD vs. Sicca
0.611503	0.6274	CMCD4(CCR7+)	695	All SjD vs. Sicca
0.513065	0.634366	GZMK+CX3CR1+ CD8	537	All SjD vs. Sicca
-0.479153	0.641792	GZMB+GNLY+ CD8	87	All SjD vs. Sicca
-0.474409	0.641792	GZMB+GNLY+ CD8	130	All SjD vs. Sicca
-0.512836	0.641792	GZMB+GNLY+ CD8	227	All SjD vs. Sicca
-0.575567	0.641792	GZMB+GNLY+ CD8	452	All SjD vs. Sicca
-0.582526	0.641792	GZMB+GNLY+ CD8	587	All SjD vs. Sicca
-0.538078	0.641792	GZMB+GNLY+ CD8	623	All SjD vs. Sicca
-0.593117	0.641792	GZMB+GNLY+ CD8	666	All SjD vs. Sicca
0.538192	0.641792	GZMB+GNLY+ CD8	687	All SjD vs. Sicca
-0.482242	0.641792	GZMB+GNLY+ CD8	757	All SjD vs. Sicca
0.502576	0.641792	GZMK+CX3CR1+ CD8	48	All SjD vs. Sicca
-0.452005	0.641792	GZMK+CX3CR1+ CD8	178	All SjD vs. Sicca
0.416181	0.641792	GZMK+CX3CR1+ CD8	360	All SjD vs. Sicca
-0.567183	0.641792	GZMK+CX3CR1+ CD8	487	All SjD vs. Sicca
-0.430564	0.641792	GZMK+CX3CR1+ CD8	600	All SjD vs. Sicca
0.563336	0.641792	GZMK+CX3CR1+ CD8	769	All SjD vs. Sicca
0.493145	0.641792	Th1(CXCR3+IFNG+)	184	All SjD vs. Sicca
0.495427	0.641792	Th1(CXCR3+IFNG+)	431	All SjD vs. Sicca
-0.50561	0.641792	Th1(CXCR3+IFNG+)	605	All SjD vs. Sicca
0.446432	0.641792	CMCD4(CCR7+)	624	All SjD vs. Sicca
0.583924	0.641792	Treg	250	All SjD vs. Sicca
-0.476276	0.642004	GZMA+ CD4	279	All SjD vs. Sicca
0.573546	0.642004	Th1(CXCR3+IFNG+)	86	All SjD vs. Sicca
-0.492035	0.64276	GZMB+GNLY+ CD8	315	All SjD vs. Sicca
-0.634646	0.64276	GZMB+GNLY+ CD8	347	All SjD vs. Sicca
0.541548	0.64276	Th1(CXCR3+IFNG+)	739	All SjD vs. Sicca
-0.530243	0.644243	GZMB+GNLY+ CD8	10	All SjD vs. Sicca
-0.456449	0.644243	GZMB+GNLY+ CD8	442	All SjD vs. Sicca
0.570155	0.644243	Th17(CCR6+RORC+)	754	All SjD vs. Sicca
0.48188	0.644243	GZMK+CX3CR1+ CD8	552	All SjD vs. Sicca
0.663486	0.644243	Th1(CXCR3+IFNG+)	69	All SjD vs. Sicca
0.482799	0.644243	Th1(CXCR3+IFNG+)	179	All SjD vs. Sicca
0.514372	0.644243	Th1(CXCR3+IFNG+)	231	All SjD vs. Sicca
0.616561	0.644243	Th1(CXCR3+IFNG+)	407	All SjD vs. Sicca
0.542382	0.644243	Th1(CXCR3+IFNG+)	409	All SjD vs. Sicca
0.418095	0.644243	CMCD4(CCR7+)	114	All SjD vs. Sicca
-0.450017	0.647107	GZMK+CX3CR1+ CD8	683	All SjD vs. Sicca
0.489955	0.647359	CMCD4(CCR7+)	341	All SjD vs. Sicca
-0.41012	0.651351	GZMK+CX3CR1+ CD8	93	All SjD vs. Sicca
0.490261	0.651351	Th1(CXCR3+IFNG+)	165	All SjD vs. Sicca
-0.463121	0.651559	GZMB+GNLY+ CD8	610	All SjD vs. Sicca
0.474574	0.658394	GZMK+CX3CR1+ CD8	607	All SjD vs. Sicca
-0.409664	0.660457	GZMK+GZMA+GZMH+ CD8	208	All SjD vs. Sicca
-0.411471	0.660457	GZMK+CX3CR1+ CD8	204	All SjD vs. Sicca
-0.437063	0.660457	GZMK+CX3CR1+ CD8	631	All SjD vs. Sicca
0.549022	0.660457	Th1(CXCR3+IFNG+)	76	All SjD vs. Sicca
0.570394	0.660457	Treg	756	All SjD vs. Sicca
-0.432043	0.661979	GZMK+GZMA+GZMH+ CD8	386	All SjD vs. Sicca
0.383899	0.663137	GZMK+CX3CR1+ CD8	219	All SjD vs. Sicca
-0.384451	0.668228	GZMB+GNLY+ CD8	135	All SjD vs. Sicca
-0.547041	0.668228	GZMB+GNLY+ CD8	486	All SjD vs. Sicca
-0.374615	0.668228	GZMK+GZMA+GZMH+ CD8	68	All SjD vs. Sicca
0.534999	0.668228	GZMK+CX3CR1+ CD8	142	All SjD vs. Sicca
0.501999	0.668228	GZMK+CX3CR1+ CD8	468	All SjD vs. Sicca
-0.440129	0.671002	GZMB+GNLY+ CD8	213	All SjD vs. Sicca
-0.556401	0.671002	GZMB+GNLY+ CD8	393	All SjD vs. Sicca
-0.429847	0.671002	GZMB+GNLY+ CD8	539	All SjD vs. Sicca
0.476161	0.671002	GZMK+CX3CR1+ CD8	265	All SjD vs. Sicca
0.411645	0.671002	CMCD4(CCR7+)	39	All SjD vs. Sicca
-0.452919	0.674108	GZMB+GNLY+ CD8	186	All SjD vs. Sicca
0.424451	0.674108	CMCD4(CCR7+)	194	All SjD vs. Sicca
-0.389279	0.674742	GZMB+GNLY+ CD8	333	All SjD vs. Sicca
-0.428102	0.675803	GZMB+GNLY+ CD8	105	All SjD vs. Sicca
-0.514816	0.675803	GZMB+GNLY+ CD8	668	All SjD vs. Sicca
-0.37118	0.675803	GZMK+CX3CR1+ CD8	254	All SjD vs. Sicca
0.504585	0.679545	GZMK+CX3CR1+ CD8	375	All SjD vs. Sicca
-0.448805	0.679545	GZMK+CX3CR1+ CD8	723	All SjD vs. Sicca
0.46864	0.689483	GZMB+GNLY+ CD8	669	All SjD vs. Sicca
0.493288	0.690985	GZMK+CX3CR1+ CD8	512	All SjD vs. Sicca
-0.419999	0.691304	GZMB+GNLY+ CD8	485	All SjD vs. Sicca
-0.562801	0.691304	GZMB+GNLY+ CD8	750	All SjD vs. Sicca
-0.371686	0.691304	GZMK+CX3CR1+ CD8	38	All SjD vs. Sicca
0.473558	0.691304	GZMK+CX3CR1+ CD8	220	All SjD vs. Sicca
0.377587	0.691304	Th1(CXCR3+IFNG+)	542	All SjD vs. Sicca
0.434156	0.691304	Th1(CXCR3+IFNG+)	584	All SjD vs. Sicca
0.369788	0.691869	CMCD4(CCR7+)	78	All SjD vs. Sicca
0.400244	0.693292	GZMK+CX3CR1+ CD8	273	All SjD vs. Sicca
0.360633	0.695908	CMCD4(CCR7+)	521	All SjD vs. Sicca
-0.420917	0.697905	GZMB+GNLY+ CD8	109	All SjD vs. Sicca
-0.391333	0.704509	GZMB+GNLY+ CD8	657	All SjD vs. Sicca
0.349963	0.711147	Th1(CXCR3+IFNG+)	311	All SjD vs. Sicca
0.38345	0.713114	Th1(CXCR3+IFNG+)	121	All SjD vs. Sicca
-0.467831	0.713123	Th17(CCR6+RORC+)	680	All SjD vs. Sicca
0.361099	0.730499	GZMK+CX3CR1+ CD8	359	All SjD vs. Sicca
0.380073	0.730499	GZMK+CX3CR1+ CD8	366	All SjD vs. Sicca
0.375013	0.730499	CMCD4(CCR7+)	42	All SjD vs. Sicca
-0.353714	0.730929	GZMK+GZMA+GZMH+ CD8	110	All SjD vs. Sicca
0.363318	0.730929	GZMK+CX3CR1+ CD8	706	All SjD vs. Sicca
-0.350188	0.732141	GZMK+GZMA+GZMH+ CD8	747	All SjD vs. Sicca
-0.401112	0.732141	GZMK+CX3CR1+ CD8	525	All SjD vs. Sicca
0.382874	0.732141	CMCD4(CCR7+)	323	All SjD vs. Sicca
-0.422736	0.734418	GZMB+GNLY+ CD8	338	All SjD vs. Sicca
0.330992	0.734418	Th1(CXCR3+IFNG+)	276	All SjD vs. Sicca
-0.394083	0.735584	GZMB+GNLY+ CD8	514	All SjD vs. Sicca
0.503008	0.735584	GZMB+GNLY+ CD8	759	All SjD vs. Sicca
-0.361715	0.735584	Th17(CCR6+RORC+)	699	All SjD vs. Sicca
0.365903	0.735584	Th1(CXCR3+IFNG+)	104	All SjD vs. Sicca
0.342796	0.735584	CMCD4(CCR7+)	677	All SjD vs. Sicca
-0.416223	0.739735	GZMK+GZMA+GZMH+ CD8	518	All SjD vs. Sicca
-0.368486	0.739735	GZMK+GZMA+GZMH+ CD8	764	All SjD vs. Sicca
0.37454	0.739735	GZMK+CX3CR1+ CD8	648	All SjD vs. Sicca
-0.410465	0.740739	GZMB+GNLY+ CD8	371	All SjD vs. Sicca
0.388311	0.740739	GZMA+ CD4	686	All SjD vs. Sicca
-0.309765	0.740739	GZMK+CX3CR1+ CD8	124	All SjD vs. Sicca
-0.327648	0.741262	GZMK+GZMA+GZMH+ CD8	340	All SjD vs. Sicca
-0.360532	0.744172	GZMA+ CD4	464	All SjD vs. Sicca
0.347134	0.744962	GZMK+CX3CR1+ CD8	288	All SjD vs. Sicca
0.355271	0.744962	Th1(CXCR3+IFNG+)	282	All SjD vs. Sicca
-0.364422	0.746579	GZMK+CX3CR1+ CD8	303	All SjD vs. Sicca
-0.314026	0.746872	GZMK+GZMA+GZMH+ CD8	496	All SjD vs. Sicca
-0.337596	0.749877	Th1(CXCR3+IFNG+)	701	All SjD vs. Sicca
-0.411498	0.750542	GZMB+GNLY+ CD8	30	All SjD vs. Sicca
0.382453	0.75684	Th1(CXCR3+IFNG+)	373	All SjD vs. Sicca
-0.322815	0.762115	GZMB+GNLY+ CD8	107	All SjD vs. Sicca
-0.346812	0.762884	GZMB+GNLY+ CD8	632	All SjD vs. Sicca
-0.374072	0.762884	GZMB+GNLY+ CD8	674	All SjD vs. Sicca
-0.328557	0.762884	GZMK+GZMA+GZMH+ CD8	603	All SjD vs. Sicca
-0.299307	0.762884	GZMK+CX3CR1+ CD8	435	All SjD vs. Sicca
0.404211	0.762884	GZMK+CX3CR1+ CD8	580	All SjD vs. Sicca
0.334742	0.762884	Th1(CXCR3+IFNG+)	96	All SjD vs. Sicca
0.382714	0.762884	Th1(CXCR3+IFNG+)	753	All SjD vs. Sicca
0.377071	0.762884	CMCD4(CCR7+)	558	All SjD vs. Sicca
0.366404	0.762884	CMCD4(CCR7+)	736	All SjD vs. Sicca
-0.293065	0.765617	GZMK+CX3CR1+ CD8	402	All SjD vs. Sicca
0.441465	0.768167	CMCD4(CCR7+)	287	All SjD vs. Sicca
-0.370809	0.768323	GZMB+GNLY+ CD8	749	All SjD vs. Sicca
0.37908	0.768323	CMCD4(CCR7+)	564	All SjD vs. Sicca
-0.39142	0.769048	CMCD4(CCR7+)	585	All SjD vs. Sicca
0.304835	0.774498	CMCD4(CCR7+)	302	All SjD vs. Sicca
-0.289087	0.776392	GZMB+GNLY+ CD8	122	All SjD vs. Sicca
0.339678	0.783904	CMCD4(CCR7+)	658	All SjD vs. Sicca
0.380965	0.78519	Th17(CCR6+RORC+)	670	All SjD vs. Sicca
0.308886	0.786575	CMCD4(CCR7+)	241	All SjD vs. Sicca
0.405643	0.78793	GZMK+CX3CR1+ CD8	382	All SjD vs. Sicca
-0.337066	0.788285	GZMB+GNLY+ CD8	51	All SjD vs. Sicca
-0.283494	0.788285	GZMK+CX3CR1+ CD8	73	All SjD vs. Sicca
-0.296803	0.790542	GZMB+GNLY+ CD8	228	All SjD vs. Sicca
-0.286776	0.790542	GZMB+GNLY+ CD8	478	All SjD vs. Sicca
0.310325	0.793771	Th17(CCR6+RORC+)	522	All SjD vs. Sicca
0.338481	0.793972	GZMB+GNLY+ CD8	243	All SjD vs. Sicca
-0.290292	0.793972	GZMB+GNLY+ CD8	760	All SjD vs. Sicca
-0.311247	0.793972	Th17(CCR6+RORC+)	380	All SjD vs. Sicca
-0.26894	0.793972	GZMK+CX3CR1+ CD8	291	All SjD vs. Sicca
0.27094	0.793972	GZMK+CX3CR1+ CD8	527	All SjD vs. Sicca
0.304301	0.793972	CMCD4(CCR7+)	158	All SjD vs. Sicca
0.340582	0.798376	Th1(CXCR3+IFNG+)	575	All SjD vs. Sicca
0.288014	0.798376	CMCD4(CCR7+)	215	All SjD vs. Sicca
0.300686	0.80162	GZMB+GNLY+ CD8	225	All SjD vs. Sicca
0.327133	0.80162	Tph/Tfh	63	All SjD vs. Sicca
-0.279278	0.807451	GZMB+GNLY+ CD8	264	All SjD vs. Sicca
-0.271913	0.807451	GZMK+GZMA+GZMH+ CD8	234	All SjD vs. Sicca
-0.269859	0.815519	GZMB+GNLY+ CD8	440	All SjD vs. Sicca
0.251842	0.820024	GZMK+CX3CR1+ CD8	717	All SjD vs. Sicca
-0.30253	0.820584	CMCD4(CCR7+)	376	All SjD vs. Sicca
0.346362	0.824515	GZMB+GNLY+ CD8	767	All SjD vs. Sicca
-0.271183	0.824515	GZMK+CX3CR1+ CD8	481	All SjD vs. Sicca
0.316768	0.824515	CMCD4(CCR7+)	649	All SjD vs. Sicca
0.332754	0.82505	GZMB+GNLY+ CD8	660	All SjD vs. Sicca
-0.250729	0.82505	GZMK+GZMA+GZMH+ CD8	586	All SjD vs. Sicca
0.35136	0.82505	CMCD4(CCR7+)	355	All SjD vs. Sicca
0.282808	0.831432	GZMB+GNLY+ CD8	721	All SjD vs. Sicca
-0.268072	0.834032	GZMK+CX3CR1+ CD8	188	All SjD vs. Sicca
-0.251306	0.834032	Th1(CXCR3+IFNG+)	538	All SjD vs. Sicca
-0.322097	0.83408	CMCD4(CCR7+)	474	All SjD vs. Sicca
-0.234757	0.839676	GZMK+CX3CR1+ CD8	534	All SjD vs. Sicca
-0.232445	0.840222	GZMB+GNLY+ CD8	641	All SjD vs. Sicca
0.245959	0.840222	GZMK+CX3CR1+ CD8	57	All SjD vs. Sicca
-0.238341	0.844682	GZMB+GNLY+ CD8	65	All SjD vs. Sicca
-0.246125	0.844682	GZMB+GNLY+ CD8	82	All SjD vs. Sicca
-0.249177	0.844682	GZMK+GZMA+GZMH+ CD8	707	All SjD vs. Sicca
-0.210619	0.844682	GZMK+CX3CR1+ CD8	44	All SjD vs. Sicca
-0.19984	0.844682	GZMK+CX3CR1+ CD8	251	All SjD vs. Sicca
0.258385	0.844682	GZMK+CX3CR1+ CD8	261	All SjD vs. Sicca
0.291643	0.844682	GZMK+CX3CR1+ CD8	630	All SjD vs. Sicca
-0.28591	0.844682	Th1(CXCR3+IFNG+)	271	All SjD vs. Sicca
0.319729	0.844682	Th1(CXCR3+IFNG+)	436	All SjD vs. Sicca
0.22516	0.849448	GZMB+GNLY+ CD8	59	All SjD vs. Sicca
-0.236316	0.849448	GZMB+GNLY+ CD8	60	All SjD vs. Sicca
-0.252029	0.849448	GZMB+GNLY+ CD8	345	All SjD vs. Sicca
-0.277157	0.849448	GZMK+GZMA+GZMH+ CD8	168	All SjD vs. Sicca
-0.240073	0.849448	GZMK+CX3CR1+ CD8	64	All SjD vs. Sicca
0.29829	0.849448	GZMK+CX3CR1+ CD8	735	All SjD vs. Sicca
0.305052	0.849448	GZMK+CX3CR1+ CD8	766	All SjD vs. Sicca
0.266636	0.849448	Th1(CXCR3+IFNG+)	596	All SjD vs. Sicca
0.21408	0.849448	Th1(CXCR3+IFNG+)	627	All SjD vs. Sicca
-0.195055	0.849958	GZMB+GNLY+ CD8	415	All SjD vs. Sicca
-0.259491	0.849958	GZMB+GNLY+ CD8	428	All SjD vs. Sicca
-0.285577	0.849958	GZMB+GNLY+ CD8	448	All SjD vs. Sicca
-0.233015	0.849958	GZMB+GNLY+ CD8	544	All SjD vs. Sicca
-0.221455	0.849958	GZMB+GNLY+ CD8	693	All SjD vs. Sicca
0.25771	0.849958	GZMK+CX3CR1+ CD8	350	All SjD vs. Sicca
0.249353	0.850961	GZMB+GNLY+ CD8	330	All SjD vs. Sicca
0.272247	0.850961	GZMB+GNLY+ CD8	335	All SjD vs. Sicca
-0.24682	0.850961	GZMB+GNLY+ CD8	563	All SjD vs. Sicca
-0.257485	0.850961	Th17(CCR6+RORC+)	602	All SjD vs. Sicca
-0.202677	0.850961	GZMK+CX3CR1+ CD8	47	All SjD vs. Sicca
0.212403	0.85599	GZMK+CX3CR1+ CD8	598	All SjD vs. Sicca
0.185714	0.85599	Th1(CXCR3+IFNG+)	278	All SjD vs. Sicca
0.244833	0.85599	CMCD4(CCR7+)	308	All SjD vs. Sicca
-0.193699	0.857344	Th17(CCR6+RORC+)	176	All SjD vs. Sicca
-0.210894	0.86343	Th1(CXCR3+IFNG+)	148	All SjD vs. Sicca
-0.231625	0.866766	GZMA+ CD4	9	All SjD vs. Sicca
0.236716	0.866766	CMCD4(CCR7+)	106	All SjD vs. Sicca
-0.235682	0.866766	CMCD4(CCR7+)	705	All SjD vs. Sicca
0.169293	0.866946	GZMK+GZMA+GZMH+ CD8	681	All SjD vs. Sicca
0.198179	0.866946	GZMA+ CD4	7	All SjD vs. Sicca
-0.180229	0.868134	GZMK+GZMA+GZMH+ CD8	650	All SjD vs. Sicca
0.163699	0.868134	GZMA+ CD4	258	All SjD vs. Sicca
-0.196243	0.868134	Th17(CCR6+RORC+)	94	All SjD vs. Sicca
0.215094	0.868134	CMCD4(CCR7+)	305	All SjD vs. Sicca
0.235368	0.868134	Tph/Tfh	765	All SjD vs. Sicca
-0.167304	0.874504	GZMA+ CD4	4	All SjD vs. Sicca
-0.200686	0.876755	Th17(CCR6+RORC+)	654	All SjD vs. Sicca
-0.185954	0.879808	GZMA+ CD4	172	All SjD vs. Sicca
-0.175452	0.879808	GZMK+CX3CR1+ CD8	497	All SjD vs. Sicca
-0.167077	0.880417	GZMK+GZMA+GZMH+ CD8	694	All SjD vs. Sicca
0.221395	0.880417	GZMK+CX3CR1+ CD8	206	All SjD vs. Sicca
0.194419	0.880417	GZMK+CX3CR1+ CD8	696	All SjD vs. Sicca
-0.172981	0.880417	Th1(CXCR3+IFNG+)	292	All SjD vs. Sicca
-0.148497	0.881222	GZMK+CX3CR1+ CD8	294	All SjD vs. Sicca
-0.160265	0.881726	Th1(CXCR3+IFNG+)	18	All SjD vs. Sicca
0.176017	0.883626	GZMK+CX3CR1+ CD8	616	All SjD vs. Sicca
0.174749	0.883788	CMCD4(CCR7+)	727	All SjD vs. Sicca
0.164658	0.885746	GZMK+CX3CR1+ CD8	14	All SjD vs. Sicca
0.195726	0.885746	CMCD4(CCR7+)	123	All SjD vs. Sicca
-0.178535	0.886243	GZMB+GNLY+ CD8	191	All SjD vs. Sicca
-0.152432	0.896583	GZMK+GZMA+GZMH+ CD8	540	All SjD vs. Sicca
0.20422	0.896583	GZMK+CX3CR1+ CD8	405	All SjD vs. Sicca
0.161923	0.896583	GZMK+CX3CR1+ CD8	427	All SjD vs. Sicca
0.195225	0.896583	Th1(CXCR3+IFNG+)	480	All SjD vs. Sicca
0.161662	0.897745	Th1(CXCR3+IFNG+)	709	All SjD vs. Sicca
-0.212287	0.898914	GZMB+GNLY+ CD8	66	All SjD vs. Sicca
0.178035	0.898914	GZMK+GZMA+GZMH+ CD8	626	All SjD vs. Sicca
-0.195068	0.898914	GZMA+ CD4	159	All SjD vs. Sicca
0.132855	0.898914	Th1(CXCR3+IFNG+)	35	All SjD vs. Sicca
-0.159115	0.898914	Th1(CXCR3+IFNG+)	364	All SjD vs. Sicca
0.178789	0.898914	CMCD4(CCR7+)	29	All SjD vs. Sicca
0.176076	0.898914	Tph/Tfh	58	All SjD vs. Sicca
-0.134809	0.903127	GZMK+CX3CR1+ CD8	606	All SjD vs. Sicca
0.126082	0.903562	GZMA+ CD4	2	All SjD vs. Sicca
-0.144146	0.903562	GZMK+CX3CR1+ CD8	644	All SjD vs. Sicca
0.169419	0.911832	GZMB+GNLY+ CD8	560	All SjD vs. Sicca
-0.137609	0.911832	GZMB+GNLY+ CD8	659	All SjD vs. Sicca
0.137941	0.911832	GZMK+CX3CR1+ CD8	62	All SjD vs. Sicca
0.132892	0.912818	GZMB+GNLY+ CD8	620	All SjD vs. Sicca
0.165535	0.913843	GZMB+GNLY+ CD8	11	All SjD vs. Sicca
-0.133752	0.914605	GZMB+GNLY+ CD8	116	All SjD vs. Sicca
-0.132423	0.914605	GZMB+GNLY+ CD8	361	All SjD vs. Sicca
0.135647	0.914605	GZMB+GNLY+ CD8	614	All SjD vs. Sicca
-0.179388	0.914605	GZMB+GNLY+ CD8	761	All SjD vs. Sicca
-0.139171	0.917106	GZMB+GNLY+ CD8	635	All SjD vs. Sicca
-0.109392	0.918992	GZMK+GZMA+GZMH+ CD8	466	All SjD vs. Sicca
-0.112873	0.919244	GZMK+CX3CR1+ CD8	517	All SjD vs. Sicca
0.150621	0.919251	Th1(CXCR3+IFNG+)	388	All SjD vs. Sicca
-0.133007	0.919261	GZMK+CX3CR1+ CD8	115	All SjD vs. Sicca
0.122919	0.921868	Th17(CCR6+RORC+)	507	All SjD vs. Sicca
0.139677	0.922243	GZMK+CX3CR1+ CD8	731	All SjD vs. Sicca
0.124846	0.922243	Th1(CXCR3+IFNG+)	175	All SjD vs. Sicca
-0.145331	0.922733	CMCD4(CCR7+)	546	All SjD vs. Sicca
-0.106505	0.923343	GZMK+CX3CR1+ CD8	351	All SjD vs. Sicca
0.132249	0.925444	GZMK+CX3CR1+ CD8	458	All SjD vs. Sicca
0.102139	0.927344	CMCD4(CCR7+)	238	All SjD vs. Sicca
0.0965932	0.927705	Th17(CCR6+RORC+)	36	All SjD vs. Sicca
0.141235	0.930388	GZMB+GNLY+ CD8	726	All SjD vs. Sicca
0.10321	0.930388	GZMA+ CD4	3	All SjD vs. Sicca
0.129897	0.930388	Th17(CCR6+RORC+)	358	All SjD vs. Sicca
-0.0938431	0.930388	GZMK+CX3CR1+ CD8	221	All SjD vs. Sicca
-0.101423	0.930388	GZMK+CX3CR1+ CD8	745	All SjD vs. Sicca
-0.124634	0.930388	Th1(CXCR3+IFNG+)	653	All SjD vs. Sicca
0.120424	0.930388	Th1(CXCR3+IFNG+)	655	All SjD vs. Sicca
-0.113131	0.935163	GZMB+GNLY+ CD8	170	All SjD vs. Sicca
0.103368	0.935163	CMCD4(CCR7+)	459	All SjD vs. Sicca
0.0887254	0.944499	GZMB+GNLY+ CD8	410	All SjD vs. Sicca
-0.0898527	0.944719	Th1(CXCR3+IFNG+)	417	All SjD vs. Sicca
-0.0796205	0.94541	GZMK+CX3CR1+ CD8	217	All SjD vs. Sicca
-0.0856688	0.94541	GZMK+CX3CR1+ CD8	574	All SjD vs. Sicca
-0.0862472	0.94541	GZMK+CX3CR1+ CD8	690	All SjD vs. Sicca
-0.101788	0.94541	Th1(CXCR3+IFNG+)	638	All SjD vs. Sicca
-0.119777	0.94541	CMCD4(CCR7+)	450	All SjD vs. Sicca
0.0884361	0.952852	GZMB+GNLY+ CD8	597	All SjD vs. Sicca
-0.0989766	0.953163	GZMB+GNLY+ CD8	321	All SjD vs. Sicca
-0.0846324	0.953163	GZMB+GNLY+ CD8	420	All SjD vs. Sicca
-0.0769784	0.953163	GZMB+GNLY+ CD8	425	All SjD vs. Sicca
-0.0687326	0.953163	GZMA+ CD4	95	All SjD vs. Sicca
0.0704225	0.953163	GZMK+CX3CR1+ CD8	530	All SjD vs. Sicca
-0.0997173	0.953163	CMCD4(CCR7+)	445	All SjD vs. Sicca
0.0808254	0.95567	GZMB+GNLY+ CD8	203	All SjD vs. Sicca
-0.0660197	0.95567	GZMB+GNLY+ CD8	236	All SjD vs. Sicca
0.060946	0.958095	GZMB+GNLY+ CD8	453	All SjD vs. Sicca
-0.0549201	0.958095	GZMK+GZMA+GZMH+ CD8	471	All SjD vs. Sicca
-0.0620237	0.958095	GZMK+GZMA+GZMH+ CD8	547	All SjD vs. Sicca
-0.066664	0.958095	Th1(CXCR3+IFNG+)	224	All SjD vs. Sicca
0.0729677	0.958356	GZMB+GNLY+ CD8	545	All SjD vs. Sicca
0.063227	0.96291	CMCD4(CCR7+)	664	All SjD vs. Sicca
-0.0640369	0.963082	GZMB+GNLY+ CD8	479	All SjD vs. Sicca
0.0623843	0.963082	GZMK+CX3CR1+ CD8	297	All SjD vs. Sicca
0.0472062	0.968305	GZMK+CX3CR1+ CD8	571	All SjD vs. Sicca
0.070652	0.968305	GZMK+CX3CR1+ CD8	577	All SjD vs. Sicca
-0.0432688	0.972867	GZMB+GNLY+ CD8	32	All SjD vs. Sicca
0.063196	0.972867	GZMB+GNLY+ CD8	509	All SjD vs. Sicca
-0.0432328	0.977459	GZMB+GNLY+ CD8	640	All SjD vs. Sicca
-0.0589931	0.977459	CMCD4(CCR7+)	556	All SjD vs. Sicca
-0.0390436	0.978313	Th1(CXCR3+IFNG+)	23	All SjD vs. Sicca
-0.0623019	0.980104	GZMB+GNLY+ CD8	153	All SjD vs. Sicca
-0.0419089	0.980104	Th17(CCR6+RORC+)	532	All SjD vs. Sicca
0.0365346	0.980104	GZMK+CX3CR1+ CD8	145	All SjD vs. Sicca
0.0569284	0.980104	GZMK+CX3CR1+ CD8	703	All SjD vs. Sicca
0.046432	0.980104	Treg	319	All SjD vs. Sicca
-0.0252268	0.983527	GZMK+CX3CR1+ CD8	671	All SjD vs. Sicca
0.033714	0.986064	GZMK+CX3CR1+ CD8	675	All SjD vs. Sicca
0.0322826	0.986599	GZMB+GNLY+ CD8	711	All SjD vs. Sicca
-0.0219901	0.986599	GZMK+CX3CR1+ CD8	572	All SjD vs. Sicca
-0.0276474	0.986948	GZMB+GNLY+ CD8	128	All SjD vs. Sicca
0.0282681	0.986948	GZMK+GZMA+GZMH+ CD8	6	All SjD vs. Sicca
0.0363562	0.986948	GZMK+CX3CR1+ CD8	646	All SjD vs. Sicca
0.0261648	0.989549	GZMK+CX3CR1+ CD8	13	All SjD vs. Sicca
-0.0102047	0.994286	GZMB+GNLY+ CD8	61	All SjD vs. Sicca
0.0196661	0.994286	GZMB+GNLY+ CD8	103	All SjD vs. Sicca
-0.0200407	0.994286	GZMB+GNLY+ CD8	199	All SjD vs. Sicca
0.0165313	0.994286	GZMB+GNLY+ CD8	469	All SjD vs. Sicca
-0.015602	0.994512	Th1(CXCR3+IFNG+)	513	All SjD vs. Sicca
0.0118925	0.996562	GZMB+GNLY+ CD8	160	All SjD vs. Sicca
0.0149535	0.996562	GZMB+GNLY+ CD8	363	All SjD vs. Sicca
-0.0116302	0.996562	GZMB+GNLY+ CD8	625	All SjD vs. Sicca
-0.00944954	0.996562	GZMK+GZMA+GZMH+ CD8	27	All SjD vs. Sicca
-0.0116702	0.996622	GZMB+GNLY+ CD8	200	All SjD vs. Sicca
-4.27597e-05	0.998222	GZMB+GNLY+ CD8	129	All SjD vs. Sicca
-0.00643266	0.998222	GZMB+GNLY+ CD8	293	All SjD vs. Sicca
0.00239741	0.998222	GZMB+GNLY+ CD8	488	All SjD vs. Sicca
-0.00291265	0.998222	GZMK+CX3CR1+ CD8	237	All SjD vs. Sicca
-0.00272586	0.998222	GZMK+CX3CR1+ CD8	277	All SjD vs. Sicca
-0.00420454	0.998222	GZMK+CX3CR1+ CD8	372	All SjD vs. Sicca
-0.0104121	0.998222	Th1(CXCR3+IFNG+)	192	All SjD vs. Sicca
-0.0109938	0.998222	Th1(CXCR3+IFNG+)	567	All SjD vs. Sicca
4.88404	8.38606216004246e-06	Tph/Tfh	418	CENT+SjD vs. Sicca
5.08547	1.78754328909082e-05	Tph/Tfh	257	CENT+SjD vs. Sicca
4.16986	0.000259902	Tph/Tfh	267	CENT+SjD vs. Sicca
4.14793	0.000259902	Tph/Tfh	392	CENT+SjD vs. Sicca
3.60275	0.000490659	Treg	120	CENT+SjD vs. Sicca
4.37152	0.000490659	Tph/Tfh	150	CENT+SjD vs. Sicca
5.00616	0.000490659	Tph/Tfh	763	CENT+SjD vs. Sicca
3.87968	0.000677852	Tph/Tfh	268	CENT+SjD vs. Sicca
4.77555	0.000764384	Tph/Tfh	134	CENT+SjD vs. Sicca
4.67241	0.00130063	Tph/Tfh	581	CENT+SjD vs. Sicca
3.3591	0.00133325	Tph/Tfh	193	CENT+SjD vs. Sicca
3.62567	0.00133325	Tph/Tfh	502	CENT+SjD vs. Sicca
4.71685	0.00152989	Tph/Tfh	45	CENT+SjD vs. Sicca
2.95175	0.00209478	CMCD4(CCR7+)	684	CENT+SjD vs. Sicca
-2.69144	0.00273218	GZMB+GNLY+ CD8	1	CENT+SjD vs. Sicca
3.07626	0.00537701	Tph/Tfh	526	CENT+SjD vs. Sicca
-3.06529	0.00860838	GZMB+GNLY+ CD8	180	CENT+SjD vs. Sicca
4.18852	0.00860838	Tph/Tfh	133	CENT+SjD vs. Sicca
2.44972	0.00860838	Tph/Tfh	396	CENT+SjD vs. Sicca
2.8088	0.00860838	Tph/Tfh	501	CENT+SjD vs. Sicca
2.68378	0.00860838	Tph/Tfh	722	CENT+SjD vs. Sicca
-2.93926	0.010218	GZMB+GNLY+ CD8	281	CENT+SjD vs. Sicca
2.86536	0.010218	Tph/Tfh	762	CENT+SjD vs. Sicca
3.46897	0.0118418	Tph/Tfh	734	CENT+SjD vs. Sicca
2.15502	0.0130711	CMCD4(CCR7+)	692	CENT+SjD vs. Sicca
2.17067	0.0156773	CMCD4(CCR7+)	685	CENT+SjD vs. Sicca
1.92197	0.0167936	Treg	15	CENT+SjD vs. Sicca
2.06417	0.0180675	CMCD4(CCR7+)	157	CENT+SjD vs. Sicca
2.28386	0.0180675	CMCD4(CCR7+)	423	CENT+SjD vs. Sicca
2.84686	0.0180675	Treg	419	CENT+SjD vs. Sicca
2.98299	0.0180675	Tph/Tfh	378	CENT+SjD vs. Sicca
-2.56149	0.0186335	GZMB+GNLY+ CD8	289	CENT+SjD vs. Sicca
2.99894	0.0186335	Tph/Tfh	462	CENT+SjD vs. Sicca
2.04017	0.0209372	Treg	83	CENT+SjD vs. Sicca
-2.07104	0.0210661	GZMB+GNLY+ CD8	126	CENT+SjD vs. Sicca
2.32987	0.0219946	Treg	55	CENT+SjD vs. Sicca
1.91152	0.0219946	Tph/Tfh	22	CENT+SjD vs. Sicca
2.24172	0.0220602	CMCD4(CCR7+)	475	CENT+SjD vs. Sicca
3.23552	0.0226659	Tph/Tfh	578	CENT+SjD vs. Sicca
-2.44964	0.0229	GZMB+GNLY+ CD8	433	CENT+SjD vs. Sicca
2.88436	0.0232115	Tph/Tfh	99	CENT+SjD vs. Sicca
2.51592	0.0244104	Tph/Tfh	724	CENT+SjD vs. Sicca
-2.70573	0.0245785	GZMB+GNLY+ CD8	463	CENT+SjD vs. Sicca
2.35762	0.0245785	Tph/Tfh	118	CENT+SjD vs. Sicca
2.00778	0.0245785	Tph/Tfh	252	CENT+SjD vs. Sicca
-2.00609	0.0248656	GZMB+GNLY+ CD8	490	CENT+SjD vs. Sicca
2.69227	0.0257679	Tph/Tfh	43	CENT+SjD vs. Sicca
-1.94617	0.0294378	GZMB+GNLY+ CD8	752	CENT+SjD vs. Sicca
2.02469	0.0294378	CMCD4(CCR7+)	322	CENT+SjD vs. Sicca
2.25653	0.0294378	Tph/Tfh	700	CENT+SjD vs. Sicca
-1.94097	0.0296499	GZMB+GNLY+ CD8	52	CENT+SjD vs. Sicca
-2.07006	0.0296499	GZMB+GNLY+ CD8	612	CENT+SjD vs. Sicca
2.1814	0.0296499	Treg	317	CENT+SjD vs. Sicca
2.04902	0.0296499	Tph/Tfh	143	CENT+SjD vs. Sicca
-1.92542	0.0305249	GZMB+GNLY+ CD8	523	CENT+SjD vs. Sicca
-1.97573	0.031948	GZMB+GNLY+ CD8	406	CENT+SjD vs. Sicca
2.53943	0.031948	Tph/Tfh	343	CENT+SjD vs. Sicca
-2.0322	0.0344903	GZMB+GNLY+ CD8	404	CENT+SjD vs. Sicca
-1.89631	0.034875	GZMB+GNLY+ CD8	515	CENT+SjD vs. Sicca
2.22575	0.0359383	Tph/Tfh	494	CENT+SjD vs. Sicca
-1.94834	0.0377011	GZMB+GNLY+ CD8	309	CENT+SjD vs. Sicca
1.74711	0.0388081	Tph/Tfh	275	CENT+SjD vs. Sicca
-2.33011	0.0410818	GZMB+GNLY+ CD8	185	CENT+SjD vs. Sicca
-1.80419	0.0410818	GZMB+GNLY+ CD8	733	CENT+SjD vs. Sicca
-2.06102	0.0411312	GZMB+GNLY+ CD8	81	CENT+SjD vs. Sicca
2.482	0.0411312	Tph/Tfh	461	CENT+SjD vs. Sicca
2.15827	0.0423799	Tph/Tfh	551	CENT+SjD vs. Sicca
2.36173	0.044184	Tph/Tfh	637	CENT+SjD vs. Sicca
2.65904	0.044184	Tph/Tfh	665	CENT+SjD vs. Sicca
-1.77225	0.044313	GZMB+GNLY+ CD8	394	CENT+SjD vs. Sicca
-1.7891	0.044815	GZMB+GNLY+ CD8	161	CENT+SjD vs. Sicca
-1.7218	0.0464803	GZMB+GNLY+ CD8	246	CENT+SjD vs. Sicca
-1.78245	0.0464803	GZMB+GNLY+ CD8	368	CENT+SjD vs. Sicca
2.89887	0.0464803	Tph/Tfh	53	CENT+SjD vs. Sicca
2.30579	0.0464803	Tph/Tfh	576	CENT+SjD vs. Sicca
2.14151	0.0481649	Treg	505	CENT+SjD vs. Sicca
2.43183	0.0481649	Tph/Tfh	127	CENT+SjD vs. Sicca
-1.72011	0.0483686	GZMB+GNLY+ CD8	125	CENT+SjD vs. Sicca
1.76489	0.0483686	CMCD4(CCR7+)	67	CENT+SjD vs. Sicca
1.87808	0.049917	Tph/Tfh	590	CENT+SjD vs. Sicca
-1.97018	0.0520113	GZMB+GNLY+ CD8	533	CENT+SjD vs. Sicca
-1.93471	0.0523085	GZMB+GNLY+ CD8	284	CENT+SjD vs. Sicca
-1.71641	0.0523085	GZMB+GNLY+ CD8	499	CENT+SjD vs. Sicca
1.90569	0.0530837	CMCD4(CCR7+)	473	CENT+SjD vs. Sicca
2.16548	0.0532065	Tph/Tfh	618	CENT+SjD vs. Sicca
-2.12124	0.0560964	GZMB+GNLY+ CD8	634	CENT+SjD vs. Sicca
2.16063	0.0560964	Tph/Tfh	536	CENT+SjD vs. Sicca
-2.00662	0.0596974	GZMB+GNLY+ CD8	316	CENT+SjD vs. Sicca
-1.64231	0.0596974	GZMB+GNLY+ CD8	619	CENT+SjD vs. Sicca
-2.11521	0.0601033	GZMB+GNLY+ CD8	656	CENT+SjD vs. Sicca
1.85259	0.0601033	CMCD4(CCR7+)	147	CENT+SjD vs. Sicca
-1.78779	0.0653314	GZMB+GNLY+ CD8	100	CENT+SjD vs. Sicca
1.74432	0.0653314	Tph/Tfh	728	CENT+SjD vs. Sicca
-1.79598	0.0663976	GZMB+GNLY+ CD8	223	CENT+SjD vs. Sicca
2.15256	0.0663976	Tph/Tfh	313	CENT+SjD vs. Sicca
-1.97677	0.0669411	GZMB+GNLY+ CD8	227	CENT+SjD vs. Sicca
1.79308	0.0669411	CMCD4(CCR7+)	205	CENT+SjD vs. Sicca
1.99731	0.0677762	Tph/Tfh	520	CENT+SjD vs. Sicca
1.55013	0.0680174	Treg	31	CENT+SjD vs. Sicca
-2.20998	0.0685058	GZMB+GNLY+ CD8	569	CENT+SjD vs. Sicca
2.68812	0.0685058	Tph/Tfh	416	CENT+SjD vs. Sicca
-2.02918	0.0697792	GZMB+GNLY+ CD8	182	CENT+SjD vs. Sicca
-1.87684	0.0715822	GZMB+GNLY+ CD8	266	CENT+SjD vs. Sicca
-2.0723	0.0744108	GZMB+GNLY+ CD8	202	CENT+SjD vs. Sicca
-1.55436	0.0780825	GZMB+GNLY+ CD8	438	CENT+SjD vs. Sicca
1.69292	0.0780825	Treg	422	CENT+SjD vs. Sicca
1.53304	0.0780825	Treg	720	CENT+SjD vs. Sicca
-1.73787	0.0810001	GZMB+GNLY+ CD8	531	CENT+SjD vs. Sicca
1.6025	0.0826823	CMCD4(CCR7+)	390	CENT+SjD vs. Sicca
1.82544	0.0865479	CMCD4(CCR7+)	310	CENT+SjD vs. Sicca
-1.64292	0.0891539	GZMB+GNLY+ CD8	570	CENT+SjD vs. Sicca
1.89133	0.0891539	Tph/Tfh	748	CENT+SjD vs. Sicca
-1.86109	0.0915726	GZMB+GNLY+ CD8	173	CENT+SjD vs. Sicca
1.51542	0.105641	CMCD4(CCR7+)	98	CENT+SjD vs. Sicca
-1.53072	0.11258	GZMB+GNLY+ CD8	249	CENT+SjD vs. Sicca
-1.56217	0.115204	GZMB+GNLY+ CD8	519	CENT+SjD vs. Sicca
1.56036	0.115204	CMCD4(CCR7+)	370	CENT+SjD vs. Sicca
1.52862	0.115204	Tph/Tfh	628	CENT+SjD vs. Sicca
-1.65422	0.116863	GZMB+GNLY+ CD8	226	CENT+SjD vs. Sicca
-1.31768	0.116863	GZMB+GNLY+ CD8	232	CENT+SjD vs. Sicca
-1.4281	0.116863	GZMB+GNLY+ CD8	283	CENT+SjD vs. Sicca
-1.42274	0.116863	GZMB+GNLY+ CD8	398	CENT+SjD vs. Sicca
-1.46306	0.116863	GZMB+GNLY+ CD8	506	CENT+SjD vs. Sicca
-1.61238	0.116863	GZMK+CX3CR1+ CD8	384	CENT+SjD vs. Sicca
1.44399	0.116863	CMCD4(CCR7+)	33	CENT+SjD vs. Sicca
1.49979	0.116863	CMCD4(CCR7+)	149	CENT+SjD vs. Sicca
1.28144	0.116863	CMCD4(CCR7+)	198	CENT+SjD vs. Sicca
1.81344	0.116863	CMCD4(CCR7+)	245	CENT+SjD vs. Sicca
1.67729	0.116863	Treg	710	CENT+SjD vs. Sicca
2.17826	0.116863	Tph/Tfh	667	CENT+SjD vs. Sicca
-1.67545	0.117136	GZMB+GNLY+ CD8	186	CENT+SjD vs. Sicca
1.29012	0.120752	CMCD4(CCR7+)	290	CENT+SjD vs. Sicca
-1.39823	0.122886	GZMK+CX3CR1+ CD8	557	CENT+SjD vs. Sicca
1.44265	0.12386	Treg	138	CENT+SjD vs. Sicca
-1.37812	0.12479	GZMB+GNLY+ CD8	156	CENT+SjD vs. Sicca
-1.25141	0.124804	GZMB+GNLY+ CD8	132	CENT+SjD vs. Sicca
-1.94327	0.124804	GZMB+GNLY+ CD8	554	CENT+SjD vs. Sicca
-1.39927	0.124804	GZMB+GNLY+ CD8	589	CENT+SjD vs. Sicca
1.23985	0.124804	CMCD4(CCR7+)	37	CENT+SjD vs. Sicca
1.62407	0.124804	Tph/Tfh	285	CENT+SjD vs. Sicca
-1.40825	0.125714	GZMB+GNLY+ CD8	97	CENT+SjD vs. Sicca
1.36478	0.125714	CMCD4(CCR7+)	155	CENT+SjD vs. Sicca
1.37134	0.127958	CMCD4(CCR7+)	174	CENT+SjD vs. Sicca
1.31925	0.127958	CMCD4(CCR7+)	413	CENT+SjD vs. Sicca
1.34806	0.127958	Treg	599	CENT+SjD vs. Sicca
-1.5632	0.127964	GZMB+GNLY+ CD8	79	CENT+SjD vs. Sicca
1.28926	0.13077	Treg	16	CENT+SjD vs. Sicca
1.6064	0.131668	CMCD4(CCR7+)	673	CENT+SjD vs. Sicca
-1.5213	0.131682	GZMB+GNLY+ CD8	332	CENT+SjD vs. Sicca
-1.43127	0.131682	GZMB+GNLY+ CD8	549	CENT+SjD vs. Sicca
-1.72105	0.132977	GZMB+GNLY+ CD8	348	CENT+SjD vs. Sicca
-1.60173	0.132977	GZMB+GNLY+ CD8	424	CENT+SjD vs. Sicca
-1.33366	0.133199	GZMB+GNLY+ CD8	146	CENT+SjD vs. Sicca
-1.73821	0.133199	GZMB+GNLY+ CD8	758	CENT+SjD vs. Sicca
1.92175	0.133199	Tph/Tfh	729	CENT+SjD vs. Sicca
-1.28265	0.134297	GZMB+GNLY+ CD8	411	CENT+SjD vs. Sicca
-1.47338	0.134882	GZMB+GNLY+ CD8	760	CENT+SjD vs. Sicca
-1.64182	0.138585	GZMK+CX3CR1+ CD8	339	CENT+SjD vs. Sicca
-1.3526	0.144434	GZMK+CX3CR1+ CD8	712	CENT+SjD vs. Sicca
-1.32944	0.145136	GZMK+CX3CR1+ CD8	565	CENT+SjD vs. Sicca
1.24713	0.145136	Treg	189	CENT+SjD vs. Sicca
1.9141	0.145136	Tph/Tfh	381	CENT+SjD vs. Sicca
-1.60329	0.145184	GZMB+GNLY+ CD8	636	CENT+SjD vs. Sicca
-1.32804	0.14915	GZMB+GNLY+ CD8	449	CENT+SjD vs. Sicca
-1.51628	0.14976	GZMB+GNLY+ CD8	425	CENT+SjD vs. Sicca
-1.41755	0.155892	GZMK+GZMA+GZMH+ CD8	583	CENT+SjD vs. Sicca
1.24462	0.158992	CMCD4(CCR7+)	344	CENT+SjD vs. Sicca
-1.57882	0.160556	GZMB+GNLY+ CD8	715	CENT+SjD vs. Sicca
-1.43237	0.162438	GZMK+CX3CR1+ CD8	242	CENT+SjD vs. Sicca
-1.41903	0.163301	GZMB+GNLY+ CD8	60	CENT+SjD vs. Sicca
-1.4309	0.163301	GZMB+GNLY+ CD8	213	CENT+SjD vs. Sicca
-1.32342	0.163301	GZMB+GNLY+ CD8	263	CENT+SjD vs. Sicca
-1.56931	0.163301	GZMB+GNLY+ CD8	374	CENT+SjD vs. Sicca
1.23168	0.163301	Treg	28	CENT+SjD vs. Sicca
1.2439	0.163301	Treg	181	CENT+SjD vs. Sicca
1.36845	0.164114	CMCD4(CCR7+)	326	CENT+SjD vs. Sicca
1.34036	0.164114	Tph/Tfh	352	CENT+SjD vs. Sicca
-1.50249	0.165037	GZMB+GNLY+ CD8	608	CENT+SjD vs. Sicca
-1.31079	0.165881	GZMB+GNLY+ CD8	451	CENT+SjD vs. Sicca
1.41211	0.169129	Tph/Tfh	629	CENT+SjD vs. Sicca
1.22276	0.171839	CMCD4(CCR7+)	389	CENT+SjD vs. Sicca
-1.71015	0.172261	GZMK+CX3CR1+ CD8	746	CENT+SjD vs. Sicca
-1.38661	0.172994	GZMB+GNLY+ CD8	139	CENT+SjD vs. Sicca
-1.61198	0.177101	GZMB+GNLY+ CD8	652	CENT+SjD vs. Sicca
1.34882	0.177101	Th1(CXCR3+IFNG+)	41	CENT+SjD vs. Sicca
1.5653	0.17813	CMCD4(CCR7+)	90	CENT+SjD vs. Sicca
-1.42643	0.17919	GZMB+GNLY+ CD8	211	CENT+SjD vs. Sicca
-1.18495	0.17919	GZMK+CX3CR1+ CD8	465	CENT+SjD vs. Sicca
-1.55433	0.17919	GZMK+CX3CR1+ CD8	594	CENT+SjD vs. Sicca
1.13776	0.17919	CMCD4(CCR7+)	524	CENT+SjD vs. Sicca
1.38123	0.17919	Treg	250	CENT+SjD vs. Sicca
-1.49665	0.180211	GZMB+GNLY+ CD8	495	CENT+SjD vs. Sicca
1.16701	0.180211	CMCD4(CCR7+)	74	CENT+SjD vs. Sicca
1.25095	0.184276	GZMK+CX3CR1+ CD8	447	CENT+SjD vs. Sicca
1.49233	0.184276	CMCD4(CCR7+)	472	CENT+SjD vs. Sicca
-1.24898	0.189402	GZMB+GNLY+ CD8	177	CENT+SjD vs. Sicca
-1.65124	0.190671	GZMB+GNLY+ CD8	660	CENT+SjD vs. Sicca
1.48151	0.193036	CMCD4(CCR7+)	287	CENT+SjD vs. Sicca
1.18104	0.193036	CMCD4(CCR7+)	484	CENT+SjD vs. Sicca
1.12114	0.198122	CMCD4(CCR7+)	323	CENT+SjD vs. Sicca
-1.44768	0.198274	GZMB+GNLY+ CD8	469	CENT+SjD vs. Sicca
-1.18891	0.198274	GZMK+CX3CR1+ CD8	84	CENT+SjD vs. Sicca
1.11903	0.198577	Tph/Tfh	446	CENT+SjD vs. Sicca
-1.23471	0.199246	GZMB+GNLY+ CD8	595	CENT+SjD vs. Sicca
-1.21544	0.20207	GZMK+CX3CR1+ CD8	93	CENT+SjD vs. Sicca
1.72689	0.204804	Tph/Tfh	426	CENT+SjD vs. Sicca
1.36987	0.20667	GZMK+CX3CR1+ CD8	327	CENT+SjD vs. Sicca
-1.51921	0.208716	GZMB+GNLY+ CD8	167	CENT+SjD vs. Sicca
-1.19548	0.208716	GZMB+GNLY+ CD8	508	CENT+SjD vs. Sicca
-1.52271	0.208716	GZMB+GNLY+ CD8	749	CENT+SjD vs. Sicca
1.11252	0.208716	CMCD4(CCR7+)	260	CENT+SjD vs. Sicca
-1.77077	0.209886	GZMB+GNLY+ CD8	560	CENT+SjD vs. Sicca
1.51546	0.209886	CMCD4(CCR7+)	355	CENT+SjD vs. Sicca
-1.27908	0.211309	GZMB+GNLY+ CD8	713	CENT+SjD vs. Sicca
1.40731	0.211309	CMCD4(CCR7+)	171	CENT+SjD vs. Sicca
1.12045	0.211309	CMCD4(CCR7+)	455	CENT+SjD vs. Sicca
1.3112	0.21132	CMCD4(CCR7+)	164	CENT+SjD vs. Sicca
1.26025	0.21132	Tph/Tfh	704	CENT+SjD vs. Sicca
-1.34533	0.211949	GZMB+GNLY+ CD8	500	CENT+SjD vs. Sicca
-1.35976	0.214318	GZMB+GNLY+ CD8	514	CENT+SjD vs. Sicca
-1.33362	0.214318	GZMK+CX3CR1+ CD8	383	CENT+SjD vs. Sicca
-1.07711	0.214474	GZMB+GNLY+ CD8	72	CENT+SjD vs. Sicca
1.19477	0.215155	Tph/Tfh	601	CENT+SjD vs. Sicca
-1.37759	0.215212	GZMB+GNLY+ CD8	144	CENT+SjD vs. Sicca
-1.4827	0.215212	GZMB+GNLY+ CD8	587	CENT+SjD vs. Sicca
-1.16295	0.215212	GZMK+CX3CR1+ CD8	20	CENT+SjD vs. Sicca
1.14852	0.215212	CMCD4(CCR7+)	611	CENT+SjD vs. Sicca
1.23927	0.215212	CMCD4(CCR7+)	730	CENT+SjD vs. Sicca
1.2436	0.215212	Treg	196	CENT+SjD vs. Sicca
1.32838	0.215212	Tph/Tfh	365	CENT+SjD vs. Sicca
1.12189	0.215304	CMCD4(CCR7+)	489	CENT+SjD vs. Sicca
-1.16139	0.215757	GZMB+GNLY+ CD8	130	CENT+SjD vs. Sicca
-1.22537	0.219061	GZMB+GNLY+ CD8	361	CENT+SjD vs. Sicca
-1.28072	0.219061	GZMB+GNLY+ CD8	391	CENT+SjD vs. Sicca
-1.10139	0.228726	GZMK+CX3CR1+ CD8	432	CENT+SjD vs. Sicca
1.21131	0.231168	Treg	346	CENT+SjD vs. Sicca
-1.47551	0.231215	GZMB+GNLY+ CD8	362	CENT+SjD vs. Sicca
1.0708	0.231215	GZMK+CX3CR1+ CD8	647	CENT+SjD vs. Sicca
1.1788	0.231215	Th1(CXCR3+IFNG+)	280	CENT+SjD vs. Sicca
1.0371	0.231215	Th1(CXCR3+IFNG+)	510	CENT+SjD vs. Sicca
1.0527	0.231215	Th1(CXCR3+IFNG+)	516	CENT+SjD vs. Sicca
-1.15436	0.236611	GZMB+GNLY+ CD8	478	CENT+SjD vs. Sicca
1.1176	0.240492	CMCD4(CCR7+)	152	CENT+SjD vs. Sicca
1.01667	0.241119	CMCD4(CCR7+)	46	CENT+SjD vs. Sicca
1.08504	0.241328	Treg	298	CENT+SjD vs. Sicca
1.04372	0.242652	Th1(CXCR3+IFNG+)	591	CENT+SjD vs. Sicca
-1.06392	0.244677	GZMB+GNLY+ CD8	333	CENT+SjD vs. Sicca
1.25503	0.245703	CMCD4(CCR7+)	387	CENT+SjD vs. Sicca
1.37176	0.246064	CMCD4(CCR7+)	197	CENT+SjD vs. Sicca
1.21676	0.24675	CMCD4(CCR7+)	695	CENT+SjD vs. Sicca
-1.01242	0.249445	GZMB+GNLY+ CD8	75	CENT+SjD vs. Sicca
-1.1774	0.249504	GZMB+GNLY+ CD8	657	CENT+SjD vs. Sicca
1.23633	0.249504	Tph/Tfh	399	CENT+SjD vs. Sicca
-1.48006	0.251075	GZMB+GNLY+ CD8	233	CENT+SjD vs. Sicca
-1.06647	0.253182	GZMB+GNLY+ CD8	50	CENT+SjD vs. Sicca
-1.30281	0.253182	GZMB+GNLY+ CD8	356	CENT+SjD vs. Sicca
-1.1269	0.253182	GZMK+CX3CR1+ CD8	534	CENT+SjD vs. Sicca
-1.29498	0.262038	GZMB+GNLY+ CD8	434	CENT+SjD vs. Sicca
-1.01829	0.26258	GZMB+GNLY+ CD8	236	CENT+SjD vs. Sicca
-1.36182	0.264771	GZMB+GNLY+ CD8	30	CENT+SjD vs. Sicca
-1.35856	0.264771	GZMB+GNLY+ CD8	338	CENT+SjD vs. Sicca
-1.03504	0.264771	GZMK+CX3CR1+ CD8	691	CENT+SjD vs. Sicca
1.022	0.265466	CMCD4(CCR7+)	412	CENT+SjD vs. Sicca
-1.12259	0.273411	GZMK+GZMA+GZMH+ CD8	586	CENT+SjD vs. Sicca
-1.23369	0.273479	GZMB+GNLY+ CD8	320	CENT+SjD vs. Sicca
1.25885	0.273479	Tph/Tfh	740	CENT+SjD vs. Sicca
-1.16928	0.274779	GZMB+GNLY+ CD8	5	CENT+SjD vs. Sicca
-1.03269	0.274779	GZMB+GNLY+ CD8	504	CENT+SjD vs. Sicca
1.03032	0.274779	GZMK+CX3CR1+ CD8	187	CENT+SjD vs. Sicca
-1.12945	0.274779	GZMK+CX3CR1+ CD8	631	CENT+SjD vs. Sicca
1.00211	0.274779	CMCD4(CCR7+)	528	CENT+SjD vs. Sicca
-1.09805	0.275461	GZMB+GNLY+ CD8	315	CENT+SjD vs. Sicca
-1.17526	0.276254	GZMB+GNLY+ CD8	102	CENT+SjD vs. Sicca
-0.953413	0.276254	GZMK+GZMA+GZMH+ CD8	166	CENT+SjD vs. Sicca
-1.0355	0.276479	GZMB+GNLY+ CD8	615	CENT+SjD vs. Sicca
1.35389	0.276479	CMCD4(CCR7+)	592	CENT+SjD vs. Sicca
-1.03769	0.284061	GZMB+GNLY+ CD8	331	CENT+SjD vs. Sicca
-0.978891	0.284061	GZMK+CX3CR1+ CD8	613	CENT+SjD vs. Sicca
-0.977183	0.284446	GZMK+CX3CR1+ CD8	354	CENT+SjD vs. Sicca
-1.09987	0.285298	GZMB+GNLY+ CD8	116	CENT+SjD vs. Sicca
-1.0591	0.288573	GZMB+GNLY+ CD8	264	CENT+SjD vs. Sicca
-1.03531	0.288573	GZMK+GZMA+GZMH+ CD8	747	CENT+SjD vs. Sicca
1.04477	0.288573	Th1(CXCR3+IFNG+)	154	CENT+SjD vs. Sicca
1.03149	0.288573	Th1(CXCR3+IFNG+)	369	CENT+SjD vs. Sicca
1.22932	0.288573	Treg	642	CENT+SjD vs. Sicca
-0.991688	0.291105	GZMK+CX3CR1+ CD8	38	CENT+SjD vs. Sicca
1.11551	0.292387	Tph/Tfh	672	CENT+SjD vs. Sicca
-1.07413	0.294911	GZMK+CX3CR1+ CD8	47	CENT+SjD vs. Sicca
1.30396	0.299935	Th1(CXCR3+IFNG+)	235	CENT+SjD vs. Sicca
0.865859	0.299935	CMCD4(CCR7+)	624	CENT+SjD vs. Sicca
-1.04591	0.300674	GZMB+GNLY+ CD8	725	CENT+SjD vs. Sicca
-1.0008	0.301504	GZMB+GNLY+ CD8	318	CENT+SjD vs. Sicca
-1.01597	0.301504	GZMK+CX3CR1+ CD8	683	CENT+SjD vs. Sicca
-1.08928	0.302547	GZMB+GNLY+ CD8	59	CENT+SjD vs. Sicca
0.929087	0.30362	CMCD4(CCR7+)	253	CENT+SjD vs. Sicca
-1.00375	0.306511	GZMB+GNLY+ CD8	54	CENT+SjD vs. Sicca
-1.14825	0.30857	GZMB+GNLY+ CD8	503	CENT+SjD vs. Sicca
0.987413	0.30857	CMCD4(CCR7+)	305	CENT+SjD vs. Sicca
1.04116	0.30857	Tph/Tfh	401	CENT+SjD vs. Sicca
-1.0887	0.308964	GZMB+GNLY+ CD8	109	CENT+SjD vs. Sicca
-1.15104	0.310056	GZMB+GNLY+ CD8	363	CENT+SjD vs. Sicca
-0.997092	0.310216	GZMK+CX3CR1+ CD8	671	CENT+SjD vs. Sicca
0.908643	0.316297	CMCD4(CCR7+)	403	CENT+SjD vs. Sicca
-1.39533	0.316379	GZMB+GNLY+ CD8	393	CENT+SjD vs. Sicca
1.00971	0.319168	CMCD4(CCR7+)	131	CENT+SjD vs. Sicca
-1.02863	0.323593	GZMB+GNLY+ CD8	225	CENT+SjD vs. Sicca
1.10264	0.325212	Th1(CXCR3+IFNG+)	553	CENT+SjD vs. Sicca
0.968876	0.328887	CMCD4(CCR7+)	336	CENT+SjD vs. Sicca
-1.04346	0.328938	GZMB+GNLY+ CD8	421	CENT+SjD vs. Sicca
-0.874109	0.33161	GZMB+GNLY+ CD8	453	CENT+SjD vs. Sicca
-1.25056	0.336786	GZMB+GNLY+ CD8	321	CENT+SjD vs. Sicca
1.15086	0.336786	Tph/Tfh	716	CENT+SjD vs. Sicca
0.865738	0.337154	Tph/Tfh	151	CENT+SjD vs. Sicca
0.845453	0.340206	CMCD4(CCR7+)	302	CENT+SjD vs. Sicca
0.885039	0.341295	CMCD4(CCR7+)	550	CENT+SjD vs. Sicca
0.962026	0.342794	CMCD4(CCR7+)	210	CENT+SjD vs. Sicca
0.877299	0.342825	Th1(CXCR3+IFNG+)	579	CENT+SjD vs. Sicca
-0.89066	0.345467	GZMK+CX3CR1+ CD8	460	CENT+SjD vs. Sicca
0.947568	0.345467	Th1(CXCR3+IFNG+)	493	CENT+SjD vs. Sicca
-1.19819	0.356834	GZMB+GNLY+ CD8	666	CENT+SjD vs. Sicca
0.9694	0.356834	CMCD4(CCR7+)	141	CENT+SjD vs. Sicca
0.809335	0.360866	CMCD4(CCR7+)	39	CENT+SjD vs. Sicca
0.954276	0.360866	Tph/Tfh	661	CENT+SjD vs. Sicca
-1.34942	0.361747	GZMB+GNLY+ CD8	66	CENT+SjD vs. Sicca
-0.921319	0.361747	GZMB+GNLY+ CD8	87	CENT+SjD vs. Sicca
-0.998683	0.361747	GZMB+GNLY+ CD8	248	CENT+SjD vs. Sicca
-0.863908	0.361747	GZMB+GNLY+ CD8	757	CENT+SjD vs. Sicca
0.906557	0.361747	CMCD4(CCR7+)	658	CENT+SjD vs. Sicca
0.899326	0.361977	GZMK+CX3CR1+ CD8	49	CENT+SjD vs. Sicca
-1.01198	0.365048	GZMK+CX3CR1+ CD8	117	CENT+SjD vs. Sicca
1.02141	0.366413	Treg	319	CENT+SjD vs. Sicca
-0.946639	0.366958	GZMB+GNLY+ CD8	199	CENT+SjD vs. Sicca
-0.889106	0.366958	GZMB+GNLY+ CD8	286	CENT+SjD vs. Sicca
-1.13454	0.366958	GZMB+GNLY+ CD8	645	CENT+SjD vs. Sicca
-0.932145	0.366958	GZMK+GZMA+GZMH+ CD8	559	CENT+SjD vs. Sicca
-0.838774	0.366958	GZMK+CX3CR1+ CD8	80	CENT+SjD vs. Sicca
0.808509	0.366958	CMCD4(CCR7+)	19	CENT+SjD vs. Sicca
-1.01622	0.368256	GZMB+GNLY+ CD8	162	CENT+SjD vs. Sicca
-0.919026	0.368601	GZMB+GNLY+ CD8	693	CENT+SjD vs. Sicca
0.845661	0.368601	Th1(CXCR3+IFNG+)	588	CENT+SjD vs. Sicca
1.10614	0.368601	Treg	430	CENT+SjD vs. Sicca
-0.895643	0.368632	GZMB+GNLY+ CD8	539	CENT+SjD vs. Sicca
1.10246	0.368632	Tph/Tfh	477	CENT+SjD vs. Sicca
1.12353	0.370382	Treg	85	CENT+SjD vs. Sicca
-0.783478	0.37257	GZMK+GZMA+GZMH+ CD8	17	CENT+SjD vs. Sicca
-0.911889	0.37257	GZMK+CX3CR1+ CD8	88	CENT+SjD vs. Sicca
-0.895352	0.37257	GZMK+CX3CR1+ CD8	351	CENT+SjD vs. Sicca
-0.821787	0.37257	GZMK+CX3CR1+ CD8	402	CENT+SjD vs. Sicca
-1.09737	0.37257	GZMK+CX3CR1+ CD8	470	CENT+SjD vs. Sicca
-0.789256	0.37257	GZMK+CX3CR1+ CD8	571	CENT+SjD vs. Sicca
0.882297	0.37257	Th1(CXCR3+IFNG+)	651	CENT+SjD vs. Sicca
-1.14103	0.372816	GZMB+GNLY+ CD8	622	CENT+SjD vs. Sicca
0.940193	0.376097	GZMK+CX3CR1+ CD8	222	CENT+SjD vs. Sicca
-1.20093	0.376276	GZMB+GNLY+ CD8	726	CENT+SjD vs. Sicca
-0.860278	0.38612	GZMB+GNLY+ CD8	228	CENT+SjD vs. Sicca
1.03746	0.38612	CMCD4(CCR7+)	262	CENT+SjD vs. Sicca
-0.811496	0.386565	GZMK+CX3CR1+ CD8	372	CENT+SjD vs. Sicca
1.11611	0.388317	Th1(CXCR3+IFNG+)	69	CENT+SjD vs. Sicca
-0.909556	0.388618	GZMB+GNLY+ CD8	625	CENT+SjD vs. Sicca
-1.23392	0.388618	GZMK+CX3CR1+ CD8	735	CENT+SjD vs. Sicca
-0.889468	0.388618	Th17(CCR6+RORC+)	119	CENT+SjD vs. Sicca
0.752174	0.388618	Th1(CXCR3+IFNG+)	247	CENT+SjD vs. Sicca
0.824264	0.388618	CMCD4(CCR7+)	341	CENT+SjD vs. Sicca
0.848651	0.389779	Tph/Tfh	229	CENT+SjD vs. Sicca
-1.05109	0.389962	GZMB+GNLY+ CD8	293	CENT+SjD vs. Sicca
1.0728	0.389962	Th1(CXCR3+IFNG+)	441	CENT+SjD vs. Sicca
-0.85512	0.389992	GZMB+GNLY+ CD8	324	CENT+SjD vs. Sicca
-1.0015	0.389992	GZMK+GZMA+GZMH+ CD8	367	CENT+SjD vs. Sicca
-0.833574	0.389992	GZMK+GZMA+GZMH+ CD8	603	CENT+SjD vs. Sicca
1.08836	0.389992	CMCD4(CCR7+)	25	CENT+SjD vs. Sicca
-1.04371	0.39175	GZMB+GNLY+ CD8	353	CENT+SjD vs. Sicca
-0.943765	0.396928	GZMK+CX3CR1+ CD8	497	CENT+SjD vs. Sicca
-1.12709	0.397196	GZMB+GNLY+ CD8	750	CENT+SjD vs. Sicca
0.781704	0.398268	CMCD4(CCR7+)	158	CENT+SjD vs. Sicca
-0.881863	0.398889	GZMB+GNLY+ CD8	128	CENT+SjD vs. Sicca
-1.0612	0.398889	GZMB+GNLY+ CD8	486	CENT+SjD vs. Sicca
-0.807812	0.402824	Th1(CXCR3+IFNG+)	40	CENT+SjD vs. Sicca
-0.870276	0.405565	GZMB+GNLY+ CD8	632	CENT+SjD vs. Sicca
1.0015	0.405565	Treg	756	CENT+SjD vs. Sicca
-0.938502	0.405727	GZMB+GNLY+ CD8	548	CENT+SjD vs. Sicca
-0.741255	0.406678	GZMB+GNLY+ CD8	230	CENT+SjD vs. Sicca
0.696855	0.406678	CMCD4(CCR7+)	140	CENT+SjD vs. Sicca
-0.923174	0.407648	GZMB+GNLY+ CD8	429	CENT+SjD vs. Sicca
-0.751959	0.407648	GZMK+CX3CR1+ CD8	600	CENT+SjD vs. Sicca
0.677732	0.408078	CMCD4(CCR7+)	114	CENT+SjD vs. Sicca
-1.00087	0.408122	GZMB+GNLY+ CD8	738	CENT+SjD vs. Sicca
-0.765429	0.410369	GZMB+GNLY+ CD8	122	CENT+SjD vs. Sicca
-0.796433	0.410883	GZMB+GNLY+ CD8	65	CENT+SjD vs. Sicca
-0.81933	0.410883	GZMB+GNLY+ CD8	105	CENT+SjD vs. Sicca
-0.770276	0.410883	GZMK+CX3CR1+ CD8	217	CENT+SjD vs. Sicca
0.905663	0.417421	Th1(CXCR3+IFNG+)	86	CENT+SjD vs. Sicca
0.699929	0.417463	CMCD4(CCR7+)	677	CENT+SjD vs. Sicca
0.911288	0.417487	Th1(CXCR3+IFNG+)	77	CENT+SjD vs. Sicca
0.802393	0.424853	CMCD4(CCR7+)	439	CENT+SjD vs. Sicca
0.768449	0.425341	Th1(CXCR3+IFNG+)	566	CENT+SjD vs. Sicca
-0.773558	0.432389	GZMB+GNLY+ CD8	201	CENT+SjD vs. Sicca
-0.752042	0.434425	GZMB+GNLY+ CD8	485	CENT+SjD vs. Sicca
1.00277	0.436425	Tph/Tfh	718	CENT+SjD vs. Sicca
0.840114	0.437243	Th1(CXCR3+IFNG+)	409	CENT+SjD vs. Sicca
-0.721186	0.438597	GZMB+GNLY+ CD8	259	CENT+SjD vs. Sicca
0.742432	0.438597	GZMK+CX3CR1+ CD8	48	CENT+SjD vs. Sicca
-0.737786	0.440437	GZMK+GZMA+GZMH+ CD8	340	CENT+SjD vs. Sicca
-0.745372	0.444537	GZMB+GNLY+ CD8	620	CENT+SjD vs. Sicca
-0.864808	0.445855	GZMK+CX3CR1+ CD8	525	CENT+SjD vs. Sicca
-0.724081	0.446267	GZMB+GNLY+ CD8	107	CENT+SjD vs. Sicca
-0.652661	0.452706	GZMK+CX3CR1+ CD8	251	CENT+SjD vs. Sicca
-0.702662	0.455181	GZMK+CX3CR1+ CD8	435	CENT+SjD vs. Sicca
-0.827456	0.46219	GZMB+GNLY+ CD8	721	CENT+SjD vs. Sicca
-0.729482	0.462853	GZMB+GNLY+ CD8	640	CENT+SjD vs. Sicca
-0.820865	0.474201	GZMK+CX3CR1+ CD8	745	CENT+SjD vs. Sicca
0.719459	0.475801	CMCD4(CCR7+)	24	CENT+SjD vs. Sicca
-0.716192	0.477698	GZMB+GNLY+ CD8	643	CENT+SjD vs. Sicca
0.71842	0.479123	GZMK+CX3CR1+ CD8	337	CENT+SjD vs. Sicca
-0.905678	0.479757	Th17(CCR6+RORC+)	680	CENT+SjD vs. Sicca
-0.690166	0.485399	GZMK+GZMA+GZMH+ CD8	541	CENT+SjD vs. Sicca
0.667405	0.485399	CMCD4(CCR7+)	215	CENT+SjD vs. Sicca
-0.924457	0.485706	GZMK+CX3CR1+ CD8	206	CENT+SjD vs. Sicca
-0.765348	0.491755	GZMK+CX3CR1+ CD8	481	CENT+SjD vs. Sicca
0.914847	0.491755	Tph/Tfh	214	CENT+SjD vs. Sicca
-0.669252	0.496231	GZMK+GZMA+GZMH+ CD8	633	CENT+SjD vs. Sicca
-0.646498	0.496485	GZMK+CX3CR1+ CD8	195	CENT+SjD vs. Sicca
-0.895369	0.497819	GZMB+GNLY+ CD8	562	CENT+SjD vs. Sicca
-0.657532	0.497819	GZMB+GNLY+ CD8	641	CENT+SjD vs. Sicca
-0.770312	0.497819	GZMK+CX3CR1+ CD8	303	CENT+SjD vs. Sicca
-0.747865	0.500856	GZMK+CX3CR1+ CD8	64	CENT+SjD vs. Sicca
-0.751579	0.501549	GZMB+GNLY+ CD8	160	CENT+SjD vs. Sicca
-0.81131	0.501549	GZMB+GNLY+ CD8	170	CENT+SjD vs. Sicca
-0.759459	0.501549	GZMB+GNLY+ CD8	345	CENT+SjD vs. Sicca
-0.661623	0.501549	GZMK+CX3CR1+ CD8	221	CENT+SjD vs. Sicca
0.881319	0.501549	Th1(CXCR3+IFNG+)	397	CENT+SjD vs. Sicca
0.632291	0.503826	CMCD4(CCR7+)	194	CENT+SjD vs. Sicca
-0.784721	0.503965	GZMB+GNLY+ CD8	51	CENT+SjD vs. Sicca
-0.710691	0.503965	GZMB+GNLY+ CD8	711	CENT+SjD vs. Sicca
0.67013	0.503965	GZMK+CX3CR1+ CD8	269	CENT+SjD vs. Sicca
0.746955	0.503965	GZMK+CX3CR1+ CD8	555	CENT+SjD vs. Sicca
0.710824	0.503965	GZMA+ CD4	686	CENT+SjD vs. Sicca
0.650109	0.503965	Th1(CXCR3+IFNG+)	431	CENT+SjD vs. Sicca
-0.612849	0.506155	GZMK+CX3CR1+ CD8	254	CENT+SjD vs. Sicca
-0.59694	0.507967	GZMB+GNLY+ CD8	135	CENT+SjD vs. Sicca
-0.725086	0.507967	Th17(CCR6+RORC+)	654	CENT+SjD vs. Sicca
0.812716	0.513612	GZMK+CX3CR1+ CD8	142	CENT+SjD vs. Sicca
-0.772145	0.514881	GZMK+GZMA+GZMH+ CD8	547	CENT+SjD vs. Sicca
0.763676	0.516684	Th17(CCR6+RORC+)	358	CENT+SjD vs. Sicca
0.588022	0.518345	CMCD4(CCR7+)	78	CENT+SjD vs. Sicca
0.64131	0.518345	CMCD4(CCR7+)	379	CENT+SjD vs. Sicca
0.622385	0.522073	GZMA+ CD4	7	CENT+SjD vs. Sicca
0.751293	0.522073	CMCD4(CCR7+)	679	CENT+SjD vs. Sicca
-0.731867	0.524754	GZMK+CX3CR1+ CD8	188	CENT+SjD vs. Sicca
-0.603508	0.524754	GZMK+CX3CR1+ CD8	204	CENT+SjD vs. Sicca
-0.609983	0.525033	GZMK+CX3CR1+ CD8	527	CENT+SjD vs. Sicca
0.575916	0.527765	Th1(CXCR3+IFNG+)	12	CENT+SjD vs. Sicca
-0.67795	0.528833	GZMB+GNLY+ CD8	191	CENT+SjD vs. Sicca
0.731558	0.530699	Tph/Tfh	765	CENT+SjD vs. Sicca
-0.645563	0.53158	GZMB+GNLY+ CD8	200	CENT+SjD vs. Sicca
-0.587348	0.533113	GZMK+CX3CR1+ CD8	44	CENT+SjD vs. Sicca
-0.755382	0.534564	GZMB+GNLY+ CD8	218	CENT+SjD vs. Sicca
0.620234	0.537172	Th1(CXCR3+IFNG+)	34	CENT+SjD vs. Sicca
-0.621563	0.539243	GZMK+CX3CR1+ CD8	73	CENT+SjD vs. Sicca
-0.591478	0.544211	Th17(CCR6+RORC+)	176	CENT+SjD vs. Sicca
-0.581486	0.548841	GZMK+CX3CR1+ CD8	291	CENT+SjD vs. Sicca
-0.585168	0.549435	GZMK+CX3CR1+ CD8	697	CENT+SjD vs. Sicca
-0.668351	0.552411	GZMB+GNLY+ CD8	623	CENT+SjD vs. Sicca
0.628631	0.554965	Th1(CXCR3+IFNG+)	609	CENT+SjD vs. Sicca
-0.603981	0.555156	GZMB+GNLY+ CD8	82	CENT+SjD vs. Sicca
-0.604703	0.555156	GZMK+GZMA+GZMH+ CD8	234	CENT+SjD vs. Sicca
-0.70822	0.555645	GZMB+GNLY+ CD8	304	CENT+SjD vs. Sicca
0.543979	0.557902	Th1(CXCR3+IFNG+)	744	CENT+SjD vs. Sicca
-0.579275	0.558746	GZMK+GZMA+GZMH+ CD8	604	CENT+SjD vs. Sicca
-0.799334	0.560951	GZMB+GNLY+ CD8	761	CENT+SjD vs. Sicca
-0.671541	0.560951	GZMK+GZMA+GZMH+ CD8	244	CENT+SjD vs. Sicca
-0.547202	0.562932	GZMB+GNLY+ CD8	32	CENT+SjD vs. Sicca
0.756212	0.562932	Th1(CXCR3+IFNG+)	407	CENT+SjD vs. Sicca
-0.586241	0.568009	GZMK+GZMA+GZMH+ CD8	6	CENT+SjD vs. Sicca
-0.674296	0.571387	GZMB+GNLY+ CD8	488	CENT+SjD vs. Sicca
-0.547696	0.57886	GZMK+GZMA+GZMH+ CD8	110	CENT+SjD vs. Sicca
0.544831	0.590008	CMCD4(CCR7+)	727	CENT+SjD vs. Sicca
0.623231	0.59333	CMCD4(CCR7+)	308	CENT+SjD vs. Sicca
0.742774	0.59333	Tph/Tfh	621	CENT+SjD vs. Sicca
-0.509005	0.595954	GZMK+GZMA+GZMH+ CD8	466	CENT+SjD vs. Sicca
-0.62437	0.595954	GZMK+CX3CR1+ CD8	723	CENT+SjD vs. Sicca
0.701266	0.595954	GZMK+CX3CR1+ CD8	766	CENT+SjD vs. Sicca
0.658359	0.595954	GZMA+ CD4	159	CENT+SjD vs. Sicca
0.689814	0.602777	GZMB+GNLY+ CD8	759	CENT+SjD vs. Sicca
-0.619506	0.602777	GZMK+GZMA+GZMH+ CD8	707	CENT+SjD vs. Sicca
-0.639669	0.602777	GZMK+CX3CR1+ CD8	487	CENT+SjD vs. Sicca
-0.526899	0.602777	GZMK+CX3CR1+ CD8	572	CENT+SjD vs. Sicca
-0.536519	0.604131	Th1(CXCR3+IFNG+)	492	CENT+SjD vs. Sicca
-0.643135	0.605065	GZMB+GNLY+ CD8	668	CENT+SjD vs. Sicca
-0.624705	0.605325	GZMB+GNLY+ CD8	371	CENT+SjD vs. Sicca
0.520491	0.607563	Th1(CXCR3+IFNG+)	282	CENT+SjD vs. Sicca
-0.524854	0.608465	GZMB+GNLY+ CD8	442	CENT+SjD vs. Sicca
-0.553472	0.608971	GZMK+CX3CR1+ CD8	644	CENT+SjD vs. Sicca
-0.528731	0.608971	Th17(CCR6+RORC+)	699	CENT+SjD vs. Sicca
0.509074	0.608971	Th1(CXCR3+IFNG+)	104	CENT+SjD vs. Sicca
0.55107	0.609102	GZMB+GNLY+ CD8	103	CENT+SjD vs. Sicca
-0.557677	0.609102	GZMB+GNLY+ CD8	420	CENT+SjD vs. Sicca
-0.630528	0.609102	GZMB+GNLY+ CD8	479	CENT+SjD vs. Sicca
-0.605522	0.609102	GZMB+GNLY+ CD8	561	CENT+SjD vs. Sicca
-0.506798	0.609102	GZMK+GZMA+GZMH+ CD8	694	CENT+SjD vs. Sicca
0.631934	0.609102	GZMK+CX3CR1+ CD8	630	CENT+SjD vs. Sicca
0.669877	0.609102	Th1(CXCR3+IFNG+)	436	CENT+SjD vs. Sicca
0.533384	0.609102	Th1(CXCR3+IFNG+)	702	CENT+SjD vs. Sicca
0.501631	0.609102	CMCD4(CCR7+)	241	CENT+SjD vs. Sicca
0.60823	0.609185	CMCD4(CCR7+)	474	CENT+SjD vs. Sicca
-0.492804	0.611861	GZMK+GZMA+GZMH+ CD8	208	CENT+SjD vs. Sicca
-0.575554	0.61278	GZMA+ CD4	9	CENT+SjD vs. Sicca
0.490219	0.617058	GZMK+CX3CR1+ CD8	21	CENT+SjD vs. Sicca
-0.574907	0.620167	GZMK+CX3CR1+ CD8	350	CENT+SjD vs. Sicca
-0.496408	0.620418	GZMB+GNLY+ CD8	410	CENT+SjD vs. Sicca
-0.551435	0.620418	GZMB+GNLY+ CD8	543	CENT+SjD vs. Sicca
-0.565798	0.620418	GZMK+GZMA+GZMH+ CD8	329	CENT+SjD vs. Sicca
-0.570187	0.632005	GZMB+GNLY+ CD8	452	CENT+SjD vs. Sicca
-0.488021	0.632005	GZMB+GNLY+ CD8	659	CENT+SjD vs. Sicca
-0.478328	0.632005	GZMK+CX3CR1+ CD8	62	CENT+SjD vs. Sicca
0.558692	0.632005	Th1(CXCR3+IFNG+)	388	CENT+SjD vs. Sicca
0.443535	0.638602	Th1(CXCR3+IFNG+)	542	CENT+SjD vs. Sicca
-0.565155	0.641251	GZMB+GNLY+ CD8	385	CENT+SjD vs. Sicca
-0.499918	0.641251	GZMB+GNLY+ CD8	614	CENT+SjD vs. Sicca
0.448334	0.641251	CMCD4(CCR7+)	42	CENT+SjD vs. Sicca
-0.431809	0.646245	GZMB+GNLY+ CD8	415	CENT+SjD vs. Sicca
-0.469578	0.646946	Th1(CXCR3+IFNG+)	292	CENT+SjD vs. Sicca
-0.546446	0.654195	GZMB+GNLY+ CD8	312	CENT+SjD vs. Sicca
0.497306	0.654195	Th1(CXCR3+IFNG+)	334	CENT+SjD vs. Sicca
0.433104	0.661603	CMCD4(CCR7+)	459	CENT+SjD vs. Sicca
-0.455597	0.662345	GZMK+GZMA+GZMH+ CD8	540	CENT+SjD vs. Sicca
-0.418815	0.662345	GZMK+CX3CR1+ CD8	124	CENT+SjD vs. Sicca
-0.462044	0.663217	GZMK+GZMA+GZMH+ CD8	113	CENT+SjD vs. Sicca
-0.426532	0.663217	GZMK+CX3CR1+ CD8	178	CENT+SjD vs. Sicca
-0.447568	0.663217	GZMK+CX3CR1+ CD8	277	CENT+SjD vs. Sicca
0.457143	0.663217	GZMK+CX3CR1+ CD8	537	CENT+SjD vs. Sicca
0.544556	0.663217	GZMK+CX3CR1+ CD8	698	CENT+SjD vs. Sicca
0.542424	0.663217	Th1(CXCR3+IFNG+)	76	CENT+SjD vs. Sicca
0.457273	0.664403	Th1(CXCR3+IFNG+)	400	CENT+SjD vs. Sicca
0.465023	0.668393	CMCD4(CCR7+)	582	CENT+SjD vs. Sicca
-0.428746	0.671269	GZMK+CX3CR1+ CD8	606	CENT+SjD vs. Sicca
-0.481342	0.672664	GZMK+CX3CR1+ CD8	552	CENT+SjD vs. Sicca
-0.509936	0.675581	GZMK+GZMA+GZMH+ CD8	108	CENT+SjD vs. Sicca
-0.387867	0.675581	GZMK+CX3CR1+ CD8	294	CENT+SjD vs. Sicca
-0.489912	0.675581	Th1(CXCR3+IFNG+)	364	CENT+SjD vs. Sicca
0.57044	0.675581	CMCD4(CCR7+)	573	CENT+SjD vs. Sicca
-0.519864	0.676785	CMCD4(CCR7+)	585	CENT+SjD vs. Sicca
-0.439951	0.677541	Th1(CXCR3+IFNG+)	224	CENT+SjD vs. Sicca
-0.621708	0.679997	GZMB+GNLY+ CD8	767	CENT+SjD vs. Sicca
0.412417	0.68057	GZMK+CX3CR1+ CD8	349	CENT+SjD vs. Sicca
0.566253	0.68057	Th1(CXCR3+IFNG+)	306	CENT+SjD vs. Sicca
-0.402224	0.681807	GZMK+CX3CR1+ CD8	530	CENT+SjD vs. Sicca
0.490393	0.681807	Th17(CCR6+RORC+)	754	CENT+SjD vs. Sicca
0.421848	0.681807	Th1(CXCR3+IFNG+)	96	CENT+SjD vs. Sicca
0.468683	0.681878	GZMK+CX3CR1+ CD8	468	CENT+SjD vs. Sicca
-0.533962	0.689852	GZMB+GNLY+ CD8	11	CENT+SjD vs. Sicca
0.506316	0.689852	GZMK+CX3CR1+ CD8	682	CENT+SjD vs. Sicca
-0.374471	0.68988	GZMK+CX3CR1+ CD8	145	CENT+SjD vs. Sicca
-0.401828	0.690053	GZMK+CX3CR1+ CD8	359	CENT+SjD vs. Sicca
-0.495713	0.690182	GZMB+GNLY+ CD8	428	CENT+SjD vs. Sicca
0.384822	0.695118	Th1(CXCR3+IFNG+)	417	CENT+SjD vs. Sicca
-0.379241	0.698075	GZMA+ CD4	240	CENT+SjD vs. Sicca
-0.514047	0.702302	GZMB+GNLY+ CD8	61	CENT+SjD vs. Sicca
-0.514788	0.702302	CMCD4(CCR7+)	29	CENT+SjD vs. Sicca
-0.502746	0.703578	CMCD4(CCR7+)	705	CENT+SjD vs. Sicca
-0.446666	0.710788	GZMB+GNLY+ CD8	270	CENT+SjD vs. Sicca
0.387137	0.710788	Th1(CXCR3+IFNG+)	184	CENT+SjD vs. Sicca
0.421265	0.710788	Th1(CXCR3+IFNG+)	192	CENT+SjD vs. Sicca
-0.453803	0.711147	GZMB+GNLY+ CD8	203	CENT+SjD vs. Sicca
-0.430841	0.714238	Th1(CXCR3+IFNG+)	638	CENT+SjD vs. Sicca
0.369353	0.715139	GZMA+ CD4	3	CENT+SjD vs. Sicca
0.37101	0.715394	Th1(CXCR3+IFNG+)	328	CENT+SjD vs. Sicca
-0.350846	0.716416	Th1(CXCR3+IFNG+)	18	CENT+SjD vs. Sicca
-0.393667	0.722218	GZMB+GNLY+ CD8	689	CENT+SjD vs. Sicca
-0.374597	0.722861	GZMK+GZMA+GZMH+ CD8	764	CENT+SjD vs. Sicca
0.364743	0.722907	Th1(CXCR3+IFNG+)	179	CENT+SjD vs. Sicca
0.393851	0.722907	CMCD4(CCR7+)	123	CENT+SjD vs. Sicca
0.384761	0.722994	Th1(CXCR3+IFNG+)	584	CENT+SjD vs. Sicca
0.452747	0.726418	Th1(CXCR3+IFNG+)	112	CENT+SjD vs. Sicca
0.355747	0.726418	Tph/Tfh	483	CENT+SjD vs. Sicca
0.361642	0.731231	GZMK+CX3CR1+ CD8	207	CENT+SjD vs. Sicca
-0.393275	0.731231	GZMK+CX3CR1+ CD8	574	CENT+SjD vs. Sicca
-0.384753	0.731231	GZMK+CX3CR1+ CD8	690	CENT+SjD vs. Sicca
-0.338683	0.731231	GZMA+ CD4	172	CENT+SjD vs. Sicca
0.366786	0.731231	Th1(CXCR3+IFNG+)	307	CENT+SjD vs. Sicca
0.402535	0.731231	Th1(CXCR3+IFNG+)	373	CENT+SjD vs. Sicca
0.39637	0.731231	Th1(CXCR3+IFNG+)	739	CENT+SjD vs. Sicca
-0.328194	0.735252	GZMB+GNLY+ CD8	440	CENT+SjD vs. Sicca
0.37612	0.735713	CMCD4(CCR7+)	736	CENT+SjD vs. Sicca
-0.40655	0.737454	GZMK+CX3CR1+ CD8	115	CENT+SjD vs. Sicca
-0.412809	0.742418	GZMK+CX3CR1+ CD8	405	CENT+SjD vs. Sicca
-0.385583	0.742419	GZMK+CX3CR1+ CD8	458	CENT+SjD vs. Sicca
0.331808	0.742419	GZMK+CX3CR1+ CD8	768	CENT+SjD vs. Sicca
0.387988	0.744371	Th1(CXCR3+IFNG+)	753	CENT+SjD vs. Sicca
-0.388084	0.74444	GZMB+GNLY+ CD8	10	CENT+SjD vs. Sicca
-0.361458	0.74444	GZMB+GNLY+ CD8	674	CENT+SjD vs. Sicca
-0.326486	0.74444	GZMK+CX3CR1+ CD8	427	CENT+SjD vs. Sicca
0.414001	0.74444	GZMK+CX3CR1+ CD8	703	CENT+SjD vs. Sicca
0.301658	0.74444	Th1(CXCR3+IFNG+)	276	CENT+SjD vs. Sicca
0.317327	0.747151	CMCD4(CCR7+)	664	CENT+SjD vs. Sicca
-0.301312	0.749628	GZMK+CX3CR1+ CD8	517	CENT+SjD vs. Sicca
-0.387685	0.749628	Th1(CXCR3+IFNG+)	655	CENT+SjD vs. Sicca
0.276672	0.759774	GZMA+ CD4	95	CENT+SjD vs. Sicca
-0.368894	0.764309	GZMB+GNLY+ CD8	243	CENT+SjD vs. Sicca
0.269203	0.764309	GZMA+ CD4	2	CENT+SjD vs. Sicca
0.348488	0.764309	Th1(CXCR3+IFNG+)	274	CENT+SjD vs. Sicca
0.27324	0.764868	CMCD4(CCR7+)	521	CENT+SjD vs. Sicca
0.338771	0.767079	Th1(CXCR3+IFNG+)	567	CENT+SjD vs. Sicca
-0.287968	0.767477	GZMK+CX3CR1+ CD8	14	CENT+SjD vs. Sicca
-0.35413	0.778511	GZMB+GNLY+ CD8	509	CENT+SjD vs. Sicca
-0.302672	0.778511	GZMB+GNLY+ CD8	544	CENT+SjD vs. Sicca
-0.360398	0.778511	GZMK+GZMA+GZMH+ CD8	168	CENT+SjD vs. Sicca
0.342426	0.778983	CMCD4(CCR7+)	743	CENT+SjD vs. Sicca
-0.290249	0.779176	GZMB+GNLY+ CD8	610	CENT+SjD vs. Sicca
-0.272777	0.779176	GZMK+GZMA+GZMH+ CD8	496	CENT+SjD vs. Sicca
-0.254038	0.77925	GZMK+GZMA+GZMH+ CD8	471	CENT+SjD vs. Sicca
0.281573	0.77925	GZMK+CX3CR1+ CD8	482	CENT+SjD vs. Sicca
0.332866	0.779886	GZMK+CX3CR1+ CD8	580	CENT+SjD vs. Sicca
-0.299726	0.779886	Th1(CXCR3+IFNG+)	605	CENT+SjD vs. Sicca
0.287837	0.782762	Th1(CXCR3+IFNG+)	443	CENT+SjD vs. Sicca
-0.242674	0.787494	GZMK+GZMA+GZMH+ CD8	68	CENT+SjD vs. Sicca
-0.267853	0.790337	Th1(CXCR3+IFNG+)	513	CENT+SjD vs. Sicca
0.306532	0.805455	CMCD4(CCR7+)	649	CENT+SjD vs. Sicca
0.274021	0.805937	Th17(CCR6+RORC+)	593	CENT+SjD vs. Sicca
0.248182	0.816284	GZMK+CX3CR1+ CD8	137	CENT+SjD vs. Sicca
-0.26024	0.816284	GZMK+CX3CR1+ CD8	273	CENT+SjD vs. Sicca
0.25645	0.816284	GZMK+CX3CR1+ CD8	366	CENT+SjD vs. Sicca
0.310086	0.816284	GZMK+CX3CR1+ CD8	731	CENT+SjD vs. Sicca
0.2436	0.816284	Th1(CXCR3+IFNG+)	395	CENT+SjD vs. Sicca
-0.234684	0.816313	GZMK+GZMA+GZMH+ CD8	650	CENT+SjD vs. Sicca
-0.233097	0.816313	GZMK+CX3CR1+ CD8	717	CENT+SjD vs. Sicca
-0.279009	0.816313	CMCD4(CCR7+)	376	CENT+SjD vs. Sicca
-0.240122	0.817821	GZMK+CX3CR1+ CD8	314	CENT+SjD vs. Sicca
-0.260602	0.817821	Th17(CCR6+RORC+)	380	CENT+SjD vs. Sicca
-0.23514	0.822797	GZMK+CX3CR1+ CD8	706	CENT+SjD vs. Sicca
0.275142	0.827545	CMCD4(CCR7+)	106	CENT+SjD vs. Sicca
-0.220845	0.830094	GZMK+GZMA+GZMH+ CD8	386	CENT+SjD vs. Sicca
-0.220917	0.830586	GZMK+CX3CR1+ CD8	616	CENT+SjD vs. Sicca
0.234269	0.830586	GZMK+CX3CR1+ CD8	714	CENT+SjD vs. Sicca
0.262669	0.833351	GZMK+CX3CR1+ CD8	220	CENT+SjD vs. Sicca
0.194878	0.837901	GZMA+ CD4	258	CENT+SjD vs. Sicca
-0.190846	0.841598	GZMK+CX3CR1+ CD8	360	CENT+SjD vs. Sicca
0.223322	0.844252	GZMB+GNLY+ CD8	563	CENT+SjD vs. Sicca
0.191453	0.844252	GZMK+CX3CR1+ CD8	219	CENT+SjD vs. Sicca
0.182084	0.851641	GZMA+ CD4	4	CENT+SjD vs. Sicca
-0.24524	0.866746	GZMB+GNLY+ CD8	330	CENT+SjD vs. Sicca
0.222861	0.871501	Tph/Tfh	58	CENT+SjD vs. Sicca
0.214108	0.87726	Th1(CXCR3+IFNG+)	596	CENT+SjD vs. Sicca
0.184499	0.8775	GZMK+CX3CR1+ CD8	535	CENT+SjD vs. Sicca
0.179788	0.881246	Th1(CXCR3+IFNG+)	70	CENT+SjD vs. Sicca
-0.247895	0.881421	GZMB+GNLY+ CD8	335	CENT+SjD vs. Sicca
-0.184116	0.881421	GZMK+CX3CR1+ CD8	598	CENT+SjD vs. Sicca
0.205521	0.882717	GZMK+GZMA+GZMH+ CD8	626	CENT+SjD vs. Sicca
0.178241	0.883255	Th17(CCR6+RORC+)	522	CENT+SjD vs. Sicca
-0.163836	0.895539	Th1(CXCR3+IFNG+)	538	CENT+SjD vs. Sicca
0.164912	0.895568	GZMK+CX3CR1+ CD8	288	CENT+SjD vs. Sicca
0.191419	0.895615	GZMK+CX3CR1+ CD8	237	CENT+SjD vs. Sicca
0.144398	0.895615	Th1(CXCR3+IFNG+)	35	CENT+SjD vs. Sicca
0.188048	0.895615	Th1(CXCR3+IFNG+)	480	CENT+SjD vs. Sicca
0.153039	0.897489	Th17(CCR6+RORC+)	507	CENT+SjD vs. Sicca
0.16163	0.897489	Th17(CCR6+RORC+)	532	CENT+SjD vs. Sicca
0.147215	0.916429	GZMK+CX3CR1+ CD8	755	CENT+SjD vs. Sicca
-0.143915	0.919951	GZMK+CX3CR1+ CD8	265	CENT+SjD vs. Sicca
-0.168476	0.920595	GZMA+ CD4	300	CENT+SjD vs. Sicca
0.131354	0.920595	Th1(CXCR3+IFNG+)	121	CENT+SjD vs. Sicca
-0.174961	0.920627	GZMB+GNLY+ CD8	414	CENT+SjD vs. Sicca
-0.144547	0.920627	GZMB+GNLY+ CD8	669	CENT+SjD vs. Sicca
-0.117867	0.920627	GZMK+CX3CR1+ CD8	57	CENT+SjD vs. Sicca
-0.102911	0.930266	GZMK+GZMA+GZMH+ CD8	27	CENT+SjD vs. Sicca
-0.120988	0.930266	Th17(CCR6+RORC+)	94	CENT+SjD vs. Sicca
-0.107749	0.936784	Th1(CXCR3+IFNG+)	701	CENT+SjD vs. Sicca
0.126727	0.937569	GZMB+GNLY+ CD8	545	CENT+SjD vs. Sicca
-0.110865	0.941014	GZMK+CX3CR1+ CD8	261	CENT+SjD vs. Sicca
0.0990334	0.941014	GZMA+ CD4	279	CENT+SjD vs. Sicca
0.103691	0.941382	CMCD4(CCR7+)	216	CENT+SjD vs. Sicca
0.0907916	0.943105	GZMK+GZMA+GZMH+ CD8	681	CENT+SjD vs. Sicca
0.113633	0.943105	Th1(CXCR3+IFNG+)	271	CENT+SjD vs. Sicca
-0.12264	0.946521	CMCD4(CCR7+)	546	CENT+SjD vs. Sicca
-0.0832149	0.948013	Th17(CCR6+RORC+)	36	CENT+SjD vs. Sicca
0.0901195	0.94839	GZMK+CX3CR1+ CD8	456	CENT+SjD vs. Sicca
0.103795	0.949027	GZMK+CX3CR1+ CD8	607	CENT+SjD vs. Sicca
0.0914155	0.950619	Th1(CXCR3+IFNG+)	165	CENT+SjD vs. Sicca
0.104787	0.954925	GZMK+CX3CR1+ CD8	769	CENT+SjD vs. Sicca
-0.0832207	0.955562	GZMK+CX3CR1+ CD8	297	CENT+SjD vs. Sicca
-0.0898902	0.955737	GZMB+GNLY+ CD8	687	CENT+SjD vs. Sicca
-0.0771898	0.956379	GZMK+CX3CR1+ CD8	342	CENT+SjD vs. Sicca
-0.107325	0.957548	GZMB+GNLY+ CD8	448	CENT+SjD vs. Sicca
0.086187	0.957548	CMCD4(CCR7+)	564	CENT+SjD vs. Sicca
0.0751828	0.95764	GZMK+CX3CR1+ CD8	13	CENT+SjD vs. Sicca
0.0740681	0.963093	CMCD4(CCR7+)	26	CENT+SjD vs. Sicca
0.0588452	0.963286	GZMB+GNLY+ CD8	129	CENT+SjD vs. Sicca
-0.0974514	0.963286	GZMB+GNLY+ CD8	153	CENT+SjD vs. Sicca
0.118859	0.963286	GZMB+GNLY+ CD8	347	CENT+SjD vs. Sicca
0.0869535	0.963286	GZMK+CX3CR1+ CD8	375	CENT+SjD vs. Sicca
0.0861597	0.963286	GZMK+CX3CR1+ CD8	577	CENT+SjD vs. Sicca
-0.051129	0.963286	GZMK+CX3CR1+ CD8	648	CENT+SjD vs. Sicca
-0.0554442	0.963286	GZMK+CX3CR1+ CD8	675	CENT+SjD vs. Sicca
-0.0645878	0.963286	GZMK+CX3CR1+ CD8	696	CENT+SjD vs. Sicca
0.0736955	0.963286	Th17(CCR6+RORC+)	670	CENT+SjD vs. Sicca
0.0660459	0.963286	Th1(CXCR3+IFNG+)	169	CENT+SjD vs. Sicca
-0.0753001	0.963286	CMCD4(CCR7+)	556	CENT+SjD vs. Sicca
0.0730781	0.963286	Tph/Tfh	63	CENT+SjD vs. Sicca
0.0541809	0.966553	Th1(CXCR3+IFNG+)	231	CENT+SjD vs. Sicca
0.0635608	0.966553	Th1(CXCR3+IFNG+)	575	CENT+SjD vs. Sicca
0.0532827	0.96859	GZMK+GZMA+GZMH+ CD8	518	CENT+SjD vs. Sicca
-0.0494183	0.96859	GZMK+CX3CR1+ CD8	646	CENT+SjD vs. Sicca
0.0440537	0.96859	Th1(CXCR3+IFNG+)	23	CENT+SjD vs. Sicca
-0.0399653	0.96859	Th1(CXCR3+IFNG+)	278	CENT+SjD vs. Sicca
-0.0462821	0.96859	Th1(CXCR3+IFNG+)	311	CENT+SjD vs. Sicca
-0.0448431	0.96859	Th1(CXCR3+IFNG+)	627	CENT+SjD vs. Sicca
-0.052668	0.968834	Th17(CCR6+RORC+)	602	CENT+SjD vs. Sicca
-0.0247251	0.969089	GZMK+CX3CR1+ CD8	382	CENT+SjD vs. Sicca
-0.047909	0.969306	Th1(CXCR3+IFNG+)	175	CENT+SjD vs. Sicca
0.0362047	0.970485	GZMA+ CD4	464	CENT+SjD vs. Sicca
0.0332458	0.970954	CMCD4(CCR7+)	238	CENT+SjD vs. Sicca
-0.0343573	0.973219	GZMB+GNLY+ CD8	597	CENT+SjD vs. Sicca
-0.0360734	0.973219	GZMB+GNLY+ CD8	635	CENT+SjD vs. Sicca
0.0398477	0.973219	Th1(CXCR3+IFNG+)	653	CENT+SjD vs. Sicca
0.0266106	0.973219	CMCD4(CCR7+)	450	CENT+SjD vs. Sicca
0.0443281	0.975483	GZMK+CX3CR1+ CD8	732	CENT+SjD vs. Sicca
-0.0257069	0.977728	Th1(CXCR3+IFNG+)	709	CENT+SjD vs. Sicca
0.0167291	0.977728	CMCD4(CCR7+)	445	CENT+SjD vs. Sicca
-0.0267598	0.977728	CMCD4(CCR7+)	558	CENT+SjD vs. Sicca
0.01291	0.987852	GZMK+CX3CR1+ CD8	101	CENT+SjD vs. Sicca
0.00330755	0.995509	GZMK+CX3CR1+ CD8	512	CENT+SjD vs. Sicca
-0.000706315	0.995509	Th1(CXCR3+IFNG+)	148	CENT+SjD vs. Sicca
-3.95254	0.00268247	CMCD4(CCR7+)	147	SSA+ vs CENT+
-3.11637	0.0155444	CMCD4(CCR7+)	475	SSA+ vs CENT+
2.58096	0.0664359	GZMB+GNLY+ CD8	660	SSA+ vs CENT+
-2.21367	0.070423	CMCD4(CCR7+)	157	SSA+ vs CENT+
2.22061	0.109703	GZMB+GNLY+ CD8	1	SSA+ vs CENT+
1.98104	0.153465	GZMB+GNLY+ CD8	225	SSA+ vs CENT+
-2.20441	0.172948	CMCD4(CCR7+)	205	SSA+ vs CENT+
-1.72242	0.174473	CMCD4(CCR7+)	323	SSA+ vs CENT+
-2.66559	0.174473	CMCD4(CCR7+)	355	SSA+ vs CENT+
-1.83751	0.174473	CMCD4(CCR7+)	692	SSA+ vs CENT+
1.84002	0.174473	GZMK+GZMA+GZMH+ CD8	108	SSA+ vs CENT+
1.88694	0.174473	GZMK+GZMA+GZMH+ CD8	244	SSA+ vs CENT+
1.9009	0.174473	GZMK+GZMA+GZMH+ CD8	329	SSA+ vs CENT+
2.32634	0.174473	GZMB+GNLY+ CD8	185	SSA+ vs CENT+
-1.82379	0.197284	Tph/Tfh	722	SSA+ vs CENT+
2.34372	0.201568	GZMB+GNLY+ CD8	463	SSA+ vs CENT+
1.9711	0.201568	GZMB+GNLY+ CD8	562	SSA+ vs CENT+
-1.85012	0.256498	Tph/Tfh	150	SSA+ vs CENT+
-1.61011	0.256498	Tph/Tfh	396	SSA+ vs CENT+
-1.64518	0.256498	CMCD4(CCR7+)	33	SSA+ vs CENT+
-1.60363	0.256498	CMCD4(CCR7+)	322	SSA+ vs CENT+
-1.66031	0.256498	CMCD4(CCR7+)	423	SSA+ vs CENT+
1.64716	0.256498	GZMB+GNLY+ CD8	60	SSA+ vs CENT+
2.34752	0.256498	GZMB+GNLY+ CD8	180	SSA+ vs CENT+
1.82604	0.256498	GZMB+GNLY+ CD8	425	SSA+ vs CENT+
1.63369	0.256498	GZMB+GNLY+ CD8	721	SSA+ vs CENT+
-2.00583	0.273894	Tph/Tfh	462	SSA+ vs CENT+
-1.86598	0.273894	Tph/Tfh	576	SSA+ vs CENT+
1.58669	0.273894	GZMK+GZMA+GZMH+ CD8	586	SSA+ vs CENT+
1.76936	0.273894	GZMB+GNLY+ CD8	227	SSA+ vs CENT+
1.68721	0.273894	GZMB+GNLY+ CD8	363	SSA+ vs CENT+
-1.45471	0.283595	CMCD4(CCR7+)	684	SSA+ vs CENT+
1.55703	0.283595	GZMK+CX3CR1+ CD8	534	SSA+ vs CENT+
1.66324	0.283595	GZMB+GNLY+ CD8	404	SSA+ vs CENT+
1.55029	0.283595	GZMB+GNLY+ CD8	760	SSA+ vs CENT+
-1.55856	0.292863	Treg	317	SSA+ vs CENT+
-1.70202	0.310709	Treg	250	SSA+ vs CENT+
-1.42294	0.314661	Tph/Tfh	418	SSA+ vs CENT+
1.7873	0.314661	GZMB+GNLY+ CD8	634	SSA+ vs CENT+
-1.45647	0.326487	Tph/Tfh	257	SSA+ vs CENT+
-1.87158	0.326487	Tph/Tfh	581	SSA+ vs CENT+
1.53713	0.326487	GZMB+GNLY+ CD8	612	SSA+ vs CENT+
-1.48332	0.329623	Tph/Tfh	267	SSA+ vs CENT+
-1.71821	0.329623	Tph/Tfh	618	SSA+ vs CENT+
-2.12041	0.329623	Th1(CXCR3+IFNG+)	441	SSA+ vs CENT+
1.36065	0.329623	GZMB+GNLY+ CD8	52	SSA+ vs CENT+
1.31672	0.329623	GZMB+GNLY+ CD8	394	SSA+ vs CENT+
1.92294	0.329623	GZMB+GNLY+ CD8	554	SSA+ vs CENT+
-1.52931	0.331529	CMCD4(CCR7+)	305	SSA+ vs CENT+
1.61526	0.331529	GZMK+CX3CR1+ CD8	384	SSA+ vs CENT+
1.81785	0.331529	GZMB+GNLY+ CD8	726	SSA+ vs CENT+
-1.42777	0.339659	Tph/Tfh	193	SSA+ vs CENT+
-1.97654	0.347132	CMCD4(CCR7+)	216	SSA+ vs CENT+
-1.1543	0.347132	Treg	15	SSA+ vs CENT+
1.38033	0.362243	GZMK+CX3CR1+ CD8	84	SSA+ vs CENT+
-1.50075	0.371533	Treg	505	SSA+ vs CENT+
-1.37081	0.37261	Tph/Tfh	118	SSA+ vs CENT+
-1.19169	0.37261	CMCD4(CCR7+)	685	SSA+ vs CENT+
1.37584	0.37261	GZMK+CX3CR1+ CD8	552	SSA+ vs CENT+
1.36738	0.37261	GZMK+CX3CR1+ CD8	671	SSA+ vs CENT+
1.53697	0.37261	GZMB+GNLY+ CD8	293	SSA+ vs CENT+
1.21835	0.37261	GZMB+GNLY+ CD8	506	SSA+ vs CENT+
1.60282	0.37261	GZMB+GNLY+ CD8	587	SSA+ vs CENT+
-1.1966	0.377184	Treg	720	SSA+ vs CENT+
-1.8404	0.383605	CMCD4(CCR7+)	474	SSA+ vs CENT+
-1.62619	0.383605	Th1(CXCR3+IFNG+)	192	SSA+ vs CENT+
1.66987	0.383605	GZMK+CX3CR1+ CD8	206	SSA+ vs CENT+
1.23658	0.383605	GZMK+CX3CR1+ CD8	527	SSA+ vs CENT+
1.18192	0.383605	GZMK+CX3CR1+ CD8	571	SSA+ vs CENT+
1.75922	0.383605	GZMK+CX3CR1+ CD8	746	SSA+ vs CENT+
1.34822	0.383605	GZMB+GNLY+ CD8	100	SSA+ vs CENT+
1.64365	0.383605	GZMB+GNLY+ CD8	202	SSA+ vs CENT+
1.28267	0.383605	GZMB+GNLY+ CD8	361	SSA+ vs CENT+
1.17814	0.383605	GZMB+GNLY+ CD8	411	SSA+ vs CENT+
1.29841	0.383605	GZMB+GNLY+ CD8	625	SSA+ vs CENT+
1.31804	0.383605	GZMB+GNLY+ CD8	752	SSA+ vs CENT+
1.27884	0.386461	GZMK+GZMA+GZMH+ CD8	747	SSA+ vs CENT+
1.23006	0.388259	GZMK+GZMA+GZMH+ CD8	603	SSA+ vs CENT+
1.54075	0.388259	GZMB+GNLY+ CD8	749	SSA+ vs CENT+
-1.10572	0.394099	CMCD4(CCR7+)	290	SSA+ vs CENT+
1.61937	0.398716	GZMB+GNLY+ CD8	289	SSA+ vs CENT+
1.24732	0.420943	GZMB+GNLY+ CD8	519	SSA+ vs CENT+
1.22871	0.428084	GZMB+GNLY+ CD8	199	SSA+ vs CENT+
-1.6556	0.438891	Tph/Tfh	667	SSA+ vs CENT+
-1.1357	0.438891	CMCD4(CCR7+)	67	SSA+ vs CENT+
-1.04405	0.438891	CMCD4(CCR7+)	198	SSA+ vs CENT+
-1.15512	0.438891	CMCD4(CCR7+)	390	SSA+ vs CENT+
1.10776	0.438891	GZMK+CX3CR1+ CD8	535	SSA+ vs CENT+
1.52637	0.438891	GZMB+GNLY+ CD8	167	SSA+ vs CENT+
1.11514	0.438891	GZMB+GNLY+ CD8	236	SSA+ vs CENT+
1.11127	0.438891	GZMB+GNLY+ CD8	333	SSA+ vs CENT+
1.42964	0.438891	GZMB+GNLY+ CD8	424	SSA+ vs CENT+
1.76891	0.438891	GZMB+GNLY+ CD8	560	SSA+ vs CENT+
1.26797	0.438891	GZMB+GNLY+ CD8	570	SSA+ vs CENT+
1.1804	0.440471	GZMB+GNLY+ CD8	97	SSA+ vs CENT+
1.19107	0.440673	GZMB+GNLY+ CD8	249	SSA+ vs CENT+
-1.08709	0.445115	CMCD4(CCR7+)	98	SSA+ vs CENT+
1.17471	0.445115	GZMK+GZMA+GZMH+ CD8	6	SSA+ vs CENT+
1.29058	0.445115	GZMK+CX3CR1+ CD8	47	SSA+ vs CENT+
1.1388	0.445115	GZMK+CX3CR1+ CD8	372	SSA+ vs CENT+
1.73909	0.445115	GZMK+CX3CR1+ CD8	735	SSA+ vs CENT+
-1.32713	0.445115	GZMB+GNLY+ CD8	103	SSA+ vs CENT+
1.1841	0.445115	GZMB+GNLY+ CD8	263	SSA+ vs CENT+
1.15246	0.445115	GZMB+GNLY+ CD8	368	SSA+ vs CENT+
1.17011	0.4473	GZMB+GNLY+ CD8	711	SSA+ vs CENT+
-1.03363	0.458892	Tph/Tfh	252	SSA+ vs CENT+
-1.1861	0.458892	Tph/Tfh	520	SSA+ vs CENT+
-1.16346	0.458892	Tph/Tfh	526	SSA+ vs CENT+
-1.28801	0.458892	CMCD4(CCR7+)	171	SSA+ vs CENT+
-1.36368	0.458892	CMCD4(CCR7+)	287	SSA+ vs CENT+
-0.989792	0.458892	CMCD4(CCR7+)	302	SSA+ vs CENT+
-1.37523	0.458892	CMCD4(CCR7+)	472	SSA+ vs CENT+
-1.27844	0.458892	CMCD4(CCR7+)	695	SSA+ vs CENT+
-1.25487	0.458892	Treg	710	SSA+ vs CENT+
1.46226	0.458892	GZMK+CX3CR1+ CD8	339	SSA+ vs CENT+
1.29453	0.458892	GZMK+CX3CR1+ CD8	350	SSA+ vs CENT+
1.13201	0.458892	GZMK+CX3CR1+ CD8	359	SSA+ vs CENT+
1.00577	0.458892	GZMK+CX3CR1+ CD8	360	SSA+ vs CENT+
1.48167	0.458892	GZMK+CX3CR1+ CD8	594	SSA+ vs CENT+
1.31023	0.458892	GZMB+GNLY+ CD8	186	SSA+ vs CENT+
1.35495	0.458892	GZMB+GNLY+ CD8	434	SSA+ vs CENT+
1.00252	0.458892	GZMB+GNLY+ CD8	453	SSA+ vs CENT+
1.29467	0.458892	GZMB+GNLY+ CD8	514	SSA+ vs CENT+
1.09463	0.458892	GZMB+GNLY+ CD8	620	SSA+ vs CENT+
-1.11336	0.462967	Tph/Tfh	700	SSA+ vs CENT+
1.10942	0.462967	GZMK+CX3CR1+ CD8	217	SSA+ vs CENT+
1.16133	0.464462	GZMK+CX3CR1+ CD8	683	SSA+ vs CENT+
1.10065	0.464462	GZMB+GNLY+ CD8	160	SSA+ vs CENT+
-1.37969	0.469706	Tph/Tfh	665	SSA+ vs CENT+
-1.31914	0.469706	Treg	319	SSA+ vs CENT+
1.08303	0.469706	GZMA+ CD4	9	SSA+ vs CENT+
1.15665	0.469706	GZMK+CX3CR1+ CD8	93	SSA+ vs CENT+
1.20361	0.469706	GZMK+CX3CR1+ CD8	458	SSA+ vs CENT+
1.01905	0.469706	GZMB+GNLY+ CD8	246	SSA+ vs CENT+
1.0917	0.469706	GZMB+GNLY+ CD8	264	SSA+ vs CENT+
1.15679	0.469706	GZMB+GNLY+ CD8	332	SSA+ vs CENT+
1.05787	0.469706	GZMB+GNLY+ CD8	451	SSA+ vs CENT+
1.07726	0.469706	GZMB+GNLY+ CD8	478	SSA+ vs CENT+
1.27521	0.469706	GZMB+GNLY+ CD8	495	SSA+ vs CENT+
1.1599	0.469706	GZMB+GNLY+ CD8	515	SSA+ vs CENT+
1.53652	0.469706	GZMB+GNLY+ CD8	569	SSA+ vs CENT+
1.06019	0.469706	GZMB+GNLY+ CD8	589	SSA+ vs CENT+
1.22537	0.469706	GZMB+GNLY+ CD8	608	SSA+ vs CENT+
1.07744	0.474635	GZMB+GNLY+ CD8	687	SSA+ vs CENT+
0.997328	0.475208	GZMB+GNLY+ CD8	156	SSA+ vs CENT+
1.2123	0.475208	GZMB+GNLY+ CD8	356	SSA+ vs CENT+
0.993014	0.476019	GZMB+GNLY+ CD8	161	SSA+ vs CENT+
1.107	0.477617	GZMB+GNLY+ CD8	126	SSA+ vs CENT+
-0.961281	0.482086	CMCD4(CCR7+)	344	SSA+ vs CENT+
-1.10524	0.482722	Treg	346	SSA+ vs CENT+
0.931952	0.493126	GZMK+GZMA+GZMH+ CD8	466	SSA+ vs CENT+
1.0731	0.50055	CMCD4(CCR7+)	26	SSA+ vs CENT+
1.03403	0.507465	GZMK+CX3CR1+ CD8	38	SSA+ vs CENT+
-1.03829	0.512172	Tph/Tfh	285	SSA+ vs CENT+
-0.889903	0.512172	CMCD4(CCR7+)	413	SSA+ vs CENT+
-0.857231	0.512172	CMCD4(CCR7+)	524	SSA+ vs CENT+
-0.999111	0.512172	CMCD4(CCR7+)	727	SSA+ vs CENT+
-1.05944	0.512172	GZMA+ CD4	279	SSA+ vs CENT+
-1.19123	0.512172	Th1(CXCR3+IFNG+)	567	SSA+ vs CENT+
-1.20032	0.512172	Th17(CCR6+RORC+)	358	SSA+ vs CENT+
0.884938	0.512172	GZMK+GZMA+GZMH+ CD8	166	SSA+ vs CENT+
1.0163	0.512172	GZMK+CX3CR1+ CD8	62	SSA+ vs CENT+
0.989192	0.512172	GZMK+CX3CR1+ CD8	465	SSA+ vs CENT+
1.19962	0.512172	GZMK+CX3CR1+ CD8	497	SSA+ vs CENT+
1.22182	0.512172	GZMB+GNLY+ CD8	61	SSA+ vs CENT+
0.864433	0.512172	GZMB+GNLY+ CD8	132	SSA+ vs CENT+
1.11807	0.512172	GZMB+GNLY+ CD8	213	SSA+ vs CENT+
0.87627	0.512172	GZMB+GNLY+ CD8	232	SSA+ vs CENT+
1.28709	0.512172	GZMB+GNLY+ CD8	750	SSA+ vs CENT+
1.37007	0.512172	GZMB+GNLY+ CD8	767	SSA+ vs CENT+
-0.98078	0.512718	Th1(CXCR3+IFNG+)	282	SSA+ vs CENT+
-1.14448	0.521715	Tph/Tfh	461	SSA+ vs CENT+
-1.02306	0.521715	Th1(CXCR3+IFNG+)	154	SSA+ vs CENT+
-0.8992	0.521715	Th1(CXCR3+IFNG+)	591	SSA+ vs CENT+
0.968411	0.521715	GZMK+CX3CR1+ CD8	354	SSA+ vs CENT+
-1.04959	0.522431	CMCD4(CCR7+)	310	SSA+ vs CENT+
0.914494	0.522431	GZMB+GNLY+ CD8	398	SSA+ vs CENT+
1.17757	0.52716	GZMK+CX3CR1+ CD8	405	SSA+ vs CENT+
-0.900578	0.527448	CMCD4(CCR7+)	174	SSA+ vs CENT+
1.25227	0.527448	GZMB+GNLY+ CD8	321	SSA+ vs CENT+
-1.03141	0.535541	Tph/Tfh	748	SSA+ vs CENT+
1.13171	0.535541	GZMK+GZMA+GZMH+ CD8	547	SSA+ vs CENT+
1.09089	0.535541	GZMB+GNLY+ CD8	170	SSA+ vs CENT+
-0.86158	0.539186	CMCD4(CCR7+)	155	SSA+ vs CENT+
-0.808856	0.539249	Tph/Tfh	22	SSA+ vs CENT+
-1.05806	0.539249	Tph/Tfh	43	SSA+ vs CENT+
-0.993526	0.539249	Tph/Tfh	365	SSA+ vs CENT+
-0.889252	0.539249	Tph/Tfh	728	SSA+ vs CENT+
-0.80816	0.539249	CMCD4(CCR7+)	74	SSA+ vs CENT+
-1.00817	0.539249	CMCD4(CCR7+)	308	SSA+ vs CENT+
-0.868743	0.539249	CMCD4(CCR7+)	370	SSA+ vs CENT+
-0.854912	0.539249	CMCD4(CCR7+)	489	SSA+ vs CENT+
-0.902893	0.539249	CMCD4(CCR7+)	658	SSA+ vs CENT+
-0.952241	0.539249	CMCD4(CCR7+)	673	SSA+ vs CENT+
-1.16438	0.539249	GZMA+ CD4	159	SSA+ vs CENT+
-0.79109	0.539249	Th1(CXCR3+IFNG+)	247	SSA+ vs CENT+
-0.9089	0.539249	Th1(CXCR3+IFNG+)	493	SSA+ vs CENT+
-1.00002	0.539249	Th1(CXCR3+IFNG+)	609	SSA+ vs CENT+
0.884813	0.539249	GZMK+GZMA+GZMH+ CD8	340	SSA+ vs CENT+
0.856388	0.539249	GZMK+GZMA+GZMH+ CD8	694	SSA+ vs CENT+
0.862466	0.539249	GZMK+CX3CR1+ CD8	44	SSA+ vs CENT+
0.989381	0.539249	GZMK+CX3CR1+ CD8	64	SSA+ vs CENT+
0.951364	0.539249	GZMK+CX3CR1+ CD8	221	SSA+ vs CENT+
0.845961	0.539249	GZMK+CX3CR1+ CD8	251	SSA+ vs CENT+
0.937659	0.539249	GZMK+CX3CR1+ CD8	402	SSA+ vs CENT+
1.00779	0.539249	GZMK+CX3CR1+ CD8	557	SSA+ vs CENT+
1.06689	0.539249	GZMK+CX3CR1+ CD8	631	SSA+ vs CENT+
0.938435	0.539249	GZMK+CX3CR1+ CD8	691	SSA+ vs CENT+
1.00238	0.539249	GZMK+CX3CR1+ CD8	712	SSA+ vs CENT+
1.01608	0.539249	GZMB+GNLY+ CD8	59	SSA+ vs CENT+
1.0368	0.539249	GZMB+GNLY+ CD8	79	SSA+ vs CENT+
1.13047	0.539249	GZMB+GNLY+ CD8	81	SSA+ vs CENT+
0.977779	0.539249	GZMB+GNLY+ CD8	116	SSA+ vs CENT+
1.17771	0.539249	GZMB+GNLY+ CD8	316	SSA+ vs CENT+
1.3372	0.539249	GZMB+GNLY+ CD8	393	SSA+ vs CENT+
0.949652	0.539249	GZMB+GNLY+ CD8	438	SSA+ vs CENT+
1.10628	0.539249	GZMB+GNLY+ CD8	469	SSA+ vs CENT+
1.09021	0.539249	GZMB+GNLY+ CD8	479	SSA+ vs CENT+
0.842835	0.539249	GZMB+GNLY+ CD8	640	SSA+ vs CENT+
1.18631	0.539249	GZMB+GNLY+ CD8	666	SSA+ vs CENT+
-0.984425	0.539954	Tph/Tfh	343	SSA+ vs CENT+
-0.839831	0.539954	Tph/Tfh	392	SSA+ vs CENT+
-0.894285	0.539954	Tph/Tfh	501	SSA+ vs CENT+
-1.04639	0.539954	CMCD4(CCR7+)	90	SSA+ vs CENT+
-1.07952	0.539954	Treg	642	SSA+ vs CENT+
0.816664	0.539954	GZMK+CX3CR1+ CD8	145	SSA+ vs CENT+
1.03515	0.539954	GZMB+GNLY+ CD8	11	SSA+ vs CENT+
0.886053	0.539954	GZMB+GNLY+ CD8	283	SSA+ vs CENT+
-1.17146	0.539954	GZMB+GNLY+ CD8	347	SSA+ vs CENT+
1.02763	0.539954	GZMB+GNLY+ CD8	531	SSA+ vs CENT+
0.859302	0.539954	GZMB+GNLY+ CD8	539	SSA+ vs CENT+
0.810814	0.546773	GZMK+CX3CR1+ CD8	530	SSA+ vs CENT+
0.861912	0.550637	GZMB+GNLY+ CD8	449	SSA+ vs CENT+
0.896063	0.550637	GZMB+GNLY+ CD8	549	SSA+ vs CENT+
-0.82196	0.551583	Tph/Tfh	352	SSA+ vs CENT+
-0.779337	0.551583	CMCD4(CCR7+)	389	SSA+ vs CENT+
-0.828409	0.551583	GZMA+ CD4	7	SSA+ vs CENT+
-1.18463	0.551583	GZMA+ CD4	300	SSA+ vs CENT+
0.837863	0.551583	GZMK+GZMA+GZMH+ CD8	234	SSA+ vs CENT+
0.924921	0.551583	GZMK+GZMA+GZMH+ CD8	559	SSA+ vs CENT+
0.864595	0.551583	GZMK+CX3CR1+ CD8	706	SSA+ vs CENT+
1.03907	0.551583	GZMK+CX3CR1+ CD8	745	SSA+ vs CENT+
0.773863	0.551583	GZMB+GNLY+ CD8	72	SSA+ vs CENT+
-0.805238	0.558316	CMCD4(CCR7+)	215	SSA+ vs CENT+
-0.773551	0.558316	CMCD4(CCR7+)	412	SSA+ vs CENT+
-0.819486	0.558316	Treg	120	SSA+ vs CENT+
0.828604	0.558316	GZMK+CX3CR1+ CD8	14	SSA+ vs CENT+
0.753144	0.558316	GZMB+GNLY+ CD8	75	SSA+ vs CENT+
0.850426	0.558316	GZMB+GNLY+ CD8	420	SSA+ vs CENT+
0.892802	0.558316	GZMB+GNLY+ CD8	657	SSA+ vs CENT+
0.853114	0.561186	GZMK+CX3CR1+ CD8	273	SSA+ vs CENT+
-0.715924	0.561203	Tph/Tfh	275	SSA+ vs CENT+
-1.05446	0.561203	Tph/Tfh	578	SSA+ vs CENT+
-0.895553	0.561203	Tph/Tfh	637	SSA+ vs CENT+
-0.76992	0.561203	CMCD4(CCR7+)	149	SSA+ vs CENT+
-0.693564	0.561203	CMCD4(CCR7+)	624	SSA+ vs CENT+
-1.06166	0.561203	Treg	756	SSA+ vs CENT+
0.761613	0.561203	GZMK+GZMA+GZMH+ CD8	110	SSA+ vs CENT+
0.96505	0.561203	GZMK+GZMA+GZMH+ CD8	367	SSA+ vs CENT+
0.829176	0.561203	GZMK+CX3CR1+ CD8	73	SSA+ vs CENT+
0.726631	0.561203	GZMK+CX3CR1+ CD8	101	SSA+ vs CENT+
0.814839	0.561203	GZMK+CX3CR1+ CD8	277	SSA+ vs CENT+
0.891664	0.561203	GZMK+CX3CR1+ CD8	351	SSA+ vs CENT+
0.798652	0.561203	GZMK+CX3CR1+ CD8	435	SSA+ vs CENT+
0.982627	0.561203	GZMK+CX3CR1+ CD8	525	SSA+ vs CENT+
0.826549	0.561203	GZMB+GNLY+ CD8	105	SSA+ vs CENT+
0.855305	0.561203	GZMB+GNLY+ CD8	128	SSA+ vs CENT+
1.24129	0.561203	GZMB+GNLY+ CD8	281	SSA+ vs CENT+
-0.984829	0.567175	Tph/Tfh	765	SSA+ vs CENT+
0.821383	0.56972	GZMB+GNLY+ CD8	693	SSA+ vs CENT+
-0.778727	0.580816	CMCD4(CCR7+)	336	SSA+ vs CENT+
-0.856974	0.580816	CMCD4(CCR7+)	387	SSA+ vs CENT+
-0.721487	0.580816	CMCD4(CCR7+)	611	SSA+ vs CENT+
0.882861	0.580816	GZMK+CX3CR1+ CD8	265	SSA+ vs CENT+
0.958496	0.580816	GZMB+GNLY+ CD8	636	SSA+ vs CENT+
-0.879103	0.582702	Tph/Tfh	134	SSA+ vs CENT+
-0.670713	0.59087	CMCD4(CCR7+)	39	SSA+ vs CENT+
0.67165	0.59087	GZMK+GZMA+GZMH+ CD8	17	SSA+ vs CENT+
0.841587	0.592283	GZMK+CX3CR1+ CD8	342	SSA+ vs CENT+
-0.799594	0.593409	Tph/Tfh	268	SSA+ vs CENT+
-0.749135	0.593409	Tph/Tfh	590	SSA+ vs CENT+
-0.92387	0.593409	Tph/Tfh	716	SSA+ vs CENT+
-0.898742	0.59472	Tph/Tfh	734	SSA+ vs CENT+
0.748567	0.597729	GZMB+GNLY+ CD8	50	SSA+ vs CENT+
-0.707736	0.601355	Tph/Tfh	628	SSA+ vs CENT+
-0.842348	0.601355	Tph/Tfh	763	SSA+ vs CENT+
0.833533	0.601355	CMCD4(CCR7+)	585	SSA+ vs CENT+
-0.985432	0.601355	Th1(CXCR3+IFNG+)	69	SSA+ vs CENT+
0.766673	0.601355	Th17(CCR6+RORC+)	654	SSA+ vs CENT+
0.706709	0.601355	GZMK+CX3CR1+ CD8	600	SSA+ vs CENT+
0.774433	0.601355	GZMK+CX3CR1+ CD8	613	SSA+ vs CENT+
0.93923	0.601355	GZMB+GNLY+ CD8	30	SSA+ vs CENT+
0.872079	0.601355	GZMB+GNLY+ CD8	162	SSA+ vs CENT+
0.7486	0.601355	GZMB+GNLY+ CD8	177	SSA+ vs CENT+
0.998352	0.601355	GZMB+GNLY+ CD8	656	SSA+ vs CENT+
1.00651	0.601355	GZMB+GNLY+ CD8	758	SSA+ vs CENT+
-0.724175	0.602041	Th1(CXCR3+IFNG+)	417	SSA+ vs CENT+
0.843654	0.602041	GZMB+GNLY+ CD8	243	SSA+ vs CENT+
1.0122	0.602041	GZMB+GNLY+ CD8	338	SSA+ vs CENT+
-0.687781	0.607621	CMCD4(CCR7+)	484	SSA+ vs CENT+
-0.695256	0.60854	CMCD4(CCR7+)	158	SSA+ vs CENT+
0.807232	0.60854	GZMK+CX3CR1+ CD8	690	SSA+ vs CENT+
0.727625	0.60854	GZMB+GNLY+ CD8	125	SSA+ vs CENT+
0.730702	0.614243	GZMK+CX3CR1+ CD8	572	SSA+ vs CENT+
0.719787	0.614243	GZMK+CX3CR1+ CD8	598	SSA+ vs CENT+
0.913794	0.614243	GZMB+GNLY+ CD8	226	SSA+ vs CENT+
0.893148	0.614243	GZMB+GNLY+ CD8	533	SSA+ vs CENT+
-0.656924	0.615708	CMCD4(CCR7+)	455	SSA+ vs CENT+
0.87494	0.615708	GZMK+CX3CR1+ CD8	375	SSA+ vs CENT+
0.697229	0.615708	GZMK+CX3CR1+ CD8	717	SSA+ vs CENT+
-0.850272	0.618217	Tph/Tfh	45	SSA+ vs CENT+
-0.928509	0.618217	Tph/Tfh	53	SSA+ vs CENT+
-0.634786	0.618217	Tph/Tfh	143	SSA+ vs CENT+
-0.860554	0.618217	Tph/Tfh	477	SSA+ vs CENT+
-0.667542	0.618217	CMCD4(CCR7+)	152	SSA+ vs CENT+
-0.722398	0.618217	CMCD4(CCR7+)	164	SSA+ vs CENT+
-0.647833	0.618217	CMCD4(CCR7+)	403	SSA+ vs CENT+
-0.646577	0.618217	CMCD4(CCR7+)	528	SSA+ vs CENT+
-0.714144	0.618217	GZMA+ CD4	3	SSA+ vs CENT+
0.618081	0.618217	GZMA+ CD4	172	SSA+ vs CENT+
-0.785156	0.618217	Th1(CXCR3+IFNG+)	86	SSA+ vs CENT+
0.668859	0.618217	Th1(CXCR3+IFNG+)	292	SSA+ vs CENT+
0.716105	0.618217	GZMK+GZMA+GZMH+ CD8	540	SSA+ vs CENT+
0.647159	0.618217	GZMK+CX3CR1+ CD8	137	SSA+ vs CENT+
0.834947	0.618217	GZMK+CX3CR1+ CD8	242	SSA+ vs CENT+
0.658626	0.618217	GZMK+CX3CR1+ CD8	349	SSA+ vs CENT+
0.735162	0.618217	GZMK+CX3CR1+ CD8	427	SSA+ vs CENT+
0.653142	0.618217	GZMK+CX3CR1+ CD8	456	SSA+ vs CENT+
0.798979	0.618217	GZMK+CX3CR1+ CD8	481	SSA+ vs CENT+
0.619365	0.618217	GZMB+GNLY+ CD8	135	SSA+ vs CENT+
0.672354	0.618217	GZMB+GNLY+ CD8	146	SSA+ vs CENT+
0.735579	0.618217	GZMB+GNLY+ CD8	191	SSA+ vs CENT+
0.875962	0.618217	GZMB+GNLY+ CD8	266	SSA+ vs CENT+
0.817382	0.618217	GZMB+GNLY+ CD8	309	SSA+ vs CENT+
0.699475	0.618217	GZMB+GNLY+ CD8	315	SSA+ vs CENT+
0.665744	0.618217	GZMB+GNLY+ CD8	410	SSA+ vs CENT+
-0.714532	0.618217	GZMB+GNLY+ CD8	563	SSA+ vs CENT+
0.661263	0.631573	GZMK+CX3CR1+ CD8	80	SSA+ vs CENT+
0.667844	0.631573	GZMK+CX3CR1+ CD8	291	SSA+ vs CENT+
0.756403	0.631573	GZMB+GNLY+ CD8	109	SSA+ vs CENT+
0.908915	0.631573	GZMB+GNLY+ CD8	173	SSA+ vs CENT+
0.683181	0.631573	GZMB+GNLY+ CD8	508	SSA+ vs CENT+
0.614669	0.634362	GZMB+GNLY+ CD8	122	SSA+ vs CENT+
0.664567	0.634601	GZMB+GNLY+ CD8	200	SSA+ vs CENT+
-0.94021	0.637981	CMCD4(CCR7+)	450	SSA+ vs CENT+
0.688726	0.637981	GZMK+CX3CR1+ CD8	432	SSA+ vs CENT+
0.757836	0.637981	GZMB+GNLY+ CD8	488	SSA+ vs CENT+
0.736805	0.637981	GZMB+GNLY+ CD8	713	SSA+ vs CENT+
-0.646007	0.64159	Th1(CXCR3+IFNG+)	369	SSA+ vs CENT+
0.794346	0.64159	GZMB+GNLY+ CD8	320	SSA+ vs CENT+
0.774257	0.643685	GZMB+GNLY+ CD8	503	SSA+ vs CENT+
0.656754	0.648014	GZMK+GZMA+GZMH+ CD8	541	SSA+ vs CENT+
0.807311	0.652131	GZMB+GNLY+ CD8	761	SSA+ vs CENT+
-0.538026	0.652576	CMCD4(CCR7+)	37	SSA+ vs CENT+
0.619733	0.652576	GZMB+GNLY+ CD8	259	SSA+ vs CENT+
0.727552	0.652576	GZMB+GNLY+ CD8	523	SSA+ vs CENT+
0.559596	0.659779	GZMK+GZMA+GZMH+ CD8	471	SSA+ vs CENT+
0.79116	0.659799	GZMB+GNLY+ CD8	374	SSA+ vs CENT+
-0.858731	0.659799	GZMB+GNLY+ CD8	548	SSA+ vs CENT+
-0.550467	0.660509	Treg	83	SSA+ vs CENT+
0.579473	0.660509	GZMK+CX3CR1+ CD8	294	SSA+ vs CENT+
0.595397	0.660509	GZMK+CX3CR1+ CD8	482	SSA+ vs CENT+
0.63913	0.660509	GZMB+GNLY+ CD8	107	SSA+ vs CENT+
-0.60951	0.661266	Tph/Tfh	629	SSA+ vs CENT+
-0.645662	0.661266	GZMA+ CD4	686	SSA+ vs CENT+
0.747022	0.661266	GZMK+CX3CR1+ CD8	303	SSA+ vs CENT+
0.896793	0.661266	GZMB+GNLY+ CD8	433	SSA+ vs CENT+
-0.512878	0.662398	CMCD4(CCR7+)	114	SSA+ vs CENT+
-0.586212	0.662398	Treg	138	SSA+ vs CENT+
-0.621328	0.662398	Treg	196	SSA+ vs CENT+
0.697475	0.662398	GZMK+CX3CR1+ CD8	769	SSA+ vs CENT+
0.561361	0.662398	GZMB+GNLY+ CD8	32	SSA+ vs CENT+
0.693891	0.662398	GZMB+GNLY+ CD8	421	SSA+ vs CENT+
0.69847	0.662398	GZMB+GNLY+ CD8	669	SSA+ vs CENT+
-0.551951	0.665529	Th1(CXCR3+IFNG+)	579	SSA+ vs CENT+
0.66844	0.665529	GZMB+GNLY+ CD8	490	SSA+ vs CENT+
-0.68587	0.665931	Tph/Tfh	99	SSA+ vs CENT+
-0.768924	0.665931	GZMK+CX3CR1+ CD8	142	SSA+ vs CENT+
-0.726032	0.665931	GZMK+CX3CR1+ CD8	314	SSA+ vs CENT+
0.65977	0.665931	GZMK+CX3CR1+ CD8	565	SSA+ vs CENT+
-0.586908	0.666873	Th1(CXCR3+IFNG+)	104	SSA+ vs CENT+
-0.57828	0.668077	Th1(CXCR3+IFNG+)	431	SSA+ vs CENT+
0.617879	0.674475	GZMK+CX3CR1+ CD8	460	SSA+ vs CENT+
0.670381	0.674475	GZMB+GNLY+ CD8	330	SSA+ vs CENT+
-0.742181	0.677756	Th1(CXCR3+IFNG+)	271	SSA+ vs CENT+
0.640748	0.677756	GZMB+GNLY+ CD8	725	SSA+ vs CENT+
-0.514678	0.677937	CMCD4(CCR7+)	677	SSA+ vs CENT+
0.624643	0.677937	Th1(CXCR3+IFNG+)	638	SSA+ vs CENT+
-0.525231	0.678033	Treg	181	SSA+ vs CENT+
0.78104	0.678033	GZMB+GNLY+ CD8	715	SSA+ vs CENT+
-0.578815	0.678678	Tph/Tfh	229	SSA+ vs CENT+
0.531129	0.678678	Tph/Tfh	483	SSA+ vs CENT+
-0.600842	0.678678	Tph/Tfh	502	SSA+ vs CENT+
-0.594768	0.678678	Tph/Tfh	762	SSA+ vs CENT+
-0.555684	0.678678	CMCD4(CCR7+)	241	SSA+ vs CENT+
0.615366	0.678678	CMCD4(CCR7+)	564	SSA+ vs CENT+
-0.70072	0.678678	Th1(CXCR3+IFNG+)	235	SSA+ vs CENT+
-0.746604	0.678678	Th1(CXCR3+IFNG+)	407	SSA+ vs CENT+
-0.715449	0.678678	Th1(CXCR3+IFNG+)	596	SSA+ vs CENT+
0.67164	0.678678	Th17(CCR6+RORC+)	670	SSA+ vs CENT+
0.626734	0.678678	GZMK+CX3CR1+ CD8	20	SSA+ vs CENT+
0.724682	0.678678	GZMK+CX3CR1+ CD8	188	SSA+ vs CENT+
0.551848	0.678678	GZMK+CX3CR1+ CD8	254	SSA+ vs CENT+
0.618764	0.678678	GZMK+CX3CR1+ CD8	644	SSA+ vs CENT+
0.704465	0.678678	GZMK+CX3CR1+ CD8	723	SSA+ vs CENT+
0.883679	0.678678	GZMB+GNLY+ CD8	66	SSA+ vs CENT+
-0.766222	0.678678	GZMB+GNLY+ CD8	218	SSA+ vs CENT+
0.595978	0.678678	GZMB+GNLY+ CD8	228	SSA+ vs CENT+
0.828376	0.678678	GZMB+GNLY+ CD8	622	SSA+ vs CENT+
-0.775211	0.678678	GZMB+GNLY+ CD8	668	SSA+ vs CENT+
0.614668	0.678678	GZMB+GNLY+ CD8	674	SSA+ vs CENT+
-0.486645	0.679306	CMCD4(CCR7+)	78	SSA+ vs CENT+
0.538991	0.679306	GZMK+GZMA+GZMH+ CD8	633	SSA+ vs CENT+
0.589473	0.681525	GZMB+GNLY+ CD8	619	SSA+ vs CENT+
0.766974	0.686054	CMCD4(CCR7+)	705	SSA+ vs CENT+
-0.574193	0.688289	Tph/Tfh	724	SSA+ vs CENT+
0.566726	0.688289	GZMK+CX3CR1+ CD8	555	SSA+ vs CENT+
0.533577	0.69702	Th17(CCR6+RORC+)	593	SSA+ vs CENT+
0.631524	0.69702	GZMB+GNLY+ CD8	203	SSA+ vs CENT+
-0.548583	0.701358	Tph/Tfh	494	SSA+ vs CENT+
-0.472827	0.701358	Th1(CXCR3+IFNG+)	510	SSA+ vs CENT+
0.532686	0.701358	GZMK+CX3CR1+ CD8	57	SSA+ vs CENT+
0.733631	0.701358	GZMK+CX3CR1+ CD8	470	SSA+ vs CENT+
0.629554	0.701358	GZMB+GNLY+ CD8	211	SSA+ vs CENT+
0.697628	0.702248	GZMK+CX3CR1+ CD8	487	SSA+ vs CENT+
0.542928	0.702248	GZMK+CX3CR1+ CD8	606	SSA+ vs CENT+
-0.448469	0.711469	GZMA+ CD4	95	SSA+ vs CENT+
0.619457	0.717256	Th1(CXCR3+IFNG+)	655	SSA+ vs CENT+
0.509435	0.717256	GZMK+CX3CR1+ CD8	714	SSA+ vs CENT+
-0.824505	0.717256	GZMB+GNLY+ CD8	738	SSA+ vs CENT+
-0.508086	0.717765	Tph/Tfh	672	SSA+ vs CENT+
-0.475956	0.717765	Tph/Tfh	704	SSA+ vs CENT+
-0.440795	0.717765	CMCD4(CCR7+)	260	SSA+ vs CENT+
-0.482785	0.717765	CMCD4(CCR7+)	473	SSA+ vs CENT+
-0.415273	0.717765	GZMA+ CD4	4	SSA+ vs CENT+
-0.588303	0.717765	Th1(CXCR3+IFNG+)	175	SSA+ vs CENT+
-0.471926	0.717765	Th1(CXCR3+IFNG+)	280	SSA+ vs CENT+
-0.427287	0.717765	Th1(CXCR3+IFNG+)	516	SSA+ vs CENT+
0.438976	0.717765	GZMK+GZMA+GZMH+ CD8	27	SSA+ vs CENT+
0.501961	0.717765	GZMK+CX3CR1+ CD8	297	SSA+ vs CENT+
0.47922	0.717765	GZMK+CX3CR1+ CD8	337	SSA+ vs CENT+
0.518731	0.717765	GZMK+CX3CR1+ CD8	607	SSA+ vs CENT+
0.477842	0.717765	GZMK+CX3CR1+ CD8	616	SSA+ vs CENT+
0.491339	0.717765	GZMK+CX3CR1+ CD8	755	SSA+ vs CENT+
0.619998	0.717765	GZMB+GNLY+ CD8	102	SSA+ vs CENT+
-0.544284	0.717765	GZMB+GNLY+ CD8	129	SSA+ vs CENT+
0.570923	0.717765	GZMB+GNLY+ CD8	139	SSA+ vs CENT+
0.623831	0.717765	GZMB+GNLY+ CD8	153	SSA+ vs CENT+
0.750258	0.717765	GZMB+GNLY+ CD8	233	SSA+ vs CENT+
0.500823	0.717765	GZMB+GNLY+ CD8	286	SSA+ vs CENT+
0.497782	0.717765	GZMB+GNLY+ CD8	318	SSA+ vs CENT+
0.508786	0.717765	GZMB+GNLY+ CD8	331	SSA+ vs CENT+
0.58231	0.717765	GZMB+GNLY+ CD8	414	SSA+ vs CENT+
0.659796	0.717765	GZMB+GNLY+ CD8	486	SSA+ vs CENT+
0.558542	0.717765	GZMB+GNLY+ CD8	632	SSA+ vs CENT+
-0.542028	0.718312	Tph/Tfh	127	SSA+ vs CENT+
-0.438552	0.718312	CMCD4(CCR7+)	326	SSA+ vs CENT+
0.566123	0.718312	GZMK+CX3CR1+ CD8	88	SSA+ vs CENT+
0.462316	0.718312	GZMK+CX3CR1+ CD8	178	SSA+ vs CENT+
0.474934	0.719041	GZMB+GNLY+ CD8	733	SSA+ vs CENT+
0.525858	0.719277	CMCD4(CCR7+)	558	SSA+ vs CENT+
0.640569	0.719277	GZMB+GNLY+ CD8	362	SSA+ vs CENT+
0.562149	0.721955	GZMK+GZMA+GZMH+ CD8	168	SSA+ vs CENT+
-0.592092	0.725271	Th1(CXCR3+IFNG+)	436	SSA+ vs CENT+
0.457309	0.727621	GZMK+CX3CR1+ CD8	517	SSA+ vs CENT+
-0.487068	0.732677	CMCD4(CCR7+)	123	SSA+ vs CENT+
-0.491651	0.736062	CMCD4(CCR7+)	245	SSA+ vs CENT+
-0.582825	0.737421	Th1(CXCR3+IFNG+)	397	SSA+ vs CENT+
-0.422926	0.741586	Treg	298	SSA+ vs CENT+
-0.465481	0.74178	Tph/Tfh	378	SSA+ vs CENT+
-0.426348	0.74178	CMCD4(CCR7+)	730	SSA+ vs CENT+
-0.398728	0.74178	Treg	422	SSA+ vs CENT+
0.426985	0.74178	Th1(CXCR3+IFNG+)	40	SSA+ vs CENT+
0.41566	0.74178	Th1(CXCR3+IFNG+)	165	SSA+ vs CENT+
-0.387	0.74178	Th1(CXCR3+IFNG+)	276	SSA+ vs CENT+
-0.454982	0.74178	Th1(CXCR3+IFNG+)	409	SSA+ vs CENT+
-0.461684	0.74178	Th1(CXCR3+IFNG+)	605	SSA+ vs CENT+
0.415277	0.74178	GZMK+GZMA+GZMH+ CD8	208	SSA+ vs CENT+
0.492415	0.74178	GZMK+GZMA+GZMH+ CD8	583	SSA+ vs CENT+
0.521088	0.74178	GZMK+GZMA+GZMH+ CD8	707	SSA+ vs CENT+
0.438345	0.74178	GZMK+CX3CR1+ CD8	204	SSA+ vs CENT+
0.586411	0.74178	GZMK+CX3CR1+ CD8	382	SSA+ vs CENT+
0.545196	0.74178	GZMK+CX3CR1+ CD8	383	SSA+ vs CENT+
0.474159	0.74178	GZMK+CX3CR1+ CD8	698	SSA+ vs CENT+
0.512842	0.74178	GZMK+CX3CR1+ CD8	732	SSA+ vs CENT+
0.513415	0.74178	GZMB+GNLY+ CD8	248	SSA+ vs CENT+
0.490531	0.74178	GZMB+GNLY+ CD8	371	SSA+ vs CENT+
-0.547831	0.74178	GZMB+GNLY+ CD8	429	SSA+ vs CENT+
0.415937	0.74178	GZMB+GNLY+ CD8	485	SSA+ vs CENT+
0.428656	0.74178	GZMB+GNLY+ CD8	614	SSA+ vs CENT+
0.459625	0.743218	CMCD4(CCR7+)	743	SSA+ vs CENT+
0.368366	0.743803	GZMB+GNLY+ CD8	415	SSA+ vs CENT+
0.459596	0.743803	GZMB+GNLY+ CD8	499	SSA+ vs CENT+
-0.375632	0.752104	CMCD4(CCR7+)	194	SSA+ vs CENT+
-0.366264	0.755252	CMCD4(CCR7+)	341	SSA+ vs CENT+
0.414744	0.755252	Th1(CXCR3+IFNG+)	231	SSA+ vs CENT+
0.431572	0.755252	GZMB+GNLY+ CD8	623	SSA+ vs CENT+
-0.341059	0.760987	Treg	31	SSA+ vs CENT+
-0.351752	0.765215	Th1(CXCR3+IFNG+)	542	SSA+ vs CENT+
-0.349089	0.766257	Tph/Tfh	151	SSA+ vs CENT+
-0.338983	0.766257	CMCD4(CCR7+)	140	SSA+ vs CENT+
-0.356059	0.766257	CMCD4(CCR7+)	550	SSA+ vs CENT+
0.343967	0.766257	Th1(CXCR3+IFNG+)	18	SSA+ vs CENT+
-0.438159	0.766257	Th1(CXCR3+IFNG+)	77	SSA+ vs CENT+
-0.504034	0.766257	Th1(CXCR3+IFNG+)	653	SSA+ vs CENT+
0.436	0.766257	GZMK+CX3CR1+ CD8	580	SSA+ vs CENT+
-0.329254	0.771957	Treg	189	SSA+ vs CENT+
-0.419254	0.779679	GZMK+CX3CR1+ CD8	222	SSA+ vs CENT+
-0.448294	0.782771	Treg	85	SSA+ vs CENT+
0.365181	0.782771	GZMK+GZMA+GZMH+ CD8	604	SSA+ vs CENT+
0.444472	0.782771	GZMB+GNLY+ CD8	51	SSA+ vs CENT+
0.504688	0.782771	GZMB+GNLY+ CD8	144	SSA+ vs CENT+
0.45172	0.782771	GZMB+GNLY+ CD8	406	SSA+ vs CENT+
-0.44783	0.782771	GZMB+GNLY+ CD8	543	SSA+ vs CENT+
0.374542	0.785225	GZMB+GNLY+ CD8	615	SSA+ vs CENT+
-0.31511	0.787585	Treg	28	SSA+ vs CENT+
0.47821	0.787585	GZMB+GNLY+ CD8	353	SSA+ vs CENT+
-0.314693	0.788465	Th1(CXCR3+IFNG+)	744	SSA+ vs CENT+
0.327707	0.789054	Th17(CCR6+RORC+)	176	SSA+ vs CENT+
0.320609	0.791649	GZMK+CX3CR1+ CD8	219	SSA+ vs CENT+
-0.309886	0.792316	CMCD4(CCR7+)	253	SSA+ vs CENT+
-0.445167	0.795258	GZMK+CX3CR1+ CD8	766	SSA+ vs CENT+
0.435094	0.802191	GZMK+CX3CR1+ CD8	115	SSA+ vs CENT+
-0.350335	0.804288	Th1(CXCR3+IFNG+)	443	SSA+ vs CENT+
-0.329891	0.804799	GZMK+CX3CR1+ CD8	447	SSA+ vs CENT+
0.359438	0.80632	GZMB+GNLY+ CD8	130	SSA+ vs CENT+
-0.333683	0.807455	Th1(CXCR3+IFNG+)	179	SSA+ vs CENT+
-0.317585	0.807455	Th1(CXCR3+IFNG+)	566	SSA+ vs CENT+
-0.359536	0.807455	Th1(CXCR3+IFNG+)	584	SSA+ vs CENT+
0.316314	0.807455	GZMK+CX3CR1+ CD8	124	SSA+ vs CENT+
0.394812	0.808059	GZMB+GNLY+ CD8	759	SSA+ vs CENT+
0.351015	0.809793	GZMB+GNLY+ CD8	201	SSA+ vs CENT+
0.32745	0.810495	GZMB+GNLY+ CD8	757	SSA+ vs CENT+
-0.283775	0.811172	CMCD4(CCR7+)	46	SSA+ vs CENT+
-0.310422	0.814709	CMCD4(CCR7+)	664	SSA+ vs CENT+
-0.33871	0.816746	Th1(CXCR3+IFNG+)	148	SSA+ vs CENT+
0.303569	0.823115	Th1(CXCR3+IFNG+)	70	SSA+ vs CENT+
-0.389087	0.823743	Tph/Tfh	58	SSA+ vs CENT+
0.348794	0.823743	GZMK+CX3CR1+ CD8	261	SSA+ vs CENT+
-0.409629	0.823743	GZMK+CX3CR1+ CD8	703	SSA+ vs CENT+
-0.376397	0.824134	CMCD4(CCR7+)	106	SSA+ vs CENT+
-0.287676	0.824134	CMCD4(CCR7+)	459	SSA+ vs CENT+
0.390309	0.824134	Th1(CXCR3+IFNG+)	306	SSA+ vs CENT+
0.301403	0.824134	GZMK+CX3CR1+ CD8	21	SSA+ vs CENT+
0.371508	0.824134	GZMK+CX3CR1+ CD8	512	SSA+ vs CENT+
0.388161	0.824134	GZMK+CX3CR1+ CD8	574	SSA+ vs CENT+
0.384061	0.824134	GZMB+GNLY+ CD8	223	SSA+ vs CENT+
0.392813	0.8352	CMCD4(CCR7+)	29	SSA+ vs CENT+
0.29093	0.8352	Th1(CXCR3+IFNG+)	307	SSA+ vs CENT+
0.302586	0.8352	GZMK+GZMA+GZMH+ CD8	764	SSA+ vs CENT+
0.278053	0.835308	GZMB+GNLY+ CD8	230	SSA+ vs CENT+
0.269941	0.836968	Th1(CXCR3+IFNG+)	278	SSA+ vs CENT+
-0.258766	0.839612	Tph/Tfh	446	SSA+ vs CENT+
0.334479	0.841735	Tph/Tfh	63	SSA+ vs CENT+
0.363227	0.841735	Tph/Tfh	416	SSA+ vs CENT+
-0.283404	0.841735	CMCD4(CCR7+)	379	SSA+ vs CENT+
-0.249754	0.841735	Treg	16	SSA+ vs CENT+
-0.267075	0.841735	Treg	55	SSA+ vs CENT+
[truncated: 1,602 more rows]

## Sheet: SupFig2a
Average expression of markers in T cell clusters
	CCR7	CD4	CD8A	CXCR3	CXCR4	CXCR5	CXCR6	CX3CR1	CCR2	CCR4	CCR6	CCL5	CCL4	CXCL13	FOXP3	IL2RA	PDCD1	CTLA4	ICOS	CD40LG	TIGIT	MAF	RORC	GATA3	TBX21	HLA-DRA	HLA-DRB1	B3GAT1	CD27	CD38	KLRB1	SLC4A10	GZMB	GZMK	GZMA	GZMH	IFNG	GNLY	PRF1	NKG7	MKI67
GZMB+GNLY+ CD8	-1.00345	-1.67404	1.9972	0.581544	0.318479	-0.91295	2.00231	-0.436038	-0.128452	-1.36017	-0.761179	1.43808	1.07639	-0.416121	-0.40657	-0.511592	-0.03647	-0.716439	-0.716618	-1.22291	-0.313657	-0.999856	-0.470187	-0.840045	1.24794	-0.625635	-0.545733	-0.690791	-0.38794	-0.0699844	-0.176549	-0.358012	2.2603	-0.601366	0.270412	1.10091	0.521156	2.89904	1.88923	1.18674	-0.294919
GZMK+CX3CR1+ CD8	-0.53339	-1.4368	1.23881	0.246432	0.44897	0.0749673	0.196145	2.77575	0.393479	-0.252949	-0.86465	1.3928	2.35787	-0.369971	-0.409369	-0.684224	0.773114	-0.590532	-0.599148	-1.17077	0.709056	-0.318253	-0.493375	-0.60118	1.33666	1.42553	1.79818	0.17471	1.26754	-0.212866	-1.14852	-0.328842	1.21196	2.70152	2.04229	1.9443	1.32724	-0.215059	1.39452	2.07483	-0.28195
GZMK+GZMA+GZMH+ CD8	-0.681103	-1.18959	1.07397	0.127417	-1.25106	-0.764395	0.191754	0.683524	0.453819	-0.516861	-0.749663	1.18365	0.615792	-0.428882	-0.376472	-0.312401	0.139653	-0.634698	-0.996915	-0.942631	-0.18934	-0.490782	-0.458236	-1.65193	0.487094	-0.325819	0.126372	0.361557	-0.284998	-0.309867	-0.780869	-0.294137	0.713346	0.784419	0.835852	0.778786	-0.492278	0.499358	0.93172	0.890721	-0.305017
Th1(CXCR3+IFNG+)	-0.659651	0.524883	-0.719262	1.42248	0.529825	-0.909644	0.539671	-0.528823	1.0046	-0.0329924	-0.107336	0.554816	-0.0860624	-0.470729	-0.409369	-0.496066	-0.912286	-0.457524	-0.256621	1.15784	-0.917247	-0.588444	-0.218577	0.425861	1.58067	0.338713	0.743626	-0.0225656	-1.22309	-0.467779	-0.0128223	-0.15834	-0.533226	-0.334611	0.736294	0.449822	1.01509	-0.40756	-0.451292	-0.564074	-0.291049
Tph/Tfh	0.36199	1.3132	-0.787322	0.984006	1.10651	2.38799	-0.631696	-0.685803	-0.957203	0.0290427	0.37761	-1.1571	-0.771224	2.82266	-0.325522	-0.387906	2.35789	1.21334	2.05639	1.09234	0.600548	2.44227	-0.287677	0.655354	-0.0710519	-0.492367	-0.703449	-0.442051	0.34085	-0.185051	2.2164	-0.368168	-0.685316	-0.620046	-0.977381	-0.860026	0.452694	-0.469453	-1.03078	-0.816278	-0.298265
CMCD4(CCR7+)	2.66393	-0.027529	-0.582425	-0.857734	1.3554	0.804827	-1.5521	-0.474349	-0.883188	0.10854	-0.0857904	-0.696465	-0.792924	-0.451206	-0.322774	-0.0343062	-0.893552	-0.294812	0.49281	0.413261	-0.53203	-0.570745	-0.297254	0.773587	-1.13679	-0.587084	-0.931178	-0.601587	0.164032	-0.224807	-0.473978	-0.346997	-0.700382	-0.237305	-0.847219	-1.00562	-0.640081	-0.361606	-1.00638	-0.70381	-0.297074
Th17(CCR6+RORC+)	0.142749	0.126589	-0.481156	-1.85772	0.770771	-0.935902	0.474504	-0.00601397	1.3806	-0.289507	2.68513	-0.639677	-0.49045	-0.438186	-0.393181	-0.143248	-0.612514	-0.382486	-0.454793	1.10281	-0.966236	0.182957	2.97901	0.656679	-0.790414	-0.721646	-1.04039	-0.740695	-0.854649	-0.397615	1.55272	3.00643	-0.546326	-0.577013	-0.492411	-0.645954	-0.800313	-0.411566	-0.297013	-0.365956	-0.321183
Treg	0.074003	0.697036	-0.765442	-0.620713	-0.309105	0.453888	0.85151	-0.0540317	-1.63785	2.19963	-0.249763	-1.33644	-0.790355	-0.293298	2.96063	2.90838	0.324297	2.40509	1.28833	-1.07763	2.47932	0.70818	-0.343834	1.75393	-0.601085	-0.0664271	0.361974	0.296763	2.24109	0.00370065	-0.572655	-0.368168	-0.653586	-0.754121	-1.38443	-0.963389	-1.14562	-0.305314	-0.256893	-0.788763	-0.29443
GZMA+ CD4	0.00306935	0.946796	-0.728944	-0.501422	-1.86937	-0.501324	-0.85163	-0.203464	1.35814	1.41961	0.571528	-0.36195	-0.627812	-0.369247	-0.339678	0.295651	-0.877224	-0.642386	-0.770758	0.954177	-0.798931	-0.442996	0.0596517	-0.587215	-0.897409	-0.604246	-0.569313	-0.334455	-0.691493	-0.550012	-0.26884	-0.214307	-0.648328	-0.327445	-0.284751	-0.501833	-0.940579	-0.466844	-0.719204	-0.718204	-0.30982
DN	0.310056	0.186251	-0.606348	-0.672211	-0.552661	0.250998	-1.05517	-0.384952	-0.492711	-0.744243	-0.313777	-0.364405	-0.627529	-0.346125	-0.225596	-0.376387	-0.804765	-0.505773	-0.774522	0.167527	-0.315448	-0.76341	-0.243229	-0.989398	-0.863954	-0.670851	-0.784425	-0.740695	-0.53895	-0.550012	-0.0341332	-0.201289	-0.675756	-0.302205	-0.495576	-0.78356	-0.87236	-0.459882	-0.758262	-0.698671	-0.321183
Proliferating	-0.678207	0.533201	0.360916	1.14792	-0.547762	0.0515439	-0.165291	-0.685803	-0.491235	-0.560106	-0.50211	-0.0133247	0.136307	0.761107	0.2479	-0.257902	0.541857	0.606227	0.731841	-0.474005	0.243968	0.841084	-0.226288	0.404357	-0.291651	2.32984	1.54434	2.73981	-0.0323972	2.96429	-0.300747	-0.368168	0.257321	0.268172	0.596912	0.486569	1.57505	-0.301114	0.304362	0.503467	3.01489

## Sheet: Figure3d
Diversity of BCR by cell clusters
cluster	d	d_sd	d_lower	d_upper	e	e_lower	e_upper
Memory	87.918	20.3915	47.9514	127.885	0.184492	0.100624	0.268361
NR4A1+NFKB+ plasma	145.733	20.1562	106.227	185.238	0.316377	0.230613	0.402141
Plasma	94.8811	14.6691	66.1301	123.632	0.192668	0.134285	0.25105

## Sheet: Figure3e
Composition of B/plasma cell clusters in top expanded clones by autoantibody subtypes
SSA+SjD			CENT+SjD			SSA+CENT+SjD
clone_id	cluster	Frequency	clone_id	cluster	Frequency	clone_id	cluster	Frequency
IGH.2454.IGHV2-5_IGLC:LD.84.IGLV3-1	Plasma	47	IGH.125.IGHV3-7_IGLC:LD.98.IGLV1-51	Plasma	2	IGH.7360.IGHV3-23_IGLC:LD.5.IGKV3-20	Plasma	19
IGH.2455.IGHV4-39_IGLC:LD.133.IGLV4-69	Plasma	24	IGH.14.IGHV3-21_IGLC:LD.69.IGLV1-44	Plasma	1	IGH.7360.IGHV3-23_IGLC:LD.5.IGKV3-20	NR4A1+NFKB+ plasma	3
IGH.7827.IGHV3-48_IGLC:LD.84.IGLV3-1	Plasma	43	IGH.14.IGHV3-21_IGLC:LD.69.IGLV1-44	NR4A1+NFKB+ plasma	1	IGH.7364.IGHV3-23_IGLC:LD.5.IGKV3-15	Plasma	18
IGH.7827.IGHV3-48_IGLC:LD.84.IGLV3-1	NR4A1+NFKB+ plasma	16	IGH.28.IGHV3-23_IGLC:LD.27.IGKV1D-39	Memory	11	IGH.7365.IGHV5-51_IGLC.1430.IGKV1-39	Plasma	11
IGH.7827.IGHV3-48_IGLC:LD.84.IGLV3-1	Memory	3	IGH.40.IGHV3-23_IGLC:LD.1.IGKV2-30	Plasma	15	IGH.7379.IGHV1-18_IGLC:LD.53.IGLV3-21	Plasma	14
IGH:LD.190.IGHV1-18_IGLC:LD.149.IGLV3-10	Plasma	78	IGH.40.IGHV3-23_IGLC:LD.1.IGKV2-30	Memory	2	IGH:LD.180.IGHV1-18_IGLC:LD.84.IGLV3-1	Plasma	57
IGH:LD.190.IGHV1-18_IGLC:LD.149.IGLV3-10	Memory	3	IGH.52.IGHV3-15_IGLC.14.IGLV7-46	Plasma	11	IGH:LD.180.IGHV1-18_IGLC:LD.84.IGLV3-1	NR4A1+NFKB+ plasma	2
IGH:LD.190.IGHV1-18_IGLC:LD.149.IGLV3-10	NR4A1+NFKB+ plasma	1	IGH.55.IGHV3-21_IGLC.15.IGKV3-15	Plasma	2	IGH:LD.180.IGHV1-18_IGLC:LD.84.IGLV3-1	Memory	1
IGH:LD.321.IGHV3-15_IGLC:LD.84.IGLV3-9	Plasma	23	IGH.69.IGHV3-15_IGLC.17.IGKV1-39	Memory	3	IGH:LD.181.IGHV1-18_IGLC:LD.5.IGKV3-20	Plasma	14
IGH:LD.321.IGHV3-15_IGLC:LD.84.IGLV3-9	NR4A1+NFKB+ plasma	2	IGH:LD.144.IGHV1-18_IGLC:LD.18.IGLV2-14	Plasma	1	IGH:LD.44.IGHV3-49_IGLC:LD.27.IGKV1-16	Plasma	16
IGH:LD.510.IGHV3-7_IGLC:LD.5.IGKV3-15	Plasma	227	IGH:LD.204.IGHV4-39_IGLC:LD.86.IGLV6-57	Plasma	6	IGH:LD.44.IGHV3-49_IGLC:LD.27.IGKV1-16	Memory	1
IGH:LD.510.IGHV3-7_IGLC:LD.5.IGKV3-15	Memory	29	IGH:LD.319.IGHV3-15_IGLC:LD.41.IGLV3-27	Plasma	4	IGH:LD.631.IGHV1-8_IGLC:LD.69.IGLV1-47	Plasma	51
IGH:LD.510.IGHV3-7_IGLC:LD.5.IGKV3-15	NR4A1+NFKB+ plasma	4	IGH:LD.352.IGHV3-21_IGLC:LD.18.IGLV2-14	Plasma	9	IGH:LD.631.IGHV1-8_IGLC:LD.69.IGLV1-47	NR4A1+NFKB+ plasma	1
IGH:LD.540.IGHV1-24_IGLC:LD.53.IGLV3-21	Plasma	12	IGH:LD.803.IGHV1-46_IGLC:LD.39.IGKV1-33	NR4A1+NFKB+ plasma	1	IGH:LD.633.IGHV1-8_IGLC:LD.5.IGKV3-20	Plasma	33
IGH:LD.540.IGHV1-24_IGLC:LD.53.IGLV3-21	Memory	3	IGH:LD.951.IGHV3-13_IGLC:LD.53.IGLV3-21	Plasma	14	IGH:LD.68.IGHV3-48_IGLC:LD.27.IGKV1-5	Plasma	21
IGH:LD.540.IGHV1-24_IGLC:LD.53.IGLV3-21	NR4A1+NFKB+ plasma	3	NA.NA_IGLC:LD.18.IGLV2-14	Plasma	23	IGH:LD.68.IGHV3-48_IGLC:LD.27.IGKV1-5	Memory	1
IGH:LD.838.IGHV7-4-1_IGLC:LD.146.IGLV7-43	Plasma	44	NA.NA_IGLC:LD.18.IGLV2-14	Memory	12	IGH:LD.692.IGHV3-33_IGLC:LD.98.IGLV1-51	Plasma	23
IGH:LD.838.IGHV7-4-1_IGLC:LD.146.IGLV7-43	Memory	6	NA.NA_IGLC:LD.18.IGLV2-14	NR4A1+NFKB+ plasma	1	IGH:LD.779.IGHV4-34_IGLC:LD.39.IGKV1-33	Plasma	46
IGH:LD.838.IGHV7-4-1_IGLC:LD.146.IGLV7-43	NR4A1+NFKB+ plasma	2	NA.NA_IGLC:LD.27.IGKV1-5	Plasma	27	IGH:LD.779.IGHV4-34_IGLC:LD.39.IGKV1-33	NR4A1+NFKB+ plasma	3
IGH:LD.881.IGHV7-4-1_IGLC:LD.27.IGKV4-1	Plasma	182	NA.NA_IGLC:LD.27.IGKV1-5	Memory	23	IGH:LD.780.IGHV4-34_IGLC:LD.5.IGKV3-15	Plasma	15
IGH:LD.881.IGHV7-4-1_IGLC:LD.27.IGKV4-1	Memory	6	NA.NA_IGLC:LD.27.IGKV1-5	NR4A1+NFKB+ plasma	1	IGH:LD.783.IGHV4-34_IGLC:LD.27.IGKV1-5	Plasma	33
IGH:LD.881.IGHV7-4-1_IGLC:LD.27.IGKV4-1	NR4A1+NFKB+ plasma	6	NA.NA_IGLC:LD.27.IGKV1D-39	Plasma	26	IGH:LD.783.IGHV4-34_IGLC:LD.27.IGKV1-5	NR4A1+NFKB+ plasma	1
IGH:LD.894.IGHV1-3_IGLC:LD.27.IGKV1-39	Plasma	8	NA.NA_IGLC:LD.27.IGKV1D-39	Memory	19	IGH:LD.815.IGHV1-46_IGLC:LD.2.IGKV2D-28	Plasma	16
IGH:LD.894.IGHV1-3_IGLC:LD.27.IGKV1-39	Memory	2	NA.NA_IGLC:LD.27.IGKV1D-39	NR4A1+NFKB+ plasma	1	IGH:LD.815.IGHV1-46_IGLC:LD.2.IGKV2D-28	Memory	1
IGH:LD.894.IGHV1-3_IGLC:LD.27.IGKV1-39	NR4A1+NFKB+ plasma	1	NA.NA_IGLC:LD.27.IGKV4-1	Plasma	37	IGH:LD.874.IGHV7-4-1_IGLC:LD.69.IGLV1-44	Plasma	44
NA.NA_IGLC:LD.116.IGLV1-40	Plasma	22	NA.NA_IGLC:LD.27.IGKV4-1	Memory	12	IGH:LD.874.IGHV7-4-1_IGLC:LD.69.IGLV1-44	Memory	1
NA.NA_IGLC:LD.116.IGLV1-40	Memory	8	NA.NA_IGLC:LD.27.IGKV4-1	NR4A1+NFKB+ plasma	1	IGH:LD.874.IGHV7-4-1_IGLC:LD.69.IGLV1-44	NR4A1+NFKB+ plasma	1
NA.NA_IGLC:LD.116.IGLV1-40	NR4A1+NFKB+ plasma	1	NA.NA_IGLC:LD.5.IGKV3-11	Plasma	35	IGH:LD.878.IGHV7-4-1_IGLC:LD.5.IGKV3-20	Plasma	21
NA.NA_IGLC:LD.146.IGLV7-43	Plasma	15	NA.NA_IGLC:LD.5.IGKV3-11	Memory	24	IGH:LD.878.IGHV7-4-1_IGLC:LD.5.IGKV3-20	NR4A1+NFKB+ plasma	1
NA.NA_IGLC:LD.146.IGLV7-43	Memory	2	NA.NA_IGLC:LD.5.IGKV3-11	NR4A1+NFKB+ plasma	2	IGH:LD.879.IGHV7-4-1_IGLC:LD.76.IGLV3-25	Plasma	29
NA.NA_IGLC:LD.18.IGLV2-14	Plasma	23	NA.NA_IGLC:LD.5.IGKV3-11	Plasmablast	1	IGH:LD.908.IGHV1-3_IGLC:LD.116.IGLV1-40	Plasma	13
NA.NA_IGLC:LD.18.IGLV2-14	Memory	12	NA.NA_IGLC:LD.5.IGKV3-15	Plasma	175	IGH:LD.912.IGHV1-3_IGLC:LD.27.IGKV1-9	Plasma	17
NA.NA_IGLC:LD.18.IGLV2-14	NR4A1+NFKB+ plasma	1	NA.NA_IGLC:LD.5.IGKV3-15	Memory	48	IGH:LD.912.IGHV1-3_IGLC:LD.27.IGKV1-9	NR4A1+NFKB+ plasma	3
NA.NA_IGLC:LD.27.IGKV1D-39	Plasma	26	NA.NA_IGLC:LD.5.IGKV3-15	NR4A1+NFKB+ plasma	2
NA.NA_IGLC:LD.27.IGKV1D-39	Memory	19	NA.NA_IGLC:LD.5.IGKV3-20	Plasma	64
NA.NA_IGLC:LD.27.IGKV1D-39	NR4A1+NFKB+ plasma	1	NA.NA_IGLC:LD.5.IGKV3-20	Memory	59
NA.NA_IGLC:LD.27.IGKV4-1	Plasma	37	NA.NA_IGLC:LD.5.IGKV3-20	NR4A1+NFKB+ plasma	5
NA.NA_IGLC:LD.27.IGKV4-1	Memory	12
NA.NA_IGLC:LD.27.IGKV4-1	NR4A1+NFKB+ plasma	1
NA.NA_IGLC:LD.5.IGKV3-15	Plasma	175
NA.NA_IGLC:LD.5.IGKV3-15	Memory	48
NA.NA_IGLC:LD.5.IGKV3-15	NR4A1+NFKB+ plasma	2
NA.NA_IGLC:LD.5.IGKV3-20	Plasma	64
NA.NA_IGLC:LD.5.IGKV3-20	Memory	59
NA.NA_IGLC:LD.5.IGKV3-20	NR4A1+NFKB+ plasma	5
NA.NA_IGLC:LD.84.IGLV3-1	Plasma	47
NA.NA_IGLC:LD.84.IGLV3-1	Memory	4
NA.NA_IGLC:LD.84.IGLV3-1	NR4A1+NFKB+ plasma	1
NA.NA_IGLC:LD.84.IGLV3-9	Plasma	3
NA.NA_IGLC:LD.84.IGLV3-9	Memory	2
NA.NA_IGLC:LD.86.IGLV6-57	Plasma	24
NA.NA_IGLC:LD.86.IGLV6-57	Memory	4
NA.NA_IGLC:LD.86.IGLV6-57	NR4A1+NFKB+ plasma	1

## Sheet: Figure3f
Diversity of BCR by autoantibody subtypes
Disease	q	d	d_sd	d_lower	d_upper	e	e_lower	e_upper
CENT+SjD	0	657.99	7.76875	642.764	673.216	1	0.976859	1.02314
CENT+SjD	0.1	636.371	7.63484	621.407	651.335	0.967144	0.944402	0.989886
CENT+SjD	0.2	615.135	7.5584	600.321	629.949	0.93487	0.912355	0.957384
CENT+SjD	0.3	594.297	7.53749	579.524	609.07	0.903201	0.880749	0.925653
CENT+SjD	0.4	573.871	7.56883	559.037	588.706	0.872158	0.849613	0.894704
CENT+SjD	0.5	553.871	7.64811	538.881	568.861	0.841762	0.818981	0.864544
CENT+SjD	0.6	534.309	7.7704	519.079	549.538	0.812031	0.788886	0.835177
CENT+SjD	0.7	515.196	7.93049	499.652	530.739	0.782984	0.759362	0.806607
CENT+SjD	0.8	496.546	8.12319	480.625	512.467	0.754641	0.730444	0.778837
CENT+SjD	0.9	478.372	8.34344	462.019	494.724	0.727019	0.702167	0.751872
CENT+SjD	1	460.704	8.58621	443.875	477.532	0.700168	0.674592	0.725744
CENT+SjD	1.1	443.504	8.84769	426.163	460.845	0.674029	0.647674	0.700384
CENT+SjD	1.2	426.84	9.12278	408.96	444.72	0.648703	0.621529	0.675877
CENT+SjD	1.3	410.708	9.40757	392.269	429.146	0.624185	0.596163	0.652208
CENT+SjD	1.4	395.122	9.69802	376.114	414.129	0.600498	0.57161	0.629386
CENT+SjD	1.5	380.095	9.99023	360.514	399.675	0.57766	0.547902	0.607418
CENT+SjD	1.6	365.638	10.2804	345.489	385.787	0.555689	0.525067	0.586312
CENT+SjD	1.7	351.761	10.5651	331.054	372.469	0.5346	0.50313	0.566071
CENT+SjD	1.8	338.471	10.841	317.224	359.719	0.514402	0.48211	0.546694
CENT+SjD	1.9	325.772	11.1051	304.006	347.537	0.495101	0.462022	0.52818
CENT+SjD	2	313.662	11.3549	291.407	335.917	0.476698	0.442875	0.510521
CENT+SjD	2.1	302.14	11.5884	279.427	324.853	0.459186	0.424668	0.493705
CENT+SjD	2.2	291.198	11.8039	268.063	314.333	0.442557	0.407396	0.477717
CENT+SjD	2.3	280.826	12.0005	257.305	304.346	0.426793	0.391047	0.462539
CENT+SjD	2.4	271.01	12.1776	247.142	294.877	0.411875	0.375601	0.448148
CENT+SjD	2.5	261.734	12.335	237.557	285.91	0.397777	0.361035	0.43452
CENT+SjD	2.6	252.979	12.4732	228.532	277.426	0.384472	0.347318	0.421626
CENT+SjD	2.7	244.724	12.5927	220.043	269.406	0.371927	0.334417	0.409437
CENT+SjD	2.8	236.948	12.6944	212.068	261.829	0.36011	0.322296	0.397923
CENT+SjD	2.9	229.628	12.7796	204.58	254.676	0.348984	0.310917	0.387051
CENT+SjD	3	222.739	12.8494	197.555	247.924	0.338515	0.30024	0.376789
CENT+SjD	3.1	216.259	12.9052	190.965	241.552	0.328666	0.290225	0.367106
CENT+SjD	3.2	210.162	12.9483	184.784	235.541	0.319401	0.280831	0.35797
CENT+SjD	3.3	204.428	12.9801	178.987	229.868	0.310685	0.272021	0.349349
CENT+SjD	3.4	199.031	13.0019	173.548	224.515	0.302484	0.263755	0.341213
CENT+SjD	3.5	193.953	13.0149	168.444	219.461	0.294765	0.255997	0.333533
CENT+SjD	3.6	189.17	13.0203	163.651	214.689	0.287497	0.248713	0.326281
CENT+SjD	3.7	184.665	13.019	159.148	210.181	0.280649	0.241869	0.319429
CENT+SjD	3.8	180.417	13.0122	154.914	205.921	0.274195	0.235435	0.312954
CENT+SjD	3.9	176.411	13.0005	150.93	201.891	0.268106	0.229381	0.30683
CENT+SjD	4	172.629	12.9848	147.179	198.079	0.262358	0.22368	0.301036
Sicca	0	926.05	10.5019	905.467	946.633	1	0.977773	1.02223
Sicca	0.1	901.05	10.1807	881.097	921.004	0.973004	0.951457	0.994551
Sicca	0.2	875.791	9.89257	856.402	895.181	0.945728	0.924791	0.966665
Sicca	0.3	850.173	9.65148	831.257	869.09	0.918064	0.897637	0.938491
Sicca	0.4	824.07	9.47686	805.495	842.644	0.889876	0.869818	0.909933
Sicca	0.5	797.324	9.39564	778.909	815.74	0.860995	0.841109	0.880881
Sicca	0.6	769.752	9.44404	751.242	788.262	0.83122	0.811232	0.851209
Sicca	0.7	741.136	9.66814	722.187	760.085	0.80032	0.779858	0.820782
Sicca	0.8	711.24	10.1212	691.403	731.077	0.768036	0.746615	0.789457
Sicca	0.9	679.813	10.8564	658.535	701.091	0.7341	0.711122	0.757077
Sicca	1	646.653	11.914	623.302	670.004	0.698292	0.673076	0.723508
Sicca	1.1	611.47	13.3129	585.377	637.563	0.660299	0.632123	0.688476
Sicca	1.2	574.277	15.0252	544.828	603.726	0.620136	0.588335	0.651936
Sicca	1.3	535.11	16.9768	501.836	568.384	0.577841	0.541911	0.613772
Sicca	1.4	494.265	19.0358	456.955	531.574	0.533734	0.493446	0.574023
Sicca	1.5	452.301	21.0204	411.101	493.5	0.488419	0.44393	0.532908
Sicca	1.6	410.037	22.7216	365.504	454.571	0.442781	0.394691	0.490871
Sicca	1.7	368.484	23.9452	321.552	415.415	0.397909	0.34723	0.448588
Sicca	1.8	328.7	24.5587	280.566	376.835	0.354949	0.302971	0.406927
Sicca	1.9	291.637	24.5245	243.57	339.704	0.314926	0.26302	0.366831
Sicca	2	257.991	23.9021	211.143	304.838	0.278593	0.228004	0.329181
Sicca	2.1	228.137	22.8217	183.407	272.867	0.246355	0.198053	0.294656
Sicca	2.2	202.137	21.4423	160.111	244.164	0.218279	0.172897	0.263661
Sicca	2.3	179.808	19.9148	140.776	218.84	0.194167	0.152018	0.236316
Sicca	2.4	160.809	18.3592	124.825	196.792	0.17365	0.134793	0.212507
Sicca	2.5	144.726	16.8586	111.684	177.768	0.156283	0.120602	0.191964
Sicca	2.6	131.137	15.462	100.832	161.442	0.141609	0.108884	0.174334
Sicca	2.7	119.644	14.1928	91.8263	147.461	0.129198	0.0991591	0.159236
Sicca	2.8	109.896	13.0568	84.3046	135.486	0.118671	0.0910367	0.146306
Sicca	2.9	101.592	12.0498	77.9753	125.21	0.109705	0.084202	0.135208
Sicca	3	94.4839	11.1615	72.6077	116.36	0.102029	0.0784058	0.125652
Sicca	3.1	88.3638	10.3798	68.0197	108.708	0.0954201	0.0734514	0.117389
Sicca	3.2	83.0637	9.69194	64.0678	102.06	0.0896967	0.069184	0.110209
Sicca	3.3	78.4465	9.0858	60.6386	96.2543	0.0847109	0.065481	0.103941
Sicca	3.4	74.4008	8.55047	57.6422	91.1594	0.0803421	0.0622452	0.098439
Sicca	3.5	70.8358	8.07625	55.0066	86.6649	0.0764924	0.0593992	0.0935856
Sicca	3.6	67.6773	7.65478	52.6742	82.6804	0.0730817	0.0568805	0.0892828
Sicca	3.7	64.8644	7.27883	50.5982	79.1307	0.0700442	0.0546387	0.0854497
Sicca	3.8	62.3472	6.94226	48.7406	75.9538	0.067326	0.0526328	0.0820191
Sicca	3.9	60.0841	6.63984	47.0703	73.098	0.0648821	0.0508291	0.0789352
Sicca	4	58.0406	6.36711	45.5613	70.5199	0.0626755	0.0491997	0.0761513
SSA+SjD	0	761.53	13.0209	736.009	787.051	1	0.966488	1.03351
SSA+SjD	0.1	727.04	12.5467	702.449	751.631	0.95471	0.922418	0.987001
SSA+SjD	0.2	692.702	12.0963	668.994	716.411	0.909619	0.878487	0.940752
SSA+SjD	0.3	658.612	11.6797	635.72	681.504	0.864853	0.834793	0.894914
SSA+SjD	0.4	624.865	11.3072	602.704	647.027	0.820539	0.791438	0.849641
SSA+SjD	0.5	591.563	10.9896	570.024	613.102	0.776809	0.748524	0.805093
SSA+SjD	0.6	558.806	10.7375	537.761	579.851	0.733794	0.706159	0.761429
SSA+SjD	0.7	526.698	10.5602	506	547.396	0.691631	0.664452	0.71881
SSA+SjD	0.8	495.344	10.465	474.833	515.855	0.650458	0.623524	0.677392
SSA+SjD	0.9	464.849	10.4553	444.357	485.341	0.610414	0.583505	0.637323
SSA+SjD	1	435.349	10.5294	414.712	455.986	0.571677	0.544577	0.598777
SSA+SjD	1.1	406.862	10.6801	385.93	427.795	0.534269	0.506782	0.561757
SSA+SjD	1.2	379.577	10.8934	358.227	400.928	0.498441	0.470404	0.526477
SSA+SjD	1.3	353.561	11.1507	331.706	375.416	0.464277	0.435578	0.492976
SSA+SjD	1.4	328.898	11.4302	306.495	351.301	0.431891	0.402473	0.461309
SSA+SjD	1.5	305.659	11.709	282.71	328.608	0.401375	0.371239	0.431511
SSA+SjD	1.6	283.896	11.9655	260.444	307.348	0.372797	0.342002	0.403593
SSA+SjD	1.7	263.64	12.1815	239.765	287.515	0.346198	0.314846	0.37755
SSA+SjD	1.8	244.897	12.3438	220.703	269.09	0.321585	0.289816	0.353355
SSA+SjD	1.9	227.649	12.4443	203.259	252.039	0.298936	0.266908	0.330964
SSA+SjD	2	211.857	12.4804	187.395	236.318	0.278199	0.246078	0.31032
SSA+SjD	2.1	197.46	12.454	173.05	221.869	0.259293	0.22724	0.291347
SSA+SjD	2.2	184.383	12.3704	160.137	208.628	0.242122	0.210284	0.273959
SSA+SjD	2.3	172.539	12.2372	148.555	196.524	0.226569	0.195074	0.258064
SSA+SjD	2.4	161.835	12.0631	138.192	185.478	0.212513	0.181466	0.24356
SSA+SjD	2.5	152.174	11.8571	128.935	175.414	0.199827	0.16931	0.230344
SSA+SjD	2.6	143.462	11.6277	120.672	166.252	0.188386	0.15846	0.218313
SSA+SjD	2.7	135.605	11.3824	113.296	157.914	0.178069	0.148774	0.207364
SSA+SjD	2.8	128.517	11.1277	106.707	150.326	0.168761	0.140121	0.197401
SSA+SjD	2.9	122.116	10.869	100.813	143.419	0.160356	0.132383	0.18833
SSA+SjD	3	116.329	10.6104	95.5333	137.125	0.152757	0.125449	0.180066
SSA+SjD	3.1	111.09	10.3554	90.7934	131.386	0.145877	0.119225	0.172529
SSA+SjD	3.2	106.336	10.1062	86.5286	126.144	0.139635	0.113625	0.165646
SSA+SjD	3.3	102.016	9.86454	82.682	121.35	0.133962	0.108573	0.159351
SSA+SjD	3.4	98.0811	9.63165	79.2034	116.959	0.128795	0.104006	0.153584
SSA+SjD	3.5	94.4893	9.40818	76.0496	112.929	0.124078	0.0998642	0.148292
SSA+SjD	3.6	91.2033	9.19451	73.1824	109.224	0.119763	0.0960992	0.143427
SSA+SjD	3.7	88.1905	8.99073	70.569	105.812	0.115807	0.0926674	0.138947
SSA+SjD	3.8	85.4218	8.79675	68.1805	102.663	0.112171	0.089531	0.134812
SSA+SjD	3.9	82.8719	8.61233	65.992	99.7518	0.108823	0.0866572	0.130989
SSA+SjD	4	80.5183	8.43718	63.9817	97.0548	0.105732	0.0840173	0.127447
SSA+SjD+CENT	0	551.86	8.5753	535.053	568.667	1	0.969544	1.03046
SSA+SjD+CENT	0.1	523.92	8.08274	508.079	539.762	0.949372	0.920666	0.978078
SSA+SjD+CENT	0.2	496.633	7.64814	481.643	511.623	0.899926	0.872763	0.927089
SSA+SjD+CENT	0.3	470.081	7.27714	455.818	484.344	0.851811	0.825966	0.877656
SSA+SjD+CENT	0.4	444.342	6.97368	430.673	458.01	0.805171	0.780403	0.829938
SSA+SjD+CENT	0.5	419.489	6.73945	406.28	432.698	0.760136	0.736201	0.784072
SSA+SjD+CENT	0.6	395.588	6.57354	382.704	408.472	0.716827	0.693481	0.740173
SSA+SjD+CENT	0.7	372.697	6.4722	360.012	385.382	0.675347	0.65236	0.698333
SSA+SjD+CENT	0.8	350.863	6.42902	338.262	363.463	0.635782	0.612949	0.658615
SSA+SjD+CENT	0.9	330.123	6.43538	317.51	342.736	0.5982	0.575344	0.621056
SSA+SjD+CENT	1	310.522	6.4812	297.819	323.225	0.562682	0.539664	0.5857
SSA+SjD+CENT	1.1	292.016	6.55606	279.167	304.866	0.529149	0.505865	0.552433
SSA+SjD+CENT	1.2	274.666	6.64944	261.633	287.698	0.497709	0.474093	0.521325
SSA+SjD+CENT	1.3	258.441	6.75199	245.207	271.674	0.468308	0.444328	0.492289
SSA+SjD+CENT	1.4	243.321	6.85559	229.884	256.758	0.440911	0.416563	0.465259
SSA+SjD+CENT	1.5	229.276	6.95372	215.647	242.905	0.415461	0.390764	0.440157
SSA+SjD+CENT	1.6	216.267	7.04144	202.466	230.068	0.391887	0.366879	0.416895
SSA+SjD+CENT	1.7	204.247	7.11538	190.301	218.193	0.370107	0.344836	0.395377
SSA+SjD+CENT	1.8	193.165	7.17351	179.105	207.225	0.350025	0.324548	0.375502
SSA+SjD+CENT	1.9	182.966	7.21495	168.824	197.107	0.331543	0.305919	0.357168
SSA+SjD+CENT	2	173.591	7.23975	159.402	187.781	0.314557	0.288844	0.340269
SSA+SjD+CENT	2.1	164.984	7.24863	150.777	179.191	0.29896	0.273216	0.324704
SSA+SjD+CENT	2.2	157.086	7.24281	142.89	171.281	0.284648	0.258924	0.310371
SSA+SjD+CENT	2.3	149.84	7.22379	135.682	163.999	0.271519	0.245863	0.297174
SSA+SjD+CENT	2.4	143.194	7.19323	129.095	157.292	0.259475	0.233928	0.285022
SSA+SjD+CENT	2.5	137.095	7.15282	123.075	151.114	0.248423	0.223019	0.273827
SSA+SjD+CENT	2.6	131.495	7.10422	117.571	145.419	0.238276	0.213045	0.263507
SSA+SjD+CENT	2.7	126.35	7.04898	112.534	140.166	0.228953	0.203918	0.253988
SSA+SjD+CENT	2.8	121.618	6.9885	107.921	135.316	0.220379	0.195559	0.245199
SSA+SjD+CENT	2.9	117.262	6.92405	103.691	130.833	0.212485	0.187894	0.237077
SSA+SjD+CENT	3	113.247	6.85672	99.8077	126.686	0.205209	0.180857	0.229561
SSA+SjD+CENT	3.1	109.54	6.78745	96.2371	122.843	0.198493	0.174387	0.222599
SSA+SjD+CENT	3.2	106.115	6.71704	92.9494	119.28	0.192285	0.168429	0.216141
SSA+SjD+CENT	3.3	102.944	6.64616	89.9175	115.97	0.18654	0.162935	0.210144
SSA+SjD+CENT	3.4	100.004	6.57533	87.117	112.892	0.181213	0.157861	0.204566
SSA+SjD+CENT	3.5	97.2756	6.50499	84.5261	110.025	0.176269	0.153166	0.199372
SSA+SjD+CENT	3.6	94.7383	6.4355	82.125	107.352	0.171671	0.148815	0.194527
SSA+SjD+CENT	3.7	92.3756	6.36711	79.8963	104.855	0.16739	0.144776	0.190003
SSA+SjD+CENT	3.8	90.172	6.30004	77.8241	102.52	0.163396	0.141021	0.185771
SSA+SjD+CENT	3.9	88.1137	6.23444	75.8944	100.333	0.159667	0.137525	0.181809
SSA+SjD+CENT	4	86.1883	6.17041	74.0945	98.2821	0.156178	0.134263	0.178092

## Sheet: Figure3i
Antibody response
sample	proportion_cells_in_total	cells_in_node	antigen	Disease
LB100	2.5	top1	unknown	Sicca
LB118	0.8	top1	unknown	Sicca
LB118	0.6	top2	unknown	Sicca
LB118	0.5	top3	unknown	Sicca
LB118	0.5	top4	unknown	Sicca
LB118	0.5	top5	unknown	Sicca
LB128	8.4	top1	unknown	Sicca
LB128	4.6	top2	unknown	Sicca
LB128	3.8	top3	unknown	Sicca
LB128	3.4	top4	unknown	Sicca
LB128	3.4	top5	unknown	Sicca
LB140	1	top1	unknown	Sicca
LB140	0.5	top2	unknown	Sicca
LB140	0.4	top3	unknown	Sicca
LB140	0.4	top4	unknown	Sicca
LB140	0.4	top5	unknown	Sicca
LB142	17.3	top1	unknown	Sicca
LB142	2.9	top2	unknown	Sicca
LB142	2	top3	Ro52	Sicca
LB142	2	top4	unknown	Sicca
LB142	1.5	top5	unknown	Sicca
LB104	8.9	top1	unknown	SSA+SjD
LB104	3.1	top2	unknown	SSA+SjD
LB104	2.7	top3	unknown	SSA+SjD
LB104	2.7	top4	unknown	SSA+SjD
LB104	2.2	top5	unknown	SSA+SjD
LB110	6.2	top1	unknown	SSA+SjD
LB110	2.9	top2	unknown	SSA+SjD
LB110	1	top3	unknown	SSA+SjD
LB110	1	top4	unknown	SSA+SjD
LB110	1	top5	unknown	SSA+SjD
LB111	3.1	top1	Ro60	SSA+SjD
LB111	2.3	top2	unknown	SSA+SjD
LB111	2.2	top3	unknown	SSA+SjD
LB111	1.6	top4	unknown	SSA+SjD
LB111	1.4	top5	unknown	SSA+SjD
LB116	6.8	top1	unknown	SSA+SjD
LB116	4.6	top2	unknown	SSA+SjD
LB116	4.1	top3	unknown	SSA+SjD
LB116	3.7	top4	unknown	SSA+SjD
LB116	3.3	top5	Ro60	SSA+SjD
LB125	58.6	top1	unknown	SSA+SjD
LB125	14.5	top2	Ro52	SSA+SjD
LB125	3.5	top3	unknown	SSA+SjD
LB125	3.1	top4	unknown	SSA+SjD
LB125	0.8	top5	unknown	SSA+SjD
LB132	5.3	top1	unknown	SSA+SjD
LB132	3.2	top2	unknown	SSA+SjD
LB132	2.2	top3	unknown	SSA+SjD
LB132	1.5	top4	unknown	SSA+SjD
LB132	1.4	top5	unknown	SSA+SjD
LB133	44.8	top1	unknown	SSA+SjD
LB133	2.7	top2	unknown	SSA+SjD
LB133	1.1	top3	unknown	SSA+SjD
LB133	0.9	top4	Ro60	SSA+SjD
LB133	0.8	top5	unknown	SSA+SjD
LB135	17.6	top1	unknown	SSA+SjD
LB135	6.8	top2	Ro60	SSA+SjD
LB135	4.3	top3	Ro60	SSA+SjD
LB135	3	top4	unknown	SSA+SjD
LB135	1.2	top5	Ro60	SSA+SjD
LB094	1.9	top1	CENT	CENT+SjD
LB094	1.8	top2	unknown	CENT+SjD
LB094	1.8	top3	CENT	CENT+SjD
LB094	1.7	top4	CENT	CENT+SjD
LB094	1.6	top5	unknown	CENT+SjD
LB103	5	top1	unknown	CENT+SjD
LB121	0.8	top1	unknown	CENT+SjD
LB121	0.7	top2	unknown	CENT+SjD
LB121	0.7	top3	unknown	CENT+SjD
LB121	0.7	top4	unknown	CENT+SjD
LB121	0.5	top5	unknown	CENT+SjD
LB107	7.1	top1	CENT	SSA+SjD+CENT
LB107	4	top2	CENT	SSA+SjD+CENT
LB107	3.2	top3	CENT	SSA+SjD+CENT
LB107	2.4	top4	unknown	SSA+SjD+CENT
LB107	2.4	top5	CENT	SSA+SjD+CENT
LB127	1.5	top1	unknown	SSA+SjD+CENT
LB127	1.2	top2	CENT	SSA+SjD+CENT
LB127	1.2	top3	CENT	SSA+SjD+CENT
LB127	1	top4	unknown	SSA+SjD+CENT
LB127	1	top5	CENT	SSA+SjD+CENT
LB134	3.9	top1	Ro60	SSA+SjD+CENT
LB134	3.6	top2	unknown	SSA+SjD+CENT
LB134	2.7	top3	unknown	SSA+SjD+CENT
LB134	2.7	top4	Ro60	SSA+SjD+CENT
LB134	2	top5	Ro60	SSA+SjD+CENT
LB138	12.4	top1	CENT	SSA+SjD+CENT
LB138	4.4	top2	CENT	SSA+SjD+CENT
LB138	4	top3	CENT	SSA+SjD+CENT
LB138	2.8	top4	CENT	SSA+SjD+CENT
LB138	2.8	top5	unknown	SSA+SjD+CENT

## Sheet: SupFig3a
Average expression of markers in B/plasma cell clusters
	CD19	MS4A1	CD27	IGHD	IGHG1	IGHA1	SDC1	RPN2	XBP1	PRDX4	MZB1	CD38	ITGAX	TBX21	NR4A1	NFKBIA	SLAMF7	MX1	AICDA	CD86	CD5	BCL2	CXCR5	FAS	TLR9	FCRL4	FCRL5	CD83	CD79B	CD40	MME	PAX5	ISG15	MKI67	PRDM1	HLA-DRB1	ITGAM
Plasma	-0.656779	-0.666745	0.358527	-0.408487	-0.485087	0.881744	0.442692	0.17854	0.216047	0.459546	0.376547	-0.640599	-0.459592	-0.646485	-0.611038	-0.561462	0.150004	-1.34783	-0.547334	-0.69819	-0.446397	-0.494434	-0.672407	-0.804042	-0.983346	-0.750768	-0.372171	-0.582371	-0.63577	-0.691744	-0.570011	-0.662551	-0.526617	-0.501423	0.0260683	-0.696618	-0.478246
NR4A1+NFKB+ plasma	-0.575205	-0.661464	1.22844	-0.413714	0.36512	0.60351	1.19449	1.29474	1.04786	1.02673	0.791781	1.25903	-0.482964	-0.644026	1.04757	1.40796	1.24823	0.67767	-0.506134	-0.648729	-0.52627	0.0318175	-0.651719	-0.574	-0.690903	-0.762667	1.48801	-0.533123	-0.486962	-0.515026	-0.497319	-0.662068	1.09223	-0.50254	1.40497	-0.631749	-0.443186
Plasmablast	-0.243917	-0.121976	-0.56636	-0.666854	1.20545	-0.128088	-0.682494	-0.41533	0.0948816	-0.181819	0.295837	0.328448	-0.556174	1.46213	-1.06501	-0.00844135	-0.229074	-0.164697	1.49868	1.44307	-0.52627	-0.919238	-0.127391	1.42201	0.55952	1.3523	-0.446674	-0.378858	-0.368258	-0.270712	1.49755	-0.126798	0.544768	1.49999	-0.688584	-0.121099	-0.57619
Memory	1.4759	1.45019	-1.02061	1.48905	-1.08548	-1.35717	-0.954685	-1.05795	-1.35879	-1.30445	-1.46416	-0.946883	1.49873	-0.171622	0.62848	-0.838056	-1.16916	0.834859	-0.445212	-0.0961474	1.49894	1.38186	1.45152	-0.0439673	1.11473	0.161133	-0.669168	1.49435	1.49099	1.47748	-0.430224	1.45142	-1.11038	-0.496031	-0.742452	1.44947	1.49762

[truncated: 4 more sheets: Figure4b, SupFig4b, SupFig6, SupFig7b]
